# Supplementary material for: Transcriptomic analysis of mammary gland tissues in lactating and non-lactating dairy goats reveals miRNA-mediated regulation of lactation, involution, and remodeling
Source: Front Cell Dev Biol. 2025 May 30;13:1604855. doi: 10.3389/fcell.2025.1604855 (PMC12162918; doi:10.3389/fcell.2025.1604855)
Supplement: Supplementary file 1 [file DataSheet1.zip]

Archive with 10 entries (9 files):
- Supplementary Materials/
- Supplementary Materials/Original Images for Blots.pdf
- Supplementary Materials/Supplementary_Material.docx
- Supplementary Materials/Table S1. Sample Origins and Read Mapping Information..xlsx
- Supplementary Materials/Table S2. Primer sequences and efficiency of transcripts..xlsx
- Supplementary Materials/Table S3. Expression levels of known and novel miRNAs across five stages..xlsx
- Supplementary Materials/Table S4. Identification of differentially expressed miRNAs..xlsx
- Supplementary Materials/Table S5. Target genes of  Differentially Expressed miRNAs..xlsx
- Supplementary Materials/Table S6. Six Expression Clusters of Differentially Expressed miRNAs..xlsx
- Supplementary Materials/Table S7. GO and KEGG Enrichment Analyses of Target Genes Corresponding to the Six miRNA Clusters..xlsx
