# Supplementary material for: Transcriptomic analysis of mammary gland tissues in lactating and non-lactating dairy goats reveals miRNA-mediated regulation of lactation, involution, and remodeling
Source: Front Cell Dev Biol. 2025 May 30;13:1604855. doi: 10.3389/fcell.2025.1604855 (PMC12162918; doi:10.3389/fcell.2025.1604855)
Supplement: Supplementary file 1 [file DataSheet1.zip › Supplementary Materials/Table S1. Sample Origins and Read Mapping Information..xlsx]

## Sheet: miRNA-Seq
Sample ID	Group	Total reads	Clean reads	Mapping reads	Mapping rate（%）
SRR5259118	Peak Lactation	15411607	14466875	12968107	89.64
SRR5259116	Peak Lactation	13798186	12891645	11343358	87.99
SRR5259156	Peak Lactation	13663261	12889920	11675690	90.58
SRR5242457	Early Lactation	13321431	12559445	11102549	88.4
SRR5259113	Early Lactation	14106517	13148684	11740460	89.29
SRR5259112	Early Lactation	15353495	14166670	12805253	90.39
SRR26060880	Late Lactation	19549587	18316008	16579650	90.52
SRR26060879	Late Lactation	19471238	18038155	16465228	91.28
SRR26060875	Late Lactation	28130848	26440184	23748573	89.82
SRR26060874	Dry Period	14687624	13744679	12573632	91.48
SRR26060876	Dry Period	25361922	23180797	20496461	88.42
SRR26060873	Dry Period	24262043	22876680	20197821	88.29
SRR26060877	Late Gestation	29500602	27550612	24076480	87.39
SRR26060872	Late Gestation	24710714	23109460	20225399	87.52
SRR26060878	Late Gestation	40008638	37720144	33299343	88.28

## Sheet: RNA-Seq
ID	Group	Total reads	Clean reads	Mapping reads	Mapping rate（%）
SRR5178003	Early Lactation	77144717	72130310	67550035	93.65
SRR5177974	Early Lactation	85556672	79328146	73672049	92.87
SRR5178052	Early Lactation	75430781	71704500	68269854	95.21
SRR5178065	Peak Lactation	84751476	80013868	75661114	94.56
SRR5178053	Peak Lactation	89271890	84076266	79309142	94.33
SRR5178106	Peak Lactation	27516176	25320385	23337799	92.17
SRR16355572	Late lactation	79128414	74230365	69746851	93.96
SRR16355573	Late lactation	73732313	67833728	62508780	92.15
SRR16355574	Late lactation	74150886	70858587	67818754	95.71
SRR16355575	Dry Period	86809313	81661521	76941485	94.22
SRR16355576	Dry Period	76966530	73010450	69367229	95.01
SRR16355577	Dry Period	77865292	74143331	70710495	95.37
SRR16355578	Late Gestation	71343386	67091320	63193314	94.19
SRR16355579	Late Gestation	74738441	71547110	68599369	95.88
SRR16355580	Late Gestation	75215472	71198966	67503739	94.81
