# Supplementary material for: Transcriptomic analysis of mammary gland tissues in lactating and non-lactating dairy goats reveals miRNA-mediated regulation of lactation, involution, and remodeling
Source: Front Cell Dev Biol. 2025 May 30;13:1604855. doi: 10.3389/fcell.2025.1604855 (PMC12162918; doi:10.3389/fcell.2025.1604855)
Supplement: Supplementary file 1 [file DataSheet1.zip › Supplementary Materials/Table S2. Primer sequences and efficiency of transcripts..xlsx]

## Sheet: Primers of transcripts
ID	Forward	Reverse
GAPDH	CCTGCCCGTTCGACAGATAG	TGAAGTCGCAGGAGACAACC
MRPL39	AGCTGTCACTAACTCCCCGA	GACAGTGCCAGGGTCAGTTT
IGF1R(XM_018065947.1)	TCTCACGCCTTGGTCTCCTTGT	TGCGGGCCAGCTTCGACGAGC
chi-miR-345-3p	GCCCTGAACTAGGGGTCT	CCAGTTTTTTTTTTTTTTTCCTCCA
chi-miR-423-3p	GCAGAGCTCGGTCTGAG	GGTCCAGTTTTTTTTTTTTTTTACTGA

## Sheet: PCR primer efficiency
Gene_ID	Slope of the standard curve	R2	Efficiency(%)
IGF1R(XM_018065947.1)	-3.451	0.982775	94.8817
GAPDH	-3.334	0.959506	99.4987
MRPL39	-3.36	0.997569	98.4354
chi-miR-345-3p	-3.485	0.933325	93.6172
chi-miR-423-3p	-3.356	0.973569	98.5975
R2 = coefficient of determination of the standard curve (%).
Efficiency is calculated as [(10^(-1/curve slope) – 1) x 100], (%).
