# Supplementary material for: Transcriptomic analysis of mammary gland tissues in lactating and non-lactating dairy goats reveals miRNA-mediated regulation of lactation, involution, and remodeling
Source: Front Cell Dev Biol. 2025 May 30;13:1604855. doi: 10.3389/fcell.2025.1604855 (PMC12162918; doi:10.3389/fcell.2025.1604855)
Supplement: Supplementary file 1 [file DataSheet1.zip › Supplementary Materials/Table S3. Expression levels of known and novel miRNAs across five stages..xlsx]

## Sheet: Sheet1
ID	LG1	LG2	LG3	EL1	EL2	EL3	PL1	PL2	PL3	LL1	LL2	LL3	DP1	DP2	DP3	Cat
chi-let-7a-3p	2263	2517	1422	2556	2098	2070	2488	2417	2401	2871	3153	2250	2474	1665	2437	known
chi-let-7a-5p	207374	207962	167486	220749	235857	288538	238957	247948	311581	152896	175465	143419	442162	474227	344462	known
chi-let-7b-3p	758	804	749	595	577	798	1247	765	911	914	947	912	580	872	811	known
chi-let-7b-5p	56007	60136	41229	104924	102730	116062	109738	105099	113397	42533	39059	41823	283149	267328	146665	known
chi-let-7c-3p	59	47	24	41	55	51	27	32	36	16	46	35	27	64	47	known
chi-let-7c-5p	34024	29034	21876	57688	57977	60689	54534	55943	57112	1912	6792	11116	193128	142730	75299	known
chi-let-7d-3p	1225	1181	1292	819	898	1139	956	825	1120	690	793	755	707	1184	813	known
chi-let-7d-5p	7544	6607	5868	5770	5888	7188	8347	7075	7129	3624	4509	3716	8800	12756	8664	known
chi-let-7e-3p	71	59	57	97	102	154	124	110	122	47	41	48	406	184	152	known
chi-let-7e-5p	6362	5837	4626	8843	8738	10611	9383	8259	8819	5442	4344	5539	16871	16733	16233	known
chi-let-7f-3p	340	277	288	257	269	307	384	321	317	357	302	337	224	358	293	known
chi-let-7f-5p	468817	438838	280117	434256	468517	507383	454074	469095	481541	280793	283658	204681	821792	738277	705329	known
chi-let-7g-3p	66	61	69	54	69	40	67	80	73	62	67	61	56	57	67	known
chi-let-7g-5p	251054	224903	96838	271918	289347	290242	277368	296092	302011	247361	213026	154438	526138	479526	397188	known
chi-let-7i-3p	217	222	217	196	204	46	318	421	200	287	248	246	198	223	228	known
chi-let-7i-5p	181663	181660	0	437388	449751	425068	433920	469472	422715	574624	384205	161364	1034925	739085	720509	known
chi-miR-1	0	779	0	10397	10391	10405	10413	10368	10354	4003	1324	4578	7064	12708	67111	known
chi-miR-100-3p	12	10	7	18	17	15	17	14	11	6	7	14	32	21	31	known
chi-miR-100-5p	12026	16028	11246	39828	41514	37202	38110	37165	34139	5055	5331	11014	41556	112691	126991	known
chi-miR-101-3p	51234	42484	56080	55601	73310	60179	63471	69638	48316	64916	40027	67177	77199	54281	102378	known
chi-miR-101-5p	85	82	80	10	104	51	89	165	80	79	79	84	88	88	88	known
chi-miR-103-3p	87742	65013	65782	74075	84967	73082	127940	134949	122037	171646	167548	157862	48516	84852	76622	known
chi-miR-103-5p	3	4	4	9	6	5	7	4	3	4	2	4	5	11	6	known
chi-miR-105a	0	0	0	49	23	23	30	24	32	0	0	23	82	151	34	known
chi-miR-105b-3p	0	3	0	10	5	1	1	2	1	0	6	2	14	9	0	known
chi-miR-105b-5p	1	2	1	9	3	1	3	3	4	0	1	4	4	13	9	known
chi-miR-106a-3p	4	7	4	9	8	6	3	4	7	20	5	10	3	3	5	known
chi-miR-106a-5p	216	152	101	134	109	124	111	109	135	218	161	144	59	20	18	known
chi-miR-106b-3p	2161	2410	2583	1985	2151	2185	1764	1842	1978	1298	980	1075	2035	3483	1832	known
chi-miR-106b-5p	2065	1916	2305	1626	2140	2037	1267	1607	1858	1212	936	1056	2081	2074	2152	known
chi-miR-107-3p	5837	6003	5581	5784	5894	5405	9619	10111	10868	12424	11987	12798	5252	5312	6332	known
chi-miR-10a-3p	7	20	19	87	97	85	78	86	80	30	36	35	202	195	222	known
chi-miR-10a-5p	60175	63859	56727	53379	82965	90582	117722	81167	27152	68403	68332	67435	81697	105469	107362	known
chi-miR-10b-3p	109	118	77	274	263	238	228	242	227	126	85	146	597	620	334	known
chi-miR-10b-5p	746536	750573	681673	632963	833735	997858	1185595	712652	283690	765126	757403	761933	731641	963233	811618	known
chi-miR-1185-3p	12	30	22	36	9	7	9	6	9	6	14	6	8	6	10	known
chi-miR-1185-5p	51	49	49	141	68	37	30	32	4	59	46	43	62	50	62	known
chi-miR-1197-3p	17	15	14	24	33	14	8	20	8	25	20	14	21	5	22	known
chi-miR-122	0	61	72	99	98	112	99	98	98	523	369	114	0	0	0	known
chi-miR-1224	0	2	1	3	6	3	2	3	2	9	12	0	1	6	0	known
chi-miR-1248-5p	5	26	14	34	33	37	35	32	35	2	10	16	23	135	70	known
chi-miR-1249	157	128	121	144	76	143	220	136	207	172	167	196	183	100	171	known
chi-miR-125a-3p	40	36	34	46	60	43	26	40	51	34	33	39	46	68	62	known
chi-miR-125a-5p	19257	18722	14504	27842	28317	32109	40776	31275	22194	20655	26894	22476	43694	48754	58813	known
chi-miR-125b-3p	3976	3837	3921	3369	3988	4310	4508	3302	2185	3094	3227	3497	3379	3886	3680	known
chi-miR-125b-5p	16301	13535	14757	48550	52272	48254	52688	49147	39292	13633	20941	19596	89219	120627	126698	known
chi-miR-126-3p	166130	135703	119928	199517	203691	200210	208968	203055	197349	138598	119583	187056	146015	442521	363654	known
chi-miR-126-5p	121789	121438	121424	115325	170269	73292	139093	165311	78240	121854	122625	123302	123323	128280	128253	known
chi-miR-127-3p	92977	115804	113139	92189	87913	93363	92411	86014	54705	78209	67191	71233	84824	74351	62163	known
chi-miR-127-5p	842	1162	1012	644	633	588	437	498	388	352	280	313	581	12	225	known
chi-miR-1271-5p	1401	1011	1258	1033	1140	1157	1186	1182	1120	1190	735	970	901	1098	1655	known
chi-miR-128-3p	5012	3053	1877	3664	3790	3875	3921	4180	3886	2642	3985	1038	9020	5252	3091	known
chi-miR-128-5p	23	25	27	24	29	29	35	9	9	22	23	22	17	22	25	known
chi-miR-129-3p	3	2	0	3	3	2	4	6	3	7	6	7	3	5	1	known
chi-miR-129-5p	8	2	1	6	5	5	8	6	4	4	5	6	3	16	0	known
chi-miR-1296	297	275	301	174	240	199	237	361	339	268	332	241	218	205	193	known
chi-miR-1306-3p	13	28	11	23	22	21	23	22	19	8	0	10	38	64	28	known
chi-miR-1306-5p	66	76	61	63	51	77	76	46	56	55	42	50	43	70	90	known
chi-miR-1307-3p	1024	994	1109	784	649	767	759	611	650	799	769	664	288	293	385	known
chi-miR-1307-5p	797	778	852	867	982	157	510	972	1114	734	730	774	729	743	759	known
chi-miR-130a-3p	2710	2800	2737	2709	4671	4142	2183	2337	1052	2687	2657	2699	3052	3147	3153	known
chi-miR-130a-5p	8	16	12	13	17	18	14	15	15	2	3	9	15	36	36	known
chi-miR-130b-3p	263	276	271	479	432	498	0	15	203	254	255	256	278	272	258	known
chi-miR-130b-5p	266	245	169	214	181	192	138	126	126	59	5	41	212	258	209	known
chi-miR-133a-3p	1134	1305	1179	1645	1555	1321	3071	1307	673	1399	1558	1624	1005	1543	3617	known
chi-miR-133a-5p	2	10	0	20	19	17	19	16	13	37	19	17	0	10	71	known
chi-miR-133b	16	20	17	37	37	49	84	38	32	34	55	72	10	41	154	known
chi-miR-134	83	282	0	485	191	172	180	180	191	43	0	88	524	746	614	known
chi-miR-1343	493	422	441	317	355	475	475	436	778	531	646	497	295	455	481	known
chi-miR-135a	161	121	0	1530	1044	717	1019	1574	1953	5277	3937	1778	175	228	197	known
chi-miR-135b-5p	2	1	0	4	4	4	4	4	4	4	4	2	6	8	2	known
chi-miR-136-3p	4256	4831	4494	5060	4526	2609	3559	4701	1940	3992	3142	3497	3810	2363	3215	known
chi-miR-136-5p	1283	1205	1545	1869	1701	837	1034	1653	602	595	536	675	3814	269	1621	known
chi-miR-137	0	0	0	2	2	2	1	2	8	0	0	4	6	8	3	known
chi-miR-1388-3p	1117	769	830	958	1464	1396	367	416	262	554	608	644	980	753	1042	known
chi-miR-1388-5p	2015	1323	1367	1632	2351	2156	646	675	267	789	874	1056	1651	1008	1515	known
chi-miR-140-3p	6030	5788	4451	8347	10785	9241	11215	10325	7964	10191	10405	9927	5425	16252	18345	known
chi-miR-140-5p	381	365	44	851	877	839	857	867	806	743	941	764	1126	1029	2250	known
chi-miR-141	81432	79421	84921	42401	67560	85223	101361	87103	60201	72737	70164	73775	68790	65831	68702	known
chi-miR-143-3p	1828998	1667970	1681921	1864812	2212295	1709632	2350169	1779390	1332872	2056075	1705691	2410008	1080187	1384146	3058762	known
chi-miR-143-5p	1668	1192	1236	2665	2459	2538	2811	2434	2478	1512	1577	2252	0	833	12823	known
chi-miR-144-3p	91	91	103	150	121	13	40	90	217	118	104	116	68	74	176	known
chi-miR-144-5p	81	64	97	234	88	22	63	75	237	182	132	107	67	165	187	known
chi-miR-145-3p	5337	3683	417	11684	11702	10849	11797	11481	10610	10612	13256	9969	10436	18216	30250	known
chi-miR-145-5p	43752	30504	7378	43915	35036	44820	46496	32696	38593	74467	63880	47236	7051	25922	62145	known
chi-miR-1468-5p	9402	8790	7941	8843	10438	12876	16063	10750	6693	9686	11212	11140	11380	15694	13249	known
chi-miR-146a	5316	5437	2974	5335	10697	5602	3290	8896	5601	9445	7024	4358	8928	7808	7850	known
chi-miR-146b-3p	691	0	0	1160	1166	1084	998	1391	1406	5659	3932	916	363	0	0	known
chi-miR-146b-5p	182958	96963	74801	242686	395264	101479	61048	411428	232114	746184	600854	198870	95260	89352	80792	known
chi-miR-147-3p	61	72	50	100	130	153	50	66	97	68	51	69	206	144	174	known
chi-miR-147-5p	0	4	0	11	10	9	9	9	9	0	1	0	15	50	40	known
chi-miR-148a-3p	8514524	8346974	4938245	6091295	6411433	6093623	7173702	7599154	6996018	19436644	8952587	14511581	0	0	0	known
chi-miR-148a-5p	9688	9027	7640	5279	7802	3696	10034	13286	7252	12974	8528	10439	3409	4830	4487	known
chi-miR-148b-3p	48358	45593	33145	35563	36059	35305	35872	36906	38933	75152	47456	44144	2394	12736	18976	known
chi-miR-148b-5p	819	736	728	744	804	578	762	954	907	936	803	707	646	746	994	known
chi-miR-150	2664	2721	2514	2279	3872	4511	3625	4658	2988	2463	2745	2658	6682	7869	2582	known
chi-miR-151-3p	44945	41251	55223	55898	61862	68795	82310	69565	68135	81767	57654	74530	52950	120230	81303	known
chi-miR-151-5p	21649	21776	22033	9546	17925	14776	34912	29042	28431	22477	21985	22602	21777	24660	22981	known
chi-miR-153	33	15	15	17	9	5	12	12	18	4	7	8	11	7	16	known
chi-miR-154a-3p	30	56	45	46	39	40	20	20	32	28	22	16	20	46	29	known
chi-miR-154a-5p	2	7	2	2	4	9	1	0	0	2	2	2	2	2	2	known
chi-miR-154b-3p	4	13	9	7	8	7	6	5	5	5	0	7	0	9	15	known
chi-miR-154b-5p	399	481	377	449	284	428	414	282	260	353	285	183	639	232	227	known
chi-miR-155-3p	0	0	0	2	3	1	3	2	0	3	2	2	0	10	6	known
chi-miR-155-5p	2040	3802	1087	7379	6533	7488	7779	7012	7041	8943	5675	5162	10369	18222	9553	known
chi-miR-15a-3p	4	1	1	0	1	4	2	2	5	0	1	0	3	2	2	known
chi-miR-15a-5p	2541	2528	2502	2295	3283	2180	1865	3341	2435	2518	2461	2479	2748	2708	2613	known
chi-miR-15b-3p	102	123	81	141	87	93	80	81	146	102	113	79	91	152	99	known
chi-miR-15b-5p	872	839	753	1167	1025	1001	502	639	804	643	488	473	1216	1658	770	known
chi-miR-16a-3p	50	44	37	57	33	13	28	44	31	33	35	34	33	10	34	known
chi-miR-16a-5p	38277	35796	27385	40299	43801	60318	49427	40685	39886	37675	36517	30187	56460	93227	56108	known
chi-miR-16b-3p	53	68	48	49	37	33	40	68	75	44	46	36	73	50	34	known
chi-miR-16b-5p	10674	10763	6856	10194	9435	12999	8728	8017	9467	6119	4914	3874	15764	20526	8763	known
chi-miR-17-3p	283	266	292	290	276	208	202	215	293	235	234	247	216	221	231	known
chi-miR-17-5p	7369	5467	4831	4057	4075	4203	3132	3108	3263	2506	1856	1760	2310	3768	2884	known
chi-miR-1814	31	35	62	32	36	36	21	27	34	11	9	15	55	33	21	known
chi-miR-181b-3p	6	5	5	13	6	1	5	8	6	1	2	4	12	7	10	known
chi-miR-181b-5p	15302	13849	12687	11974	14398	17391	8733	11174	12592	11880	10591	9440	15204	13588	11847	known
chi-miR-181c-3p	61	63	77	81	93	96	80	51	41	69	51	78	76	84	98	known
chi-miR-181c-5p	1038	1024	1043	1072	1562	1231	1326	795	270	1037	1025	1036	1038	1049	1093	known
chi-miR-181d	174	90	150	294	226	322	379	261	283	161	37	112	853	387	676	known
chi-miR-182	14958	11592	8865	7404	10167	15960	12282	16000	20301	16475	12753	8117	16693	20548	13168	known
chi-miR-183	3264	1731	941	1955	1991	2506	2322	2414	2682	2063	1707	0	4007	4918	2221	known
chi-miR-1839	1173	896	1092	2524	2617	2490	2378	2452	2568	3937	2909	1847	1730	4531	4428	known
chi-miR-184	0	1	0	3	13	3	3	14	9	0	7	0	0	0	75	known
chi-miR-186-3p	10	9	8	17	1	8	12	1	15	8	7	12	8	7	12	known
chi-miR-186-5p	99667	99774	89444	86981	90921	98387	110951	125202	109764	113971	110462	101235	110255	102004	106494	known
chi-miR-187	14	3	9	21	27	13	9	13	8	15	7	8	20	20	37	known
chi-miR-188-3p	15	15	13	16	13	11	9	16	17	13	14	15	17	13	15	known
chi-miR-188-5p	88	99	102	180	50	58	65	55	129	90	81	89	92	67	92	known
chi-miR-18a-3p	76	78	77	82	53	77	55	37	63	46	72	48	38	72	42	known
chi-miR-18a-5p	392	356	377	587	230	277	129	128	533	279	272	283	303	274	291	known
chi-miR-18b-3p	4	2	3	21	3	6	5	0	1	13	23	5	3	4	3	known
chi-miR-18b-5p	16	18	19	19	14	9	3	10	38	18	14	16	15	18	14	known
chi-miR-190a-3p	53	56	56	20	58	90	66	47	79	96	69	74	39	54	50	known
chi-miR-190a-5p	570	569	533	445	454	261	617	1185	894	983	774	701	705	480	471	known
chi-miR-190b	46	69	23	80	37	33	12	24	45	59	85	10	22	19	10	known
chi-miR-191-3p	301	217	226	207	333	329	152	242	307	249	276	231	342	264	251	known
chi-miR-191-5p	158944	145908	131129	155523	172046	233874	126707	156293	169888	160211	168378	141645	245855	205212	164213	known
chi-miR-192-3p	5	6	8	6	4	7	11	7	12	8	7	7	8	15	6	known
chi-miR-192-5p	19423	18326	15400	17259	19944	22728	20749	21103	20202	23394	20230	20688	21556	22470	21486	known
chi-miR-193a	437	432	426	801	405	546	607	168	264	441	453	466	441	480	610	known
chi-miR-193b-3p	454	451	442	831	417	567	627	172	282	459	470	482	458	500	637	known
chi-miR-193b-5p	3	3	1	12	11	16	16	11	11	7	4	9	22	23	36	known
chi-miR-194	1188	969	1155	1496	1544	1492	1651	1617	1847	1682	1325	1492	1288	3519	1854	known
chi-miR-195-3p	654	484	123	1176	1128	1253	1487	1251	1181	956	1060	1270	1990	2510	2167	known
chi-miR-195-5p	581	573	563	629	693	567	586	633	440	535	507	578	720	546	722	known
chi-miR-196a	351	240	181	1509	1580	1704	1643	1586	1203	794	1059	830	4821	3164	2393	known
chi-miR-196b	1508	1093	1232	2043	1607	2241	2353	1734	1733	1601	1956	1522	3253	2696	2705	known
chi-miR-197-3p	1051	1047	1117	1010	906	1349	1226	916	1432	1328	1263	1381	909	1157	1014	known
chi-miR-199a-3p	2245	6966	1865	77066	87082	69392	73591	77777	64487	8017	19774	40694	117069	241879	235578	known
chi-miR-199a-5p	5689	7067	2567	16532	17193	15223	16730	16466	14200	6768	10519	16459	18493	24752	52200	known
chi-miR-199b-3p	2158	6892	1789	76921	86892	69303	73374	77555	64414	7929	19658	40608	116872	241557	235228	known
chi-miR-199b-5p	10425	12282	5131	23182	23598	20603	20402	21534	19422	6834	5586	8499	43575	43019	57768	known
chi-miR-199c-3p	2158	6892	1789	76921	86892	69303	73374	77555	64414	7929	19658	40608	116872	241557	235228	known
chi-miR-199c-5p	10425	12282	5131	23182	23598	20603	20402	21534	19422	6834	5586	8499	43575	43019	57768	known
chi-miR-19a	3784	3365	1654	3236	2508	1964	1333	1519	1246	1915	1311	1566	1504	984	1622	known
chi-miR-19b-3p	16969	15231	10958	15922	15917	15960	8963	8865	6018	11298	10807	10463	10309	10119	11313	known
chi-miR-19b-5p	31	27	23	19	16	30	12	8	10	9	4	5	8	13	19	known
chi-miR-200a	224959	201590	232420	96407	103395	102345	113604	116479	106718	83933	80807	75911	20150	19085	19565	known
chi-miR-200b	367813	333894	271558	218921	229446	238274	290142	287064	261540	364176	372810	261182	119807	153300	43544	known
chi-miR-200c	98862	73621	71051	58175	60699	64899	74061	73646	73010	113999	105874	67985	25844	41817	7676	known
chi-miR-202-5p	51	48	42	69	47	24	38	56	52	38	52	50	61	40	46	known
chi-miR-204-3p	7	11	0	15	15	23	12	11	10	12	0	0	67	20	10	known
chi-miR-204-5p	2936	3283	2547	4250	6084	5230	88	1681	2064	2560	2473	2461	5865	3764	3209	known
chi-miR-206	32	14	0	38	37	38	37	37	37	0	0	0	60	128	157	known
chi-miR-20a-3p	53	51	43	32	56	61	32	38	29	36	39	36	37	32	37	known
chi-miR-20a-5p	14235	10178	8317	6972	7101	7294	6186	6312	6306	3398	2739	1794	7777	5119	6707	known
chi-miR-20b	204	122	119	132	124	136	109	113	139	282	184	155	25	18	25	known
chi-miR-21-3p	1551	1552	1554	3150	2306	1047	782	956	1090	1547	1562	1572	1546	1533	1587	known
chi-miR-21-5p	163472	271260	159911	507563	525563	475760	375541	390256	445834	446957	267474	448036	517813	692489	1113363	known
chi-miR-211	55	137	27	111	88	124	108	79	71	33	30	42	251	188	108	known
chi-miR-214-3p	382	559	434	1602	1435	1434	1196	908	731	297	402	542	2243	3279	2814	known
chi-miR-214-5p	113	144	121	363	415	338	397	340	243	99	127	298	360	917	971	known
chi-miR-215-5p	44	94	99	183	227	252	290	259	276	306	156	204	75	1121	127	known
chi-miR-216b	3	0	0	5	3	4	5	6	10	0	0	0	42	0	14	known
chi-miR-217-5p	45	0	2	38	38	38	38	39	42	0	30	44	40	0	235	known
chi-miR-218	1471	1048	946	3429	3499	3301	3384	3467	3343	728	0	1177	6194	8157	11127	known
chi-miR-219	7	2	9	4	11	3	1	7	7	10	2	4	4	2	8	known
chi-miR-22-3p	215492	215754	214711	181928	160358	102637	280407	228875	355136	219521	217570	219339	213601	219237	228786	known
chi-miR-22-5p	290	292	198	541	427	371	496	466	526	396	452	489	465	513	1144	known
chi-miR-221-3p	2138	2755	1711	3586	4188	4159	3034	3760	3823	2539	2054	2093	7967	6944	5624	known
chi-miR-221-5p	195	355	0	543	563	612	505	491	458	372	154	111	1444	1235	902	known
chi-miR-222-3p	1302	1620	842	2068	2290	2724	1484	1740	1525	1581	1412	1215	4999	2532	2240	known
chi-miR-223-3p	1243	1041	1072	6796	2345	1223	0	0	1407	3985	1577	1853	1523	2541	1520	known
chi-miR-223-5p	43	0	0	719	506	384	213	242	381	1768	243	468	226	931	179	known
chi-miR-224-3p	17	17	15	14	8	13	26	9	7	7	5	6	10	19	27	known
chi-miR-224-5p	10346	12703	6746	8002	8724	8953	11355	10235	8418	9231	7942	5555	4488	16286	10235	known
chi-miR-2284a	4	5	5	1	6	4	8	18	4	7	10	5	13	4	4	known
chi-miR-2284b	0	3	2	2	3	2	4	5	2	1	6	0	1	9	1	known
chi-miR-2284c	7	8	10	8	12	8	8	11	8	19	18	11	1	7	7	known
chi-miR-2284d	16	16	9	22	13	7	14	17	12	21	11	16	12	13	13	known
chi-miR-2284e	6	4	3	4	5	3	7	6	1	9	3	4	3	3	10	known
chi-miR-2318	19	15	13	11	25	15	5	10	4	14	6	10	9	10	11	known
chi-miR-2331	2	20	11	6	5	8	8	5	7	7	1	2	1	7	7	known
chi-miR-2332	14	21	17	18	13	21	28	9	4	11	7	8	10	30	18	known
chi-miR-23a	8580	8708	8167	16419	15396	16786	18464	14972	18181	11758	10069	8227	12009	46567	36241	known
chi-miR-23b-3p	24956	22673	21609	31346	30401	36578	30537	23433	27151	17243	15883	14286	18886	75439	58194	known
chi-miR-23b-5p	17	10	6	20	23	21	18	19	19	8	13	3	28	56	36	known
chi-miR-24-3p	16131	12891	13927	23149	25441	25624	24517	22271	24355	16761	16098	15588	12406	47643	66598	known
chi-miR-24-5p	121	116	118	252	246	242	267	247	260	65	101	152	175	571	845	known
chi-miR-2404	9	13	17	6	6	6	6	6	6	4	3	2	0	10	0	known
chi-miR-2411-3p	6	5	3	5	4	2	4	5	4	3	7	3	3	7	4	known
chi-miR-2411-5p	47	47	28	64	71	65	50	56	61	108	115	69	28	43	72	known
chi-miR-2432	0	0	0	1	6	3	1	3	1	3	3	1	1	6	3	known
chi-miR-2483-3p	0	0	0	6	3	4	6	4	18	8	3	6	14	14	16	known
chi-miR-2483-5p	8	8	2	33	27	23	23	34	65	58	21	27	58	56	69	known
chi-miR-25-3p	50224	45880	53441	29550	46275	53680	34642	37069	39888	28740	23176	27095	34569	65923	32601	known
chi-miR-25-5p	86	92	50	55	64	98	59	50	47	30	37	32	102	78	55	known
chi-miR-26a-3p	44	7	18	29	27	21	20	21	22	22	29	22	5	28	27	known
chi-miR-26a-5p	537956	569072	440272	642887	853928	1050593	942144	765978	603335	558182	542011	560815	867129	2356910	855954	known
chi-miR-26b-3p	100	104	98	65	65	120	139	124	145	100	123	97	134	122	105	known
chi-miR-26b-5p	57825	62068	45157	97288	108807	124579	141384	125684	104160	99716	69139	77776	174051	361972	105147	known
chi-miR-27a-3p	14954	17337	16362	31112	30266	25427	30628	25800	28510	23255	22085	24794	17727	50291	70809	known
chi-miR-27a-5p	139	245	64	316	434	358	346	390	344	284	390	688	6	818	650	known
chi-miR-27b-3p	355270	309780	364664	378620	467790	412300	453884	354666	268672	301838	303030	327238	275014	546504	720564	known
chi-miR-27b-5p	291	207	150	284	329	329	308	229	178	182	243	206	167	499	540	known
chi-miR-28-3p	16182	15286	15025	15326	15438	27380	19638	14487	12465	15715	16403	15227	24964	19627	18664	known
chi-miR-28-5p	2306	2210	2188	2284	2770	3534	3385	3039	2915	2259	2260	2373	4654	4392	4241	known
chi-miR-296-3p	456	420	372	338	330	336	335	246	179	244	277	238	168	204	274	known
chi-miR-29a-3p	10051	6397	6209	19598	24740	23976	29974	29175	23942	27240	22678	23505	30089	47982	52959	known
chi-miR-29a-5p	47	15	32	76	90	77	108	115	88	63	32	67	190	222	158	known
chi-miR-29b-3p	262	108	0	1787	1799	1617	1967	2084	1985	1712	997	1948	3742	2941	5224	known
chi-miR-29b-5p	14	7	9	33	34	38	44	40	43	72	86	45	18	51	51	known
chi-miR-29c-3p	1785	1730	1815	1258	1624	1658	3270	2859	2688	2575	2226	2598	2339	2286	2684	known
chi-miR-29c-5p	360	212	94	642	617	733	786	680	721	1386	678	1063	839	934	704	known
chi-miR-301a-3p	1719	1715	1709	3545	2900	2387	189	757	480	1703	1694	1700	1731	1695	1719	known
chi-miR-301a-5p	53	58	35	30	27	28	29	27	26	14	14	11	26	3	41	known
chi-miR-301b	71	71	70	136	122	107	0	12	54	67	64	65	71	64	66	known
chi-miR-30a-3p	34340	25960	23476	9600	14391	15386	15982	15311	11026	9714	10026	10745	2085	3741	2449	known
chi-miR-30a-5p	1804171	1559899	1500720	538275	943673	935300	1202399	1100682	772739	814002	638836	766803	337183	371427	446570	known
chi-miR-30b-3p	51	47	47	63	59	73	83	64	71	104	90	93	37	95	53	known
chi-miR-30b-5p	14107	13990	12350	10193	10944	12125	17621	15586	19758	21542	14706	17270	7570	16008	11789	known
chi-miR-30c-3p	110	100	75	80	97	115	77	83	86	107	85	84	92	55	96	known
chi-miR-30c-5p	26466	24851	13846	19833	20144	23910	25139	22686	23264	27171	29330	18083	16405	23080	23238	known
chi-miR-30d-3p	882	928	860	517	851	783	894	1129	972	1002	927	962	712	687	752	known
chi-miR-30e-3p	5231	5149	4105	3672	4938	5624	4585	4363	3398	4895	4149	4125	3755	4920	3546	known
chi-miR-30e-5p	60690	61480	53048	41143	62828	51189	51123	65660	44276	57716	52254	53884	44352	39719	51193	known
chi-miR-30f-3p	5041	4070	3253	1262	1351	1388	1498	1519	1505	755	445	610	0	0	0	known
chi-miR-30f-5p	47036	38444	28028	13550	13183	15905	22165	18572	18896	11033	13567	6973	1249	4000	3079	known
chi-miR-320-3p	10782	9515	6440	8244	7854	11655	12017	9417	10325	9901	9296	6657	11451	14513	10713	known
chi-miR-323a-3p	6	72	17	197	154	136	217	221	145	463	519	302	160	14	59	known
chi-miR-323b	154	182	158	240	88	215	211	99	177	243	238	199	137	121	122	known
chi-miR-324-3p	63	72	76	75	62	75	57	48	83	64	61	59	56	84	64	known
chi-miR-324-5p	129	133	133	254	109	174	46	23	116	104	110	106	130	117	126	known
chi-miR-326-3p	367	380	463	387	166	482	477	177	638	437	376	400	321	405	349	known
chi-miR-326-5p	4	4	5	5	6	2	2	4	0	1	2	5	2	2	1	known
chi-miR-328-3p	1655	1475	1640	1558	1676	1743	1693	1600	1642	2324	2087	1674	99	1867	2047	known
chi-miR-329a-3p	2	12	5	8	9	14	10	8	8	18	0	0	44	7	8	known
chi-miR-329b-3p	133	182	150	220	203	201	181	192	174	68	81	32	753	224	138	known
chi-miR-330-3p	100	108	81	85	83	100	103	89	91	111	97	44	73	130	77	known
chi-miR-330-5p	246	236	319	298	218	301	216	188	246	198	177	189	362	299	180	known
chi-miR-331-3p	1721	1668	1607	1054	559	1463	1918	1203	2836	1680	1465	1529	1295	1171	1411	known
chi-miR-331-5p	600	510	454	390	433	484	453	467	464	496	559	511	512	162	237	known
chi-miR-335-3p	592	263	133	1136	1235	665	712	1522	1057	4349	2246	700	722	1	481	known
chi-miR-335-5p	396	284	304	691	645	302	404	1121	829	1530	685	515	1299	327	645	known
chi-miR-338-3p	476	449	439	366	672	417	655	683	411	509	506	644	517	481	783	known
chi-miR-338-5p	12	8	0	68	90	68	69	86	79	32	61	115	51	104	319	known
chi-miR-33a-3p	37	42	47	66	47	60	71	41	45	72	62	75	34	64	69	known
chi-miR-33a-5p	62	78	81	85	91	0	58	152	55	89	68	116	42	38	75	known
chi-miR-33b-3p	10	19	10	10	9	7	11	16	10	11	13	6	6	11	5	known
chi-miR-33b-5p	212	208	210	354	358	0	66	440	115	208	208	208	210	209	211	known
chi-miR-340-3p	1110	1081	623	1033	1074	1190	1062	1031	1022	1619	1970	832	675	1036	668	known
chi-miR-340-5p	8771	7846	5945	8410	8515	7980	6912	8657	10673	18478	11075	7897	4745	4086	7869	known
chi-miR-342-3p	5724	4915	2651	4832	5124	6709	5876	5203	4839	5765	4959	3519	6027	9617	5706	known
chi-miR-342-5p	91	59	42	86	63	81	49	40	49	39	35	39	82	95	65	known
chi-miR-3431-3p	2226	2467	1610	1009	1398	1776	3567	2561	1432	2459	2154	1581	1109	2395	1616	known
chi-miR-3431-5p	3749	4652	3972	3749	4261	3868	6871	6551	4775	5758	4478	3820	2976	7711	7997	known
chi-miR-3432-3p	30	29	25	62	52	58	79	81	85	45	111	37	116	121	113	known
chi-miR-3432-5p	165	0	0	2481	2483	2437	2501	2526	2424	2970	4339	693	3422	5937	5336	known
chi-miR-345-3p	972	971	1078	792	677	721	728	753	1019	1164	1039	637	336	491	341	known
chi-miR-345-5p	335	346	398	242	292	7	276	667	629	431	349	382	305	318	307	known
chi-miR-34a	1939	2112	1397	1221	1736	1716	553	1094	1818	750	515	490	2976	970	1050	known
chi-miR-34b-3p	0	0	0	35	38	44	51	46	37	0	0	14	274	169	5	known
chi-miR-34b-5p	0	6	0	44	34	49	45	36	37	27	23	42	255	9	13	known
chi-miR-34c-3p	1	0	0	2	2	4	10	4	1	6	3	1	12	6	1	known
chi-miR-34c-5p	0	7	1	237	255	342	326	276	176	112	128	223	1701	171	78	known
chi-miR-361-3p	4004	5116	1692	5362	5592	5454	5667	6100	5594	6719	4979	3469	12017	7578	5078	known
chi-miR-361-5p	1291	1078	1019	1177	1366	1721	1532	1347	1134	1006	1063	910	1938	2567	1536	known
chi-miR-362-3p	73	62	60	89	87	23	41	85	81	66	64	67	61	53	109	known
chi-miR-362-5p	368	329	181	559	513	540	514	520	585	742	386	439	959	687	756	known
chi-miR-363-3p	631	450	474	343	376	430	320	352	500	681	405	513	105	82	135	known
chi-miR-363-5p	4	5	0	2	2	2	2	2	2	4	0	2	0	0	0	known
chi-miR-365-3p	1118	859	404	943	757	900	951	702	680	662	748	487	635	828	1659	known
chi-miR-369-3p	1497	1747	1590	1446	1261	1437	1209	1248	992	1160	1000	681	2361	506	853	known
chi-miR-369-5p	338	377	342	348	283	284	337	330	222	224	253	229	431	263	251	known
chi-miR-374a-3p	3176	3417	2299	4857	4676	4222	4242	4626	3851	4409	2788	3985	9676	3875	6088	known
chi-miR-374a-5p	3301	3294	2961	4758	4885	4362	4646	4784	4258	4328	2718	3691	5641	8545	7060	known
chi-miR-374b-3p	294	314	254	450	386	307	328	359	289	336	188	278	638	136	747	known
chi-miR-374b-5p	2320	1919	1070	5906	5941	5862	5830	5838	5777	3561	3375	1918	7998	18272	12294	known
chi-miR-376a	112	119	109	253	130	121	31	46	44	87	96	89	128	95	101	known
chi-miR-376b-3p	141	148	128	198	97	145	96	113	81	107	98	96	197	81	105	known
chi-miR-376b-5p	35	48	36	51	32	21	33	46	36	54	24	42	69	7	12	known
chi-miR-376c-3p	307	322	288	382	258	327	358	330	216	361	300	269	455	242	257	known
chi-miR-376c-5p	38	53	36	52	34	23	35	48	38	56	24	41	70	5	16	known
chi-miR-376d	25	43	19	35	29	21	8	12	17	17	18	3	37	6	11	known
chi-miR-376e-3p	232	231	113	262	170	228	217	169	155	247	139	123	512	86	125	known
chi-miR-376e-5p	35	48	36	51	32	21	33	46	36	54	24	42	69	7	12	known
chi-miR-377	8	8	10	15	6	8	11	7	6	7	11	6	9	9	3	known
chi-miR-378-3p	175615	129015	162417	83863	112598	79824	115928	150961	155487	145345	124682	108995	56663	68907	76346	known
chi-miR-378-5p	1194	1052	1090	425	685	507	918	1355	1382	1079	1006	779	522	563	627	known
chi-miR-379-3p	385	471	485	421	370	385	411	414	329	281	242	194	715	413	301	known
chi-miR-379-5p	11679	16288	16827	10370	10678	10450	10291	10546	10058	5532	1786	2563	25826	4712	8384	known
chi-miR-380-3p	1254	1548	1618	1674	1328	1673	1125	1288	1075	1185	950	977	2576	1181	953	known
chi-miR-380-5p	3	12	10	5	5	7	8	6	5	0	2	0	9	8	8	known
chi-miR-381	1558	1303	1756	1634	1340	1592	2034	1884	1661	3969	1721	2597	2489	0	21	known
chi-miR-382-3p	632	913	809	519	527	533	498	518	490	281	33	44	1418	218	273	known
chi-miR-382-5p	579	679	878	697	661	742	623	621	614	254	69	21	2454	629	371	known
chi-miR-383	11	0	0	7	5	9	1	1	6	5	0	1	2	3	21	known
chi-miR-3955-3p	22	22	5	10	10	10	10	10	10	17	1	0	12	0	6	known
chi-miR-3955-5p	137	194	148	110	134	119	136	145	74	59	83	63	209	101	89	known
chi-miR-3958-3p	2003	3682	2113	4324	3469	3760	2746	3066	2525	2062	1853	861	16439	98	721	known
chi-miR-3959-3p	284	370	476	261	185	215	165	138	143	126	68	100	125	57	47	known
chi-miR-3959-5p	3054	4744	3328	3885	3760	3943	3879	3838	3407	3391	2078	2073	10284	2425	2683	known
chi-miR-409-3p	5966	7817	5411	6710	4177	5751	3827	3416	4408	5099	4622	3227	3927	2679	3678	known
chi-miR-409-5p	835	1402	767	792	775	746	668	692	674	920	589	129	497	562	828	known
chi-miR-410-3p	1364	1395	1417	2042	1267	1439	1433	1169	662	1342	1335	1344	1299	1251	1274	known
chi-miR-411a-3p	514	686	639	536	418	426	498	483	461	403	352	339	535	385	382	known
chi-miR-411a-5p	32665	33972	34591	36326	28729	34478	45601	32138	14283	31756	29356	30174	35919	28787	30105	known
chi-miR-411b-3p	38	81	83	48	50	44	49	64	55	31	77	41	97	7	16	known
chi-miR-411b-5p	69	132	64	73	77	75	73	77	76	82	123	10	204	0	33	known
chi-miR-412-3p	0	1	0	1	2	2	1	2	2	1	0	0	4	3	1	known
chi-miR-412-5p	133	216	189	197	265	195	56	95	64	40	26	34	398	120	144	known
chi-miR-421-3p	973	1007	925	1366	1656	1506	762	799	112	948	1003	914	1226	1106	1194	known
chi-miR-423-3p	28640	29638	18761	17388	17723	20879	23460	20665	19759	26861	31030	23195	6171	6141	9368	known
chi-miR-423-5p	11265	10730	6510	7601	7695	10733	12458	10572	11072	14976	13340	12232	7599	6966	6586	known
chi-miR-424-3p	225	278	293	280	211	216	217	178	70	46	70	65	403	357	28	known
chi-miR-424-5p	1599	1650	1949	3018	2082	1618	1293	1175	0	1237	1233	1263	1924	1373	1168	known
chi-miR-425-3p	75	84	82	72	80	70	87	93	83	81	97	61	60	111	75	known
chi-miR-425-5p	836	767	580	963	1193	1112	815	1051	1090	1054	891	697	1356	2079	1080	known
chi-miR-429	10596	9364	10335	7464	6803	5292	8311	10593	9049	8417	9133	6911	5762	5980	4776	known
chi-miR-432-3p	4	3	3	3	2	1	1	1	0	1	1	2	2	1	1	known
chi-miR-432-5p	600	742	891	814	662	708	307	378	373	195	184	135	1350	423	345	known
chi-miR-433	91	122	121	92	74	63	55	58	40	17	33	13	124	28	30	known
chi-miR-449a-5p	15	17	17	16	20	38	2	6	24	17	18	16	28	18	19	known
chi-miR-449c	1	1	1	3	2	3	0	0	0	1	1	1	1	1	1	known
chi-miR-450-3p	19	19	23	12	9	9	9	9	10	0	1	0	23	12	0	known
chi-miR-450-5p	2166	2561	2315	2077	1908	1747	1299	1493	856	324	355	486	4329	1422	112	known
chi-miR-451-5p	5892	7351	7101	17039	6088	2490	5618	6810	35578	14913	13014	9906	6184	30448	15634	known
chi-miR-454-3p	220	273	155	360	303	364	80	123	126	152	113	107	558	182	268	known
chi-miR-455-3p	423	346	284	836	664	938	1014	674	746	473	463	644	1409	1841	1433	known
chi-miR-455-5p	4644	2570	1549	5728	5789	5606	5394	5468	5428	3003	610	4209	10274	9338	13920	known
chi-miR-483	11	6	9	12	6	7	17	12	17	11	17	12	9	11	13	known
chi-miR-485-3p	43	56	52	85	30	60	47	18	38	46	42	30	44	53	58	known
chi-miR-485-5p	134	119	118	112	113	94	87	102	97	42	71	57	124	146	90	known
chi-miR-487a-3p	34	36	45	54	35	23	13	20	38	18	20	22	35	23	33	known
chi-miR-487b-3p	510	632	627	646	488	660	706	550	329	537	515	412	826	540	466	known
chi-miR-490	8	18	18	41	106	115	78	123	93	204	71	88	172	121	133	known
chi-miR-491-3p	5	5	6	1	1	9	27	8	7	8	19	8	5	14	8	known
chi-miR-491-5p	27	36	29	36	34	36	44	38	40	50	52	36	12	64	32	known
chi-miR-493-3p	2165	4796	5662	3181	2929	3174	3278	3037	2878	3025	1778	1542	6347	1376	1028	known
chi-miR-493-5p	924	3296	3641	3300	2993	3295	3072	2904	2912	1162	1753	141	9621	4944	2227	known
chi-miR-494	1262	1826	439	1305	1128	1255	1337	1213	1241	2828	2452	700	1327	0	417	known
chi-miR-495-3p	998	1132	863	601	490	561	555	504	537	565	300	217	408	311	85	known
chi-miR-496-3p	10	12	10	23	22	17	0	0	2	11	10	9	14	11	11	known
chi-miR-497-3p	2	0	0	1	7	3	0	4	1	22	1	0	1	0	0	known
chi-miR-497-5p	3072	3151	3192	3713	4169	4065	3419	2945	2715	2950	3024	3260	4163	4056	4672	known
chi-miR-499-3p	1	1	1	2	0	0	0	0	8	4	1	1	1	1	1	known
chi-miR-499-5p	788	468	381	946	838	943	946	856	989	1710	516	656	1179	1527	1050	known
chi-miR-500-3p	3263	3195	3041	3732	2719	3147	3107	2396	3752	3582	3386	3383	2586	2872	2978	known
chi-miR-500-5p	218	254	185	293	197	261	290	241	364	400	282	235	279	341	277	known
chi-miR-502a	4	1	1	2	3	2	2	4	2	5	6	8	0	0	2	known
chi-miR-502b-3p	202	198	196	354	185	233	174	104	155	240	207	201	184	187	195	known
chi-miR-502b-5p	39	36	58	53	21	27	23	18	43	31	30	24	24	12	23	known
chi-miR-504	171	177	165	273	340	308	333	334	285	188	306	204	243	455	897	known
chi-miR-505-3p	92	108	48	203	171	201	168	151	161	88	84	66	379	462	248	known
chi-miR-532-3p	234	227	269	277	216	270	303	247	465	348	254	277	244	449	358	known
chi-miR-532-5p	6876	7537	7282	7486	7218	7522	6967	6637	8014	8288	5534	7337	5627	8917	8371	known
chi-miR-542-3p	2446	2722	3601	2126	2317	1848	1285	1518	765	176	186	380	3828	977	471	known
chi-miR-542-5p	59	66	72	86	120	99	25	23	0	53	50	53	58	56	51	known
chi-miR-543-3p	490	545	416	304	265	269	283	262	264	402	116	95	31	294	75	known
chi-miR-544-5p	27	31	36	34	43	44	36	44	26	37	12	18	154	4	27	known
chi-miR-545-3p	26	27	27	54	26	3	20	30	12	22	16	23	29	15	39	known
chi-miR-545-5p	42	39	43	62	113	59	17	33	8	44	44	44	57	54	71	known
chi-miR-582-5p	2245	2427	2134	431	2535	1670	1750	4037	1220	2218	2157	1698	1709	1485	1390	known
chi-miR-592	0	0	1	15	20	18	17	27	30	56	11	27	84	26	5	known
chi-miR-628-5p	99	88	90	146	205	194	119	132	146	134	196	135	147	280	242	known
chi-miR-655	350	389	283	450	382	468	394	428	405	492	343	281	1206	268	182	known
chi-miR-656	30	52	8	81	40	53	82	48	49	100	145	59	85	28	31	known
chi-miR-660	12740	12962	12299	12205	10828	12804	13789	10986	16140	14362	13942	13169	10837	11956	12858	known
chi-miR-665	369	409	415	786	252	478	541	136	83	365	375	373	376	364	360	known
chi-miR-671-3p	221	206	199	168	244	255	203	287	237	226	176	176	431	215	246	known
chi-miR-671-5p	129	111	118	99	65	106	123	77	96	101	128	62	76	43	87	known
chi-miR-7-3p	331	301	236	331	310	328	457	423	418	433	375	327	350	805	248	known
chi-miR-7-5p	25164	16957	0	23031	22966	23011	23019	23033	23022	67519	64245	19934	20022	0	0	known
chi-miR-708-3p	0	208	244	1458	1241	1131	1226	1243	1607	805	1113	3873	1711	3046	1070	known
chi-miR-708-5p	0	67	0	600	527	536	446	479	769	330	890	1064	960	1233	580	known
chi-miR-758	117	215	167	292	190	146	221	207	181	323	278	217	153	181	208	known
chi-miR-767	42	46	29	218	56	82	138	50	86	33	41	112	181	383	75	known
chi-miR-873-5p	0	1	0	3	0	0	5	1	1	0	0	3	2	0	11	known
chi-miR-874-3p	158	182	134	303	377	248	267	219	107	194	212	261	198	350	587	known
chi-miR-874-5p	21	21	21	25	22	16	37	16	10	20	20	22	22	26	25	known
chi-miR-877-3p	16	12	12	11	8	8	17	13	15	12	15	16	6	5	10	known
chi-miR-877-5p	148	120	149	162	86	228	164	71	148	194	142	144	135	134	127	known
chi-miR-9-3p	1	0	0	8	8	7	5	7	10	13	5	4	20	8	15	known
chi-miR-9-5p	24	68	32	194	227	218	219	252	239	334	76	184	509	204	585	known
chi-miR-92a-3p	113924	110870	100378	80281	106661	125279	94390	74487	57046	79617	82824	82430	73334	84169	79665	known
chi-miR-92a-5p	54	125	46	52	58	66	50	44	45	21	44	34	18	90	37	known
chi-miR-92b	100016	96900	88732	69826	92274	105895	79097	62725	48962	67814	70399	70196	59938	68699	65471	known
chi-miR-93-3p	76	59	66	60	49	54	42	33	36	37	32	30	28	60	29	known
chi-miR-93-5p	9964	9036	8545	6358	11266	12662	3828	5748	6514	6738	6540	5393	7419	8626	7301	known
chi-miR-96	1838	949	214	836	820	859	845	860	918	1334	483	0	1780	449	807	known
chi-miR-98-3p	210	193	212	249	220	106	200	256	194	186	201	212	206	182	237	known
chi-miR-98-5p	17226	15743	16526	15746	19109	20532	11870	16979	23533	14523	15114	12526	27887	23696	18416	known
chi-miR-99a-3p	748	679	663	534	770	803	919	992	571	669	690	737	1163	685	845	known
chi-miR-99a-5p	126550	109888	74863	487413	490408	489274	491224	489755	485193	0	5318	135131	899349	2235663	838941	known
chi-miR-99b-3p	120	127	87	183	176	183	175	163	168	79	78	78	219	253	534	known
chi-miR-99b-5p	9928	9788	8731	12338	13513	11675	15444	11530	9124	8314	9882	9288	9444	21962	23104	known
NC_030808.1_1064	41	36	34	5	26	22	69	64	54	50	44	43	26	40	43	novel
NC_030808.1_1081	0	0	0	2	2	2	2	2	2	22	0	1	0	0	0	novel
NC_030808.1_1168	0	1	0	1	1	2	1	1	1	0	0	0	1	6	0	novel
NC_030808.1_1207	308	305	370	406	348	408	311	305	345	348	323	278	473	424	354	novel
NC_030808.1_1253	2	2	3	3	8	1	2	4	0	2	2	2	3	3	3	novel
NC_030808.1_1302	12	10	14	11	18	1	13	28	15	19	24	16	10	19	13	novel
NC_030808.1_1313	129	192	29	181	189	182	190	200	180	318	399	138	118	13	343	novel
NC_030808.1_1339	122	114	147	93	95	93	105	101	92	89	109	64	41	117	74	novel
NC_030808.1_1383	0	0	0	8	8	8	8	8	8	8	24	3	11	24	15	novel
NC_030808.1_1392	26	11	38	15	34	23	8	17	11	28	9	9	29	10	9	novel
NC_030808.1_1525	0	13	74	16	18	15	15	18	20	11	9	46	0	7	2	novel
NC_030808.1_1554	0	0	8	0	0	0	0	0	0	0	0	0	0	0	0	novel
NC_030808.1_1630	2	0	0	1	1	1	1	1	1	2	0	0	0	3	3	novel
NC_030808.1_1640	3	4	5	0	1	0	10	9	9	6	4	6	3	4	5	novel
NC_030808.1_347	4	12	32	39	21	10	15	27	66	52	85	63	0	18	5	novel
NC_030808.1_357	441	439	452	188	607	387	262	452	878	429	429	445	460	525	541	novel
NC_030808.1_43	56	60	60	59	68	36	23	61	103	56	61	58	60	55	65	novel
NC_030808.1_439	5	5	8	9	4	4	9	4	6	5	8	5	1	4	7	novel
NC_030808.1_459	54	54	52	0	0	5	151	0	278	52	59	55	52	52	58	novel
NC_030808.1_460	58	58	56	0	0	11	166	0	287	59	63	65	58	60	63	novel
NC_030808.1_558	124	140	163	80	89	68	127	142	244	155	214	174	37	66	46	novel
NC_030808.1_619	1	3	2	11	2	3	3	1	4	3	0	2	10	5	5	novel
NC_030808.1_682	0	5	3	0	0	2	4	2	4	2	1	2	0	0	0	novel
NC_030808.1_686	6	4	5	0	3	0	6	18	4	4	4	4	4	5	4	novel
NC_030808.1_693	1	1	1	0	0	0	6	2	0	1	1	1	1	2	1	novel
NC_030808.1_784	0	6	0	1	1	2	4	2	4	1	0	0	3	4	3	novel
NC_030808.1_797	0	4	5	1	10	1	0	4	0	4	4	2	4	3	1	novel
NC_030808.1_810	0	0	0	8	2	2	3	1	1	2	5	0	0	9	3	novel
NC_030808.1_861	42	558	863	646	61	910	91	0	70	69	40	286	248	252	273	novel
NC_030808.1_867	1	3	0	2	3	3	2	3	3	2	0	0	1	10	2	novel
NC_030808.1_871	0	0	0	1	1	1	1	1	1	0	0	1	0	4	2	novel
NC_030808.1_880	0	2	0	1	1	1	1	1	1	1	0	0	2	7	3	novel
NC_030808.1_881	1	0	0	1	1	1	3	1	1	0	0	3	9	8	0	novel
NC_030808.1_945	14	23	10	11	23	26	32	24	13	6	15	19	18	51	42	novel
NC_030809.1_1828	1	2	7	0	0	0	0	0	3	0	0	0	0	0	0	novel
NC_030809.1_1901	23	11	30	11	11	11	14	11	11	14	9	36	0	0	0	novel
NC_030809.1_1929	44597	42217	42661	9327	13283	0	92356	216355	46182	106360	104011	67357	41745	43227	41036	novel
NC_030809.1_1955	0	7	6	53	34	34	55	40	49	0	11	21	50	35	283	novel
NC_030809.1_2001	9	16	10	24	15	24	23	15	22	20	7	16	50	18	45	novel
NC_030809.1_2081	1	1	1	1	7	2	0	1	0	1	1	1	1	2	2	novel
NC_030809.1_2110	2	5	3	0	4	4	1	2	0	1	1	2	1	1	2	novel
NC_030809.1_2161	0	1	3	1	4	1	1	3	1	1	0	2	3	0	3	novel
NC_030809.1_2218	2	4	2	6	0	0	2	2	4	4	2	2	1	2	2	novel
NC_030809.1_2342	5	4	50	2	20	20	3	14	7	3	24	1	5	0	1	novel
NC_030809.1_2343	2	3	4	5	0	3	1	0	9	2	4	2	2	2	2	novel
NC_030809.1_2408	9	3	8	17	3	2	1	0	2	1	4	2	4	4	9	novel
NC_030809.1_2497	3	3	4	2	3	3	4	3	2	3	3	3	4	5	6	novel
NC_030809.1_2549	2	2	2	0	0	24	0	0	0	2	2	2	2	2	2	novel
NC_030809.1_2563	2	7	1	6	3	1	1	1	4	1	1	6	1	7	3	novel
NC_030809.1_2740	3	5	0	1	1	1	1	1	1	0	0	0	0	0	0	novel
NC_030809.1_2899	0	0	6	1	1	1	1	1	1	0	0	0	0	0	0	novel
NC_030809.1_3142	14	73	18	34	37	36	34	36	37	46	1	21	69	66	12	novel
NC_030809.1_3204	12	30	23	11	12	11	11	15	11	26	48	0	0	0	0	novel
NC_030809.1_3244	0	0	0	3	3	3	3	3	3	6	3	5	4	7	2	novel
NC_030809.1_3328	0	0	0	1	2	1	1	2	2	0	0	0	9	5	0	novel
NC_030809.1_3338	168	127	104	88	89	102	122	101	88	111	95	0	61	99	124	novel
NC_030810.1_3489	28	26	25	28	25	17	31	41	23	53	36	18	16	25	12	novel
NC_030810.1_3502	2	2	3	1	0	1	7	1	0	2	2	2	3	3	3	novel
NC_030810.1_3558	11	17	8	15	19	14	5	8	9	17	6	16	20	17	1	novel
NC_030810.1_3592	19	20	14	9	9	10	15	15	13	19	3	10	25	4	1	novel
NC_030810.1_3611	12	17	12	8	10	16	7	12	15	16	10	11	11	9	9	novel
NC_030810.1_3786	109	140	138	87	72	68	117	125	151	93	86	83	103	85	92	novel
NC_030810.1_3788	2	1	1	3	5	1	2	6	3	0	1	5	8	7	1	novel
NC_030810.1_3827	55	46	67	35	32	37	44	36	39	11	9	12	60	22	56	novel
NC_030810.1_4011	11	20	7	25	15	2	7	16	12	12	2	4	7	25	22	novel
NC_030810.1_4037	0	32	7	19	10	7	9	10	9	2	11	9	23	7	7	novel
NC_030810.1_4122	22	22	24	13	18	16	31	31	32	27	22	26	21	21	21	novel
NC_030810.1_4151	2	2	2	0	0	1	3	2	1	0	1	0	0	0	0	novel
NC_030810.1_4233	1150	1170	1144	1120	1422	1266	1561	1267	997	1277	1242	1228	1218	1574	1449	novel
NC_030810.1_4301	1136	1131	1192	352	492	681	453	557	703	541	296	391	87	33	54	novel
NC_030810.1_4307	11	53	9	23	23	24	23	23	23	32	0	11	45	38	4	novel
NC_030810.1_4355	64	75	82	51	63	99	58	40	127	61	65	80	49	92	82	novel
NC_030810.1_4469	1	1	1	0	0	2	3	2	2	2	1	1	1	2	1	novel
NC_030810.1_4491	28	22	22	23	16	19	36	28	29	61	53	24	7	6	11	novel
NC_030810.1_4496	1	0	0	2	1	1	1	1	2	2	5	2	0	0	0	novel
NC_030810.1_4532	0	0	2	1	1	1	2	2	4	0	7	3	1	2	1	novel
NC_030810.1_4653	0	9	10	3	11	3	2	5	3	11	0	2	1	6	8	novel
NC_030810.1_4768	11	53	9	23	23	24	23	23	23	32	0	11	45	38	4	novel
NC_030810.1_4990	2	3	3	1	1	1	4	1	1	0	0	1	0	0	5	novel
NC_030810.1_5013	315	300	656	130	151	152	155	161	188	0	0	54	0	46	82	novel
NC_030810.1_5014	43	100	211	34	38	38	36	38	50	0	0	4	0	6	21	novel
NC_030810.1_5064	2	1	0	2	2	1	1	1	1	1	2	5	0	2	1	novel
NC_030810.1_5154	44	53	62	118	130	14	34	126	33	85	64	37	77	214	49	novel
NC_030811.1_5192	3	4	3	6	7	3	2	3	0	5	1	2	3	2	1	novel
NC_030811.1_5195	2	0	0	2	1	3	1	1	1	0	2	0	0	5	3	novel
NC_030811.1_5313	0	0	1	0	1	3	0	0	0	5	0	0	1	4	1	novel
NC_030811.1_5360	1	1	1	0	0	0	5	5	0	3	2	3	1	1	1	novel
NC_030811.1_5413	17	13	18	13	9	24	24	13	26	19	19	21	22	17	20	novel
NC_030811.1_5501	4	4	4	0	10	12	1	4	3	3	5	4	4	5	5	novel
NC_030811.1_5637	3	3	3	6	6	5	1	1	1	3	3	3	3	3	4	novel
NC_030811.1_5788	2	1	2	1	0	0	1	1	6	2	2	3	2	1	1	novel
NC_030811.1_5796	3	1	1	2	2	3	2	2	2	0	7	1	5	3	0	novel
NC_030811.1_5869	0	0	0	9	10	6	6	8	6	2	0	6	24	35	10	novel
NC_030811.1_6029	3	5	3	21	4	0	0	0	6	3	3	10	4	4	4	novel
NC_030811.1_6068	18	15	10	4	10	12	9	15	18	16	12	10	8	5	5	novel
NC_030811.1_6076	17	13	18	13	9	24	24	13	26	19	19	21	22	17	20	novel
NC_030811.1_6125	84	91	85	59	84	106	82	97	77	87	86	81	84	86	80	novel
NC_030811.1_6318	3	3	3	1	2	0	5	7	6	3	3	3	3	5	4	novel
NC_030811.1_6381	4	2	2	4	4	4	4	4	7	0	1	8	13	3	4	novel
NC_030811.1_6382	1	2	1	1	1	3	3	1	5	0	2	6	6	1	3	novel
NC_030811.1_6472	5	0	4	1	2	1	1	1	1	0	0	0	0	0	0	novel
NC_030811.1_6517	0	12	0	152	150	151	152	149	147	236	345	35	260	234	295	novel
NC_030811.1_6576	491	426	399	241	159	169	161	179	233	173	60	157	18	0	0	novel
NC_030812.1_6597	52	58	92	45	53	30	23	31	27	1	3	36	32	0	40	novel
NC_030812.1_6784	1	1	1	0	3	2	0	2	3	1	5	3	0	0	0	novel
NC_030812.1_6907	0	0	1	1	1	1	4	1	1	0	0	0	1	4	4	novel
NC_030812.1_6938	2	2	2	3	0	0	5	0	9	2	2	2	3	3	3	novel
NC_030812.1_6974	1	1	1	1	3	0	0	3	2	4	6	4	1	1	1	novel
NC_030812.1_7001	0	0	0	41	36	32	34	35	36	201	125	135	0	0	0	novel
NC_030812.1_7054	157	154	117	143	90	80	132	179	207	142	154	119	143	143	119	novel
NC_030812.1_7117	12	12	10	23	10	3	16	15	7	14	11	16	12	11	11	novel
NC_030812.1_7220	0	6	0	3	3	3	3	3	4	0	0	0	5	11	7	novel
NC_030812.1_7235	0	2	0	2	2	2	2	2	2	1	0	1	3	6	4	novel
NC_030812.1_7237	20	18	16	35	35	35	37	36	35	6	5	0	138	101	18	novel
NC_030812.1_7296	15	15	15	6	18	0	6	48	18	14	14	15	15	17	17	novel
NC_030812.1_7300	0	1	1	1	4	2	0	1	0	0	0	0	0	2	0	novel
NC_030812.1_7357	117	117	133	64	113	117	139	174	205	97	130	113	144	247	127	novel
NC_030812.1_7367	11	11	8	7	15	14	3	8	6	13	4	6	13	6	6	novel
NC_030812.1_7426	24	29	18	17	22	21	20	24	21	27	6	18	17	18	23	novel
NC_030812.1_7543	18	10	28	6	10	6	5	6	6	0	0	0	0	0	17	novel
NC_030812.1_7616	71	102	83	129	80	100	114	73	89	82	114	86	67	50	227	novel
NC_030812.1_7617	0	0	2	1	1	0	0	0	0	0	0	0	0	7	1	novel
NC_030812.1_7618	0	0	2	1	2	2	3	2	1	0	0	1	0	11	1	novel
NC_030812.1_7668	26	33	224	54	68	54	55	66	56	51	25	136	0	0	85	novel
NC_030812.1_7766	13	19	8	13	8	7	7	7	12	0	11	14	12	0	7	novel
NC_030812.1_7783	41	42	33	29	39	14	28	63	61	44	41	43	29	52	27	novel
NC_030812.1_7818	2	2	3	2	4	8	0	0	2	3	1	1	1	3	2	novel
NC_030812.1_7866	29	26	22	28	34	38	11	11	24	21	23	25	15	25	30	novel
NC_030812.1_7872	7	9	7	12	5	17	2	0	6	3	3	3	7	14	14	novel
NC_030812.1_7928	0	1	0	0	1	0	3	7	1	2	0	0	5	5	3	novel
NC_030812.1_7966	7	0	0	4	2	2	1	1	1	0	1	1	7	5	4	novel
NC_030812.1_7968	7	0	0	4	2	2	1	1	1	0	1	1	7	5	4	novel
NC_030812.1_7983	20	29	23	18	17	14	22	22	13	30	30	2	9	14	5	novel
NC_030812.1_8014	7	9	11	14	9	5	5	9	16	26	13	0	4	11	1	novel
NC_030812.1_8102	6	14	13	17	16	14	19	17	13	40	19	37	0	5	7	novel
NC_030812.1_8128	14	14	14	11	6	13	35	12	7	13	14	12	14	15	21	novel
NC_030812.1_8299	3	3	2	2	1	1	3	2	1	1	0	0	3	0	3	novel
NC_030813.1_8349	0	1	1	0	0	0	0	1	0	5	0	1	0	1	0	novel
NC_030813.1_8383	0	0	0	1	2	1	1	1	1	0	0	0	2	5	4	novel
NC_030813.1_8529	7981	7517	8407	6276	6029	7627	12131	8763	10381	9640	8372	9378	5801	12543	7170	novel
NC_030813.1_8786	3	1	2	1	1	1	1	1	1	0	0	2	0	0	0	novel
NC_030813.1_8803	7	9	11	14	9	5	5	9	16	26	13	0	4	11	1	novel
NC_030813.1_8818	66	50	63	89	75	82	79	81	87	119	122	57	96	111	53	novel
NC_030813.1_8870	2	2	1	3	9	1	0	2	0	1	1	2	1	2	2	novel
NC_030813.1_8929	77	90	37	28	54	48	22	28	20	15	28	15	10	7	27	novel
NC_030813.1_8939	1585	1084	518	725	741	737	711	719	702	574	284	161	818	730	752	novel
NC_030813.1_9043	6	10	11	8	9	0	3	36	16	16	27	14	8	12	5	novel
NC_030813.1_9044	5	6	5	4	7	0	3	26	6	7	10	6	6	10	4	novel
NC_030813.1_9158	133	134	132	153	216	117	146	198	59	150	165	156	152	179	126	novel
NC_030813.1_9166	60	56	60	47	44	47	56	48	49	83	37	21	7	27	91	novel
NC_030813.1_9202	1	3	0	3	1	1	1	2	5	1	0	0	12	3	2	novel
NC_030813.1_9300	135	191	85	166	166	166	181	170	163	319	141	365	58	112	117	novel
NC_030813.1_9369	3	1	2	1	1	1	1	1	1	0	0	2	0	0	0	novel
NC_030813.1_9442	4	4	0	88	87	93	109	90	88	142	74	176	0	260	200	novel
NC_030813.1_9463	300	289	185	186	188	183	179	185	192	275	232	225	11	40	113	novel
NC_030814.1_10005	0	2	0	0	0	0	0	1	3	6	0	2	0	0	0	novel
NC_030814.1_10086	3	5	2	2	1	7	0	1	10	7	4	4	4	2	2	novel
NC_030814.1_10131	0	4	2	0	0	0	0	0	0	0	2	0	0	0	0	novel
NC_030814.1_10166	0	0	0	1	1	1	1	1	1	0	0	0	1	6	0	novel
NC_030814.1_10195	4	3	0	1	1	1	3	1	1	0	2	2	0	0	2	novel
NC_030814.1_10202	1	1	1	0	4	0	0	6	4	1	1	1	1	1	1	novel
NC_030814.1_10203	0	0	1	0	0	0	0	1	1	3	0	3	0	0	0	novel
NC_030814.1_10224	2	1	2	0	2	5	0	0	2	1	1	2	3	1	1	novel
NC_030814.1_10371	39	42	46	35	84	29	12	45	41	46	35	43	35	43	39	novel
NC_030814.1_10444	11	52	9	23	23	24	23	23	23	32	0	11	45	38	4	novel
NC_030814.1_10456	17	34	29	15	21	15	21	31	14	21	9	4	25	12	22	novel
NC_030814.1_10486	0	3	3	1	4	1	1	2	1	1	3	6	0	0	0	novel
NC_030814.1_10543	4	5	4	2	4	1	2	3	0	0	2	5	1	1	1	novel
NC_030814.1_10579	87	102	62	85	89	78	51	53	76	33	68	49	43	83	125	novel
NC_030814.1_10585	2	2	3	0	2	3	5	5	1	6	2	2	3	2	2	novel
NC_030814.1_10604	4	0	1	1	1	1	3	1	1	3	0	0	0	0	11	novel
NC_030814.1_10611	198	285	112	245	255	263	258	258	248	551	266	349	275	70	176	novel
NC_030814.1_10619	53	51	62	39	44	40	82	110	108	89	76	64	103	67	73	novel
NC_030814.1_10642	51	19	51	13	14	13	12	13	13	8	0	0	0	5	0	novel
NC_030814.1_10661	39	39	151	40	45	38	41	55	58	21	40	75	0	49	17	novel
NC_030814.1_10834	2	2	5	1	4	2	2	2	0	0	0	0	1	1	1	novel
NC_030814.1_10851	0	1	0	1	1	1	1	1	1	8	0	0	0	1	0	novel
NC_030814.1_10943	48	31	63	17	17	17	26	24	28	28	15	18	0	2	0	novel
NC_030814.1_10954	1	14	0	1	10	6	1	8	10	18	8	7	3	6	5	novel
NC_030814.1_11044	6	1	3	5	3	4	2	0	0	0	3	1	1	2	4	novel
NC_030814.1_11060	7	7	8	7	2	10	4	1	6	3	4	3	7	3	4	novel
NC_030814.1_11098	3	2	2	1	0	0	0	0	15	4	2	5	2	2	2	novel
NC_030814.1_11156	1	1	1	3	0	0	4	1	3	1	1	1	1	1	1	novel
NC_030814.1_11190	4	26	14	2	9	10	15	10	2	8	0	8	3	3	10	novel
NC_030814.1_9595	1	1	1	1	0	0	0	0	7	1	1	1	1	2	1	novel
NC_030814.1_9628	7	3	6	1	1	1	1	1	1	1	0	2	1	0	0	novel
NC_030814.1_9693	1	0	0	1	1	1	1	1	1	0	0	0	2	4	3	novel
NC_030814.1_9711	54	43	70	23	20	20	34	28	32	30	19	20	0	0	0	novel
NC_030814.1_9732	1	0	1	2	2	2	2	2	5	2	4	5	4	0	1	novel
NC_030814.1_9757	0	4	0	2	4	2	1	2	1	0	0	1	5	0	8	novel
NC_030814.1_9822	0	0	0	0	0	0	0	1	0	5	2	0	0	0	0	novel
NC_030814.1_9929	5	6	5	10	2	5	8	4	15	7	12	8	6	5	10	novel
NC_030814.1_9992	2	2	0	1	1	1	1	1	1	4	6	2	0	1	0	novel
NC_030815.1_11282	40	68	56	57	46	24	45	81	84	63	44	68	43	65	59	novel
NC_030815.1_11303	4	4	1	1	2	1	1	3	1	0	0	0	0	2	1	novel
NC_030815.1_11357	1	0	0	7	6	6	9	8	6	16	7	10	5	0	39	novel
NC_030815.1_11388	210	270	231	546	475	267	371	397	162	331	280	284	501	769	453	novel
NC_030815.1_11422	0	0	2	1	1	1	1	1	2	4	0	3	0	0	1	novel
NC_030815.1_11447	1	0	1	0	0	0	0	0	0	0	3	3	0	0	0	novel
NC_030815.1_11463	6	14	7	8	12	11	13	16	13	2	1	8	0	33	37	novel
NC_030815.1_11471	20	16	45	9	10	13	9	9	12	8	12	8	0	0	0	novel
NC_030815.1_11494	10	11	7	9	14	12	6	6	4	6	9	8	9	8	3	novel
NC_030815.1_11506	0	1	0	3	6	3	5	12	12	21	18	23	0	0	0	novel
NC_030815.1_11527	11	54	9	22	22	23	22	22	22	33	2	12	45	38	4	novel
NC_030815.1_11660	0	4	54	12	12	12	12	12	12	33	6	27	0	0	4	novel
NC_030815.1_11664	14	11	9	14	17	15	14	15	13	0	1	8	37	27	25	novel
NC_030815.1_11679	23	19	26	30	12	11	36	21	17	21	17	19	22	20	24	novel
NC_030815.1_11697	5	1	1	3	1	2	0	0	5	2	2	2	7	2	3	novel
NC_030815.1_11700	6	7	6	0	17	6	0	6	23	11	10	9	7	8	6	novel
NC_030815.1_11834	0	0	0	0	0	0	0	0	0	0	0	2	1	5	0	novel
NC_030815.1_11844	4	2	2	2	3	3	7	3	0	1	1	2	2	3	3	novel
NC_030815.1_11864	5	4	50	2	20	20	3	14	7	3	24	1	5	0	1	novel
NC_030815.1_12003	18	9	20	15	13	11	19	17	15	0	39	30	4	9	16	novel
NC_030815.1_12105	0	0	0	451	456	450	450	453	448	443	604	174	610	1685	934	novel
NC_030815.1_12246	11	9	10	8	9	3	9	17	24	11	13	11	11	13	18	novel
NC_030815.1_12280	389	328	682	372	432	387	523	625	794	844	752	1359	72	134	139	novel
NC_030815.1_12297	13	24	15	19	26	11	20	40	23	19	23	28	25	31	23	novel
NC_030815.1_12347	6	6	10	5	6	12	1	0	3	1	10	3	2	2	8	novel
NC_030815.1_12364	1	1	1	0	4	10	0	0	0	1	2	1	1	1	3	novel
NC_030815.1_12401	20	37	22	1	37	10	13	62	75	17	24	21	24	78	60	novel
NC_030815.1_12523	0	0	0	1	1	1	1	1	1	0	0	1	0	6	0	novel
NC_030815.1_12531	3001	2368	3152	1765	1732	1545	1755	2022	1795	1642	1561	2341	1486	0	1091	novel
NC_030815.1_12533	25	21	18	29	25	16	22	28	31	20	19	23	29	37	34	novel
NC_030815.1_12540	0	0	0	3	4	3	3	3	3	0	0	0	1	34	3	novel
NC_030815.1_12594	0	0	0	1	1	1	1	1	1	4	6	1	0	0	0	novel
NC_030816.1_12705	0	9	0	122	122	122	126	123	118	205	301	25	236	171	205	novel
NC_030816.1_12842	6	3	0	6	7	9	5	6	6	7	6	3	12	10	4	novel
NC_030816.1_12976	0	0	0	10	10	10	10	10	11	11	14	8	6	40	18	novel
NC_030816.1_13050	1	4	2	2	0	1	0	0	0	1	0	0	2	3	0	novel
NC_030816.1_13211	122	114	147	93	95	93	105	101	92	89	109	64	41	117	74	novel
NC_030816.1_13311	85	108	94	130	155	139	128	142	140	229	502	137	0	83	54	novel
NC_030816.1_13336	5	1	16	25	25	26	32	29	32	85	85	83	4	0	0	novel
NC_030816.1_13414	0	11	15	12	10	5	5	8	23	10	14	14	0	8	15	novel
NC_030816.1_13534	25	0	0	21	23	13	26	78	63	128	134	98	0	0	0	novel
NC_030817.1_13573	0	0	0	8	2	12	3	2	2	20	0	40	0	0	0	novel
NC_030817.1_13574	0	0	0	8	2	12	3	2	2	20	0	40	0	0	0	novel
NC_030817.1_13833	22	15	29	9	17	10	34	40	35	31	19	23	15	30	40	novel
NC_030817.1_13880	4	2	4	4	2	3	10	7	7	8	6	6	5	5	5	novel
NC_030817.1_13913	87	94	95	35	120	66	42	147	141	94	101	90	87	93	86	novel
NC_030817.1_14005	2	8	9	6	6	8	8	6	6	0	0	7	22	23	0	novel
NC_030817.1_14200	245	255	129	197	125	130	205	259	292	288	237	153	191	160	146	novel
NC_030817.1_14238	9135	9209	8082	7069	9417	10931	9701	9034	7684	8699	7254	8068	9203	11763	9348	novel
NC_030817.1_14289	5	2	3	3	0	3	4	0	5	4	4	5	2	2	2	novel
NC_030817.1_14370	7	9	8	5	5	5	4	4	3	2	5	4	0	7	0	novel
NC_030817.1_14373	7	0	1	9	9	12	12	9	11	40	6	18	0	14	5	novel
NC_030817.1_14414	37	50	0	125	130	138	129	127	121	401	340	0	62	166	153	novel
NC_030817.1_14479	6	4	4	6	5	4	4	5	6	6	6	4	3	6	6	novel
NC_030817.1_14494	30	26	27	40	25	38	36	22	18	49	26	28	27	27	23	novel
NC_030817.1_14555	64	46	51	71	63	69	70	61	69	40	49	78	87	122	62	novel
NC_030817.1_14568	1	1	2	4	1	1	1	1	1	0	4	0	0	1	0	novel
NC_030817.1_14611	100	87	91	86	43	49	168	127	83	101	107	94	88	84	86	novel
NC_030817.1_14666	6	7	4	16	8	5	20	17	12	1	8	9	12	14	51	novel
NC_030817.1_14672	0	1	0	1	1	1	1	1	1	5	2	0	0	0	0	novel
NC_030817.1_14687	28	17	18	15	13	17	12	10	13	0	29	16	0	7	3	novel
NC_030817.1_14731	3	0	2	2	5	5	0	2	7	6	5	3	5	3	1	novel
NC_030817.1_14744	15	5	30	8	29	2	3	20	4	4	0	5	9	4	24	novel
NC_030817.1_14849	23	31	20	16	27	22	26	33	16	29	26	32	21	19	17	novel
NC_030817.1_14851	26	21	10	7	10	10	13	7	1	3	0	2	5	1	7	novel
NC_030817.1_14862	6	1	9	3	3	5	5	3	6	4	3	10	4	3	2	novel
NC_030817.1_14924	3	2	3	1	5	5	0	1	3	2	2	3	3	4	4	novel
NC_030818.1_15101	30	17	14	16	20	13	16	20	16	15	5	13	4	7	42	novel
NC_030818.1_15144	148	123	199	137	197	189	272	203	129	111	162	186	131	333	301	novel
NC_030818.1_15169	15	14	17	5	15	35	14	10	26	12	12	16	18	27	29	novel
NC_030818.1_15264	10	8	11	13	0	1	20	4	20	7	5	18	6	7	8	novel
NC_030818.1_15349	2	4	4	10	2	2	6	2	4	3	7	5	4	9	6	novel
NC_030818.1_15503	31	24	28	23	20	36	36	18	11	19	28	21	21	24	21	novel
NC_030818.1_15542	316914	318196	314914	187614	404429	459554	290197	264392	211061	298588	286195	286206	280053	322424	302389	novel
NC_030818.1_15595	8	12	6	10	18	5	4	13	1	7	10	5	9	10	9	novel
NC_030818.1_15605	3	1	2	0	4	0	2	5	0	0	1	3	0	5	1	novel
NC_030818.1_15609	3	3	3	1	0	2	8	2	2	2	2	3	3	4	4	novel
NC_030818.1_15717	1	3	2	1	0	0	2	3	2	2	3	2	2	2	1	novel
NC_030818.1_15725	3	0	2	4	1	1	14	4	5	8	14	16	0	0	3	novel
NC_030818.1_15766	6	9	9	8	6	14	10	3	2	8	6	6	8	12	8	novel
NC_030818.1_15779	3	1	3	0	0	0	9	9	2	4	1	1	3	7	1	novel
NC_030818.1_15794	3	3	1	1	1	2	3	2	2	0	0	0	2	0	4	novel
NC_030818.1_15858	30	17	14	16	20	13	16	20	16	15	5	13	4	7	42	novel
NC_030818.1_15876	11	25	23	10	10	8	9	16	19	16	4	3	13	4	9	novel
NC_030818.1_15986	3	0	1	2	3	0	0	4	3	1	1	2	6	0	10	novel
NC_030818.1_16075	6	5	5	0	8	7	4	11	3	6	5	7	11	5	5	novel
NC_030818.1_16092	0	0	0	1	1	1	1	1	1	3	0	0	4	4	0	novel
NC_030818.1_16124	511	509	521	311	650	231	355	606	1090	499	500	514	528	687	599	novel
NC_030818.1_16131	25	26	23	49	41	39	58	46	34	35	43	38	59	111	48	novel
NC_030818.1_16159	4	3	1	2	1	2	3	2	2	2	1	1	6	2	0	novel
NC_030818.1_16313	0	0	4	2	2	2	2	2	2	9	0	0	1	11	0	novel
NC_030818.1_16319	135	61	149	71	73	63	60	67	67	49	95	21	13	30	50	novel
NC_030818.1_16374	36	41	42	32	82	28	10	43	40	43	34	45	36	40	38	novel
NC_030818.1_16387	9	9	13	6	5	9	12	9	16	16	13	8	4	3	7	novel
NC_030818.1_16509	417	415	418	0	3023	426	0	0	0	391	452	431	387	388	384	novel
NC_030818.1_16531	3	4	5	16	3	0	1	1	0	4	1	2	2	2	2	novel
NC_030819.1_16667	2	5	5	0	2	0	1	5	2	1	4	1	2	1	1	novel
NC_030819.1_16675	9	2	3	0	0	2	9	4	11	4	9	1	1	1	3	novel
NC_030819.1_16677	4	4	5	3	6	5	3	5	8	3	3	4	5	7	8	novel
NC_030819.1_16760	76	75	75	67	100	131	111	96	44	92	79	77	118	139	99	novel
NC_030819.1_16783	51	19	51	13	14	13	12	13	13	8	0	0	0	5	0	novel
NC_030819.1_16836	2	2	5	0	3	6	1	2	6	1	1	2	7	4	6	novel
NC_030819.1_16860	678	611	569	857	765	665	604	638	744	680	411	770	443	865	1389	novel
NC_030819.1_16883	0	0	2	2	5	6	2	2	2	4	0	9	8	1	3	novel
NC_030819.1_16912	0	2	0	1	1	2	1	1	2	0	0	0	1	5	6	novel
NC_030819.1_16932	23	28	11	13	15	12	11	16	16	31	10	12	7	8	0	novel
NC_030819.1_16942	25	0	20	38	25	28	35	26	41	31	3	9	28	63	116	novel
NC_030819.1_17029	4	5	2	11	3	4	2	0	0	1	2	3	3	9	6	novel
NC_030819.1_17044	5	5	5	7	2	4	7	3	7	4	4	5	6	8	8	novel
NC_030819.1_17144	3	8	12	8	10	15	13	8	7	2	0	7	14	27	23	novel
NC_030819.1_17156	10	19	17	11	9	5	12	16	8	8	4	2	13	8	11	novel
NC_030819.1_17319	0	0	0	4	4	4	4	5	13	27	27	13	0	0	0	novel
NC_030819.1_17336	5	17	3	16	13	9	13	19	23	31	20	22	13	22	12	novel
NC_030819.1_17370	7	6	6	6	4	6	10	5	7	12	5	8	5	7	6	novel
NC_030819.1_17378	0	0	1	3	4	3	5	6	3	0	16	1	2	15	0	novel
NC_030819.1_17406	1	1	1	3	4	3	3	3	3	0	0	1	11	12	4	novel
NC_030820.1_17444	30	32	34	33	37	39	34	21	25	31	33	30	27	37	34	novel
NC_030820.1_17524	0	0	1	4	3	3	2	2	3	6	3	2	1	7	0	novel
NC_030820.1_17538	0	0	0	11	11	11	11	11	11	5	0	0	22	38	44	novel
NC_030820.1_17589	6	7	2	3	2	10	7	3	6	12	7	5	7	2	6	novel
NC_030820.1_17655	2	2	3	0	8	7	0	0	1	2	2	2	2	2	2	novel
NC_030820.1_17667	1	1	1	0	0	0	0	3	5	1	0	1	2	2	1	novel
NC_030820.1_17697	0	0	0	1	2	1	1	1	1	2	0	2	3	2	3	novel
NC_030820.1_17781	0	4	2	1	1	1	1	1	1	4	0	3	0	0	1	novel
NC_030820.1_17808	28	33	29	69	36	28	12	6	15	24	29	26	24	24	28	novel
NC_030820.1_17846	10	7	16	1	6	15	14	9	6	4	5	6	10	8	6	novel
NC_030820.1_18042	12	4	7	1	4	2	1	3	5	0	0	1	0	0	0	novel
NC_030820.1_18267	4	0	1	9	3	3	2	3	9	17	8	2	4	5	4	novel
NC_030820.1_18286	3	3	3	3	0	2	6	4	6	4	3	3	3	3	3	novel
NC_030820.1_18301	94	96	112	65	59	53	122	120	156	92	96	89	66	125	96	novel
NC_030820.1_18306	6	4	6	4	5	3	2	3	2	1	1	6	7	1	0	novel
NC_030820.1_18336	32	38	53	22	22	24	23	19	16	38	26	7	0	0	4	novel
NC_030820.1_18384	1608	1678	1938	870	2194	1596	1776	2110	1815	1631	1615	1706	1528	2072	1759	novel
NC_030820.1_18388	34	22	18	26	8	18	30	13	21	17	27	19	12	1	16	novel
NC_030820.1_18405	3	5	7	7	4	6	2	1	4	3	2	2	1	18	1	novel
NC_030821.1_18679	3	4	6	7	6	3	3	5	3	4	2	0	0	19	0	novel
NC_030821.1_18693	2	3	2	14	2	0	3	0	0	1	1	5	2	4	8	novel
NC_030821.1_18813	0	4	0	3	3	3	3	4	6	4	1	6	5	4	5	novel
NC_030821.1_18859	11	12	13	14	16	10	13	19	13	15	17	16	14	17	11	novel
NC_030821.1_18868	123	101	151	67	90	86	133	151	179	135	121	110	79	120	117	novel
NC_030821.1_19056	0	3	3	3	3	4	5	3	4	3	0	7	2	5	8	novel
NC_030821.1_19129	0	0	0	0	0	1	0	0	0	1	1	2	0	5	1	novel
NC_030821.1_19485	3	3	3	2	6	3	0	2	2	2	2	3	3	5	5	novel
NC_030821.1_19499	4	0	1	2	3	2	2	2	2	8	1	1	1	3	0	novel
NC_030822.1_19590	15	15	15	0	22	31	2	12	24	15	15	15	15	16	16	novel
NC_030822.1_19615	1	1	1	2	0	3	0	0	6	1	1	1	1	1	1	novel
NC_030822.1_19616	4	4	2	7	2	7	0	0	10	2	6	4	5	4	2	novel
NC_030822.1_19756	3338	2703	2016	3511	3629	3559	3817	3773	3693	3754	2678	2056	1912	10702	3810	novel
NC_030822.1_19757	3	0	1	1	1	1	3	1	1	5	0	1	0	1	1	novel
NC_030822.1_19758	3	0	1	1	1	1	3	1	1	5	0	1	0	1	1	novel
NC_030822.1_19803	57	41	28	123	121	137	135	123	136	114	110	97	119	490	107	novel
NC_030822.1_19875	3	3	6	7	2	9	5	0	2	3	3	3	3	4	4	novel
NC_030822.1_19935	5	3	2	4	1	1	3	1	3	2	3	4	2	3	2	novel
NC_030822.1_19962	114	0	7	33	28	28	31	29	30	27	26	47	28	38	0	novel
NC_030822.1_19976	5	5	3	4	9	2	0	2	1	3	1	4	2	0	9	novel
NC_030822.1_20018	15	16	6	14	14	15	28	18	13	24	22	27	2	14	24	novel
NC_030822.1_20026	840	1115	1624	883	1136	794	1143	1414	1635	1202	1052	1978	364	1271	1064	novel
NC_030822.1_20198	2	2	2	2	1	1	2	2	0	2	2	2	2	2	2	novel
NC_030822.1_20278	3	6	4	11	9	16	16	11	19	40	13	22	8	20	12	novel
NC_030822.1_20498	0	1	0	1	0	1	0	0	0	1	0	1	1	1	4	novel
NC_030822.1_20500	5	7	2	15	15	13	12	13	15	27	22	16	0	25	21	novel
NC_030822.1_20572	4	4	16	1	6	1	10	18	2	10	8	12	0	4	2	novel
NC_030822.1_20620	7	4	5	8	9	13	5	6	7	4	2	4	34	9	6	novel
NC_030823.1_20683	1	3	3	5	7	2	3	7	4	7	1	3	10	12	6	novel
NC_030823.1_20777	21	16	13	10	13	15	22	29	26	20	18	10	27	35	15	novel
NC_030823.1_20788	0	0	0	1	1	1	1	1	2	2	0	3	3	6	0	novel
NC_030823.1_20902	44	40	57	23	38	70	46	47	49	79	35	56	56	37	6	novel
NC_030823.1_20955	2	3	3	5	0	0	5	0	3	1	1	2	2	2	2	novel
NC_030823.1_20959	14	9	11	9	5	6	8	5	8	5	4	6	6	10	5	novel
NC_030823.1_21022	8	17	15	10	9	5	9	13	6	8	2	2	10	4	7	novel
NC_030823.1_21029	93	52	16	109	110	109	99	105	116	220	174	91	120	160	48	novel
NC_030823.1_21059	2	6	2	5	4	5	3	3	5	9	3	6	0	1	1	novel
NC_030823.1_21290	93	10	70	13	35	38	23	55	45	50	13	27	33	26	0	novel
NC_030823.1_21308	1844	1359	924	1102	1353	1521	1774	1842	2211	2811	2007	1988	844	1697	1236	novel
NC_030823.1_21333	8	0	0	3	6	3	12	17	5	9	41	18	0	0	0	novel
NC_030823.1_21336	15	15	8	6	6	6	8	6	6	8	7	7	0	2	0	novel
NC_030823.1_21341	0	0	0	4	1	1	2	1	1	2	3	0	2	7	1	novel
NC_030823.1_21350	7	8	20	4	9	4	4	11	5	0	2	16	0	0	0	novel
NC_030823.1_21390	0	17	10	9	7	4	4	6	5	4	4	2	15	1	4	novel
NC_030823.1_21410	0	8	0	103	104	104	104	103	100	186	258	20	197	135	163	novel
NC_030823.1_21411	1336	1165	949	0	203	1603	1049	5491	1368	3356	2724	885	1092	1083	867	novel
NC_030823.1_21425	4	9	6	5	9	8	2	2	6	1	3	1	2	6	15	novel
NC_030823.1_21435	23	26	24	16	15	32	18	16	23	16	20	14	31	1	18	novel
NC_030823.1_21436	23	26	23	17	14	31	18	15	23	16	20	15	29	1	17	novel
NC_030823.1_21440	0	1	1	2	0	2	4	1	3	2	0	0	2	1	3	novel
NC_030823.1_21475	0	0	7	2	3	3	5	5	5	10	1	9	8	2	2	novel
NC_030823.1_21582	4	20	0	61	68	68	65	68	62	96	115	51	104	94	131	novel
NC_030823.1_21630	1	1	1	3	2	4	0	0	0	1	1	2	4	1	1	novel
NC_030823.1_21650	93	52	16	109	110	109	99	105	116	220	174	91	120	160	48	novel
NC_030823.1_21668	0	4	0	3	3	6	7	4	4	0	0	0	17	23	6	novel
NC_030823.1_21676	2	6	2	5	4	5	3	3	5	9	3	6	0	1	1	novel
NC_030823.1_21706	1	1	3	0	0	5	16	5	2	12	5	7	5	3	2	novel
NC_030823.1_21714	1	1	1	0	0	1	4	1	4	1	1	1	1	1	1	novel
NC_030823.1_21721	0	0	0	1	1	1	1	1	1	0	0	3	0	9	0	novel
NC_030823.1_21745	25144	25509	24258	33559	34131	50448	30984	18629	20318	29417	29983	27343	28611	59846	31993	novel
NC_030823.1_21762	44	64	67	34	34	19	28	46	38	42	22	23	14	10	21	novel
NC_030823.1_21771	316914	318196	314915	187615	404429	459556	290197	264393	211061	298588	286198	286206	280053	322424	302389	novel
NC_030824.1_21836	2	2	2	9	2	1	8	1	0	2	2	2	3	3	10	novel
NC_030824.1_21918	1	2	1	4	4	0	0	1	0	1	1	1	1	1	1	novel
NC_030824.1_21930	122	92	111	85	105	64	99	136	85	107	103	92	79	82	78	novel
NC_030824.1_21936	2	2	0	2	1	1	1	2	6	2	0	0	4	5	2	novel
NC_030824.1_21986	3672	3430	4606	3497	4900	4759	4404	4864	4522	3731	3270	3828	5149	7422	5319	novel
NC_030824.1_22037	1	3	2	4	3	1	0	1	1	2	1	0	1	4	2	novel
NC_030824.1_22049	3	3	1	10	0	0	5	0	0	1	1	3	3	1	1	novel
NC_030824.1_22051	98	213	744	385	391	393	385	385	384	465	275	785	0	525	503	novel
NC_030824.1_22100	5	4	5	13	2	1	0	0	0	2	2	3	2	2	3	novel
NC_030824.1_22102	2	1	0	1	1	1	1	1	1	0	0	2	3	4	0	novel
NC_030824.1_22147	0	0	37	6	6	6	8	6	6	1	2	1	0	27	0	novel
NC_030824.1_22189	1	1	0	3	0	0	2	0	0	0	5	3	0	1	0	novel
NC_030824.1_22196	9	9	12	6	5	9	12	9	16	16	13	8	4	3	7	novel
NC_030824.1_22215	15	12	3	8	12	11	11	15	11	34	10	12	4	17	0	novel
NC_030824.1_22271	7	1	3	2	2	3	4	2	2	0	3	3	0	7	2	novel
NC_030824.1_22291	2	3	3	3	6	3	7	9	1	13	10	4	2	2	2	novel
NC_030824.1_22296	7	16	8	52	48	16	42	82	34	66	90	52	44	42	86	novel
NC_030824.1_22445	142	109	112	98	130	79	110	155	108	135	107	117	94	108	100	novel
NC_030824.1_22484	1	1	1	0	0	1	2	3	2	1	1	1	1	1	1	novel
NC_030824.1_22695	18	9	20	15	13	11	19	17	15	0	39	30	4	9	16	novel
NC_030824.1_22711	56	66	13	36	20	30	62	48	67	108	65	25	36	16	12	novel
NC_030824.1_22722	18	16	19	12	11	10	8	8	9	0	6	12	1	11	0	novel
NC_030825.1_22765	2	0	3	2	3	0	0	4	3	0	2	1	8	4	0	novel
NC_030825.1_22780	63	50	33	42	191	441	376	446	394	763	927	851	61	38	44	novel
NC_030825.1_22860	7	6	13	0	5	11	8	8	8	5	5	7	4	7	4	novel
NC_030825.1_22861	1	1	1	0	3	12	0	0	0	1	1	1	1	1	1	novel
NC_030825.1_22953	233	260	230	151	404	919	4	0	0	206	203	206	209	207	211	novel
NC_030825.1_22954	244	286	234	157	405	918	8	0	0	205	204	205	210	209	216	novel
NC_030825.1_22961	16	16	13	12	13	29	26	14	12	15	17	21	19	16	19	novel
NC_030825.1_22963	3	0	2	1	1	1	8	4	1	2	1	2	1	7	5	novel
NC_030825.1_23052	0	0	1	1	1	1	1	1	1	0	0	0	7	0	0	novel
NC_030825.1_23092	275	272	302	223	209	200	288	283	349	257	228	251	222	273	246	novel
NC_030825.1_23143	3	4	3	6	3	6	5	3	4	13	0	2	3	4	0	novel
NC_030825.1_23181	5	5	7	7	9	9	6	7	10	7	14	21	1	4	11	novel
NC_030825.1_23224	2466	2592	2601	1864	2859	2305	1934	2727	2031	2358	2237	2232	2049	2029	2008	novel
NC_030825.1_23311	4	10	6	1	7	15	13	7	1	8	10	7	4	11	9	novel
NC_030825.1_23353	3	1	2	3	4	3	3	2	2	1	1	2	1	5	2	novel
NC_030825.1_23366	4	5	4	2	5	4	3	6	2	4	4	3	3	3	3	novel
NC_030825.1_23386	389	298	341	197	223	364	241	248	310	286	252	260	266	142	148	novel
NC_030825.1_23433	62	35	56	47	51	34	40	48	34	27	56	27	32	36	51	novel
NC_030825.1_23434	61	35	55	43	52	32	35	48	32	30	48	27	28	35	44	novel
NC_030825.1_23465	1	1	1	0	0	6	0	0	0	1	1	1	1	1	2	novel
NC_030825.1_23512	0	3	10	1	2	2	1	2	2	4	1	4	0	0	1	novel
NC_030825.1_23554	2	3	6	2	2	4	16	7	5	13	5	12	2	6	7	novel
NC_030825.1_23675	1	0	0	2	2	2	2	2	2	9	3	1	1	6	3	novel
NC_030825.1_23684	2	0	0	2	3	3	2	2	2	4	3	3	0	2	0	novel
NC_030825.1_23703	1	6	2	0	0	1	2	0	0	0	0	0	0	0	0	novel
NC_030825.1_23747	12	10	11	3	11	16	7	11	22	18	9	8	7	20	15	novel
NC_030825.1_23754	3	4	0	9	8	9	12	9	8	12	1	8	10	22	19	novel
NC_030825.1_23826	3	3	5	0	17	5	0	2	0	2	2	4	2	12	8	novel
NC_030825.1_23854	3	3	5	0	17	5	0	2	0	2	2	4	2	12	8	novel
NC_030825.1_23901	1	1	2	0	0	0	6	3	2	1	2	2	1	1	1	novel
NC_030825.1_23926	3	2	3	2	4	5	2	2	0	4	1	2	5	3	3	novel
NC_030825.1_24037	0	8	0	3	2	3	4	2	2	0	0	1	0	11	14	novel
NC_030825.1_24041	0	6	0	2	2	2	2	2	2	0	0	1	0	8	9	novel
NC_030826.1_24291	1	1	1	0	0	0	0	1	7	1	1	1	1	1	1	novel
NC_030826.1_24318	30	32	34	33	37	39	34	21	25	31	33	30	27	37	34	novel
NC_030826.1_24345	4	2	0	6	0	0	4	0	0	2	8	2	0	0	0	novel
NC_030826.1_24432	4	0	0	1	5	6	5	4	1	2	3	0	0	1	28	novel
NC_030826.1_24445	5	9	7	2	3	2	2	2	2	0	0	1	0	0	0	novel
NC_030826.1_24447	37	22	47	47	33	43	43	29	31	67	48	37	22	39	19	novel
NC_030826.1_24545	129	1975	5784	6222	6411	6120	6387	6428	6305	4114	2494	3011	4546	10517	24231	novel
NC_030826.1_24593	2	2	1	3	0	0	1	4	4	5	5	3	2	1	4	novel
NC_030826.1_24597	4	5	4	0	6	19	3	5	5	3	3	4	9	8	10	novel
NC_030826.1_24809	32	45	41	25	22	12	21	30	18	26	14	12	12	6	12	novel
NC_030826.1_24875	0	28	3	165	162	112	169	194	156	299	454	463	0	68	154	novel
NC_030826.1_24897	6	4	4	12	6	4	5	3	2	8	6	3	2	3	6	novel
NC_030826.1_25054	14	16	15	10	9	24	9	2	7	7	6	8	9	12	11	novel
NC_030826.1_25122	0	4	2	5	6	2	2	4	2	0	14	1	4	4	1	novel
NC_030826.1_25149	717	656	567	662	678	758	736	663	684	73	99	130	582	2206	1233	novel
NC_030826.1_25150	661	587	532	584	602	675	648	587	611	78	90	118	505	1955	1039	novel
NC_030826.1_25151	328	255	274	379	112	84	260	354	683	540	724	378	120	47	139	novel
NC_030826.1_25160	2	1	0	0	0	1	0	0	0	0	0	0	0	7	0	novel
NC_030826.1_25216	68	67	66	127	121	146	74	58	81	74	74	70	106	279	109	novel
NC_030826.1_25217	3	4	0	8	11	3	2	6	6	2	3	4	5	23	12	novel
NC_030826.1_25220	3	3	3	3	0	0	5	5	2	3	3	3	4	3	3	novel
NC_030826.1_25227	1	1	1	1	2	1	3	3	0	1	1	1	1	1	1	novel
NC_030826.1_25243	68	105	103	77	111	67	42	85	78	77	76	92	83	55	39	novel
NC_030826.1_25273	0	13	79	38	43	43	54	48	43	97	37	163	0	32	13	novel
NC_030826.1_25316	1	0	0	1	1	2	1	1	1	0	1	2	2	8	2	novel
NC_030826.1_25321	2	2	2	1	1	7	4	1	1	0	2	1	4	7	1	novel
NC_030826.1_25376	2	3	2	3	4	2	0	0	11	2	2	2	2	2	2	novel
NC_030826.1_25382	37	22	47	47	33	43	43	29	31	67	48	37	22	39	19	novel
NC_030826.1_25423	411	334	894	153	297	239	229	322	333	228	216	253	0	0	45	novel
NC_030826.1_25425	0	0	0	764	773	776	771	772	769	700	1025	275	1179	2633	1527	novel
NC_030826.1_25461	3	0	4	1	1	1	1	1	2	5	0	2	0	0	0	novel
NC_030826.1_25462	4	0	4	1	1	1	1	1	2	5	0	2	0	0	0	novel
NC_030826.1_25514	1	4	0	4	5	4	4	4	4	9	14	2	0	7	8	novel
NC_030826.1_25596	6	7	0	4	4	7	11	7	7	13	14	4	3	7	3	novel
NC_030826.1_25597	0	0	0	2	4	3	2	3	1	5	4	5	8	4	1	novel
NC_030826.1_25632	19	14	15	17	14	18	18	13	21	21	20	20	4	23	24	novel
NC_030826.1_25645	0	0	0	0	0	1	4	2	0	0	0	0	0	2	0	novel
NC_030826.1_25649	0	0	0	1	2	1	1	2	1	1	7	4	2	0	2	novel
NC_030826.1_25678	21	4	7	25	8	4	0	1	10	6	2	13	2	3	9	novel
NC_030826.1_25682	23	33	39	38	28	25	31	33	39	66	38	12	25	31	20	novel
NC_030826.1_25741	1	4	56	22	22	22	22	23	22	22	6	41	0	68	7	novel
NC_030826.1_25755	2316	2549	3018	1570	2911	2402	2476	2922	2537	2324	2033	2582	1958	3058	2388	novel
NC_030826.1_25810	5	3	9	5	4	4	4	4	4	0	3	0	10	9	7	novel
NC_030827.1_25949	4	7	5	1	1	2	10	7	10	4	4	11	5	6	7	novel
NC_030827.1_26030	0	2	6	12	4	0	10	8	0	16	16	10	0	0	2	novel
NC_030827.1_26063	385	416	951	425	729	302	670	1117	847	866	766	1147	236	729	635	novel
NC_030827.1_26225	4	2	5	5	5	3	2	3	1	0	9	9	3	1	1	novel
NC_030827.1_26289	3118	3118	3060	2280	3695	4195	3736	3428	2607	3077	2884	3183	3567	4326	3577	novel
NC_030827.1_26353	4	4	4	3	7	5	2	4	4	3	3	4	5	7	7	novel
NC_030827.1_26377	160	157	119	143	91	82	134	180	208	142	157	122	143	143	119	novel
NC_030827.1_26445	6	12	0	44	47	49	49	48	44	86	91	40	52	62	92	novel
NC_030827.1_26517	43	42	40	30	41	45	34	33	50	40	37	35	29	42	47	novel
NC_030828.1_26564	4	2	1	3	0	1	5	4	16	19	8	5	2	1	0	novel
NC_030828.1_26712	2634	2116	2096	1176	1525	1247	1573	2072	2327	2080	1703	1640	784	906	915	novel
NC_030828.1_26738	1	1	1	7	0	0	0	0	2	1	1	1	1	1	1	novel
NC_030828.1_26799	1	0	6	1	1	1	1	1	1	0	0	0	0	0	0	novel
NC_030828.1_26800	1	0	6	1	1	1	1	1	1	0	0	0	0	0	0	novel
NC_030828.1_26848	3	2	2	1	4	2	0	1	4	1	1	2	2	3	1	novel
NC_030828.1_26853	0	0	0	0	0	0	0	0	0	0	0	0	3	0	3	novel
NC_030828.1_26854	0	0	0	1	1	1	1	1	1	0	0	1	3	0	4	novel
NC_030828.1_26882	5	12	24	3	3	4	5	4	4	2	6	0	0	0	0	novel
NC_030828.1_26890	7	8	7	1	10	0	3	19	8	10	6	9	4	4	4	novel
NC_030828.1_26896	89	54	89	70	77	72	85	89	81	81	61	70	71	135	56	novel
NC_030828.1_26920	3	0	0	1	2	1	1	2	2	5	0	0	1	2	6	novel
NC_030828.1_26957	656	1032	754	326	293	306	316	293	286	71	109	51	116	0	55	novel
NC_030828.1_27001	623	611	422	480	414	550	422	361	377	567	473	634	326	30	219	novel
NC_030828.1_27031	8	7	7	1	3	16	14	4	2	7	7	7	7	7	7	novel
NC_030828.1_27040	90	61	0	58	54	51	52	57	55	82	0	24	169	120	22	novel
NC_030828.1_27045	17	30	23	28	25	24	18	17	8	23	21	16	18	14	22	novel
NC_030828.1_27059	6	8	7	1	0	8	3	1	20	5	6	6	5	7	5	novel
NC_030828.1_27063	5	0	13	14	9	19	9	7	13	0	23	10	42	0	9	novel
NC_030828.1_27074	73	85	73	82	68	80	34	37	38	61	60	37	41	35	37	novel
NC_030828.1_27076	24	22	36	19	21	20	10	13	13	18	10	3	24	0	7	novel
NC_030828.1_27139	2300	507	1938	703	1136	1081	847	751	496	0	27	0	916	573	1406	novel
NC_030828.1_27224	3	2	2	2	0	6	5	0	6	2	3	7	2	2	2	novel
NC_030828.1_27245	3	2	2	1	2	5	1	1	5	2	2	2	2	3	4	novel
NC_030828.1_27273	15	15	27	2	19	4	4	27	45	18	15	35	7	13	14	novel
NC_030828.1_27280	29	11	8	36	11	2	6	6	10	4	17	16	4	4	9	novel
NC_030828.1_27300	12	15	8	19	15	15	19	17	20	0	10	4	24	8	83	novel
NC_030828.1_27306	4	0	9	2	2	2	2	2	2	0	0	0	1	5	3	novel
NC_030828.1_27435	0	0	0	0	0	1	0	1	3	0	0	0	1	0	6	novel
NC_030828.1_27464	0	0	0	1	1	1	1	1	1	1	0	1	10	2	0	novel
NC_030828.1_27534	0	0	0	301	313	317	310	310	311	186	188	96	470	1380	626	novel
NC_030828.1_27537	0	0	0	98	35	29	37	101	36	182	276	202	0	0	0	novel
NC_030828.1_27538	0	0	0	174	57	41	57	190	52	282	432	362	0	0	0	novel
NC_030828.1_27559	0	6	7	2	5	6	3	5	8	9	2	0	3	1	10	novel
NC_030828.1_27570	15	80	16	37	39	38	36	37	36	43	0	19	75	74	17	novel
NC_030828.1_27574	39	41	43	24	19	31	51	33	48	45	30	29	20	30	27	novel
NC_030828.1_27576	15	36	17	44	62	45	32	38	31	34	38	39	35	81	90	novel
NC_030828.1_27618	42	61	55	31	36	31	23	28	38	45	13	7	16	11	34	novel
NC_030828.1_27622	8	4	0	4	5	9	13	7	7	15	2	10	1	13	7	novel
NC_030828.1_27623	55	53	53	73	70	44	34	50	51	53	60	56	53	53	53	novel
NC_030828.1_27646	122	39	95	24	75	53	18	25	15	0	7	0	13	6	41	novel
NC_030829.1_27708	7	10	17	6	13	6	5	8	5	22	13	12	0	0	0	novel
NC_030829.1_27746	3	2	3	0	4	2	2	6	1	2	1	2	3	4	0	novel
NC_030829.1_27755	15	12	3	8	12	11	11	15	11	34	10	12	4	17	0	novel
NC_030829.1_27800	303	430	268	180	441	973	29	0	0	211	200	203	210	210	237	novel
NC_030829.1_27815	0	0	3	1	2	1	1	1	1	5	0	4	0	0	0	novel
NC_030829.1_27816	1	1	6	1	4	2	3	6	2	7	2	6	1	0	0	novel
NC_030829.1_27831	0	8	0	103	104	104	104	103	100	185	261	22	195	135	162	novel
NC_030829.1_27926	1	1	1	0	0	0	3	1	2	1	2	1	1	1	1	novel
NC_030829.1_27947	1	0	0	1	1	1	1	1	4	3	0	0	12	10	0	novel
NC_030829.1_27960	1	2	1	0	0	5	3	1	4	1	1	2	1	2	1	novel
NC_030829.1_28054	10	13	1	5	2	3	10	3	7	12	0	6	0	4	2	novel
NC_030829.1_28063	12	0	4	6	0	0	0	0	4	1	0	0	0	0	0	novel
NC_030829.1_28089	43	39	43	49	47	62	52	45	50	53	57	41	51	93	41	novel
NC_030829.1_28090	54	38	46	60	39	69	49	34	47	41	52	39	61	76	48	novel
NC_030829.1_28201	2	2	4	1	1	1	1	1	1	1	0	0	0	0	0	novel
NC_030829.1_28213	0	7	5	3	5	12	2	3	6	4	23	2	5	1	1	novel
NC_030829.1_28251	4	9	5	13	11	11	11	11	11	31	25	46	0	0	0	novel
NC_030829.1_28252	12	22	17	24	20	20	21	20	19	43	42	79	0	0	0	novel
NC_030829.1_28284	18	12	13	14	27	4	8	27	16	18	14	15	14	16	16	novel
NC_030829.1_28387	3	4	4	4	3	1	7	9	3	4	9	5	7	6	3	novel
NC_030829.1_28466	2	7	5	9	5	4	1	1	6	2	6	7	3	3	7	novel
NC_030829.1_28479	102	102	104	51	79	97	165	116	118	106	104	108	101	110	101	novel
NC_030829.1_28533	261	315	252	235	405	0	549	2749	2090	2429	2308	2566	294	261	287	novel
NC_030829.1_28536	3	3	3	4	1	0	5	6	3	2	2	3	3	3	3	novel
NC_030830.1_28660	57	62	70	19	51	39	110	96	66	73	59	95	50	49	55	novel
NC_030830.1_29036	94	102	104	111	100	78	123	100	97	115	102	93	82	121	96	novel
NC_030830.1_29138	54	33	33	35	34	29	17	23	34	26	16	21	32	31	20	novel
NC_030830.1_29141	8	8	30	7	10	7	7	12	7	12	11	18	0	0	0	novel
NC_030830.1_29154	0	19	86	30	30	31	33	32	33	40	36	54	0	55	11	novel
NC_030830.1_29162	7	4	3	3	2	0	6	14	5	5	5	6	4	3	3	novel
NC_030830.1_29258	5	6	3	2	10	4	2	10	5	1	1	3	22	12	4	novel
NC_030830.1_29320	8	8	7	8	13	10	6	8	10	5	7	8	12	14	12	novel
NC_030830.1_29341	3	5	3	5	2	7	3	1	2	3	3	3	5	4	3	novel
NC_030830.1_29446	0	1	1	3	1	1	1	1	1	0	0	1	2	4	1	novel
NC_030830.1_29560	1	0	0	1	1	1	1	3	2	7	0	1	0	0	0	novel
NC_030830.1_29598	9	3	5	1	4	8	2	2	8	3	1	3	2	8	6	novel
NC_030830.1_29604	0	0	7	2	2	2	2	2	2	0	0	1	12	0	8	novel
NC_030830.1_29617	7	5	6	2	1	2	11	5	4	2	8	2	6	2	3	novel
NC_030830.1_29669	5	7	12	8	4	10	16	6	3	8	10	2	10	23	2	novel
NC_030830.1_29699	54	32	33	35	34	29	17	23	34	26	16	20	32	31	20	novel
NC_030831.1_29730	11	5	12	4	6	10	2	2	2	3	0	3	2	0	0	novel
NC_030831.1_29752	9	4	18	24	16	17	13	8	9	14	14	16	8	14	28	novel
NC_030831.1_29819	33	41	38	36	39	34	39	40	27	34	15	39	54	32	34	novel
NC_030831.1_29844	13	20	13	13	9	7	18	24	17	20	21	12	14	11	8	novel
NC_030831.1_29865	0	0	0	2	1	1	3	1	1	0	0	3	0	16	5	novel
NC_030831.1_29931	26	14	37	13	19	13	40	46	41	38	30	41	14	28	30	novel
NC_030831.1_29961	1	1	1	3	5	4	1	1	0	1	1	1	5	1	4	novel
NC_030831.1_29981	4	4	4	3	7	4	4	4	0	3	3	4	5	6	7	novel
NC_030831.1_29992	134	502	803	546	532	532	532	529	549	611	274	811	8	534	1149	novel
NC_030831.1_30078	9	7	8	0	3	0	16	43	4	13	19	21	5	7	5	novel
NC_030831.1_30149	0	0	0	67	65	52	44	48	59	42	25	12	17	212	230	novel
NC_030831.1_30249	2	3	0	6	6	6	6	6	9	12	11	11	2	12	5	novel
NC_030831.1_30361	18	9	20	15	13	11	19	17	15	0	39	30	4	9	16	novel
NC_030832.1_30395	6	1	1	4	1	1	1	1	2	1	0	0	0	0	4	novel
NC_030832.1_30396	6	1	1	4	1	1	1	1	2	1	0	0	0	0	4	novel
NC_030832.1_30398	5	4	1	9	4	8	8	5	13	8	15	1	27	10	7	novel
NC_030832.1_30525	5	4	0	2	5	3	2	3	2	0	0	0	4	3	2	novel
NC_030832.1_30579	4	2	2	5	5	5	4	5	11	0	23	12	2	2	1	novel
NC_030832.1_30588	1093	415	1478	624	835	734	775	829	643	1070	743	1300	0	632	133	novel
NC_030832.1_30602	135	122	119	73	152	69	105	283	115	145	140	136	157	129	118	novel
NC_030832.1_30758	2402	2594	3289	2006	3370	2960	2788	3320	2977	2606	2384	2752	2881	4101	3116	novel
NC_030832.1_30775	1	2	1	1	0	1	8	2	0	3	1	1	1	1	1	novel
NC_030832.1_30780	2	3	3	0	8	1	0	2	3	3	2	4	2	2	3	novel
NC_030832.1_30817	4	1	6	2	2	2	2	2	2	12	3	5	0	0	0	novel
NC_030832.1_30935	78	74	78	39	56	52	89	83	132	72	77	80	72	74	73	novel
NC_030832.1_30936	48	47	50	41	36	20	62	47	75	47	46	53	44	44	46	novel
NC_030832.1_30988	5	4	5	4	5	6	4	5	10	11	4	5	6	8	9	novel
NC_030832.1_31013	9	7	9	6	6	11	9	6	16	7	3	10	11	10	13	novel
NC_030832.1_31108	87	94	95	35	120	66	42	147	141	94	101	90	87	93	86	novel
NC_030832.1_31111	50	84	45	137	143	137	161	150	126	174	51	100	129	375	279	novel
NC_030832.1_31146	19	6	2	5	4	3	7	10	21	10	10	14	2	2	12	novel
NC_030832.1_31150	8	4	9	4	14	6	0	6	11	5	5	5	6	6	7	novel
NC_030832.1_31211	62	63	48	32	31	31	33	31	31	0	26	0	32	16	56	novel
NC_030832.1_31212	55	49	45	27	26	26	28	26	26	0	16	0	31	12	49	novel
NC_030832.1_31252	1	1	1	0	0	0	0	6	0	1	1	1	1	1	1	novel
NC_030832.1_31269	5	102	97	26	25	22	17	18	18	0	6	0	16	0	0	novel
NC_030832.1_31289	7	1	1	5	9	6	4	5	4	1	0	4	8	12	14	novel
NC_030833.1_31459	4	8	11	5	7	9	9	7	4	5	3	4	8	8	3	novel
NC_030833.1_31460	7	10	16	5	5	11	17	8	4	7	5	6	9	9	5	novel
NC_030833.1_31469	0	0	0	1	2	1	1	1	1	0	0	0	2	0	8	novel
NC_030833.1_31508	1	6	1	1	5	7	0	1	3	4	2	1	1	1	1	novel
NC_030833.1_31577	0	6	3	4	6	8	6	4	3	3	0	0	6	19	11	novel
NC_030833.1_31590	0	0	0	1	1	1	3	1	1	0	10	0	0	0	15	novel
NC_030833.1_31652	4	3	3	3	3	6	2	2	5	3	2	2	3	3	4	novel
NC_030833.1_31666	890	869	1304	21	1003	259	1051	1875	2251	1204	1120	1368	730	1119	1090	novel
NC_030833.1_31772	8	10	7	39	19	12	5	5	5	29	15	25	8	23	5	novel
NC_030833.1_31811	46	33	41	24	30	40	30	32	41	34	35	21	22	31	25	novel
NC_030833.1_31814	0	1	0	1	1	1	1	1	1	0	0	2	0	3	4	novel
NC_030833.1_31828	3202	2650	2623	2855	2654	0	1959	18658	6295	12586	8095	9807	2434	2400	2394	novel
NC_030833.1_31840	7	10	9	4	7	4	12	14	3	12	6	5	4	7	2	novel
NC_030833.1_31855	35	36	32	47	37	25	37	37	42	54	34	36	24	43	38	novel
NC_030833.1_31894	0	0	2	1	2	1	1	3	4	3	5	3	0	0	0	novel
NC_030833.1_31917	0	0	0	7	6	5	5	5	5	48	25	3	0	0	0	novel
NC_030834.1_32066	55	31	24	44	20	16	61	42	23	29	41	34	29	37	24	novel
NC_030834.1_32127	10693	10792	10831	15125	6594	3401	10231	7168	23510	10952	11018	10903	10733	11842	11272	novel
NC_030834.1_32128	17483	17748	17724	25372	11617	7953	17991	11756	34231	18172	18251	18079	17568	19690	18672	novel
NC_030834.1_32156	348	466	226	646	651	644	641	647	654	796	448	817	602	1263	857	novel
NC_030834.1_32201	15	14	18	11	26	22	11	17	27	11	12	16	19	32	35	novel
NC_030834.1_32320	29	26	22	28	34	38	11	11	24	21	23	25	15	25	30	novel
NC_030834.1_32337	5	0	3	2	6	2	2	4	1	3	0	5	5	11	2	novel
NC_030834.1_32346	2	1	2	10	3	2	4	4	11	8	1	10	10	8	7	novel
NC_030834.1_32379	0	1	0	1	1	1	1	1	1	2	0	2	0	4	2	novel
NC_030835.1_32832	16	19	18	10	27	10	11	18	18	11	11	18	10	11	20	novel
NC_030835.1_32948	2	3	4	1	6	2	0	2	8	3	4	3	1	2	4	novel
NC_030835.1_32988	1308	1244	1311	661	741	687	850	896	703	1388	1116	445	0	0	202	novel
NC_030835.1_32990	441	439	452	188	607	387	262	452	878	429	429	445	460	525	541	novel
NC_030835.1_32998	128	127	135	23	157	146	87	140	283	121	121	131	139	173	180	novel
NC_030835.1_33034	1	5	8	17	15	19	13	9	10	0	8	12	8	59	27	novel
NC_030836.1_33170	1	4	0	3	0	1	0	0	7	2	0	2	4	5	1	novel
NC_030836.1_33171	33	27	21	37	25	19	27	37	36	33	33	8	26	75	12	novel
NC_030836.1_33198	9	7	7	1	16	11	5	16	5	7	7	8	14	9	8	novel
NC_030836.1_33253	3	0	6	1	1	1	1	1	1	0	0	0	0	0	0	novel
NC_030836.1_33259	0	3	7	9	10	11	9	9	16	21	5	17	19	7	21	novel
NC_030836.1_33332	6	12	7	9	9	8	8	8	8	2	0	6	21	6	9	novel
NC_030836.1_33335	0	2	1	1	1	1	1	1	4	0	2	0	0	1	4	novel
NC_030836.1_33371	6	9	12	10	18	8	11	15	6	12	12	12	9	13	17	novel
NC_030836.1_33387	3	6	6	1	7	5	10	17	7	12	6	6	9	19	5	novel
NC_030836.1_33501	5	11	14	8	10	11	11	8	8	0	0	0	0	51	15	novel
NC_030836.1_33507	7	6	4	15	6	2	5	5	4	4	10	16	6	5	5	novel
NC_030836.1_33523	1077	1347	1075	915	900	1164	1424	1078	903	1656	1193	529	646	596	1450	novel
NC_030836.1_33531	1	2	0	1	1	1	1	1	1	2	6	2	0	1	2	novel
NC_030836.1_33663	12	38	23	29	29	29	32	32	30	35	17	43	26	28	42	novel
NC_030836.1_33765	14	2	2	6	6	4	4	7	7	6	6	8	6	4	4	novel
NC_030836.1_33970	3	0	2	1	1	1	3	1	1	5	0	3	0	2	0	novel
NC_030836.1_34016	1	1	1	2	2	1	0	0	3	4	2	2	1	1	1	novel
NW_017189516.1_34156	5	5	6	5	6	8	9	7	7	4	4	5	7	10	11	novel
NW_017189516.1_34235	147	192	90	168	181	189	204	194	177	366	158	377	73	129	140	novel
NW_017189516.1_34356	0	6	7	2	2	2	2	2	2	0	0	0	7	1	1	novel
NW_017189516.1_34367	3	4	1	1	1	3	1	1	4	4	0	0	0	5	0	novel
NW_017189516.1_34430	21	9	0	28	28	28	28	28	28	38	25	33	58	45	22	novel
NW_017189516.1_34431	37	20	0	56	56	56	59	58	59	67	22	58	129	115	82	novel
NW_017189516.1_34588	50	56	56	20	75	31	22	96	81	57	62	53	50	55	49	novel
NW_017189516.1_34694	79	60	87	51	54	43	90	95	121	74	85	76	53	92	81	novel
NW_017189517.1_34744	0	1	1	1	1	2	3	1	1	5	5	1	0	0	4	novel
NW_017189517.1_34755	14	73	18	34	37	36	34	36	37	46	0	21	69	66	12	novel
NW_017189517.1_34758	66	60	62	18	142	92	26	86	20	76	60	54	62	70	66	novel
NW_017189517.1_34766	3	1	5	1	7	4	0	1	0	1	2	1	3	1	1	novel
NW_017189517.1_34790	8362	8336	7476	11808	11288	9224	7062	7012	3028	8310	8630	7696	8008	8488	8824	novel
NW_017189517.1_34797	169	179	117	202	151	125	116	125	87	104	95	84	215	0	253	novel
NW_017189517.1_34805	0	4	2	2	2	2	2	3	2	2	0	1	9	3	5	novel
NW_017189517.1_34813	3	6	4	11	9	16	16	11	19	40	13	22	8	20	12	novel
NW_017189517.1_34826	3	1	2	2	2	4	2	2	2	0	0	0	16	9	0	novel
NW_017189517.1_34901	31	26	26	17	24	14	27	39	28	20	23	27	24	36	19	novel
NW_017189517.1_34919	1872	2272	1721	2378	2106	2077	1500	1566	330	941	1041	946	3246	2023	873	novel
NW_017189517.1_34927	27	47	55	23	15	14	13	13	12	2	3	2	7	0	0	novel
NW_017189517.1_34964	2	4	3	4	8	3	1	7	8	7	11	9	6	9	4	novel
NW_017189517.1_35015	146	0	44	16	16	16	16	16	16	0	0	0	10	0	0	novel
NW_017189517.1_35035	3	1	2	2	2	4	2	2	2	0	0	0	16	9	0	novel
NW_017189517.1_35039	3	1	2	2	2	4	2	2	2	0	0	0	16	9	0	novel
NW_017189517.1_35043	3	1	2	2	2	4	2	2	2	0	0	0	16	9	0	novel
NW_017189517.1_35086	9	57	63	21	21	20	25	24	21	30	26	7	4	0	4	novel
NW_017189519.1_35116	2174	1676	2595	1420	1805	1861	1813	2398	2497	2638	2051	1763	2076	1702	1011	novel
NW_017189530.1_35141	1	1	1	2	0	0	5	2	2	1	1	1	1	1	1	novel
NW_017189570.1_35233	3	2	1	0	0	0	0	1	1	0	0	0	1	0	0	novel
NW_017189580.1_35239	2	2	2	7	0	4	1	0	2	2	2	2	2	2	2	novel
NW_017189596.1_35264	7	6	6	6	4	6	10	5	7	12	5	8	5	7	6	novel
NW_017189607.1_35271	1	1	6	0	1	0	0	3	4	2	0	1	1	0	3	novel
NW_017189623.1_35298	2	2	2	1	0	0	5	3	2	2	3	3	2	3	2	novel
NW_017189674.1_35387	2	2	2	2	4	2	0	0	5	2	2	3	2	2	3	novel
NW_017189674.1_35389	0	1	0	14	16	14	13	14	14	7	0	17	12	17	96	novel
NW_017189674.1_35392	2	2	2	4	0	0	1	0	10	2	2	2	2	2	2	novel
NW_017189674.1_35393	0	0	0	1	1	1	1	1	1	0	0	1	0	2	5	novel
NW_017189740.1_35465	1	1	1	0	0	7	1	0	2	3	1	1	2	1	3	novel
NW_017189794.1_35498	10	11	8	11	16	13	5	7	9	6	8	9	15	15	15	novel
NW_017189851.1_35540	2223	0	295	3804	3714	3968	4256	3938	4219	4460	4390	3086	4261	8458	8766	novel
NW_017189851.1_35553	2	3	2	0	0	1	3	3	3	1	2	2	1	2	1	novel
NW_017189962.1_35637	2	3	1	5	4	2	0	1	1	0	2	0	4	1	1	novel
NW_017190151.1_35760	2	2	2	2	0	2	4	0	0	0	0	0	6	2	2	novel
NW_017192021.1_35906	25	27	25	39	13	17	11	7	18	17	28	9	2	4	14	novel
NW_017199850.1_36129	4	3	0	1	1	1	3	1	1	0	2	2	0	0	2	novel
NW_017201244.1_36159	41	45	45	52	53	73	24	26	64	48	41	49	63	62	48	novel
NW_017211724.1_36457	3	1	2	2	2	4	2	2	2	0	0	0	16	9	0	novel
NW_017217253.1_36863	8	14	11	10	10	15	18	12	15	14	15	19	6	24	8	novel
NW_017217917.1_36895	2	6	8	0	0	2	3	1	8	0	1	6	1	3	1	novel
