# Supplementary material for: Transcriptomic analysis of mammary gland tissues in lactating and non-lactating dairy goats reveals miRNA-mediated regulation of lactation, involution, and remodeling
Source: Front Cell Dev Biol. 2025 May 30;13:1604855. doi: 10.3389/fcell.2025.1604855 (PMC12162918; doi:10.3389/fcell.2025.1604855)
Supplement: Supplementary file 1 [file DataSheet1.zip › Supplementary Materials/Table S4. Identification of differentially expressed miRNAs..xlsx]

## Sheet: ELvsLG
ID	logFC	AveExpr	t	P.Value	FDR	B	change
NC_030812.1_7001	6.32266	-1.09582	19.2054	7.88122e-11	8.82697e-08	13.5768	UP
NC_030828.1_27534	9.40957	2.2528	16.6544	4.58896e-10	2.56982e-07	12.5842	UP
NC_030826.1_25425	10.7214	3.40467	15.6294	9.99938e-10	3.7331e-07	12.0291	UP
NC_030815.1_12105	9.95255	2.8038	14.4137	2.68097e-09	7.50672e-07	11.2318	UP
NC_030828.1_27537	6.66816	-0.810529	9.5676	3.35404e-07	7.51306e-05	6.9942	UP
NC_030828.1_27538	7.34182	-0.398635	8.79549	8.6357e-07	0.000157249	6.13751	UP
chi-miR-199b-3p	4.82328	10.9091	8.41722	1.40401e-06	0.000157249	5.47664	UP
chi-miR-199c-3p	4.82328	10.9091	8.41722	1.40401e-06	0.000157249	5.47664	UP
chi-miR-199a-3p	4.78176	10.9214	8.42777	1.38481e-06	0.000157249	5.4902	UP
chi-miR-196a	2.81288	5.90849	8.57429	1.14527e-06	0.000157249	5.80222	UP
chi-miR-125b-5p	1.87465	10.956	8.25258	1.74331e-06	0.000177501	5.22569	UP
chi-miR-10a-3p	2.77177	1.68308	8.15958	1.97272e-06	0.000184121	5.38768	UP
chi-miR-30f-3p	-1.47565	4.01388	-7.85393	2.98252e-06	0.000256956	4.75745	DOWN
chi-miR-29a-3p	1.75189	10.1903	7.5853	4.32852e-06	0.000346282	4.30742	UP
NC_030816.1_12976	4.52133	-1.53181	7.52178	4.7331e-06	0.000353405	4.49461	UP
chi-miR-200a	-0.992556	12.1251	-7.38459	5.75048e-06	0.000402534	3.92121	NOT
NC_030820.1_17538	4.65254	-1.95639	6.99634	1.01065e-05	0.000665841	3.79119	UP
NC_030808.1_1383	4.2166	-1.73695	6.81256	1.32888e-05	0.000826857	3.52768	UP
NC_030809.1_3244	2.93725	-2.79806	6.69338	1.59079e-05	0.000937731	3.3433	UP
NC_030819.1_17319	3.29954	-2.73129	6.58594	1.87395e-05	0.00104941	3.1948	UP
chi-miR-214-3p	1.84543	5.64657	6.53032	2.04107e-05	0.00108857	2.8204	UP
chi-miR-3432-5p	9.61028	5.30311	6.44234	2.33833e-05	0.00118261	2.9842	UP
NC_030831.1_30149	7.06976	0.136589	6.41795	2.42858e-05	0.00118261	2.96047	UP
chi-miR-708-5p	7.88042	3.54082	6.24054	3.20689e-05	0.00149655	2.68028	UP
chi-miR-9-3p	3.62757	-1.79814	6.16731	3.60136e-05	0.0015637	2.58866	UP
chi-miR-374b-5p	1.93947	7.94682	6.16232	3.63002e-05	0.0015637	2.16025	UP
chi-miR-2483-3p	3.35196	-2.07119	5.97826	4.87556e-05	0.00202245	2.30006	UP
NC_030811.1_6517	6.82415	1.82981	5.92148	5.3451e-05	0.00213804	2.18778	UP
chi-miR-1	10.9037	6.76231	5.64798	8.37632e-05	0.0031788	1.70268	UP
NC_030816.1_12705	6.64992	1.55194	5.63813	8.51464e-05	0.0031788	1.73325	UP
NC_030829.1_27831	6.46956	1.34412	5.57678	9.43174e-05	0.00320108	1.63431	UP
NC_030811.1_5869	4.24173	-2.14486	5.59104	9.20963e-05	0.00320108	1.69495	UP
chi-miR-21-5p	1.51648	14.4128	5.58112	9.36362e-05	0.00320108	0.985058	UP
chi-miR-223-5p	8.00061	2.95481	5.52069	0.000103612	0.0034131	1.52919	UP
NC_030823.1_21410	6.46956	1.33614	5.45335	0.000116053	0.00342052	1.43092	UP
chi-miR-105a	6.03178	-1.04014	5.46172	0.000114425	0.00342052	1.46138	UP
chi-miR-199b-5p	1.49539	9.81678	5.45996	0.000114765	0.00342052	0.903211	UP
chi-miR-199c-5p	1.49539	9.81678	5.45996	0.000114765	0.00342052	0.903211	UP
chi-miR-155-5p	1.93401	8.35439	5.43757	0.00011919	0.0034229	0.922992	UP
NC_030823.1_21582	4.32547	1.20143	5.33623	0.000141572	0.00393096	1.23501	UP
chi-miR-193b-5p	2.46651	-0.941134	5.32666	0.000143901	0.00393096	1.25816	UP
NC_030808.1_1640	-2.48674	-2.28424	-5.31144	0.000147688	0.00393835	1.25063	DOWN
chi-let-7e-5p	0.881409	8.80149	5.20581	0.000177037	0.00450639	0.483742	NOT
chi-miR-455-3p	1.34348	5.25931	5.21752	0.000173501	0.00450639	0.641423	UP
NC_030815.1_11506	2.70934	-2.55623	5.17919	0.000185355	0.00461327	1.03456	UP
chi-miR-29c-5p	1.9039	5.0125	5.11068	0.000208698	0.00501255	0.48468	UP
chi-miR-10b-3p	1.49454	3.45786	5.09402	0.000214824	0.00501255	0.518871	UP
chi-miR-221-3p	1.00674	7.51891	5.10582	0.000210464	0.00501255	0.348134	UP
chi-let-7b-5p	1.18669	12.2301	5.06456	0.000226127	0.00516861	0.130809	UP
chi-miR-34c-5p	7.40252	2.24121	5.0315	0.00023955	0.00536593	0.708803	UP
NC_030827.1_26445	3.90164	0.802988	4.9892	0.000257948	0.00566475	0.652812	UP
NC_030813.1_8383	1.96096	-3.9322	4.90751	0.000297784	0.00641381	0.585742	UP
NC_030826.1_25597	2.89777	-2.94909	4.87739	0.000314044	0.0066364	0.533282	UP
chi-miR-490	2.62238	1.91974	4.84675	0.000331538	0.00687635	0.294114	UP
chi-miR-29b-3p	6.24979	5.54611	4.69368	0.00043545	0.00886735	-0.106405	UP
chi-miR-592	4.77721	-0.701343	4.61964	0.000497362	0.00994723	0.0457143	UP
chi-miR-100-5p	1.73832	10.4169	4.58108	0.000533162	0.0104372	-0.701111	UP
chi-miR-505-3p	1.41002	2.98231	4.57351	0.0005405	0.0104372	-0.394945	UP
chi-miR-9-5p	2.61545	3.16361	4.55647	0.000557402	0.0105812	-0.369106	UP
chi-miR-378-5p	-0.938645	5.47416	-4.45524	0.000669766	0.0122973	-0.767843	NOT
chi-miR-195-3p	1.929	5.82043	4.45839	0.000665942	0.0122973	-0.743844	UP
NC_030833.1_31917	3.8164	-2.77708	4.44599	0.00068115	0.0123047	-0.220342	UP
chi-miR-2432	2.83094	-3.25457	4.41757	0.00071736	0.0127531	-0.256183	UP
chi-miR-147-5p	3.45898	-1.97109	4.40444	0.000734763	0.0128072	-0.309236	UP
NC_030814.1_9711	-1.23062	-0.468211	-4.39813	0.000743278	0.0128072	-0.546504	DOWN
chi-miR-199a-5p	1.92476	9.44985	4.33295	0.000837473	0.0139995	-1.12044	UP
chi-miR-1839	1.41042	6.9316	4.33731	0.000830809	0.0139995	-1.031	UP
chi-miR-135a	5.69678	4.64952	4.26452	0.000949725	0.0156425	-0.869786	UP
chi-miR-2483-5p	2.42198	0.486792	4.22793	0.00101601	0.0164918	-0.696078	UP
chi-miR-147-3p	1.18359	2.2718	4.19994	0.00106992	0.0171188	-1.05218	UP
chi-miR-30a-5p	-0.919268	15.4229	-4.17613	0.0011181	0.0172143	-1.62959	NOT
chi-miR-29b-5p	1.9419	0.815766	4.17425	0.00112201	0.0172143	-0.851102	UP
chi-miR-29a-5p	1.63242	2.01648	4.17567	0.00111905	0.0172143	-1.00785	UP
chi-miR-338-5p	4.44576	1.24286	4.14909	0.00117554	0.0177919	-0.851332	UP
chi-miR-628-5p	1.09107	3.00535	4.11025	0.00126342	0.018867	-1.26239	UP
NW_017189674.1_35389	4.5224	-1.39754	4.09119	0.001309	0.0192905	-0.887347	UP
chi-miR-30a-3p	-0.968665	9.15992	-4.04853	0.0014172	0.0206138	-1.6934	NOT
chi-miR-34b-5p	5.29875	-0.0396793	4.03334	0.00145792	0.0209342	-1.03576	UP
chi-miR-140-5p	2.34305	5.20303	3.91099	0.00183301	0.025987	-1.7323	UP
chi-miR-145-3p	2.62554	8.88735	3.89981	0.00187187	0.0262062	-1.90867	UP
chi-miR-374a-5p	0.681343	7.89308	3.81264	0.00220545	0.0304406	-2.06703	NOT
chi-miR-30f-5p	-1.2559	9.35365	-3.80708	0.00222869	0.0304406	-2.16186	DOWN
chi-miR-34b-3p	6.42818	-0.93407	3.78829	0.00230908	0.0311586	-1.48576	UP
NC_030828.1_26712	-0.664184	6.39069	-3.77179	0.00238214	0.0313882	-2.10372	NOT
chi-miR-214-5p	1.69002	3.89593	3.77515	0.00236704	0.0313882	-1.94197	UP
chi-miR-362-5p	1.06667	4.76347	3.75619	0.00245334	0.0319505	-2.033	UP
NW_017189851.1_35553	-1.82577	-3.26681	-3.68229	0.00282147	0.0363223	-1.56458	DOWN
NW_017189570.1_35233	-2.10813	-4.44746	-3.6652	0.00291429	0.037091	-1.59534	DOWN
NC_030834.1_32156	1.08837	5.02608	3.65664	0.00296201	0.0372747	-2.23776	UP
chi-miR-708-3p	5.55968	5.1768	3.64266	0.00304158	0.0374348	-2.08655	UP
NC_030810.1_4301	-1.09975	4.31656	-3.64839	0.00300867	0.0374348	-2.28864	DOWN
NC_030815.1_12540	3.0587	-3.3649	3.6327	0.00309958	0.037734	-1.65944	UP
chi-miR-125a-5p	0.888278	10.5745	3.61925	0.00317974	0.0382936	-2.52099	NOT
NC_030822.1_19803	1.76892	2.51958	3.60958	0.00323862	0.0385878	-2.12777	UP
chi-miR-323a-3p	3.10941	2.51713	3.59687	0.00331775	0.0391145	-2.0712	UP
chi-miR-146b-3p	7.805	3.08809	3.57786	0.0034398	0.0401309	-1.96895	UP
NC_030825.1_23901	-1.70021	-3.52505	-3.51973	0.00384195	0.0443606	-1.85777	DOWN
NC_030820.1_17697	1.96096	-3.69025	3.51255	0.00389484	0.0445124	-1.87081	UP
NC_030815.1_12594	1.71513	-4.01439	3.47525	0.0041817	0.0473081	-1.93805	UP
chi-miR-222-3p	1.08266	6.60483	3.46437	0.00426931	0.0478162	-2.68947	UP
chi-miR-378-3p	-0.631638	12.541	-3.45786	0.0043226	0.0479338	-2.9045	NOT
NC_030826.1_25216	1.09131	2.32103	3.43547	0.00451116	0.0495343	-2.50395	UP
chi-miR-26b-5p	1.13817	12.4303	3.42177	0.00463064	0.0499055	-2.95442	UP
NC_030809.1_1828	-2.47331	-4.50399	-3.42138	0.00463408	0.0499055	-2.03925	DOWN
NC_030828.1_27576	1.35118	1.0657	3.3925	0.00489671	0.0522316	-2.41663	NOT
NC_030829.1_27926	-1.45475	-3.76434	-3.35731	0.0052371	0.0553354	-2.15207	NOT
NC_030831.1_30078	-3.01392	-1.47879	-3.32739	0.00554523	0.0575061	-2.24578	NOT
NC_030808.1_686	-2.37649	-2.24367	-3.32847	0.00553374	0.0575061	-2.22215	NOT
chi-miR-135b-5p	1.99726	-2.4322	3.32183	0.00560445	0.057587	-2.22669	NOT
chi-miR-449c	1.19009	-3.73198	3.31272	0.00570294	0.0580663	-2.23493	NOT
NW_017189851.1_35540	5.95792	6.72728	3.30387	0.00580024	0.058525	-2.84936	NOT
NC_030816.1_13534	3.48161	-0.870832	3.27992	0.00607201	0.0607201	-2.38441	NOT
NC_030816.1_13336	2.46758	-0.513516	3.23682	0.00659367	0.0653532	-2.51007	NOT
NC_030832.1_31111	1.39504	2.71934	3.22526	0.00674118	0.0662292	-2.89229	NOT
NC_030827.1_25949	-1.55243	-1.83541	-3.21806	0.00683463	0.0665634	-2.42557	NOT
NC_030831.1_30249	2.11957	-1.74569	3.18817	0.00723694	0.0692767	-2.48574	NOT
NC_030820.1_17524	2.52795	-3.06924	3.18976	0.00721492	0.0692767	-2.46279	NOT
NC_030826.1_24875	5.41937	1.63782	3.15809	0.00766574	0.0727596	-2.69426	NOT
NW_017189623.1_35298	-1.66223	-3.04358	-3.13311	0.00804101	0.0756801	-2.55957	NOT
NC_030818.1_15779	-2.26897	-3.03497	-3.0964	0.00862627	0.0805118	-2.62737	NOT
chi-miR-196b	0.748792	6.65706	3.09165	0.0087051	0.0805761	-3.39523	NOT
chi-miR-425-5p	0.723128	5.74262	3.08053	0.00889228	0.081634	-3.38387	NOT
NW_017189516.1_34430	2.72703	0.224389	3.06596	0.00914354	0.0825868	-2.82432	NOT
NW_017189516.1_34431	3.06761	1.14665	3.06839	0.00910111	0.0825868	-2.88993	NOT
NC_030814.1_10943	-1.25891	-0.515553	-2.99886	0.0103958	0.0910354	-3.1203	NOT
chi-miR-23a	1.06243	9.60937	2.99124	0.0105484	0.0910354	-3.68768	NOT
chi-miR-3432-3p	1.14906	1.73918	3.00211	0.0103313	0.0910354	-3.19134	NOT
NC_030824.1_22296	1.89146	0.97931	2.99033	0.0105666	0.0910354	-3.04719	NOT
NC_030817.1_13573	3.80812	-3.19861	2.99132	0.0105467	0.0910354	-2.84449	NOT
NC_030817.1_13574	3.80812	-3.19861	2.99132	0.0105467	0.0910354	-2.84449	NOT
NC_030819.1_16667	-2.17659	-3.16135	-2.96779	0.011032	0.0936187	-2.8664	NOT
chi-miR-137	2.45203	-3.29705	2.96376	0.0111172	0.0936187	-2.86615	NOT
NC_030808.1_810	3.03474	-3.37572	2.96402	0.0111117	0.0936187	-2.87154	NOT
NC_030815.1_11357	3.36882	-2.00971	2.94245	0.0115794	0.0967828	-2.93462	NOT
NC_030818.1_15717	-1.57861	-3.25004	-2.9035	0.0124734	0.0990795	-2.97283	NOT
chi-miR-16a-5p	0.631757	11.2005	2.90386	0.0124648	0.0990795	-3.90902	NOT
chi-let-7g-5p	0.816444	13.8155	2.90982	0.012324	0.0990795	-3.97593	NOT
NC_030822.1_20278	1.50727	-0.610573	2.91217	0.0122686	0.0990795	-3.04589	NOT
NW_017189517.1_34813	1.50727	-0.610573	2.91217	0.0122686	0.0990795	-3.04589	NOT
NC_030831.1_29961	1.69263	-3.19002	2.90863	0.0123518	0.0990795	-2.97401	NOT
NC_030825.1_23684	2.00234	-3.32334	2.92532	0.0119643	0.0990795	-2.93548	NOT
NC_030823.1_21341	2.24246	-3.56042	2.89754	0.0126162	0.0995081	-2.98411	NOT
NC_030809.1_1955	3.90719	0.00356292	2.87884	0.0130747	0.102403	-3.16413	NOT
NC_030825.1_23754	2.32937	-1.41035	2.8706	0.0132817	0.103302	-3.08195	NOT
chi-miR-206	2.7412	-0.441875	2.86293	0.0134775	0.104102	-3.23342	NOT
NC_030810.1_3786	-0.636695	2.44469	-2.85301	0.013735	0.104648	-3.60719	NOT
NC_030823.1_21745	0.761383	10.6578	2.85307	0.0137334	0.104648	-3.99273	NOT
NC_030814.1_9628	-1.75317	-3.51765	-2.84436	0.0139632	0.104958	-3.09903	NOT
chi-miR-221-5p	4.21729	3.95657	2.84538	0.0139363	0.104958	-3.58737	NOT
chi-miR-151-5p	-0.547853	10.1871	-2.83288	0.0142723	0.105861	-4.00316	NOT
NC_030825.1_22780	1.82686	3.14295	2.83467	0.0142237	0.105861	-3.60936	NOT
NC_030810.1_4151	-1.66368	-4.08874	-2.82015	0.0146228	0.107747	-3.12219	NOT
NC_030825.1_23675	1.92364	-3.0621	2.81468	0.0147759	0.108164	-3.13194	NOT
chi-miR-187	1.48502	-0.488166	2.78769	0.0155551	0.113043	-3.34876	NOT
chi-miR-412-3p	1.67907	-3.66608	2.78468	0.0156443	0.113043	-3.18427	NOT
chi-miR-497-5p	0.472368	7.5447	2.77957	0.0157973	0.113417	-4.02351	NOT
chi-let-7a-5p	0.482284	13.67	2.77497	0.0159361	0.113685	-4.22711	NOT
NC_030811.1_5637	0.94178	-2.46247	2.76797	0.0161497	0.114479	-3.24794	NOT
NC_030829.1_28251	1.09917	-1.44948	2.75014	0.0167067	0.117682	-3.35516	NOT
NC_030809.1_1929	-6.65874	10.2724	-2.71864	0.0177372	0.119673	-4.10889	NOT
NC_030826.1_24445	-1.2585	-3.37099	-2.72172	0.0176335	0.119673	-3.33648	NOT
chi-miR-99b-3p	0.843181	3.04089	2.73522	0.0171872	0.119673	-3.86507	NOT
chi-miR-22-5p	0.91047	4.56411	2.71863	0.0177373	0.119673	-3.98024	NOT
chi-let-7e-3p	1.01719	2.39694	2.72416	0.0175523	0.119673	-3.82528	NOT
NC_030812.1_7235	1.67856	-3.27199	2.72735	0.017446	0.119673	-3.28618	NOT
NC_030823.1_21668	2.17986	-2.73766	2.72462	0.0175367	0.119673	-3.30106	NOT
NC_030833.1_31666	-2.34765	5.44734	-2.69665	0.0184929	0.124024	-4.02835	NOT
chi-miR-140-3p	0.937092	8.92232	2.69023	0.0187194	0.124796	-4.22482	NOT
NC_030808.1_1064	-1.18068	0.943836	-2.67251	0.0193591	0.126059	-3.68153	NOT
chi-miR-301a-3p	0.890325	6.26873	2.67418	0.0192979	0.126059	-4.19322	NOT
chi-miR-27a-3p	0.961938	10.4631	2.67637	0.0192178	0.126059	-4.30365	NOT
NC_030819.1_17406	1.47375	-2.81981	2.67523	0.0192596	0.126059	-3.38437	NOT
NC_030826.1_25649	1.96096	-3.59278	2.662	0.0197482	0.127849	-3.40162	NOT
NC_030819.1_16675	-2.22027	-2.63736	-2.6466	0.0203327	0.128659	-3.43997	NOT
chi-miR-874-3p	1.08634	3.64757	2.65006	0.0201997	0.128659	-4.06423	NOT
NC_030836.1_33259	2.28104	-1.07528	2.64901	0.0202402	0.128659	-3.48839	NOT
NC_030826.1_24545	2.58714	7.86317	2.65089	0.0201683	0.128659	-4.24384	NOT
NC_030811.1_6318	-1.37469	-2.46177	-2.63856	0.0206443	0.129897	-3.44635	NOT
NC_030825.1_23703	-1.87836	-4.44445	-2.6194	0.0214058	0.12995	-3.47845	NOT
chi-miR-429	-0.514375	8.69552	-2.61848	0.0214433	0.12995	-4.36293	NOT
chi-miR-499-5p	0.932423	5.5252	2.61892	0.0214255	0.12995	-4.22422	NOT
chi-miR-545-5p	0.977098	1.20972	2.63228	0.020891	0.12995	-3.93187	NOT
NC_030823.1_21029	1.46665	2.35137	2.61795	0.0214649	0.12995	-3.98204	NOT
NC_030823.1_21650	1.46665	2.35137	2.61795	0.0214649	0.12995	-3.98204	NOT
NC_030813.1_9442	5.50391	0.991793	2.62931	0.0210087	0.12995	-3.63725	NOT
NC_030808.1_1081	2.45203	-3.81151	2.61275	0.0216767	0.130526	-3.48996	NOT
chi-miR-2411-5p	0.871022	1.64033	2.60965	0.0218041	0.130591	-3.96135	NOT
NC_030810.1_4496	1.43205	-3.83394	2.60498	0.0219972	0.131047	-3.50048	NOT
chi-miR-26a-5p	0.829728	15.277	2.59365	0.0224731	0.133174	-4.61019	NOT
NC_030808.1_459	-5.46689	0.239738	-2.58471	0.0228554	0.134727	-3.69887	NOT
NC_030820.1_18301	-0.637312	2.32158	-2.57548	0.0232566	0.136202	-4.08443	NOT
NC_030816.1_12842	1.91334	-1.75579	2.57338	0.0233489	0.136202	-3.60001	NOT
NW_017217917.1_36895	-2.46499	-3.06712	-2.54023	0.0248536	0.13918	-3.63369	NOT
chi-miR-28-5p	0.465432	7.28094	2.55374	0.0242292	0.13918	-4.41925	NOT
chi-miR-23b-5p	1.16649	-0.156514	2.54171	0.0247844	0.13918	-3.82941	NOT
NC_030814.1_9693	1.18674	-3.91914	2.5428	0.0247334	0.13918	-3.60829	NOT
NC_030823.1_21630	1.311	-3.55301	2.55792	0.0240391	0.13918	-3.58702	NOT
NC_030833.1_31772	1.39632	-0.638151	2.55315	0.0242563	0.13918	-3.78536	NOT
NC_030814.1_10166	1.71513	-4.22572	2.5422	0.0247614	0.13918	-3.61053	NOT
NC_030833.1_31469	1.96096	-4.10166	2.54496	0.024633	0.13918	-3.60629	NOT
NC_030823.1_21762	-0.893938	0.71043	-2.5316	0.0252606	0.140059	-4.05312	NOT
NC_030818.1_16131	0.910707	1.18368	2.53301	0.0251935	0.140059	-4.01366	NOT
NC_030826.1_25220	-1.74027	-2.70027	-2.5281	0.025427	0.140287	-3.63951	NOT
NC_030808.1_871	1.71513	-4.10629	2.52085	0.0257763	0.141517	-3.64757	NOT
chi-miR-122	3.11239	0.619685	2.51022	0.026296	0.143666	-4.00496	NOT
chi-miR-181d	1.19029	3.61462	2.50414	0.0265981	0.143913	-4.31516	NOT
NC_030819.1_16883	2.52109	-2.90092	2.50502	0.026554	0.143913	-3.68812	NOT
chi-miR-504	0.967921	3.92314	2.49825	0.0268939	0.144814	-4.3436	NOT
NC_030815.1_11471	-1.03168	-1.46118	-2.48943	0.0273427	0.146525	-3.93803	NOT
NC_030815.1_11388	0.926983	4.2052	2.48271	0.0276896	0.147678	-4.40135	NOT
NC_030821.1_18813	1.88095	-2.55781	2.46375	0.0286909	0.152293	-3.75061	NOT
chi-miR-374a-3p	0.776437	7.81475	2.45716	0.0290472	0.153457	-4.61342	NOT
chi-miR-24-5p	1.18633	3.44487	2.45446	0.0291941	0.153509	-4.39208	NOT
chi-let-7i-5p	7.532	13.1434	2.44055	0.0299639	0.15682	-4.73061	NOT
NC_030808.1_558	-0.714733	2.57054	-2.43609	0.0302146	0.157397	-4.37265	NOT
chi-miR-191-5p	0.477518	13.1299	2.4299	0.030566	0.15796	-4.84376	NOT
chi-miR-1388-3p	0.61715	5.30506	2.42735	0.030712	0.15796	-4.59984	NOT
chi-miR-496-3p	1.04173	-1.27906	2.42257	0.0309872	0.15796	-4.04088	NOT
chi-miR-155-3p	2.36821	-3.38623	2.42627	0.030774	0.15796	-3.81257	NOT
NC_030817.1_14373	2.68012	-1.50446	2.42187	0.0310279	0.15796	-3.88299	NOT
chi-miR-133a-5p	3.14503	-0.82761	2.3971	0.0324949	0.16468	-3.97409	NOT
NW_017189674.1_35393	1.71513	-4.08699	2.39112	0.0328591	0.165032	-3.87043	NOT
chi-miR-34c-3p	2.2066	-2.7742	2.39347	0.0327154	0.165032	-3.8698	NOT
NC_030830.1_29617	-1.48149	-2.14476	-2.38573	0.0331903	0.165952	-3.91294	NOT
NC_030808.1_460	-5.21519	0.409673	-2.38098	0.0334851	0.166112	-4.05819	NOT
chi-let-7c-5p	1.20688	10.9271	2.38043	0.0335191	0.166112	-4.86739	NOT
NC_030826.1_24809	-0.908945	0.0877791	-2.37033	0.0341546	0.168516	-4.25814	NOT
NC_030809.1_3328	1.96096	-3.91687	2.35676	0.0350269	0.172062	-3.92934	NOT
NC_030826.1_25217	1.94076	-1.94036	2.34525	0.0357839	0.175013	-3.98646	NOT
NC_030823.1_21411	-4.18522	5.35495	-2.31711	0.0376987	0.183576	-4.62179	NOT
chi-miR-455-5p	1.23898	7.91391	2.30595	0.0384854	0.186596	-4.88349	NOT
NC_030828.1_26854	1.71513	-4.07393	2.30125	0.038821	0.187412	-4.02235	NOT
NC_030820.1_18042	-1.41309	-3.32979	-2.2828	0.0401665	0.193075	-4.09841	NOT
chi-miR-361-3p	0.87414	8.13891	2.26767	0.0413029	0.197689	-4.95491	NOT
chi-miR-151-3p	0.536294	11.7858	2.26109	0.0418063	0.199247	-5.09001	NOT
chi-miR-215-5p	1.68312	3.31506	2.2537	0.0423784	0.201118	-4.70697	NOT
chi-miR-194	0.588266	6.37435	2.22658	0.0445438	0.210502	-4.96223	NOT
NC_030831.1_29752	1.18709	-0.475757	2.21514	0.0454876	0.213164	-4.36655	NOT
NC_030812.1_7220	1.70382	-3.0256	2.21535	0.0454706	0.213164	-4.16999	NOT
NC_030814.1_10131	-1.70065	-4.69115	-2.19852	0.0468935	0.218755	-4.19379	NOT
chi-miR-100-3p	0.908835	-0.369531	2.19645	0.0470713	0.218755	-4.395	NOT
NC_030832.1_30935	-0.523443	1.98458	-2.19032	0.0476018	0.219399	-4.72736	NOT
chi-miR-454-3p	0.823586	3.40164	2.19217	0.0474412	0.219399	-4.89525	NOT
NC_030811.1_5788	-1.41633	-3.37025	-2.17951	0.0485508	0.22208	-4.22466	NOT
chi-let-7f-5p	0.410029	14.5301	2.17918	0.0485799	0.22208	-5.32543	NOT
chi-miR-24-3p	0.92427	10.1793	2.16959	0.049437	0.225079	-5.19793	NOT
NC_030818.1_15609	-1.37474	-2.70149	-2.16434	0.0499128	0.226325	-4.25379	NOT
NC_030828.1_26890	-1.84428	-1.75145	-2.14721	0.0514937	0.231979	-4.3244	NOT
NC_030832.1_31289	1.577	-2.10353	2.14636	0.0515739	0.231979	-4.32	NOT
chi-miR-345-5p	-2.02757	3.91423	-2.1417	0.0520121	0.233014	-4.92432	NOT
NC_030830.1_29162	-1.45586	-2.11638	-2.13374	0.0527698	0.234847	-4.31753	NOT
chi-miR-192-5p	0.301389	10.0916	2.13082	0.0530503	0.234847	-5.26369	NOT
chi-miR-126-3p	0.659752	13.3117	2.13259	0.0528802	0.234847	-5.36209	NOT
NC_030815.1_12523	1.71513	-4.22572	2.12764	0.0533569	0.235275	-4.30911	NOT
NC_030830.1_28660	-0.750546	1.68234	-2.1185	0.0542496	0.236419	-4.79599	NOT
NC_030828.1_27574	-0.619119	0.837431	-2.12092	0.054012	0.236419	-4.72026	NOT
chi-miR-134	3.54367	2.37369	2.11858	0.0542415	0.236419	-4.79829	NOT
NC_030818.1_15264	-2.09082	-1.37882	-2.10156	0.0559387	0.242214	-4.41866	NOT
chi-miR-1248-5p	1.57713	0.341636	2.09871	0.0562283	0.242214	-4.65309	NOT
NC_030835.1_33034	2.20841	-0.986012	2.1004	0.0560562	0.242214	-4.47976	NOT
NC_030826.1_24291	-1.45475	-3.89497	-2.07254	0.0589481	0.247812	-4.39802	NOT
chi-miR-148a-5p	-0.58116	8.61595	-2.07872	0.0582948	0.247812	-5.30164	NOT
chi-miR-22-3p	-0.449818	13.4791	-2.07241	0.058962	0.247812	-5.4654	NOT
chi-miR-130a-3p	0.576697	7.20072	2.07015	0.0592024	0.247812	-5.27574	NOT
NC_030820.1_18267	1.82515	-2.18989	2.07577	0.0586062	0.247812	-4.41087	NOT
NC_030819.1_16942	2.39178	0.172806	2.08262	0.0578866	0.247812	-4.5842	NOT
chi-miR-204-3p	2.46955	-1.28382	2.06926	0.0592978	0.247812	-4.52485	NOT
chi-miR-383	2.49177	-2.63819	2.07972	0.0581899	0.247812	-4.42807	NOT
NC_030818.1_16092	1.71513	-3.96827	2.05202	0.0611654	0.254667	-4.43086	NOT
NC_030826.1_25316	1.43249	-3.58074	2.04517	0.0619227	0.256865	-4.44109	NOT
NC_030821.1_18868	-0.481926	2.62507	-2.04115	0.0623719	0.257773	-5.04385	NOT
NC_030828.1_26882	-1.50917	-2.65712	-2.03895	0.0626181	0.257819	-4.54363	NOT
chi-miR-125a-3p	0.551745	1.21292	2.03695	0.0628435	0.257819	-4.92229	NOT
NC_030824.1_22484	-0.926743	-3.65868	-2.02784	0.0638784	0.258452	-4.46802	NOT
chi-miR-656	1.34274	1.43572	2.03278	0.0633154	0.258452	-4.88399	NOT
chi-miR-767	1.49336	2.093	2.03124	0.0634897	0.258452	-4.98181	NOT
NC_030828.1_27464	1.71513	-3.91914	2.02747	0.0639208	0.258452	-4.46993	NOT
NC_030808.1_693	-1.45475	-3.81047	-2.0202	0.0647576	0.259959	-4.48143	NOT
chi-miR-146a	0.761969	8.37881	2.02195	0.0645556	0.259959	-5.38435	NOT
NC_030812.1_7300	1.4334	-4.26849	2.01095	0.0658388	0.262162	-4.49613	NOT
NC_030823.1_20788	1.71513	-3.75315	2.0095	0.0660087	0.262162	-4.49837	NOT
NC_030819.1_17378	2.52978	-2.92925	2.01307	0.0655889	0.262162	-4.50167	NOT
chi-miR-361-5p	0.451983	6.16051	2.00732	0.0662668	0.262257	-5.32895	NOT
NC_030828.1_27059	-1.87776	-1.95852	-1.99797	0.0673816	0.263725	-4.56091	NOT
chi-miR-15b-5p	0.50244	5.44313	2.00134	0.066978	0.263725	-5.32119	NOT
chi-miR-181c-3p	0.558874	1.95248	1.99806	0.0673718	0.263725	-5.08294	NOT
chi-miR-376a	0.608389	2.33434	1.99633	0.0675795	0.263725	-5.15152	NOT
chi-miR-211	0.970529	2.11076	1.99284	0.0680016	0.264451	-5.0914	NOT
NC_030820.1_17667	-1.45475	-3.85071	-1.98472	0.0689923	0.267375	-4.53738	NOT
NC_030811.1_6576	-1.09973	2.08892	-1.98218	0.0693053	0.267662	-5.24865	NOT
chi-miR-331-3p	-0.677357	6.26832	-1.97842	0.0697705	0.268533	-5.37525	NOT
chi-miR-1307-3p	-0.380885	5.14491	-1.95988	0.0721072	0.276576	-5.38365	NOT
NC_030809.1_2081	1.15205	-3.53625	1.95464	0.07278	0.278204	-4.58659	NOT
NC_030811.1_5360	-1.45475	-3.58772	-1.93971	0.0747306	0.284688	-4.60763	NOT
NC_030829.1_28201	-0.888778	-3.9515	-1.93351	0.0755538	0.286848	-4.61936	NOT
NC_030808.1_1168	1.43312	-4.07093	1.9301	0.0760105	0.287607	-4.62182	NOT
chi-miR-17-5p	-0.365359	7.51364	-1.92423	0.0768021	0.289624	-5.53665	NOT
NW_017189517.1_34790	0.54228	8.74409	1.90982	0.0787785	0.294745	-5.59281	NOT
chi-miR-30b-3p	0.548916	1.839	1.90481	0.0794758	0.294745	-5.18407	NOT
chi-miR-103-5p	0.878732	-1.82644	1.90504	0.0794439	0.294745	-4.7157	NOT
NC_030819.1_17336	0.999719	-0.361705	1.90826	0.078994	0.294745	-4.79711	NOT
NC_030812.1_6907	1.18621	-3.83843	1.90883	0.0789159	0.294745	-4.65401	NOT
NC_030832.1_31252	-1.45475	-4.01439	-1.90043	0.0800899	0.296042	-4.66821	NOT
NW_017189517.1_34927	-1.13606	-1.21046	-1.87778	0.083338	0.307035	-5.06462	NOT
chi-miR-184	3.06495	-2.87786	1.86964	0.0845337	0.310419	-4.7418	NOT
NC_030812.1_7296	-1.85535	-0.601054	-1.86463	0.0852773	0.312126	-4.84078	NOT
NC_030808.1_1207	0.372921	4.24161	1.85767	0.0863212	0.314918	-5.47134	NOT
NC_030833.1_31828	-4.06425	6.95714	-1.85277	0.0870618	0.316588	-5.49466	NOT
chi-miR-3959-3p	-0.625949	3.03245	-1.84759	0.0878528	0.318431	-5.46394	NOT
NC_030833.1_31894	1.1864	-3.58206	1.84112	0.0888479	0.320999	-4.75675	NOT
NC_030831.1_29865	1.96044	-3.69338	1.82523	0.0913368	0.32893	-4.78298	NOT
chi-miR-342-3p	0.514523	8.14237	1.82298	0.0916933	0.329155	-5.69549	NOT
NC_030833.1_31577	1.61646	-2.31473	1.81935	0.0922726	0.330177	-4.82655	NOT
chi-miR-20a-5p	-0.449639	8.34034	-1.81057	0.0936882	0.334174	-5.74535	NOT
NC_030814.1_9732	1.39519	-3.08239	1.80747	0.0941917	0.334904	-4.80872	NOT
chi-miR-153	-0.926203	-0.68224	-1.7922	0.0967105	0.340616	-5.05284	NOT
NC_030809.1_2001	0.954602	0.0248116	1.79325	0.0965367	0.340616	-5.08005	NOT
NC_030823.1_21333	1.87471	-2.38089	1.79274	0.0966216	0.340616	-4.84307	NOT
chi-miR-27b-5p	0.717311	3.79792	1.78609	0.0977364	0.34315	-5.54898	NOT
chi-miR-23b-3p	0.63388	10.4995	1.78248	0.0983452	0.344208	-5.84384	NOT
chi-miR-33a-3p	0.573477	1.5491	1.77948	0.0988555	0.344916	-5.35455	NOT
chi-miR-7-5p	5.36849	7.33438	1.77625	0.0994073	0.345764	-5.73411	NOT
chi-miR-99b-5p	0.529284	9.29534	1.77011	0.100461	0.346964	-5.81855	NOT
NC_030819.1_16912	1.18741	-3.74204	1.76884	0.100681	0.346964	-4.86446	NOT
NC_030826.1_25273	2.50177	0.387801	1.77104	0.100301	0.346964	-5.12026	NOT
NC_030814.1_11098	-1.82401	-3.21824	-1.76427	0.101476	0.348628	-4.87551	NOT
NC_030826.1_25514	1.81142	-2.31299	1.76096	0.102053	0.349541	-4.89585	NOT
chi-miR-105b-3p	2.33257	-3.02112	1.75615	0.102898	0.35136	-4.89877	NOT
chi-miR-1296	-0.3888	3.77229	-1.74785	0.104372	0.355239	-5.60199	NOT
NW_017201244.1_36159	0.55265	1.3585	1.74619	0.104669	0.355239	-5.41125	NOT
NW_017189794.1_35498	0.57109	-0.822811	1.74352	0.105148	0.355789	-5.09079	NOT
NW_017189516.1_34694	-0.464253	1.99451	-1.74045	0.105703	0.356588	-5.44835	NOT
NC_030813.1_8818	0.592133	2.10269	1.73479	0.106729	0.358809	-5.47906	NOT
NC_030822.1_20500	1.78261	-0.804017	1.7333	0.107002	0.358809	-5.04454	NOT
NC_030823.1_21721	1.71513	-4.10773	1.72749	0.108066	0.361297	-4.92665	NOT
NC_030829.1_28533	-2.8197	4.42506	-1.71804	0.10982	0.364225	-5.50419	NOT
NC_030823.1_21714	-0.926743	-3.62711	-1.71609	0.110186	0.364225	-4.94179	NOT
NC_030823.1_21336	-0.839448	-1.82482	-1.71797	0.109834	0.364225	-5.07757	NOT
NC_030817.1_14611	-0.57985	2.26649	-1.71374	0.110626	0.364225	-5.51416	NOT
chi-miR-497-3p	2.12622	-3.60955	1.7154	0.110315	0.364225	-4.94909	NOT
chi-miR-216b	2.33714	-2.87449	1.71233	0.110893	0.364225	-4.96265	NOT
NC_030828.1_27273	-1.49039	-0.428118	-1.70814	0.111685	0.364909	-5.12194	NOT
NC_030811.1_5195	1.59402	-3.72008	1.70778	0.111753	0.364909	-4.9552	NOT
chi-miR-101-3p	0.466636	11.6624	1.70341	0.112586	0.365497	-5.99653	NOT
chi-miR-1224	1.93479	-2.88871	1.70432	0.112412	0.365497	-4.97252	NOT
NC_030817.1_14672	1.18737	-4.08699	1.69235	0.114717	0.37134	-4.976	NOT
chi-miR-101-5p	-0.955237	2.02234	-1.68348	0.116452	0.374461	-5.51077	NOT
chi-miR-495-3p	-0.724538	4.64445	-1.68229	0.116685	0.374461	-5.79953	NOT
NC_030817.1_13833	-0.71256	0.303825	-1.68286	0.116573	0.374461	-5.24957	NOT
NC_030814.1_10642	-1.29334	-1.56362	-1.6769	0.117752	0.374666	-5.32494	NOT
NC_030819.1_16783	-1.29334	-1.56362	-1.6769	0.117752	0.374666	-5.32494	NOT
NC_030817.1_14414	3.84069	1.69488	1.67872	0.117391	0.374666	-5.32964	NOT
NC_030832.1_30936	-0.510012	1.3123	-1.66601	0.119936	0.380532	-5.47677	NOT
NC_030829.1_28536	-1.09261	-2.6109	-1.66074	0.121004	0.382838	-5.02759	NOT
NC_030810.1_5014	-1.25862	-0.35393	-1.64982	0.123245	0.387736	-5.5648	NOT
NC_030825.1_23092	-0.295083	3.78962	-1.6513	0.122939	0.387736	-5.74572	NOT
NW_017189607.1_35271	-1.63126	-3.69661	-1.63884	0.125535	0.392277	-5.05466	NOT
NC_030822.1_20620	0.984879	-1.3846	1.63972	0.12535	0.392277	-5.16058	NOT
NC_030830.1_29446	1.06528	-3.70781	1.63787	0.125739	0.392277	-5.05288	NOT
NC_030825.1_22860	-1.31795	-1.63339	-1.63531	0.126278	0.392866	-5.12243	NOT
chi-miR-502b-3p	0.446147	3.39935	1.62981	0.127445	0.395397	-5.76736	NOT
chi-miR-33a-5p	-2.12384	1.50932	-1.62243	0.129026	0.399197	-5.46575	NOT
chi-miR-133b	1.31481	1.01659	1.61818	0.129944	0.40093	-5.45681	NOT
NC_030817.1_14731	1.50529	-2.65088	1.61471	0.130698	0.402147	-5.09947	NOT
NC_030810.1_3502	-1.29635	-3.11201	-1.608	0.132164	0.404437	-5.09736	NOT
NC_030808.1_867	1.31197	-3.15295	1.60832	0.132095	0.404437	-5.09855	NOT
NC_030812.1_7966	1.43122	-3.19995	1.5956	0.134916	0.410613	-5.11552	NOT
NC_030812.1_7968	1.43122	-3.19995	1.5956	0.134916	0.410613	-5.11552	NOT
chi-miR-146b-5p	1.08796	13.2091	1.59103	0.135941	0.412613	-6.2071	NOT
NC_030825.1_23353	0.820986	-2.82485	1.58401	0.137531	0.413733	-5.13993	NOT
chi-miR-145-5p	1.0636	10.849	1.58704	0.136843	0.413733	-6.13638	NOT
NC_030834.1_32346	1.21966	-1.94105	1.58288	0.137788	0.413733	-5.14792	NOT
NC_030814.1_9757	1.67908	-3.50491	1.58403	0.137526	0.413733	-5.13162	NOT
NC_030820.1_18286	-0.967907	-2.45681	-1.5798	0.138491	0.414731	-5.14081	NOT
NC_030826.1_25423	-1.02823	2.58148	-1.57765	0.138985	0.415103	-5.87937	NOT
NC_030824.1_21986	0.29531	7.88845	1.57373	0.139887	0.416416	-6.057	NOT
NC_030812.1_7866	0.499945	0.333472	1.57091	0.14054	0.416416	-5.5545	NOT
NC_030834.1_32320	0.499945	0.333472	1.57091	0.14054	0.416416	-5.5545	NOT
chi-miR-129-3p	1.06512	-2.40476	1.5674	0.141357	0.417729	-5.15539	NOT
chi-miR-28-3p	0.397855	9.84779	1.55935	0.143242	0.42108	-6.14942	NOT
chi-miR-217-5p	3.45731	-0.263005	1.55939	0.143233	0.42108	-5.35069	NOT
NC_030823.1_20959	-0.613792	-1.30849	-1.55285	0.14478	0.424485	-5.30944	NOT
NC_030820.1_17808	0.572897	0.421889	1.55047	0.145348	0.425039	-5.62297	NOT
NC_030810.1_4122	-0.395845	0.312199	-1.54618	0.146374	0.426472	-5.48706	NOT
NC_030825.1_22953	0.805694	2.17727	1.54524	0.1466	0.426472	-5.91817	NOT
NC_030829.1_28089	0.456172	1.44162	1.5381	0.148326	0.429264	-5.69775	NOT
NC_030830.1_29560	1.18674	-3.97567	1.53868	0.148183	0.429264	-5.18985	NOT
chi-miR-342-5p	0.443889	1.6496	1.53549	0.148961	0.429991	-5.76384	NOT
NC_030819.1_17156	-0.734719	-0.961477	-1.52794	0.15081	0.43421	-5.38918	NOT
NC_030815.1_12401	-1.46721	0.404056	-1.51526	0.15396	0.44101	-5.45547	NOT
NC_030834.1_32379	1.18737	-3.7967	1.51653	0.153642	0.44101	-5.21956	NOT
NC_030809.1_2218	-1.24151	-2.98736	-1.50001	0.157824	0.447501	-5.24484	NOT
NC_030818.1_15876	-0.831953	-0.785747	-1.50166	0.157402	0.447501	-5.46396	NOT
chi-let-7i-3p	-0.704899	3.53367	-1.50154	0.157432	0.447501	-5.91526	NOT
NC_030830.1_29320	0.517744	-1.00566	1.50264	0.157151	0.447501	-5.38292	NOT
NC_030823.1_20683	0.958454	-2.02487	1.49763	0.158433	0.448093	-5.26697	NOT
NC_030811.1_6068	-0.646113	-0.794699	-1.49391	0.159392	0.448541	-5.42851	NOT
chi-miR-1388-5p	0.525285	5.93367	1.49535	0.159021	0.448541	-6.11935	NOT
chi-miR-190a-5p	-0.441669	5.02518	-1.48978	0.16046	0.450185	-6.03381	NOT
chi-miR-18b-3p	1.32434	-2.02332	1.48855	0.16078	0.450185	-5.31707	NOT
chi-miR-19b-3p	0.300938	9.27877	1.48214	0.162454	0.453737	-6.2502	NOT
NC_030828.1_26957	-1.24551	3.03348	-1.47296	0.164879	0.45709	-6.05997	NOT
NW_017189516.1_34235	0.518981	3.20447	1.47341	0.164758	0.45709	-5.94948	NOT
chi-miR-421-3p	0.766853	5.63778	1.47453	0.164462	0.45709	-6.12684	NOT
chi-miR-345-3p	-0.335553	5.30715	-1.46507	0.166984	0.458483	-6.1186	NOT
chi-miR-1468-5p	0.416169	9.16689	1.46494	0.167019	0.458483	-6.25158	NOT
NC_030817.1_14555	0.473088	1.80946	1.46815	0.166159	0.458483	-5.8362	NOT
NC_030826.1_24432	1.99418	-3.03365	1.468	0.166201	0.458483	-5.29254	NOT
NC_030808.1_880	0.941663	-3.71521	1.46075	0.168149	0.460458	-5.29204	NOT
NC_030808.1_1554	-1.23209	-4.93957	-1.45891	0.168645	0.460688	-5.29654	NOT
chi-miR-21-3p	0.469265	6.31234	1.45709	0.16914	0.460917	-6.17055	NOT
chi-miR-27b-3p	0.418587	14.3052	1.45289	0.170283	0.462905	-6.44004	NOT
chi-miR-582-5p	-0.75515	6.57788	-1.44435	0.172627	0.463848	-6.18497	NOT
NW_017189517.1_34901	-0.478919	0.437036	-1.44731	0.171811	0.463848	-5.65889	NOT
chi-miR-758	0.440581	3.4321	1.44408	0.1727	0.463848	-6.00336	NOT
chi-miR-106a-3p	0.721258	-1.58206	1.44659	0.172009	0.463848	-5.3969	NOT
NC_030812.1_7618	1.43227	-3.6815	1.44857	0.171464	0.463848	-5.30945	NOT
NC_030822.1_20572	-1.36646	-1.95915	-1.43973	0.173906	0.465762	-5.36606	NOT
NC_030810.1_3827	-0.538923	0.816393	-1.43569	0.17503	0.465762	-5.81998	NOT
NC_030833.1_31814	1.18737	-3.91914	1.43553	0.175077	0.465762	-5.32566	NOT
NC_030823.1_21475	1.47398	-2.46684	1.4369	0.174693	0.465762	-5.3278	NOT
NC_030808.1_682	-1.18536	-3.64678	-1.43242	0.175947	0.466968	-5.33033	NOT
chi-miR-105b-5p	1.17343	-2.55578	1.40925	0.182547	0.48334	-5.36822	NOT
NC_030823.1_20955	-1.3617	-3.20403	-1.39987	0.185278	0.489348	-5.37495	NOT
NC_030829.1_28479	-0.352431	2.46252	-1.39253	0.187438	0.489348	-5.98808	NOT
NC_030819.1_16760	0.477799	2.26393	1.39523	0.186641	0.489348	-5.98251	NOT
NC_030808.1_619	1.09964	-2.52075	1.39336	0.187191	0.489348	-5.40027	NOT
NC_030832.1_30398	1.21972	-1.43016	1.39465	0.186811	0.489348	-5.43053	NOT
NC_030822.1_19962	2.14024	-0.0489053	1.39626	0.186336	0.489348	-5.61144	NOT
chi-miR-150	0.507504	7.51474	1.3696	0.194317	0.506129	-6.31492	NOT
chi-miR-423-3p	-0.306215	9.92355	-1.36805	0.19479	0.506183	-6.41819	NOT
chi-miR-33b-5p	-2.30069	2.92547	-1.36379	0.196093	0.507396	-5.9967	NOT
chi-miR-335-5p	0.786667	4.95951	1.36356	0.196163	0.507396	-6.18928	NOT
chi-miR-301b	0.901617	1.38772	1.35786	0.19792	0.510298	-6.03872	NOT
NC_030828.1_27063	2.19099	-1.47076	1.35697	0.198196	0.510298	-5.53419	NOT
NC_030827.1_26377	-0.368061	2.88567	-1.35195	0.199753	0.513127	-6.08063	NOT
NC_030812.1_7237	1.07467	0.173095	1.35001	0.200359	0.513507	-5.80656	NOT
NC_030831.1_29844	-0.532056	-0.370257	-1.34577	0.201688	0.515732	-5.6453	NOT
NC_030825.1_23052	1.18621	-4.21196	1.34412	0.202207	0.51588	-5.44035	NOT
NC_030826.1_25151	-0.769627	3.71472	-1.33924	0.203746	0.516291	-6.15282	NOT
chi-miR-3431-3p	-0.475699	6.64388	-1.34003	0.203497	0.516291	-6.32057	NOT
NC_030825.1_22954	0.748404	2.2607	1.33833	0.204034	0.516291	-6.196	NOT
NC_030814.1_10851	1.18737	-4.09426	1.33777	0.204211	0.516291	-5.4481	NOT
NC_030810.1_4233	0.260377	6.09091	1.33193	0.206072	0.519822	-6.31342	NOT
NC_030809.1_1901	-0.675136	-1.29337	-1.32723	0.207577	0.522441	-5.71507	NOT
NC_030810.1_5013	-1.32276	1.40549	-1.32374	0.208702	0.523902	-6.18371	NOT
chi-miR-340-3p	0.402465	5.78466	1.32182	0.209323	0.523902	-6.31479	NOT
NC_030826.1_25122	1.45812	-2.73506	1.32108	0.209561	0.523902	-5.48559	NOT
NC_030826.1_24593	-1.00953	-2.96113	-1.30948	0.213349	0.525299	-5.4825	NOT
NC_030820.1_17846	-0.885185	-1.28543	-1.30939	0.213378	0.525299	-5.59624	NOT
NC_030822.1_19756	0.568829	7.49228	1.31565	0.211327	0.525299	-6.38418	NOT
NC_030823.1_21059	0.708368	-2.44988	1.31026	0.213092	0.525299	-5.51398	NOT
NC_030823.1_21676	0.708368	-2.44988	1.31026	0.213092	0.525299	-5.51398	NOT
NC_030826.1_25741	1.77601	-0.467989	1.30931	0.213403	0.525299	-5.69185	NOT
chi-miR-335-3p	1.95632	4.84617	1.3131	0.212162	0.525299	-6.26664	NOT
NC_030812.1_7054	-0.358823	2.87029	-1.30107	0.216125	0.526571	-6.1423	NOT
NC_030829.1_28252	0.47942	-0.690118	1.29922	0.21674	0.526571	-5.80861	NOT
NC_030814.1_10611	0.585155	3.64733	1.29925	0.216731	0.526571	-6.2074	NOT
NC_030812.1_7818	0.844603	-3.0758	1.30471	0.214921	0.526571	-5.51011	NOT
chi-miR-223-3p	1.39643	5.04849	1.3019	0.215851	0.526571	-6.36959	NOT
NC_030833.1_31590	1.71513	-3.87349	1.30536	0.214706	0.526571	-5.48871	NOT
NC_030828.1_27622	1.33794	-1.70417	1.29734	0.217368	0.526952	-5.5362	NOT
NC_030813.1_9300	0.479442	3.05651	1.2958	0.217883	0.527061	-6.17146	NOT
NC_030831.1_29931	-0.533007	0.52514	-1.29386	0.218533	0.527492	-5.81275	NOT
chi-miR-411a-3p	-0.284299	4.63811	-1.28938	0.220038	0.529984	-6.30592	NOT
NC_030812.1_6938	-1.25494	-3.02084	-1.28558	0.221319	0.531925	-5.51231	NOT
NC_030815.1_11447	-0.926633	-4.62643	-1.27698	0.224246	0.532109	-5.52223	NOT
chi-miR-193a	0.506389	4.57368	1.28181	0.222599	0.532109	-6.30908	NOT
NC_030813.1_8870	0.934723	-3.28462	1.28285	0.222247	0.532109	-5.52423	NOT
NC_030815.1_12364	1.06968	-3.62632	1.27756	0.224049	0.532109	-5.52321	NOT
chi-miR-27a-5p	1.62013	3.78898	1.27931	0.223452	0.532109	-6.22896	NOT
NC_030830.1_29154	1.84407	0.0765435	1.27919	0.223493	0.532109	-5.78647	NOT
NC_030825.1_22861	1.03254	-3.76434	1.27087	0.226344	0.535953	-5.53076	NOT
NC_030821.1_19056	1.18685	-2.51746	1.269	0.226991	0.53635	-5.54081	NOT
chi-miR-500-5p	0.312185	3.86034	1.26601	0.228025	0.53766	-6.25484	NOT
NC_030819.1_16860	0.424623	5.20741	1.26281	0.229136	0.538205	-6.36022	NOT
chi-miR-193b-3p	0.499458	4.62904	1.26187	0.229464	0.538205	-6.33652	NOT
NC_030810.1_5064	0.903944	-3.46781	1.2612	0.229698	0.538205	-5.53924	NOT
chi-miR-204-5p	0.950954	7.09405	1.25971	0.230218	0.538297	-6.46512	NOT
chi-miR-98-5p	0.285096	9.88244	1.24823	0.234255	0.545493	-6.55617	NOT
NC_030808.1_1313	1.15331	2.98297	1.24819	0.23427	0.545493	-6.21091	NOT
chi-miR-16b-5p	0.351655	8.9281	1.24612	0.235003	0.546064	-6.53163	NOT
NC_030829.1_28090	0.384708	1.41569	1.23866	0.237664	0.551104	-6.0947	NOT
NC_030836.1_33663	0.519297	0.639986	1.23713	0.238213	0.551236	-5.95282	NOT
NC_030829.1_28213	1.31707	-2.22657	1.23544	0.23882	0.551503	-5.60969	NOT
NC_030828.1_27040	2.05307	0.782097	1.23261	0.239842	0.552721	-5.94002	NOT
chi-let-7d-3p	-0.254948	5.66366	-1.22723	0.24179	0.556066	-6.43386	NOT
NC_030812.1_7543	-1.07263	-2.3309	-1.22449	0.242784	0.556925	-5.77519	NOT
chi-miR-103-3p	0.228213	12.3348	1.22347	0.243157	0.556925	-6.65416	NOT
NC_030820.1_17444	0.310595	0.785288	1.21953	0.244598	0.557462	-6.04106	NOT
NC_030826.1_24318	0.310595	0.785288	1.21953	0.244598	0.557462	-6.04106	NOT
chi-miR-191-3p	0.339013	3.79302	1.21875	0.244885	0.557462	-6.32412	NOT
NC_030813.1_9043	-1.29866	-1.02088	-1.21645	0.245731	0.558252	-5.66632	NOT
chi-miR-1197-3p	0.661252	-0.193519	1.21105	0.247722	0.561638	-5.90827	NOT
chi-miR-195-5p	0.2629	4.9858	1.20417	0.250278	0.566285	-6.4187	NOT
chi-miR-543-3p	-0.656616	3.57803	-1.19682	0.253032	0.570464	-6.38099	NOT
chi-miR-363-3p	-0.29504	4.17071	-1.19653	0.253144	0.570464	-6.40023	NOT
NC_030817.1_14494	0.405593	0.649111	1.1936	0.254248	0.571802	-6.04657	NOT
chi-miR-130a-5p	0.570449	-0.522283	1.1911	0.255195	0.572782	-5.85871	NOT
NC_030810.1_4469	-0.681144	-3.51129	-1.1853	0.257399	0.576573	-5.62488	NOT
chi-miR-491-3p	-0.934979	-1.36686	-1.16664	0.264594	0.58032	-5.68293	NOT
NC_030816.1_13050	-0.926818	-4.0322	-1.1648	0.26531	0.58032	-5.64989	NOT
NC_030813.1_8349	-0.926444	-4.45312	-1.16576	0.264937	0.58032	-5.64877	NOT
chi-miR-2404	-0.878621	-1.94365	-1.15985	0.26725	0.58032	-5.80268	NOT
NC_030820.1_18336	-0.678808	-0.506405	-1.17526	0.261251	0.58032	-6.05908	NOT
NC_030828.1_27618	-0.537387	0.574001	-1.16799	0.264068	0.58032	-6.13555	NOT
NC_030828.1_27623	0.306867	1.53796	1.16951	0.263477	0.58032	-6.19821	NOT
chi-miR-449a-5p	0.62125	-0.196771	1.15956	0.267362	0.58032	-5.97826	NOT
NW_017189962.1_35637	0.873119	-3.37892	1.16157	0.266572	0.58032	-5.66578	NOT
chi-miR-130b-3p	0.924876	3.10135	1.17794	0.260217	0.58032	-6.39978	NOT
NC_030826.1_25596	1.0086	-1.71235	1.16398	0.265629	0.58032	-5.68107	NOT
NC_030829.1_27815	1.02467	-3.89984	1.16439	0.26547	0.58032	-5.64815	NOT
NC_030821.1_19499	1.02946	-3.1573	1.17614	0.26091	0.58032	-5.6387	NOT
NC_030811.1_5313	1.06568	-4.1603	1.16526	0.265131	0.58032	-5.64785	NOT
NC_030810.1_4037	1.33065	-1.15448	1.1697	0.263404	0.58032	-5.75835	NOT
NC_030815.1_11660	1.47008	-1.44413	1.16133	0.266669	0.58032	-5.77525	NOT
NC_030812.1_7783	-0.475499	1.01	-1.15347	0.269764	0.584402	-6.09337	NOT
chi-miR-218	1.71719	6.36017	1.14874	0.27164	0.58733	-6.55632	NOT
chi-miR-542-5p	0.750232	1.17856	1.14477	0.273219	0.589607	-6.27598	NOT
NW_017189674.1_35392	-1.13439	-3.2091	-1.13933	0.275399	0.593108	-5.67748	NOT
NC_030815.1_12246	-0.545566	-0.706175	-1.13702	0.276328	0.593108	-5.80643	NOT
chi-miR-877-3p	-0.418506	-0.674495	-1.13565	0.276882	0.593108	-5.87126	NOT
chi-miR-324-5p	0.484236	2.54973	1.13546	0.27696	0.593108	-6.35972	NOT
NC_030813.1_9044	-1.0517	-1.66579	-1.12952	0.279365	0.593641	-5.72231	NOT
chi-miR-30d-3p	-0.211458	5.50947	-1.13129	0.278645	0.593641	-6.52275	NOT
NC_030826.1_24897	0.613166	-1.90752	1.13076	0.278858	0.593641	-5.76012	NOT
NW_017189517.1_34964	0.71993	-1.76274	1.127	0.28039	0.593641	-5.72189	NOT
NC_030825.1_24037	1.41227	-3.15844	1.12731	0.280263	0.593641	-5.69316	NOT
NC_030824.1_22147	1.75553	-2.53929	1.13001	0.279165	0.593641	-5.72746	NOT
NC_030818.1_16387	-0.481669	-1.05436	-1.11929	0.283542	0.59693	-5.83275	NOT
NC_030815.1_11422	0.940568	-3.87001	1.12114	0.282785	0.59693	-5.69462	NOT
NC_030808.1_1630	0.941159	-3.89418	1.11978	0.283342	0.59693	-5.69606	NOT
NC_030818.1_16313	1.39503	-3.38154	1.11701	0.284482	0.597787	-5.70133	NOT
chi-miR-16b-3p	-0.381431	1.402	-1.11037	0.287225	0.60242	-6.22509	NOT
chi-miR-1185-5p	0.630091	1.25503	1.10638	0.288883	0.60471	-6.27191	NOT
NC_030814.1_10954	1.21811	-1.92164	1.10515	0.289397	0.60471	-5.73394	NOT
NC_030836.1_33371	0.500421	-0.710513	1.10259	0.290469	0.605819	-5.88816	NOT
NC_030815.1_11303	-0.682053	-3.65868	-1.09982	0.291626	0.60612	-5.72308	NOT
NW_017189530.1_35141	-0.679652	-3.56608	-1.09966	0.291695	0.60612	-5.71726	NOT
NC_030813.1_8929	-0.468828	0.568594	-1.09625	0.293128	0.606965	-6.25709	NOT
chi-miR-200b	-0.362882	13.5917	-1.09321	0.294412	0.606965	-6.86064	NOT
NC_030814.1_10619	-0.293357	1.86469	-1.09551	0.293441	0.606965	-6.24525	NOT
NC_030808.1_881	1.18674	-3.64808	1.09278	0.294595	0.606965	-5.7255	NOT
NC_030825.1_24041	1.2186	-3.37524	1.09227	0.294811	0.606965	-5.72714	NOT
NC_030810.1_4990	-0.930363	-3.60702	-1.08979	0.295861	0.608008	-5.73291	NOT
chi-let-7a-3p	0.279892	6.95523	1.08783	0.296691	0.608596	-6.62718	NOT
NC_030814.1_9595	-0.925288	-3.84584	-1.07975	0.300144	0.611202	-5.73898	NOT
NC_030832.1_31212	-0.769753	-0.095242	-1.08033	0.299892	0.611202	-6.20038	NOT
chi-miR-329b-3p	0.562702	3.08158	1.08119	0.299525	0.611202	-6.43718	NOT
NC_030828.1_26920	1.02519	-3.50575	1.08093	0.299636	0.611202	-5.73691	NOT
NC_030818.1_16509	-2.08009	2.08036	-1.06959	0.304523	0.611243	-6.44363	NOT
NC_030817.1_14851	-0.823502	-1.70771	-1.07088	0.303965	0.611243	-5.96983	NOT
NC_030833.1_31840	-0.635176	-1.45837	-1.07238	0.303314	0.611243	-5.84529	NOT
NC_030822.1_19935	-0.621024	-2.68682	-1.07688	0.301377	0.611243	-5.752	NOT
chi-miR-141	-0.258259	11.9373	-1.06957	0.30453	0.611243	-6.82394	NOT
NC_030826.1_24447	0.39468	0.96519	1.07287	0.303104	0.611243	-6.22044	NOT
NC_030826.1_25382	0.39468	0.96519	1.07287	0.303104	0.611243	-6.22044	NOT
NC_030832.1_30525	0.784351	-3.1475	1.07269	0.303181	0.611243	-5.75691	NOT
NC_030823.1_21022	-0.565341	-1.26711	-1.06749	0.305436	0.611965	-5.92438	NOT
chi-miR-412-5p	0.431859	2.58698	1.06426	0.30684	0.61368	-6.46426	NOT
chi-miR-301a-5p	-0.613646	0.377821	-1.05902	0.309132	0.616544	-6.22883	NOT
NC_030815.1_11494	0.440478	-1.19061	1.05847	0.309373	0.616544	-5.94142	NOT
NC_030834.1_32127	-0.500342	9.10654	-1.05202	0.312211	0.617475	-6.74122	NOT
NC_030824.1_22196	-0.445208	-1.06176	-1.04443	0.315573	0.617475	-5.90811	NOT
NC_030825.1_23386	-0.302207	3.78318	-1.0479	0.314032	0.617475	-6.52282	NOT
NC_030825.1_23181	0.659337	-1.29889	1.04823	0.313887	0.617475	-5.87673	NOT
NC_030812.1_8102	0.699665	-0.629739	1.04912	0.313494	0.617475	-5.99678	NOT
NC_030819.1_17144	0.767476	-1.20243	1.05341	0.311596	0.617475	-5.90854	NOT
NC_030833.1_31508	0.829022	-3.07569	1.04674	0.31455	0.617475	-5.78671	NOT
NW_017189517.1_34744	0.904236	-3.45788	1.04712	0.314379	0.617475	-5.77108	NOT
chi-miR-129-5p	1.00247	-2.02853	1.04369	0.315905	0.617475	-5.81454	NOT
NC_030829.1_27947	1.18674	-3.57719	1.05398	0.311344	0.617475	-5.76527	NOT
chi-miR-99a-5p	2.40009	12.6047	1.04397	0.315778	0.617475	-6.90188	NOT
chi-miR-10a-5p	0.424455	11.9149	1.03438	0.320071	0.623515	-6.85723	NOT
NC_030810.1_4532	0.940568	-3.40562	1.0343	0.320108	0.623515	-5.78392	NOT
chi-miR-181c-5p	0.429114	5.73916	1.03032	0.321901	0.62592	-6.65419	NOT
NC_030810.1_3592	-0.743629	-0.814416	-1.02616	0.323785	0.628491	-6.01984	NOT
chi-miR-26a-3p	0.634626	0.181135	1.0231	0.325172	0.630091	-6.14507	NOT
chi-miR-181b-5p	0.18306	9.39888	1.02066	0.326283	0.631152	-6.79782	NOT
NC_030808.1_1302	-0.731008	-0.469986	-1.01214	0.330188	0.637605	-5.95593	NOT
NC_030835.1_32988	-0.75727	4.01093	-1.01086	0.330777	0.637635	-6.65994	NOT
chi-miR-432-3p	-0.560364	-3.23523	-1.00963	0.331343	0.637635	-5.82168	NOT
NC_030818.1_16124	-0.379693	4.78443	-1.00328	0.334283	0.642191	-6.60527	NOT
chi-miR-1307-5p	-0.532589	5.2727	-1.00124	0.335228	0.642414	-6.64209	NOT
NC_030818.1_16319	-0.500686	1.63102	-0.99996	0.335825	0.642414	-6.43582	NOT
NC_030810.1_3788	0.916705	-2.75893	0.999326	0.33612	0.642414	-5.82398	NOT
chi-miR-450-3p	-0.867769	-1.61629	-0.994569	0.338342	0.644152	-6.07337	NOT
NC_030808.1_1339	-0.305722	2.34193	-0.992462	0.33933	0.644152	-6.47409	NOT
NC_030816.1_13211	-0.305722	2.34193	-0.992462	0.33933	0.644152	-6.47409	NOT
chi-miR-374b-3p	0.522395	4.13616	0.994272	0.338481	0.644152	-6.58849	NOT
NC_030817.1_14200	-0.317857	3.38142	-0.990776	0.340121	0.644562	-6.52553	NOT
chi-miR-410-3p	0.283885	6.14057	0.988822	0.341041	0.645212	-6.70917	NOT
chi-miR-340-5p	0.290265	8.75816	0.987062	0.34187	0.645691	-6.80215	NOT
NC_030832.1_31211	-0.731578	0.132387	-0.984531	0.343065	0.64577	-6.33039	NOT
NC_030827.1_26289	0.214546	7.46766	0.985262	0.34272	0.64577	-6.75523	NOT
NC_030822.1_20498	0.659303	-4.26109	0.978053	0.346139	0.650462	-5.83941	NOT
NC_030829.1_28063	-1.23761	-4.12746	-0.972853	0.34862	0.653161	-5.84797	NOT
NC_030836.1_34016	0.621279	-3.45475	0.972598	0.348742	0.653161	-5.84484	NOT
NC_030811.1_5192	0.671196	-2.65146	0.965369	0.352213	0.658562	-5.89329	NOT
NC_030813.1_9158	0.368767	2.94921	0.961108	0.35427	0.661304	-6.53636	NOT
NC_030830.1_29141	-0.49153	-1.66898	-0.957961	0.355795	0.663045	-6.03349	NOT
chi-miR-329a-3p	1.05144	-1.48771	0.952339	0.35853	0.667033	-5.98032	NOT
NC_030817.1_14289	-0.860901	-2.70554	-0.949442	0.359946	0.667585	-5.87544	NOT
NW_017189516.1_34156	0.342302	-1.44204	0.949292	0.360019	0.667585	-5.94646	NOT
NC_030835.1_32998	-0.533188	2.77532	-0.940773	0.364205	0.670229	-6.51498	NOT
NC_030814.1_10456	-0.464376	-0.054142	-0.937275	0.365934	0.670229	-6.22059	NOT
NC_030824.1_21930	-0.242276	2.35548	-0.940095	0.36454	0.670229	-6.5074	NOT
NC_030817.1_14238	0.163487	8.90623	0.937186	0.365978	0.670229	-6.8565	NOT
chi-miR-532-5p	0.16558	8.61177	0.939986	0.364594	0.670229	-6.84395	NOT
chi-miR-365-3p	0.369927	5.39518	0.943258	0.362981	0.670229	-6.71594	NOT
NC_030834.1_32201	0.383353	-0.0208343	0.939558	0.364805	0.670229	-6.17258	NOT
NC_030830.1_29604	1.1497	-3.33508	0.936672	0.366232	0.670229	-5.87921	NOT
NC_030821.1_19129	0.658205	-4.40399	0.932686	0.36821	0.672749	-5.88482	NOT
NC_030808.1_1525	1.21679	-0.929216	0.925287	0.371901	0.678386	-6.08464	NOT
NC_030812.1_8299	-0.68548	-3.38924	-0.917966	0.375578	0.681763	-5.90008	NOT
chi-miR-93-5p	0.210882	8.64291	0.919775	0.374667	0.681763	-6.87562	NOT
chi-miR-7-3p	0.301035	4.28864	0.918569	0.375275	0.681763	-6.6535	NOT
NC_030833.1_31460	-0.498255	-1.19908	-0.916026	0.376557	0.682433	-6.03648	NOT
chi-miR-33b-3p	-0.385288	-0.86275	-0.913003	0.378086	0.682764	-6.08263	NOT
chi-miR-655	0.481991	4.37629	0.913954	0.377604	0.682764	-6.67995	NOT
chi-miR-2284b	0.904259	-2.92973	0.912051	0.378568	0.682764	-5.90331	NOT
NC_030818.1_15605	-1.05124	-3.53858	-0.908342	0.380451	0.685056	-5.90439	NOT
NC_030828.1_27031	-0.68229	-1.53679	-0.906905	0.381182	0.685271	-5.97928	NOT
chi-let-7c-3p	0.387053	1.05624	0.903357	0.382991	0.687421	-6.42348	NOT
NC_030815.1_11664	0.567482	-0.779199	0.901589	0.383895	0.687664	-6.14464	NOT
NC_030808.1_347	0.885084	-0.0427998	0.900691	0.384355	0.687664	-6.18205	NOT
NC_030814.1_10543	-0.77774	-3.04263	-0.894278	0.387649	0.691985	-5.94056	NOT
NC_030827.1_26353	0.355958	-1.9852	0.892972	0.388322	0.691985	-5.9636	NOT
NC_030816.1_13414	1.13056	-1.33042	0.892387	0.388624	0.691985	-6.00463	NOT
chi-miR-128-3p	0.431222	7.56935	0.885674	0.392098	0.696523	-6.85234	NOT
NC_030817.1_14666	0.721638	-0.904873	0.885061	0.392416	0.696523	-6.03405	NOT
NC_030819.1_17029	0.635189	-2.5958	0.882504	0.393746	0.697777	-5.97108	NOT
NC_030814.1_10585	-0.6427	-2.75341	-0.87674	0.396755	0.697923	-5.93429	NOT
chi-miR-433	-0.418579	1.50759	-0.879026	0.39556	0.697923	-6.55781	NOT
chi-miR-133a-3p	0.447255	6.30789	0.876378	0.396944	0.697923	-6.80965	NOT
NC_030808.1_784	0.727447	-3.33049	0.880171	0.394962	0.697923	-5.92707	NOT
NC_030832.1_30579	0.984546	-2.16058	0.877357	0.396432	0.697923	-5.96569	NOT
NC_030823.1_21350	-0.78141	-2.38147	-0.870135	0.400221	0.698187	-6.06058	NOT
NC_030828.1_26564	-0.765229	-2.55326	-0.868037	0.401326	0.698187	-5.94026	NOT
NC_030813.1_8786	-0.522584	-3.97567	-0.868499	0.401083	0.698187	-5.93932	NOT
NC_030813.1_9369	-0.522584	-3.97567	-0.868499	0.401083	0.698187	-5.93932	NOT
NC_030815.1_11679	-0.371733	0.169033	-0.866898	0.401927	0.698187	-6.26249	NOT
chi-miR-143-3p	0.283304	16.5814	0.874174	0.398099	0.698187	-7.1599	NOT
chi-miR-154a-5p	0.529244	-2.95826	0.870623	0.399964	0.698187	-5.96696	NOT
NC_030824.1_22291	0.591607	-2.1271	0.866607	0.402081	0.698187	-5.96137	NOT
NC_030828.1_27646	-0.59601	-0.14635	-0.862723	0.404135	0.700667	-6.50654	NOT
NC_030822.1_19590	-0.962999	-0.624215	-0.856798	0.407282	0.704118	-6.12476	NOT
chi-miR-16a-3p	-0.449126	0.801694	-0.85661	0.407383	0.704118	-6.41658	NOT
NW_017189516.1_34588	-0.433598	1.45057	-0.854266	0.408632	0.70519	-6.46229	NOT
NC_030818.1_16075	-0.737729	-1.77049	-0.85105	0.410352	0.705981	-5.99261	NOT
chi-miR-671-5p	-0.305753	2.30236	-0.852215	0.409728	0.705981	-6.59613	NOT
chi-miR-1306-3p	0.574656	-0.178296	0.842561	0.414912	0.712733	-6.28125	NOT
chi-miR-320-3p	0.193675	9.03211	0.834156	0.41946	0.717245	-6.94881	NOT
NC_030828.1_27045	0.293923	0.10429	0.835015	0.418994	0.717245	-6.35067	NOT
chi-miR-493-5p	0.647469	6.96245	0.834629	0.419204	0.717245	-6.88317	NOT
NC_030832.1_30602	-0.316492	2.77645	-0.832912	0.420136	0.717305	-6.6178	NOT
NC_030809.1_2161	0.77998	-3.46333	0.824035	0.42498	0.724472	-5.97556	NOT
chi-miR-502b-5p	-0.349735	0.644994	-0.819738	0.427339	0.727385	-6.45572	NOT
chi-miR-1185-3p	-0.467633	-0.742303	-0.812169	0.431513	0.733375	-6.272	NOT
NC_030812.1_7616	0.384467	2.31789	0.810102	0.432657	0.733752	-6.61939	NOT
NC_030826.1_25645	0.658205	-4.58548	0.809403	0.433045	0.733752	-5.99045	NOT
NC_030833.1_31811	-0.22968	0.789254	-0.807031	0.434362	0.734872	-6.4557	NOT
chi-miR-491-5p	0.338927	0.965539	0.800124	0.43821	0.735074	-6.44893	NOT
NC_030808.1_945	0.467751	0.0711528	0.802178	0.437063	0.735074	-6.28721	NOT
NC_030810.1_3558	0.578002	-0.773493	0.79975	0.438419	0.735074	-6.23855	NOT
NW_017189517.1_34805	0.621181	-2.92337	0.802554	0.436853	0.735074	-5.99498	NOT
NC_030811.1_6381	0.695183	-2.28041	0.800507	0.437996	0.735074	-6.01766	NOT
NC_030834.1_32337	0.825355	-2.66143	0.800952	0.437747	0.735074	-6.0025	NOT
NC_030815.1_11282	-0.296876	1.55116	-0.798264	0.43925	0.735366	-6.51957	NOT
NC_030836.1_33765	0.485199	-1.7064	0.794409	0.441411	0.737882	-6.05184	NOT
NC_030829.1_27800	0.516512	2.48953	0.790585	0.443561	0.740371	-6.78417	NOT
NC_030834.1_32066	-0.387074	0.805463	-0.783564	0.447527	0.745068	-6.43193	NOT
NC_030817.1_13913	-0.352247	2.22977	-0.781223	0.448854	0.745068	-6.61788	NOT
NC_030832.1_31108	-0.352247	2.22977	-0.781223	0.448854	0.745068	-6.61788	NOT
NC_030813.1_9202	0.657589	-3.27247	0.780901	0.449036	0.745068	-6.00935	NOT
NC_030812.1_7357	-0.231897	2.81224	-0.779482	0.449842	0.745301	-6.66257	NOT
chi-miR-224-3p	-0.38049	-0.590623	-0.770501	0.454964	0.752673	-6.26361	NOT
NC_030814.1_11190	-0.79447	-1.57417	-0.763082	0.459222	0.756621	-6.16417	NOT
NC_030829.1_27746	-0.682945	-2.99594	-0.752576	0.465295	0.756621	-6.03658	NOT
NC_030832.1_30775	-0.643722	-3.49185	-0.752121	0.465559	0.756621	-6.0307	NOT
NC_030809.1_2110	-0.618661	-3.22412	-0.764786	0.458242	0.756621	-6.0325	NOT
NC_030812.1_8128	-0.4059	-0.428835	-0.752236	0.465493	0.756621	-6.24058	NOT
chi-miR-26b-3p	-0.202226	2.53228	-0.759991	0.461004	0.756621	-6.6553	NOT
NC_030821.1_18859	0.25349	-0.368676	0.76083	0.46052	0.756621	-6.25262	NOT
chi-miR-502a	0.500889	-2.86713	0.75546	0.463623	0.756621	-6.03395	NOT
NC_030812.1_7872	0.513215	-1.65463	0.755101	0.463831	0.756621	-6.1816	NOT
NC_030829.1_28466	0.519121	-2.08628	0.753178	0.464946	0.756621	-6.09106	NOT
NC_030823.1_21440	0.621166	-3.58459	0.751134	0.466133	0.756621	-6.03068	NOT
NC_030828.1_27435	0.658205	-4.46122	0.757284	0.462567	0.756621	-6.03106	NOT
NC_030816.1_13311	0.693836	2.29059	0.759881	0.461068	0.756621	-6.68574	NOT
NC_030823.1_21706	-0.708896	-2.48798	-0.746945	0.468571	0.758919	-6.03511	NOT
chi-miR-10b-5p	0.285228	15.2955	0.746375	0.468904	0.758919	-7.22875	NOT
NC_030818.1_15144	0.297623	3.26917	0.742174	0.471357	0.761789	-6.73729	NOT
chi-miR-30b-5p	-0.153026	9.55086	-0.739194	0.473103	0.763509	-7.04084	NOT
NW_017190151.1_35760	-0.644079	-3.67048	-0.735178	0.475462	0.765111	-6.04582	NOT
NC_030814.1_11156	-0.518	-3.56978	-0.736237	0.474839	0.765111	-6.04206	NOT
NC_030825.1_23926	0.471632	-2.69989	0.732991	0.476749	0.766082	-6.06364	NOT
chi-miR-545-3p	-0.555146	0.238446	-0.725413	0.481227	0.771065	-6.40074	NOT
NC_030815.1_12533	0.220906	0.429743	0.726083	0.48083	0.771065	-6.41357	NOT
NW_017189519.1_35116	-0.197365	6.68918	-0.720886	0.483915	0.774263	-6.95456	NOT
NC_030814.1_10005	-0.643267	-4.36296	-0.718847	0.485128	0.775098	-6.05833	NOT
NC_030833.1_31652	0.308144	-2.38281	0.717555	0.485898	0.775221	-6.08459	NOT
chi-miR-379-5p	-0.359175	8.85849	-0.712732	0.488778	0.776553	-7.06153	NOT
NC_030818.1_15542	0.177171	13.9651	0.712674	0.488813	0.776553	-7.21477	NOT
NC_030823.1_21771	0.177174	13.9651	0.712687	0.488805	0.776553	-7.21476	NOT
NC_030826.1_25160	-0.644078	-4.58548	-0.707669	0.491812	0.778008	-6.06394	NOT
NC_030832.1_30780	-0.623116	-2.91282	-0.709488	0.490721	0.778008	-6.06834	NOT
chi-miR-532-3p	0.188352	3.95963	0.708043	0.491588	0.778008	-6.80649	NOT
chi-miR-499-3p	-0.679652	-3.72813	-0.699488	0.496739	0.77848	-6.06899	NOT
NC_030820.1_18388	-0.479342	-0.184347	-0.697946	0.497671	0.77848	-6.39985	NOT
NC_030813.1_9463	-0.312514	3.03132	-0.698877	0.497108	0.77848	-6.79888	NOT
NC_030834.1_32128	-0.28264	9.86366	-0.700877	0.495901	0.77848	-7.08035	NOT
chi-miR-3955-5p	-0.257144	2.60829	-0.699589	0.496678	0.77848	-6.75132	NOT
chi-miR-296-3p	-0.179083	3.93474	-0.701526	0.495509	0.77848	-6.8523	NOT
chi-miR-671-3p	0.200778	3.6131	0.702061	0.495187	0.77848	-6.79552	NOT
NC_030812.1_7367	0.331675	-1.13007	0.701399	0.495586	0.77848	-6.26015	NOT
NC_030822.1_20018	0.446582	-0.288804	0.694154	0.499968	0.780982	-6.30569	NOT
NC_030826.1_25149	0.246909	4.79345	0.685784	0.505058	0.787404	-6.91647	NOT
NC_030822.1_19875	0.514169	-2.3359	0.685085	0.505485	0.787404	-6.12914	NOT
NC_030829.1_27960	-0.547632	-3.37892	-0.682739	0.506918	0.788539	-6.08048	NOT
NC_030824.1_22049	-0.806812	-3.41167	-0.675704	0.51123	0.788674	-6.08833	NOT
NC_030813.1_8939	-0.260754	5.12902	-0.676066	0.511008	0.788674	-6.94004	NOT
chi-let-7g-3p	-0.166035	1.76651	-0.676198	0.510926	0.788674	-6.65583	NOT
chi-miR-107-3p	0.10125	8.65674	0.677875	0.509897	0.788674	-7.04746	NOT
chi-miR-500-3p	0.132573	7.39483	0.679637	0.508817	0.788674	-7.01331	NOT
NC_030814.1_11044	0.57682	-3.12403	0.676562	0.510703	0.788674	-6.10981	NOT
chi-miR-127-5p	-0.552351	4.42739	-0.674526	0.511954	0.788704	-6.93521	NOT
chi-miR-15a-5p	0.141114	7.10002	0.667789	0.516106	0.790751	-7.00905	NOT
NC_030825.1_22961	0.279248	-0.113417	0.670921	0.514174	0.790751	-6.37188	NOT
chi-miR-376e-3p	0.373427	3.30197	0.668878	0.515434	0.790751	-6.8114	NOT
NC_030828.1_27300	0.624187	-0.59209	0.668569	0.515625	0.790751	-6.33713	NOT
NC_030817.1_14370	-0.492244	-2.237	-0.664052	0.518418	0.792764	-6.19104	NOT
NC_030829.1_28387	-0.398999	-1.94783	-0.662237	0.519544	0.792764	-6.11383	NOT
NC_030828.1_27559	0.759926	-2.35888	0.662395	0.519445	0.792764	-6.1178	NOT
chi-miR-382-3p	-0.42958	4.3118	-0.659318	0.521356	0.793346	-6.92995	NOT
NC_030829.1_27708	-0.285929	-1.77999	-0.659277	0.521381	0.793346	-6.25721	NOT
chi-miR-380-3p	0.210898	6.14485	0.65761	0.522418	0.793346	-6.98755	NOT
NC_030830.1_29341	0.330385	-2.32304	0.657063	0.522758	0.793346	-6.1339	NOT
NC_030823.1_21390	0.724004	-1.90893	0.652684	0.525488	0.796409	-6.16763	NOT
NC_030809.1_3204	-0.685042	-1.46878	-0.650625	0.526774	0.797279	-6.37349	NOT
chi-miR-19b-5p	-0.221677	-0.431905	-0.645414	0.530037	0.801136	-6.48784	NOT
NC_030832.1_31146	-0.500195	-1.38538	-0.638096	0.53464	0.803176	-6.17576	NOT
NW_017189517.1_35086	-0.49503	-0.351336	-0.640852	0.532904	0.803176	-6.50791	NOT
chi-miR-197-3p	0.132354	5.92713	0.64032	0.533239	0.803176	-6.98069	NOT
chi-miR-128-5p	0.256413	0.245654	0.637568	0.534973	0.803176	-6.51681	NOT
NC_030822.1_19616	0.614356	-2.45651	0.638592	0.534327	0.803176	-6.14835	NOT
chi-miR-30c-3p	0.16812	2.25773	0.634271	0.537054	0.805222	-6.75363	NOT
chi-miR-29c-3p	-0.111194	6.86324	-0.631875	0.53857	0.806415	-7.00908	NOT
NC_030811.1_5796	0.621636	-3.06854	0.630108	0.539689	0.807012	-6.12063	NOT
NC_030818.1_15794	-0.439546	-3.5031	-0.625529	0.542596	0.807568	-6.12221	NOT
NC_030832.1_30817	-0.363012	-2.99223	-0.628098	0.540964	0.807568	-6.12837	NOT
NC_030808.1_1253	0.474052	-2.75802	0.62498	0.542945	0.807568	-6.13192	NOT
chi-miR-3958-3p	0.746834	6.82944	0.625286	0.542751	0.807568	-7.04873	NOT
NC_030836.1_33253	-0.45276	-4.14423	-0.6235	0.543887	0.807719	-6.12133	NOT
NC_030822.1_20198	-0.361446	-3.1432	-0.616444	0.548389	0.807719	-6.12738	NOT
chi-miR-200c	-0.261164	11.624	-0.622002	0.544841	0.807719	-7.20671	NOT
chi-miR-93-3p	-0.168407	1.25497	-0.617857	0.547486	0.807719	-6.69823	NOT
chi-miR-30c-5p	0.15239	10.2196	0.620672	0.545688	0.807719	-7.15077	NOT
NC_030809.1_2899	0.4816	-4.33139	0.615776	0.548816	0.807719	-6.12362	NOT
NC_030825.1_23143	0.600598	-2.44649	0.618899	0.54682	0.807719	-6.16306	NOT
NC_030828.1_27570	0.607732	0.52477	0.616814	0.548152	0.807719	-6.57429	NOT
chi-miR-144-3p	-0.483504	2.28685	-0.613297	0.550403	0.808991	-6.73622	NOT
NC_030823.1_20777	-0.242507	0.00619833	-0.610146	0.552424	0.810897	-6.38839	NOT
chi-miR-376c-3p	0.187322	4.04767	0.607423	0.554174	0.812401	-6.89873	NOT
NC_030836.1_33531	0.412843	-3.50088	0.604858	0.555825	0.813757	-6.13036	NOT
NC_030809.1_3142	0.539643	0.56726	0.59624	0.561392	0.820834	-6.5791	NOT
NC_030812.1_7983	-0.407098	-0.246812	-0.592973	0.56351	0.821008	-6.47456	NOT
chi-miR-665	0.323821	4.19703	0.593936	0.562886	0.821008	-6.93736	NOT
NC_030824.1_22037	0.411668	-3.31673	0.592666	0.56371	0.821008	-6.14543	NOT
NC_030824.1_22722	-0.530513	-1.48042	-0.5897	0.565637	0.821011	-6.39337	NOT
NC_030813.1_8529	-0.138097	8.81048	-0.590866	0.564879	0.821011	-7.11706	NOT
chi-miR-338-3p	0.174916	4.81546	0.589278	0.565911	0.821011	-6.94779	NOT
NC_030832.1_30758	0.120475	7.27144	0.58625	0.567883	0.822806	-7.06635	NOT
chi-miR-186-3p	-0.527997	-1.21281	-0.583897	0.569418	0.823107	-6.25993	NOT
NC_030830.1_29598	-0.419029	-2.18554	-0.583678	0.569561	0.823107	-6.18968	NOT
chi-miR-877-5p	0.216945	2.90684	0.581647	0.570888	0.823961	-6.83335	NOT
chi-miR-15b-3p	0.18007	2.46911	0.580053	0.57193	0.824403	-6.7976	NOT
chi-miR-2284a	-0.409704	-1.62111	-0.577378	0.573681	0.825865	-6.18389	NOT
NC_030826.1_25227	0.37601	-3.52065	0.576248	0.574422	0.825871	-6.14856	NOT
chi-miR-542-3p	-0.335116	5.94381	-0.574771	0.575391	0.826203	-7.06733	NOT
NC_030823.1_21425	0.358333	-1.99798	0.571619	0.577462	0.827055	-6.25299	NOT
chi-miR-544-5p	0.493053	0.699534	0.571695	0.577412	0.827055	-6.62488	NOT
NC_030819.1_16932	-0.396447	-0.686458	-0.566549	0.580801	0.828659	-6.44075	NOT
NC_030817.1_14479	0.224455	-1.78014	0.568625	0.579433	0.828659	-6.21095	NOT
NW_017189517.1_34766	0.407819	-3.24089	0.567387	0.580248	0.828659	-6.1695	NOT
NC_030815.1_11700	-0.682383	-1.59533	-0.558053	0.586419	0.831303	-6.21742	NOT
NC_030809.1_2740	-0.374882	-4.1603	-0.555896	0.58785	0.831303	-6.1614	NOT
chi-miR-330-5p	0.155808	3.69039	0.556535	0.587426	0.831303	-6.91367	NOT
NC_030826.1_25150	0.197054	4.64565	0.558875	0.585874	0.831303	-6.98999	NOT
NC_030818.1_15766	0.279594	-1.30067	0.557819	0.586574	0.831303	-6.30233	NOT
NW_017189674.1_35387	0.413481	-3.00264	0.561542	0.584109	0.831303	-6.16516	NOT
NC_030818.1_15725	0.53314	-2.56182	0.556386	0.587525	0.831303	-6.16154	NOT
NC_030809.1_2343	-0.548319	-2.86684	-0.54966	0.591996	0.83296	-6.17292	NOT
chi-miR-324-3p	0.134462	1.83983	0.551862	0.590531	0.83296	-6.76337	NOT
chi-miR-2284c	0.277882	-1.05733	0.550174	0.591654	0.83296	-6.31538	NOT
NC_030824.1_21836	0.52209	-2.69435	0.552934	0.589817	0.83296	-6.17164	NOT
NC_030814.1_10203	-0.398723	-4.52076	-0.545412	0.59483	0.834849	-6.17026	NOT
NW_017189517.1_34919	0.298067	6.30714	0.546488	0.594111	0.834849	-7.07419	NOT
NC_030824.1_22445	-0.129601	2.60248	-0.540641	0.59802	0.837228	-6.82832	NOT
NC_030824.1_21918	0.411903	-3.68364	0.541012	0.597772	0.837228	-6.17053	NOT
NC_030824.1_22100	-0.352997	-2.96854	-0.537421	0.600179	0.839201	-6.20825	NOT
NC_030812.1_6597	-0.514327	0.158171	-0.532638	0.603391	0.840545	-6.72107	NOT
NC_030833.1_31855	0.160235	0.994002	0.533744	0.602648	0.840545	-6.64428	NOT
chi-miR-485-3p	0.218103	1.27178	0.533784	0.602621	0.840545	-6.72433	NOT
NC_030824.1_21936	0.412251	-3.27765	0.524871	0.608627	0.843642	-6.1773	NOT
NW_017189517.1_34755	0.539643	0.461595	0.527306	0.606984	0.843642	-6.6193	NOT
NC_030831.1_29992	0.635239	4.41771	0.526671	0.607412	0.843642	-6.98148	NOT
chi-miR-143-5p	1.04919	6.0416	0.525471	0.608222	0.843642	-7.08044	NOT
NC_030810.1_4653	0.634467	-2.30636	0.522802	0.610026	0.844535	-6.21667	NOT
NC_030829.1_28054	-0.597063	-2.26116	-0.521111	0.61117	0.844769	-6.22613	NOT
NC_030828.1_27074	0.120769	1.52529	0.519571	0.612214	0.844769	-6.79374	NOT
NC_030818.1_15595	0.336225	-1.23543	0.51921	0.612458	0.844769	-6.33944	NOT
NC_030827.1_26030	0.724234	-2.60414	0.51558	0.614921	0.847123	-6.18867	NOT
chi-miR-15a-3p	-0.397576	-3.32979	-0.513033	0.616651	0.848463	-6.18489	NOT
NC_030817.1_14744	-0.537123	-1.36986	-0.502574	0.623783	0.848904	-6.3766	NOT
NC_030814.1_10661	-0.44194	0.839142	-0.498661	0.626461	0.848904	-6.73317	NOT
NC_030814.1_11060	-0.300766	-1.9023	-0.490498	0.632067	0.848904	-6.2905	NOT
chi-miR-326-3p	-0.224768	4.31779	-0.501934	0.624221	0.848904	-6.9725	NOT
chi-miR-1343	-0.128166	4.6346	-0.49194	0.631075	0.848904	-6.99227	NOT
NC_030820.1_18384	-0.127046	6.51448	-0.497946	0.626952	0.848904	-7.08666	NOT
chi-miR-25-3p	-0.11715	11.023	-0.493062	0.630303	0.848904	-7.26197	NOT
chi-let-7b-3p	-0.115127	5.43272	-0.502739	0.62367	0.848904	-7.03391	NOT
chi-miR-186-5p	0.0657656	12.4434	0.489618	0.632673	0.848904	-7.29765	NOT
chi-miR-2318	0.189309	-0.726675	0.491543	0.631348	0.848904	-6.48001	NOT
NC_030817.1_14924	0.324349	-2.71665	0.498075	0.626863	0.848904	-6.20641	NOT
NC_030817.1_14568	0.412052	-3.7893	0.49683	0.627717	0.848904	-6.19395	NOT
NC_030815.1_11527	0.447879	-0.0434072	0.49159	0.631316	0.848904	-6.53564	NOT
NW_017189517.1_34826	0.49727	-3.15966	0.498255	0.62674	0.848904	-6.19886	NOT
NW_017189517.1_35035	0.49727	-3.15966	0.498255	0.62674	0.848904	-6.19886	NOT
NW_017189517.1_35039	0.49727	-3.15966	0.498255	0.62674	0.848904	-6.19886	NOT
NW_017189517.1_35043	0.49727	-3.15966	0.498255	0.62674	0.848904	-6.19886	NOT
NW_017211724.1_36457	0.49727	-3.15966	0.498255	0.62674	0.848904	-6.19886	NOT
NC_030810.1_4307	0.518832	-0.185998	0.488205	0.633646	0.848904	-6.54144	NOT
NC_030810.1_4768	0.518832	-0.185998	0.488205	0.633646	0.848904	-6.54144	NOT
NC_030814.1_10444	0.528073	-0.187813	0.497475	0.627274	0.848904	-6.53583	NOT
NC_030824.1_22051	0.775047	3.72736	0.496356	0.628042	0.848904	-6.96182	NOT
NC_030819.1_16836	-0.398502	-2.64623	-0.483878	0.63663	0.84904	-6.20703	NOT
NC_030808.1_357	-0.192535	4.56697	-0.484794	0.635998	0.84904	-6.99206	NOT
NC_030835.1_32990	-0.192535	4.56697	-0.484794	0.635998	0.84904	-6.99206	NOT
NC_030832.1_30988	0.213036	-1.57013	0.483661	0.63678	0.84904	-6.25748	NOT
NC_030828.1_27139	-0.32865	3.87077	-0.48187	0.638018	0.849679	-7.07561	NOT
chi-miR-125b-3p	0.115087	7.58739	0.478257	0.640517	0.850984	-7.1467	NOT
chi-miR-3959-5p	0.214799	7.55638	0.478675	0.640228	0.850984	-7.14443	NOT
NW_017217253.1_36863	0.219453	-0.511032	0.476658	0.641625	0.851446	-6.40529	NOT
NC_030810.1_4491	-0.185546	0.256994	-0.472967	0.644185	0.851708	-6.56312	NOT
chi-miR-30e-3p	0.0918499	7.88521	0.471004	0.645549	0.851708	-7.16114	NOT
NC_030815.1_12297	0.196348	0.253922	0.471595	0.645139	0.851708	-6.51097	NOT
NC_030818.1_16374	0.218543	1.00304	0.470974	0.64557	0.851708	-6.71089	NOT
NC_030814.1_10486	0.3724	-3.50946	0.468731	0.64713	0.851708	-6.20801	NOT
NC_030812.1_7617	0.412427	-4.47982	0.468707	0.647146	0.851708	-6.20558	NOT
NC_030824.1_22102	0.412846	-3.76434	0.470226	0.64609	0.851708	-6.20415	NOT
NC_030823.1_21308	0.120155	6.39134	0.462438	0.651515	0.854446	-7.09494	NOT
NC_030821.1_19485	0.269042	-2.6072	0.462577	0.651418	0.854446	-6.2293	NOT
NC_030836.1_33335	0.412824	-3.74017	0.463582	0.650717	0.854446	-6.20733	NOT
NC_030810.1_3611	-0.165755	-0.650347	-0.456888	0.655394	0.854928	-6.43443	NOT
NC_030826.1_25755	-0.100766	7.03777	-0.45495	0.656751	0.854928	-7.13117	NOT
chi-miR-127-3p	-0.0990625	12.1251	-0.458204	0.654473	0.854928	-7.31559	NOT
NC_030819.1_16677	0.19078	-1.85479	0.455057	0.656676	0.854928	-6.26154	NOT
NC_030824.1_22215	0.408984	-1.00503	0.454273	0.657226	0.854928	-6.37623	NOT
NC_030829.1_27755	0.408984	-1.00503	0.454273	0.657226	0.854928	-6.37623	NOT
NC_030826.1_25376	0.412512	-2.9317	0.460134	0.653124	0.854928	-6.22181	NOT
NC_030826.1_25462	-0.397057	-3.72087	-0.44787	0.661719	0.855803	-6.21697	NOT
chi-miR-411b-3p	-0.292463	1.27827	-0.450744	0.659701	0.855803	-6.77504	NOT
chi-miR-106a-5p	-0.162417	2.44686	-0.449466	0.660598	0.855803	-6.8986	NOT
chi-miR-487b-3p	0.143024	4.89237	0.448321	0.661402	0.855803	-7.0463	NOT
NC_030814.1_10371	0.196063	1.07064	0.449197	0.660787	0.855803	-6.73336	NOT
NC_030823.1_21290	-0.479071	0.394296	-0.442356	0.665601	0.856614	-6.67194	NOT
NC_030828.1_27280	-0.38079	-0.995164	-0.440462	0.666935	0.856614	-6.43057	NOT
chi-miR-18b-5p	-0.259304	-0.310036	-0.440738	0.666741	0.856614	-6.49765	NOT
NC_030835.1_32832	-0.186951	-0.306886	-0.44051	0.666901	0.856614	-6.50299	NOT
NC_030822.1_20026	-0.179969	5.88635	-0.444036	0.664417	0.856614	-7.0896	NOT
chi-miR-873-5p	0.539189	-3.83377	0.443124	0.665059	0.856614	-6.21891	NOT
NC_030832.1_31269	-0.491394	-1.21664	-0.429759	0.674504	0.861396	-6.6618	NOT
NC_030814.1_10202	-0.398473	-3.59174	-0.432876	0.672296	0.861396	-6.22161	NOT
NC_030831.1_29730	-0.313983	-2.62594	-0.430368	0.674072	0.861396	-6.34669	NOT
chi-miR-99a-3p	0.122279	5.33887	0.430431	0.674028	0.861396	-7.06821	NOT
NC_030814.1_10579	0.1609	1.89258	0.433384	0.671936	0.861396	-6.84751	NOT
chi-miR-2411-3p	-0.212273	-2.00383	-0.426934	0.676507	0.861989	-6.26384	NOT
NC_030820.1_18405	0.328957	-2.28818	0.427723	0.675948	0.861989	-6.29213	NOT
NC_030825.1_23747	-0.24862	-0.704012	-0.425151	0.677774	0.862621	-6.39635	NOT
NC_030836.1_33387	-0.282172	-1.37037	-0.419248	0.681973	0.866842	-6.27068	NOT
NC_030819.1_17044	-0.202178	-1.74055	-0.418314	0.682638	0.866842	-6.27887	NOT
NC_030818.1_16531	-0.401909	-2.912	-0.414926	0.685054	0.868924	-6.25426	NOT
NC_030824.1_22711	-0.27112	0.994362	-0.413731	0.685906	0.869022	-6.6837	NOT
chi-miR-376b-3p	0.146142	2.66898	0.409372	0.689022	0.871982	-6.92071	NOT
NC_030818.1_16159	-0.315248	-3.0283	-0.40665	0.69097	0.873461	-6.23963	NOT
NC_030808.1_797	0.442864	-2.97303	0.405222	0.691993	0.873768	-6.24094	NOT
NW_017189516.1_34367	-0.398812	-3.44482	-0.402775	0.693748	0.874013	-6.24086	NOT
chi-miR-20a-3p	0.106402	1.12068	0.403448	0.693265	0.874013	-6.77602	NOT
NC_030827.1_26225	0.389013	-2.55441	0.401674	0.694537	0.874025	-6.27132	NOT
chi-miR-409-5p	-0.195111	5.16065	-0.399512	0.69609	0.874995	-7.09766	NOT
NC_030826.1_24345	-0.467381	-3.80583	-0.395645	0.69887	0.877173	-6.23805	NOT
NC_030830.1_29138	-0.124616	0.613896	-0.394924	0.699389	0.877173	-6.7164	NOT
NC_030810.1_5154	0.32075	1.74949	0.390531	0.702554	0.880157	-6.80769	NOT
NC_030809.1_2497	-0.151132	-2.29391	-0.384064	0.707223	0.885017	-6.26046	NOT
NC_030815.1_12531	-0.618025	5.86827	-0.376689	0.712564	0.890105	-7.15982	NOT
NC_030818.1_15349	0.247487	-1.99992	0.376255	0.712879	0.890105	-6.27058	NOT
NC_030820.1_17655	0.318279	-3.14793	0.374402	0.714223	0.890791	-6.25705	NOT
NC_030831.1_29981	0.258752	-2.17305	0.372387	0.715686	0.891622	-6.2918	NOT
chi-miR-331-5p	-0.124443	4.53569	-0.370133	0.717324	0.89267	-7.06064	NOT
NC_030813.1_9166	-0.218089	1.22563	-0.36659	0.719902	0.894884	-6.80243	NOT
NW_017192021.1_35906	-0.198287	-0.377801	-0.361363	0.723711	0.896643	-6.6294	NOT
chi-miR-323b	0.137867	3.15353	0.362337	0.723001	0.896643	-6.95736	NOT
chi-miR-190b	0.250696	0.753228	0.361353	0.723719	0.896643	-6.77412	NOT
chi-miR-493-3p	-0.200352	7.20886	-0.358892	0.725515	0.897875	-7.19301	NOT
chi-miR-377	0.179723	-1.15378	0.356827	0.727024	0.89875	-6.40864	NOT
NC_030809.1_3338	-0.359535	1.96902	-0.353107	0.729745	0.901118	-6.91553	NOT
NC_030828.1_27076	-0.274929	-0.598839	-0.34966	0.732269	0.903239	-6.63445	NOT
NC_030830.1_29699	-0.109816	0.6064	-0.345901	0.735026	0.904647	-6.73449	NOT
chi-miR-485-5p	-0.0902076	2.37933	-0.346311	0.734725	0.904647	-6.92397	NOT
NC_030828.1_27224	-0.346593	-2.76971	-0.341258	0.738436	0.905722	-6.26423	NOT
NC_030825.1_23366	-0.150166	-2.2021	-0.341708	0.738105	0.905722	-6.2953	NOT
chi-miR-409-3p	-0.0872461	7.93278	-0.341715	0.7381	0.905722	-7.22835	NOT
NC_030836.1_33332	0.236157	-1.44581	0.340309	0.739133	0.905722	-6.40321	NOT
NC_030811.1_6472	-0.247468	-4.08699	-0.338535	0.740439	0.90633	-6.26251	NOT
NC_030821.1_18679	0.373606	-2.54915	0.336613	0.741853	0.90707	-6.31507	NOT
chi-miR-380-5p	-0.209943	-1.96797	-0.333812	0.743917	0.907953	-6.35972	NOT
chi-miR-30e-5p	-0.0628902	11.4578	-0.333432	0.744197	0.907953	-7.34019	NOT
NC_030812.1_7117	-0.195311	-0.648288	-0.331434	0.745671	0.908761	-6.44597	NOT
NC_030815.1_11463	0.392613	-1.17449	0.32938	0.747186	0.909618	-6.42863	NOT
NC_030814.1_10834	-0.209774	-3.57348	-0.324259	0.75097	0.912242	-6.27467	NOT
NC_030826.1_25632	0.161699	-0.134368	0.324312	0.750931	0.912242	-6.55567	NOT
NC_030808.1_1392	0.181699	-0.163566	0.321567	0.752962	0.912681	-6.63975	NOT
NC_030811.1_6382	0.292003	-2.983	0.32192	0.7527	0.912681	-6.26709	NOT
NC_030826.1_25461	-0.276267	-3.74504	-0.318898	0.754939	0.913295	-6.26737	NOT
NC_030825.1_23554	-0.206644	-1.75596	-0.31868	0.7551	0.913295	-6.28405	NOT
NC_030817.1_14687	-0.314911	-1.04925	-0.312816	0.75945	0.91559	-6.57898	NOT
chi-miR-154a-3p	0.100666	0.743097	0.313179	0.75918	0.91559	-6.78204	NOT
NC_030812.1_6784	0.255796	-3.68772	0.313667	0.758817	0.91559	-6.26803	NOT
NC_030817.1_14005	0.407753	-1.97291	0.3092	0.762136	0.917841	-6.35801	NOT
NC_030812.1_7766	-0.342636	-1.39427	-0.307121	0.763681	0.918435	-6.46538	NOT
NC_030825.1_23434	-0.103371	1.09518	-0.304128	0.765909	0.918435	-6.79906	NOT
chi-miR-369-5p	-0.0846025	3.99465	-0.305507	0.764882	0.918435	-7.04831	NOT
NC_030818.1_15986	0.375779	-3.27317	0.30417	0.765878	0.918435	-6.27086	NOT
NC_030820.1_18306	-0.246166	-2.55734	-0.301044	0.768206	0.920204	-6.32606	NOT
NC_030809.1_2549	-0.319203	-3.4446	-0.292962	0.774238	0.921864	-6.27826	NOT
NC_030814.1_10195	-0.278059	-3.63372	-0.295268	0.772515	0.921864	-6.27489	NOT
NW_017199850.1_36129	-0.278059	-3.63372	-0.295268	0.772515	0.921864	-6.27489	NOT
chi-miR-188-5p	-0.13285	2.19625	-0.296001	0.771968	0.921864	-6.90823	NOT
chi-miR-411a-5p	0.0985205	10.7152	0.291469	0.775353	0.921864	-7.33106	NOT
NC_030822.1_19757	0.251174	-3.65615	0.292406	0.774653	0.921864	-6.27419	NOT
NC_030822.1_19758	0.251174	-3.65615	0.292406	0.774653	0.921864	-6.27419	NOT
chi-miR-3955-3p	-0.303334	-1.48836	-0.289937	0.7765	0.92223	-6.49055	NOT
NC_030825.1_23465	-0.2213	-3.96526	-0.28567	0.779693	0.92223	-6.27606	NOT
NC_030819.1_17370	-0.117713	-1.41909	-0.28567	0.779693	0.92223	-6.36045	NOT
NW_017189596.1_35264	-0.117713	-1.41909	-0.28567	0.779693	0.92223	-6.36045	NOT
NC_030808.1_861	0.39674	2.76843	0.285556	0.779778	0.92223	-7.04596	NOT
chi-miR-363-5p	0.240978	-3.47522	0.28223	0.782271	0.923476	-6.28307	NOT
NC_030822.1_19615	0.254577	-3.67244	0.281949	0.782481	0.923476	-6.27781	NOT
NC_030828.1_26896	0.0858202	2.05959	0.278119	0.785355	0.924918	-6.89058	NOT
chi-miR-424-5p	0.456517	5.6153	0.278712	0.784909	0.924918	-7.18751	NOT
NC_030836.1_33507	0.18365	-1.54083	0.271963	0.78998	0.929388	-6.36192	NOT
NC_030836.1_33523	-0.104081	5.77272	-0.262728	0.796933	0.930715	-7.15981	NOT
NC_030830.1_29036	0.0608295	2.44554	0.264619	0.795509	0.930715	-6.93137	NOT
NC_030831.1_29819	0.0940095	0.921307	0.264075	0.795918	0.930715	-6.76916	NOT
chi-miR-432-5p	0.110795	4.60318	0.268688	0.792444	0.930715	-7.13219	NOT
NC_030829.1_27816	0.200827	-2.92599	0.267781	0.793127	0.930715	-6.28795	NOT
NC_030832.1_31150	0.21742	-1.66915	0.264707	0.795442	0.930715	-6.39182	NOT
NC_030826.1_25678	0.258737	-1.77443	0.26343	0.796405	0.930715	-6.44198	NOT
chi-miR-494	0.416278	5.24578	0.261638	0.797755	0.930715	-7.16225	NOT
chi-miR-2331	-0.193601	-1.73762	-0.247209	0.80866	0.932948	-6.40144	NOT
chi-miR-376b-5p	-0.148625	0.810043	-0.246981	0.808832	0.932948	-6.7673	NOT
chi-miR-376e-5p	-0.148625	0.810043	-0.246981	0.808832	0.932948	-6.7673	NOT
chi-miR-1814	-0.0956161	0.576161	-0.251127	0.805695	0.932948	-6.77688	NOT
chi-miR-148a-3p	-0.0566288	13.9483	-0.251717	0.805249	0.932948	-7.52612	NOT
chi-miR-660	0.0420201	9.42277	0.253907	0.803593	0.932948	-7.29386	NOT
chi-miR-92a-3p	0.0504811	12.2124	0.250415	0.806233	0.932948	-7.39689	NOT
chi-miR-874-5p	0.102473	0.204743	0.248898	0.807381	0.932948	-6.64281	NOT
NC_030814.1_9992	0.166938	-3.55001	0.257529	0.800857	0.932948	-6.28427	NOT
chi-miR-328-3p	0.192153	6.28524	0.255584	0.802326	0.932948	-7.18454	NOT
NC_030809.1_2563	0.218442	-2.71767	0.253979	0.803539	0.932948	-6.29789	NOT
chi-miR-3431-5p	0.0750504	8.01741	0.245548	0.809918	0.933239	-7.238	NOT
chi-miR-376c-5p	-0.153997	0.857612	-0.244252	0.8109	0.93341	-6.78052	NOT
chi-miR-136-5p	0.1813	5.83638	0.241887	0.812692	0.934513	-7.17901	NOT
chi-miR-1249	-0.0836966	3.01665	-0.238212	0.81548	0.935823	-6.96741	NOT
chi-miR-183	0.421117	6.14796	0.238182	0.815503	0.935823	-7.19861	NOT
NC_030829.1_28284	-0.136654	-0.325462	-0.236767	0.816577	0.936097	-6.52739	NOT
chi-miR-136-3p	-0.080759	7.60468	-0.235422	0.817599	0.93631	-7.24291	NOT
NC_030823.1_21436	-0.160875	-0.113874	-0.229506	0.822096	0.93858	-6.65591	NOT
NC_030812.1_7426	-0.0905931	0.103753	-0.230872	0.821056	0.93858	-6.65464	NOT
chi-miR-376d	0.138533	-0.124138	0.2306	0.821264	0.93858	-6.71431	NOT
chi-miR-106b-3p	-0.0455487	6.67452	-0.226204	0.824608	0.94049	-7.20975	NOT
NC_030823.1_21435	-0.16015	-0.0948519	-0.224127	0.82619	0.941335	-6.66053	NOT
NC_030827.1_26063	-0.100854	5.06309	-0.217664	0.831116	0.942558	-7.11177	NOT
chi-let-7d-5p	0.0433995	8.46661	0.219781	0.829502	0.942558	-7.26988	NOT
chi-miR-2332	0.117879	-0.405048	0.217199	0.831471	0.942558	-6.60119	NOT
NW_017189517.1_34758	0.132546	1.61865	0.218652	0.830363	0.942558	-6.87985	NOT
NC_030815.1_11844	0.171949	-2.81919	0.219538	0.829686	0.942558	-6.30564	NOT
NC_030825.1_23512	-0.19247	-3.2676	-0.21158	0.83576	0.943641	-6.30103	NOT
NC_030809.1_2408	-0.173387	-2.34721	-0.213723	0.834124	0.943641	-6.37106	NOT
NC_030810.1_4011	-0.173049	-0.842829	-0.211533	0.835796	0.943641	-6.48797	NOT
chi-miR-369-3p	-0.0924147	6.00201	-0.21346	0.834324	0.943641	-7.19058	NOT
NC_030836.1_33198	-0.151823	-1.1939	-0.207534	0.838852	0.943696	-6.40602	NOT
chi-miR-148b-3p	-0.100643	10.6683	-0.207561	0.838831	0.943696	-7.3603	NOT
NW_017189517.1_35015	0.321484	-1.92346	0.207058	0.839216	0.943696	-6.57395	NOT
chi-miR-96	0.345046	4.75453	0.20918	0.837593	0.943696	-7.15193	NOT
NC_030818.1_15101	-0.124702	-0.333675	-0.202644	0.842593	0.945317	-6.61186	NOT
NC_030818.1_15858	-0.124702	-0.333675	-0.202644	0.842593	0.945317	-6.61186	NOT
NC_030828.1_26853	0.130198	-4.83775	0.201865	0.843189	0.945317	-6.304	NOT
chi-miR-25-5p	0.0643737	1.66295	0.198848	0.845499	0.946059	-6.90608	NOT
NC_030826.1_25321	0.167768	-3.01533	0.198795	0.84554	0.946059	-6.30488	NOT
chi-miR-34a	-0.0873475	6.00207	-0.196624	0.847203	0.946974	-7.19999	NOT
chi-miR-450-5p	-0.167572	5.92204	-0.192832	0.850111	0.947392	-7.21402	NOT
chi-miR-98-3p	-0.0598938	3.44152	-0.193718	0.849432	0.947392	-7.02302	NOT
NW_017189580.1_35239	0.164941	-3.08666	0.192826	0.850116	0.947392	-6.3061	NOT
chi-miR-92a-5p	-0.0869805	1.35521	-0.182877	0.857754	0.949622	-6.88879	NOT
chi-miR-190a-3p	-0.0749697	1.63516	-0.184901	0.856199	0.949622	-6.85312	NOT
chi-miR-379-3p	-0.0546036	4.32496	-0.182549	0.858006	0.949622	-7.10407	NOT
chi-miR-382-5p	0.12587	4.59981	0.188078	0.853759	0.949622	-7.14863	NOT
NC_030814.1_9822	0.130198	-4.72098	0.185245	0.855934	0.949622	-6.30735	NOT
NC_030815.1_12347	0.140419	-2.17839	0.18249	0.858052	0.949622	-6.41859	NOT
chi-miR-219	0.148084	-1.88941	0.186285	0.855136	0.949622	-6.36947	NOT
NC_030810.1_3489	-0.0740846	0.47301	-0.180003	0.859964	0.949835	-6.69753	NOT
NC_030828.1_27245	0.103003	-2.76461	0.178931	0.860788	0.949835	-6.31082	NOT
NC_030815.1_11697	0.157844	-3.02507	0.180486	0.859592	0.949835	-6.30702	NOT
NC_030817.1_14849	-0.0582271	0.355887	-0.17394	0.864629	0.953134	-6.67998	NOT
NC_030836.1_33501	0.187952	-1.8665	0.171854	0.866235	0.953965	-6.47308	NOT
NC_030812.1_7928	0.130197	-3.64425	0.168667	0.868689	0.955729	-6.30736	NOT
NC_030815.1_11834	0.130198	-4.72098	0.167226	0.8698	0.956012	-6.31066	NOT
NW_017189740.1_35465	-0.152522	-3.52805	-0.1645	0.871902	0.956445	-6.30439	NOT
NC_030828.1_26738	-0.152393	-3.84584	-0.164726	0.871728	0.956445	-6.30435	NOT
NC_030826.1_25810	-0.105421	-2.20018	-0.157578	0.877244	0.958549	-6.36448	NOT
NC_030825.1_23433	-0.0587674	1.1633	-0.160217	0.875206	0.958549	-6.84022	NOT
NC_030826.1_25682	0.0750586	0.722392	0.1578	0.877072	0.958549	-6.75172	NOT
NC_030833.1_31459	0.0797038	-1.53614	0.158747	0.87634	0.958549	-6.41866	NOT
NC_030823.1_20902	-0.0928349	1.14744	-0.156373	0.878174	0.95863	-6.82489	NOT
NC_030824.1_22271	-0.150772	-2.85155	-0.153434	0.880444	0.959658	-6.31915	NOT
NC_030825.1_23311	-0.129955	-1.45983	-0.14961	0.883399	0.959658	-6.3885	NOT
chi-miR-362-3p	-0.0735759	1.80911	-0.151405	0.882012	0.959658	-6.88803	NOT
NC_030826.1_25054	-0.0680227	-0.89884	-0.150074	0.883041	0.959658	-6.5647	NOT
NC_030836.1_33171	0.0918604	0.553945	0.149845	0.883218	0.959658	-6.71968	NOT
NC_030814.1_10086	-0.130059	-2.51605	-0.14518	0.886826	0.961515	-6.3238	NOT
NC_030822.1_19976	0.134433	-2.71174	0.145936	0.886241	0.961515	-6.35367	NOT
NC_030812.1_7668	0.150559	0.773159	0.14353	0.888103	0.961968	-6.88322	NOT
NC_030830.1_29258	0.107751	-1.92487	0.141555	0.889631	0.962692	-6.35987	NOT
NC_030826.1_24597	-0.128069	-1.87716	-0.139504	0.891219	0.96279	-6.3463	NOT
NC_030811.1_6125	0.0315814	2.18897	0.139218	0.89144	0.96279	-6.93783	NOT
chi-miR-130b-5p	-0.0606449	2.75495	-0.134769	0.894887	0.965581	-7.04197	NOT
NC_030820.1_17781	-0.115717	-3.70781	-0.132158	0.896911	0.966833	-6.31047	NOT
chi-miR-2284d	0.0540039	-0.394113	0.125381	0.902166	0.971564	-6.5509	NOT
chi-miR-483	0.0517943	-0.715493	0.121675	0.905042	0.97279	-6.45352	NOT
NW_017189517.1_34797	0.161911	2.345	0.122386	0.904491	0.97279	-7.01222	NOT
NC_030835.1_32948	-0.0984456	-2.66691	-0.116952	0.90871	0.975796	-6.32476	NOT
NC_030832.1_30588	-0.135997	4.57291	-0.111287	0.913112	0.979206	-7.17049	NOT
NC_030814.1_10604	0.130479	-3.69087	0.110615	0.913634	0.979206	-6.31248	NOT
chi-miR-224-5p	-0.0388116	8.90253	-0.108883	0.91498	0.979711	-7.30691	NOT
chi-miR-181b-3p	-0.0729702	-1.75028	-0.103481	0.919182	0.982332	-6.3771	NOT
NC_030825.1_22765	0.130486	-3.38539	0.10415	0.918662	0.982332	-6.31383	NOT
chi-miR-144-5p	0.0748346	2.46974	0.101637	0.920617	0.982928	-6.93384	NOT
chi-miR-92b	0.0195324	11.979	0.0999918	0.921897	0.983357	-7.41856	NOT
NC_030828.1_27001	-0.0563175	4.33176	-0.0973612	0.923945	0.983667	-7.13517	NOT
chi-miR-423-5p	0.0210371	9.02876	0.0975572	0.923792	0.983667	-7.3072	NOT
NW_017189516.1_34356	-0.0836971	-3.30435	-0.0918299	0.928252	0.986378	-6.32254	NOT
chi-miR-381	0.11936	5.43837	0.0924423	0.927775	0.986378	-7.2115	NOT
chi-miR-1306-5p	0.02679	1.70577	0.0903253	0.929424	0.986687	-6.90771	NOT
chi-miR-18a-5p	-0.0386627	3.97443	-0.0839654	0.93438	0.988942	-7.10229	NOT
NC_030815.1_12280	-0.0287522	4.47408	-0.0859723	0.932816	0.988942	-7.11835	NOT
NC_030825.1_23224	-0.0143648	6.93497	-0.0792896	0.938026	0.988942	-7.23833	NOT
chi-miR-126-5p	0.0237659	12.6722	0.0785389	0.938612	0.988942	-7.43218	NOT
chi-miR-330-3p	0.0260428	2.27424	0.0834315	0.934797	0.988942	-6.95763	NOT
NC_030810.1_4355	0.0320955	1.91902	0.0828689	0.935235	0.988942	-6.92132	NOT
NC_030812.1_8014	0.0853541	-1.36162	0.079232	0.938071	0.988942	-6.47041	NOT
NC_030813.1_8803	0.0853541	-1.36162	0.079232	0.938071	0.988942	-6.47041	NOT
NC_030815.1_12003	-0.0610015	-0.604519	-0.053421	0.95822	0.989258	-6.57328	NOT
NC_030824.1_22695	-0.0610015	-0.604519	-0.053421	0.95822	0.989258	-6.57328	NOT
NC_030831.1_30361	-0.0610015	-0.604519	-0.053421	0.95822	0.989258	-6.57328	NOT
NC_030832.1_30395	-0.0475677	-3.64827	-0.0532624	0.958344	0.989258	-6.32231	NOT
NC_030832.1_30396	-0.0475677	-3.64827	-0.0532624	0.958344	0.989258	-6.32231	NOT
NC_030828.1_26799	-0.0458862	-4.22572	-0.0651265	0.949078	0.989258	-6.31713	NOT
NC_030828.1_26800	-0.0458862	-4.22572	-0.0651265	0.949078	0.989258	-6.31713	NOT
chi-miR-424-3p	-0.0453446	3.04245	-0.0597151	0.953303	0.989258	-7.06793	NOT
NC_030808.1_43	-0.0299405	1.61533	-0.0715947	0.944029	0.989258	-6.88362	NOT
chi-miR-192-3p	-0.027035	-1.22925	-0.0621967	0.951365	0.989258	-6.40343	NOT
NC_030811.1_5413	-0.0265421	-0.0264394	-0.0640265	0.949936	0.989258	-6.59174	NOT
NC_030811.1_6076	-0.0265421	-0.0264394	-0.0640265	0.949936	0.989258	-6.59174	NOT
NC_030832.1_31013	-0.025786	-1.07225	-0.0541694	0.957635	0.989258	-6.45065	NOT
chi-miR-18a-3p	-0.0210777	1.6812	-0.0675235	0.947206	0.989258	-6.92721	NOT
chi-miR-106b-5p	0.0099876	6.51482	0.0577847	0.954811	0.989258	-7.22918	NOT
chi-let-7f-3p	0.0128458	4.04716	0.0637909	0.95012	0.989258	-7.08329	NOT
chi-miR-148b-5p	0.0151153	5.40162	0.0739355	0.942202	0.989258	-7.16782	NOT
NC_030818.1_15503	0.0241813	0.352031	0.0603283	0.952824	0.989258	-6.7314	NOT
chi-miR-451-5p	0.0418793	9.02851	0.0546584	0.957253	0.989258	-7.29508	NOT
chi-miR-2284e	0.0489481	-1.97614	0.072535	0.943295	0.989258	-6.35734	NOT
NC_030809.1_2342	0.0902896	-1.68218	0.074968	0.941397	0.989258	-6.49793	NOT
NC_030815.1_11864	0.0902896	-1.68218	0.074968	0.941397	0.989258	-6.49793	NOT
NC_030814.1_9929	-0.0282082	-1.39907	-0.0458631	0.964126	0.993396	-6.38364	NOT
chi-miR-425-3p	0.0116401	2.11423	0.0466122	0.96354	0.993396	-6.93578	NOT
NC_030818.1_15169	0.0241599	-0.16616	0.043947	0.965624	0.994024	-6.58694	NOT
NC_030811.1_6029	-0.0405655	-2.48623	-0.03369	0.973643	0.995241	-6.34336	NOT
chi-miR-411b-5p	-0.0283504	1.4597	-0.0237427	0.981423	0.995241	-6.94041	NOT
NC_030828.1_27306	-0.0180335	-3.26532	-0.0211945	0.983417	0.995241	-6.32615	NOT
NC_030825.1_23826	-0.0177533	-2.62195	-0.0165782	0.987028	0.995241	-6.34375	NOT
NC_030825.1_23854	-0.0177533	-2.62195	-0.0165782	0.987028	0.995241	-6.34375	NOT
NC_030814.1_10224	-0.0174766	-3.49199	-0.0209242	0.983628	0.995241	-6.32148	NOT
NC_030817.1_14862	-0.0156359	-2.0625	-0.0228214	0.982144	0.995241	-6.35368	NOT
NC_030808.1_439	-0.0138252	-1.72003	-0.0237823	0.981392	0.995241	-6.3976	NOT
NC_030811.1_5501	-0.0124528	-2.16982	-0.0135234	0.989418	0.995241	-6.35313	NOT
chi-miR-202-5p	-0.00974183	1.33868	-0.0255221	0.980031	0.995241	-6.84695	NOT
NC_030820.1_17589	-0.00919789	-1.7584	-0.013555	0.989394	0.995241	-6.36462	NOT
chi-miR-154b-5p	-0.00793385	4.17713	-0.0196391	0.984634	0.995241	-7.11713	NOT
chi-miR-20b	-0.00724271	2.44434	-0.0270241	0.978857	0.995241	-7.00717	NOT
chi-miR-19a	-0.0062986	6.61844	-0.0197652	0.984535	0.995241	-7.24615	NOT
chi-miR-17-3p	-0.00411889	3.72887	-0.019663	0.984615	0.995241	-7.07742	NOT
chi-miR-1271-5p	0.0017822	5.91468	0.00769355	0.99398	0.995241	-7.20147	NOT
NC_030825.1_22963	0.00580375	-2.95163	0.00687138	0.994623	0.995241	-6.31916	NOT
NC_030836.1_33970	0.00580375	-3.58206	0.00608246	0.995241	0.995241	-6.31917	NOT
NC_030828.1_26848	0.00637907	-3.1128	0.00927584	0.992742	0.995241	-6.32669	NOT
NC_030827.1_26517	0.00725302	1.08252	0.0285159	0.97769	0.995241	-6.82289	NOT
NC_030836.1_33170	0.0084997	-3.48458	0.00726766	0.994313	0.995241	-6.31861	NOT
NC_030830.1_29669	0.00909118	-1.32656	0.0107367	0.991599	0.995241	-6.43742	NOT
NC_030812.1_6974	0.0093597	-3.27396	0.0125364	0.990191	0.995241	-6.31856	NOT
NC_030817.1_13880	0.00939518	-1.80982	0.0219064	0.98286	0.995241	-6.33765	NOT
NC_030824.1_22189	0.0104657	-4.13534	0.00965383	0.992446	0.995241	-6.31869	NOT
chi-miR-188-3p	0.0112009	-0.357857	0.0335037	0.973789	0.995241	-6.57252	NOT
NC_030826.1_25243	0.0113459	2.01027	0.0329915	0.974189	0.995241	-6.95229	NOT
chi-miR-487a-3p	0.0123329	0.620411	0.0312932	0.975517	0.995241	-6.80479	NOT
chi-miR-182	0.0125573	9.46414	0.0410048	0.967924	0.995241	-7.32237	NOT
chi-miR-326-5p	0.0236012	-2.6542	0.0314933	0.975361	0.995241	-6.36181	NOT
NC_030821.1_18693	0.0365336	-2.96892	0.0324919	0.97458	0.995241	-6.32646	NOT
chi-miR-154b-3p	0.0371915	-1.79462	0.0356657	0.972098	0.995241	-6.44572	NOT

## Sheet: PLvsLG
ID	logFC	AveExpr	t	P.Value	FDR	B	change
NC_030818.1_16509	-9.62885	2.08036	-3.12489	0.0081685	0.0687874	-2.76151	NOT
NC_030825.1_22953	-7.7813	2.17727	-8.73071	9.37502e-07	0.00015	6.07124	DOWN
NC_030825.1_22954	-7.55265	2.2607	-7.87954	2.8798e-06	0.000230384	5.01175	DOWN
NC_030829.1_27800	-7.32215	2.48953	-6.46914	2.24322e-05	0.000966309	3.032	DOWN
chi-miR-223-3p	-7.17286	5.04849	-3.82483	0.00215536	0.0265275	-1.53161	DOWN
chi-miR-130b-3p	-4.40078	3.10135	-3.82691	0.00214695	0.0265275	-1.57205	DOWN
chi-miR-424-5p	-4.20922	5.6153	-2.19779	0.0469559	0.204412	-4.8824	NOT
NC_030808.1_861	-4.14577	2.76843	-2.16193	0.0501327	0.214478	-4.65472	NOT
chi-miR-496-3p	-3.62827	-1.27906	-7.02302	9.71634e-06	0.000518205	3.82636	DOWN
NC_030824.1_22100	-3.28638	-2.96854	-4.96191	0.000270597	0.00594326	0.670815	DOWN
chi-miR-542-5p	-3.25234	1.17856	-3.51326	0.0038896	0.0396032	-2.06034	DOWN
chi-miR-301b	-3.23846	1.38772	-3.42505	0.00460172	0.04561	-2.2311	DOWN
NC_030815.1_12347	-2.38826	-2.17839	-2.91051	0.0123076	0.0895098	-2.99706	NOT
NC_030809.1_2408	-2.33128	-2.34721	-2.77739	0.0158631	0.104278	-3.22699	NOT
NC_030816.1_13050	-2.28392	-4.0322	-2.88094	0.0130223	0.0934932	-3.0149	NOT
chi-miR-154a-5p	-2.24823	-2.95826	-3.61788	0.00318798	0.0353519	-1.68426	DOWN
NC_030809.1_2549	-2.24649	-3.4446	-2.06677	0.0595638	0.236374	-4.41	NOT
NC_030825.1_23826	-2.17401	-2.62195	-2.00932	0.0660308	0.250093	-4.50893	NOT
NC_030825.1_23854	-2.17401	-2.62195	-2.00932	0.0660308	0.250093	-4.50893	NOT
NC_030819.1_17029	-2.13532	-2.5958	-2.86527	0.0134175	0.0945134	-3.04821	NOT
NC_030826.1_25678	-2.09372	-1.77443	-1.94513	0.0740172	0.262339	-4.6583	NOT
chi-miR-204-5p	-2.02006	7.09405	-2.51631	0.0259972	0.146316	-4.45091	NOT
NC_030818.1_16531	-2.01241	-2.912	-2.06417	0.0598431	0.236374	-4.42456	NOT
NW_017189517.1_34766	-2.0118	-3.24089	-2.77241	0.0160141	0.104278	-3.20907	NOT
chi-miR-301a-3p	-1.98445	6.26873	-5.56532	9.61417e-05	0.00299107	1.22457	DOWN
NC_030812.1_7872	-1.93842	-1.65463	-2.58782	0.0227217	0.131963	-3.57707	NOT
NC_030828.1_27646	-1.91654	-0.14635	-2.46011	0.0288869	0.152143	-4.14329	NOT
NC_030820.1_17655	-1.88036	-3.14793	-2.20081	0.0466974	0.204412	-4.19187	NOT
NC_030822.1_19976	-1.86582	-2.71174	-1.9759	0.0700843	0.254027	-4.56753	NOT
NC_030814.1_11044	-1.84581	-3.12403	-2.12428	0.0536839	0.221051	-4.31825	NOT
NC_030814.1_9628	-1.80797	-3.51765	-2.93324	0.0117848	0.0878851	-2.93948	NOT
NC_030831.1_29730	-1.80554	-2.62594	-2.35199	0.0353387	0.173993	-3.99611	NOT
chi-miR-432-3p	-1.79573	-3.23523	-3.22572	0.00673523	0.0608343	-2.39631	NOT
NC_030814.1_10131	-1.75545	-4.69115	-2.26936	0.0411744	0.19135	-4.07632	NOT
NC_030811.1_6029	-1.71719	-2.48623	-1.41008	0.182307	0.447772	-5.36975	NOT
NC_030817.1_14851	-1.70945	-1.70771	-2.09311	0.0567997	0.229659	-4.51229	NOT
NC_030825.1_23703	-1.68629	-4.44445	-2.34885	0.0355451	0.173993	-3.94399	NOT
NC_030812.1_7818	-1.63467	-3.0758	-2.47347	0.0281733	0.152143	-3.73084	NOT
NC_030809.1_1828	-1.59285	-4.50399	-2.19625	0.0470879	0.204412	-4.19899	NOT
NW_017189517.1_34927	-1.58911	-1.21046	-2.51305	0.0261566	0.146477	-3.95822	NOT
chi-miR-1388-5p	-1.58283	5.93367	-4.2889	0.000908051	0.0145288	-1.08203	DOWN
chi-miR-1185-5p	-1.55275	1.25503	-2.28671	0.0398777	0.188452	-4.39774	NOT
chi-miR-449c	-1.50955	-3.73198	-4.18872	0.00109235	0.0168563	-0.655823	DOWN
NC_030823.1_21630	-1.50955	-3.55301	-2.93041	0.0118488	0.0878851	-2.92378	NOT
NC_030825.1_23465	-1.50955	-3.96526	-1.95575	0.0726373	0.258918	-4.58269	NOT
NC_030825.1_22861	-1.50955	-3.76434	-1.8556	0.0866331	0.28792	-4.73655	NOT
NC_030815.1_12364	-1.50955	-3.62632	-1.79998	0.0954202	0.30003	-4.82005	NOT
NC_030809.1_2110	-1.48628	-3.22412	-1.83287	0.0901314	0.292601	-4.77671	NOT
NC_030814.1_10543	-1.48239	-3.04263	-1.69878	0.113473	0.338905	-4.98657	NOT
NC_030826.1_24445	-1.47536	-3.37099	-3.18614	0.0072651	0.0630768	-2.49771	NOT
NC_030821.1_18693	-1.47201	-2.96892	-1.30421	0.215086	0.486014	-5.49131	NOT
NC_030829.1_28063	-1.46976	-4.12746	-1.15554	0.268946	0.53898	-5.66225	NOT
NC_030812.1_7543	-1.44007	-2.3309	-1.60763	0.132245	0.367071	-5.26225	NOT
chi-miR-376a	-1.42109	2.33434	-4.18762	0.00109459	0.0168563	-1.03504	DOWN
NC_030820.1_17808	-1.41925	0.421889	-3.21149	0.00692109	0.0619235	-2.63572	NOT
NC_030814.1_10642	-1.41896	-1.56362	-1.8258	0.0912458	0.294511	-5.09547	NOT
NC_030819.1_16783	-1.41896	-1.56362	-1.8258	0.0912458	0.294511	-5.09547	NOT
NC_030826.1_25054	-1.38761	-0.89884	-2.77242	0.0160137	0.104278	-3.32853	NOT
NC_030813.1_8929	-1.37102	0.568594	-2.96981	0.0109894	0.0826045	-3.23431	NOT
chi-miR-326-5p	-1.36009	-2.6542	-1.77883	0.0989654	0.308189	-4.87006	NOT
chi-miR-30f-3p	-1.35294	4.01388	-7.22541	7.22933e-06	0.000404842	3.83984	DOWN
NC_030822.1_19616	-1.34855	-2.45651	-1.36064	0.197062	0.46217	-5.42834	NOT
NC_030828.1_26957	-1.34754	3.03348	-1.5907	0.136016	0.372196	-5.89507	NOT
chi-miR-19b-5p	-1.32478	-0.431905	-3.47585	0.00417691	0.0417956	-2.1315	DOWN
chi-miR-324-5p	-1.3123	2.54973	-2.82318	0.0145385	0.0992872	-3.63005	NOT
chi-miR-1388-3p	-1.30983	5.30506	-4.88358	0.00031063	0.0061036	0.0419728	DOWN
NC_030808.1_1554	-1.28689	-4.93957	-1.5238	0.151832	0.39464	-5.21093	NOT
chi-miR-542-3p	-1.26031	5.94381	-2.12532	0.0535824	0.221051	-5.1523	NOT
chi-miR-2318	-1.25075	-0.726675	-2.89441	0.0126918	0.0917086	-3.11933	NOT
chi-miR-412-5p	-1.2495	2.58698	-2.87139	0.0132619	0.0941845	-3.58167	NOT
chi-miR-3959-3p	-1.23572	3.03245	-3.56831	0.00350279	0.0369013	-2.34368	DOWN
NC_030828.1_26882	-1.22745	-2.65712	-1.68257	0.11663	0.344653	-5.1006	NOT
NC_030814.1_10224	-1.22726	-3.49199	-1.46856	0.16605	0.421715	-5.2835	NOT
NC_030813.1_8870	-1.22724	-3.28462	-1.66682	0.11977	0.34933	-5.01302	NOT
NC_030824.1_21918	-1.22712	-3.68364	-1.61127	0.131448	0.367071	-5.09113	NOT
NC_030826.1_25160	-1.22688	-4.58548	-1.35013	0.200323	0.463738	-5.43405	NOT
chi-miR-545-5p	-1.2222	1.20972	-2.78461	0.0156466	0.104278	-3.50498	NOT
chi-miR-1185-3p	-1.21814	-0.742303	-1.98085	0.0694691	0.254027	-4.74512	NOT
NC_030820.1_18042	-1.20848	-3.32979	-1.95764	0.0723944	0.258918	-4.62963	NOT
NW_017190151.1_35760	-1.18931	-3.67048	-1.35737	0.198073	0.46217	-5.4253	NOT
NC_030812.1_6597	-1.18864	0.158171	-1.16523	0.265142	0.536874	-6.12944	NOT
NC_030821.1_19485	-1.18352	-2.6072	-2.00876	0.066096	0.250093	-4.50438	NOT
chi-miR-421-3p	-1.17449	5.63778	-2.15009	0.0512247	0.215683	-5.04124	NOT
NC_030824.1_22049	-1.17153	-3.41167	-0.981061	0.344709	0.605688	-5.83843	NOT
NC_030815.1_11471	-1.17135	-1.46118	-2.80329	0.0151001	0.102497	-3.36844	NOT
NC_030810.1_5013	-1.16056	1.40549	-1.17166	0.262641	0.534312	-6.3732	NOT
NC_030810.1_5014	-1.15404	-0.35393	-1.53341	0.149468	0.392968	-5.74257	NOT
NC_030811.1_5637	-1.14689	-2.46247	-3.23602	0.00660388	0.0606257	-2.37582	NOT
NC_030811.1_5192	-1.14407	-2.65146	-1.59113	0.135918	0.372196	-5.12793	NOT
NC_030811.1_6576	-1.133	2.08892	-2.04355	0.0621038	0.240679	-5.14905	NOT
chi-miR-127-5p	-1.10849	4.42739	-1.33176	0.206127	0.471148	-6.26886	NOT
NW_017189962.1_35637	-1.10675	-3.37892	-1.45192	0.170546	0.429689	-5.30524	NOT
NW_017189570.1_35233	-1.10653	-4.44746	-1.9171	0.0777742	0.26557	-4.64195	NOT
NC_030824.1_22037	-1.10647	-3.31673	-1.5848	0.137351	0.373211	-5.12778	NOT
NC_030817.1_14924	-1.10511	-2.71665	-1.6797	0.117197	0.344653	-4.99794	NOT
chi-miR-376d	-1.10363	-0.124138	-1.63685	0.125952	0.356653	-5.34213	NOT
NC_030822.1_19875	-1.10075	-2.3359	-1.41742	0.180196	0.444535	-5.36436	NOT
chi-miR-449a-5p	-1.09872	-0.196771	-1.7736	0.0998609	0.308962	-5.03341	NOT
NW_017189674.1_35387	-1.09353	-3.00264	-1.4759	0.164098	0.417705	-5.2744	NOT
NW_017192021.1_35906	-1.08375	-0.377801	-1.81584	0.0928364	0.29623	-5.06525	NOT
NC_030808.1_797	-1.07778	-2.97303	-0.981132	0.344675	0.605688	-5.83727	NOT
NC_030814.1_10834	-1.07689	-3.57348	-1.65851	0.121459	0.350892	-5.02898	NOT
NC_030814.1_11060	-1.07145	-1.9023	-1.69525	0.114154	0.340032	-5.03143	NOT
chi-miR-433	-1.05174	1.50759	-2.13236	0.0529019	0.220261	-4.84925	NOT
NC_030828.1_27076	-1.05009	-0.598839	-1.24246	0.236308	0.507022	-5.85659	NOT
chi-miR-665	-1.04994	4.19703	-1.83561	0.0897032	0.292601	-5.47629	NOT
NC_030825.1_23926	-1.022	-2.69989	-1.56629	0.141613	0.378691	-5.15644	NOT
chi-miR-18b-3p	-1.0094	-2.02332	-1.06836	0.305057	0.580572	-5.75706	NOT
NW_017189517.1_34919	-1.00844	6.30714	-1.80373	0.0948044	0.299943	-5.65451	NOT
NC_030832.1_31150	-1.00699	-1.66915	-1.16274	0.266117	0.536874	-5.7048	NOT
chi-miR-450-3p	-1.00164	-1.61629	-1.13917	0.275466	0.546971	-5.91646	NOT
NC_030828.1_27074	-0.995817	1.52529	-3.98905	0.00158364	0.0216303	-1.37956	NOT
NC_030832.1_31269	-0.992085	-1.21664	-0.829352	0.422075	0.674356	-6.35902	NOT
chi-miR-432-5p	-0.987805	4.60318	-2.31599	0.0377772	0.180899	-4.73981	NOT
NC_030831.1_29981	-0.982393	-2.17305	-1.37996	0.191184	0.459298	-5.41468	NOT
NC_030815.1_11447	-0.981433	-4.62643	-1.3525	0.199583	0.463738	-5.4313	NOT
NC_030815.1_11697	-0.981312	-3.02507	-1.11864	0.283811	0.558662	-5.69881	NOT
NC_030809.1_2081	-0.98128	-3.53625	-1.65802	0.121559	0.350892	-5.0249	NOT
NC_030820.1_18336	-0.975815	-0.506405	-1.64885	0.123444	0.352698	-5.42361	NOT
NC_030820.1_18306	-0.962451	-2.55734	-1.15853	0.267767	0.538419	-5.69121	NOT
NC_030824.1_22722	-0.961368	-1.48042	-1.03318	0.320612	0.588532	-6.00073	NOT
NC_030810.1_4301	-0.959055	4.31656	-3.20211	0.00704643	0.0621417	-3.14498	NOT
NC_030817.1_14370	-0.958135	-2.237	-1.26805	0.227318	0.496291	-5.60682	NOT
NC_030820.1_18405	-0.955057	-2.28818	-1.19626	0.253246	0.52525	-5.64276	NOT
chi-miR-19a	-0.946215	6.61844	-2.91867	0.0121173	0.0889688	-3.73197	NOT
NW_017189580.1_35239	-0.944156	-3.08666	-1.09945	0.291782	0.566056	-5.71964	NOT
NC_030829.1_28201	-0.943571	-3.9515	-2.0527	0.0610915	0.238406	-4.43185	NOT
chi-miR-2404	-0.933235	-1.94365	-1.23188	0.240104	0.510277	-5.72125	NOT
NC_030808.1_460	-0.932985	0.409673	-0.572446	0.576918	0.787986	-6.64288	NOT
NC_030817.1_14744	-0.910828	-1.36986	-0.832341	0.420446	0.673577	-6.13019	NOT
chi-miR-30a-3p	-0.910694	9.15992	-3.81394	0.00220007	0.0266369	-2.14206	NOT
chi-miR-450-5p	-0.90931	5.92204	-1.03273	0.320812	0.588532	-6.67168	NOT
NC_030818.1_15595	-0.907256	-1.23543	-1.30245	0.215669	0.486014	-5.5743	NOT
NC_030826.1_25376	-0.900175	-2.9317	-0.995509	0.337902	0.60359	-5.82544	NOT
chi-miR-200a	-0.891232	12.1251	-6.6482	1.70393e-05	0.000795166	2.78617	NOT
chi-miR-454-3p	-0.890299	3.40164	-2.22736	0.0444799	0.19927	-4.77605	NOT
NC_030808.1_459	-0.889782	0.239738	-0.560981	0.58448	0.794438	-6.63893	NOT
NC_030828.1_27139	-0.870815	3.87077	-1.26074	0.229858	0.499886	-6.38355	NOT
NC_030829.1_28466	-0.864156	-2.08628	-1.20576	0.249686	0.519792	-5.62515	NOT
NC_030832.1_30780	-0.859655	-2.91282	-0.978174	0.346081	0.605688	-5.84412	NOT
NC_030823.1_21425	-0.849011	-1.99798	-1.28479	0.221587	0.491452	-5.55959	NOT
chi-miR-424-3p	-0.846883	3.04245	-1.08409	0.298285	0.573035	-6.44035	NOT
NC_030808.1_1392	-0.837201	-0.163566	-1.35279	0.199492	0.463738	-5.70058	NOT
chi-miR-30f-5p	-0.826791	9.35365	-2.52763	0.0254496	0.143957	-4.58548	NOT
chi-miR-495-3p	-0.824363	4.64445	-1.91126	0.0785783	0.267501	-5.44659	NOT
NC_030818.1_15766	-0.823645	-1.30067	-1.54497	0.146665	0.388332	-5.25853	NOT
NC_030828.1_27280	-0.82316	-0.995164	-0.920962	0.37407	0.631914	-6.06704	NOT
NC_030828.1_26848	-0.822695	-3.1128	-1.19203	0.254843	0.527352	-5.62107	NOT
NC_030832.1_31212	-0.807381	-0.095242	-1.13499	0.277147	0.548419	-6.1432	NOT
chi-miR-17-5p	-0.796457	7.51364	-4.16294	0.00114575	0.0172284	-1.40724	NOT
NC_030814.1_10086	-0.795169	-2.51605	-0.883593	0.393179	0.6495	-5.93497	NOT
chi-miR-19b-3p	-0.781412	9.27877	-3.78016	0.00234479	0.0273559	-2.17817	NOT
chi-miR-18a-5p	-0.776254	3.97443	-1.64268	0.124729	0.35456	-5.77045	NOT
chi-miR-93-3p	-0.773554	1.25497	-2.72386	0.0175621	0.111759	-3.74602	NOT
NC_030832.1_31211	-0.77176	0.132387	-1.03997	0.317563	0.588532	-6.27635	NOT
NC_030812.1_7367	-0.768811	-1.13007	-1.50958	0.15539	0.401007	-5.34211	NOT
NC_030823.1_21336	-0.767247	-1.82482	-1.58361	0.137621	0.373211	-5.27693	NOT
chi-miR-154a-3p	-0.762625	0.743097	-2.2136	0.0456167	0.203133	-4.56316	NOT
chi-miR-543-3p	-0.759682	3.57803	-1.38209	0.190543	0.459298	-6.15299	NOT
NC_030814.1_11098	-0.7558	-3.21824	-0.729903	0.478571	0.723346	-6.05115	NOT
NC_030828.1_27618	-0.751489	0.574001	-1.60987	0.131754	0.367071	-5.55582	NOT
NC_030833.1_31508	-0.751175	-3.07569	-0.935229	0.366948	0.626496	-5.88047	NOT
NC_030809.1_2343	-0.745427	-2.86684	-0.746722	0.468701	0.71324	-6.04331	NOT
NC_030828.1_26738	-0.736209	-3.84584	-0.79654	0.440216	0.686688	-5.99649	NOT
chi-miR-190b	-0.734004	0.753228	-0.977851	0.346235	0.605688	-6.27518	NOT
NW_017189517.1_34758	-0.732219	1.61865	-1.14213	0.274276	0.54563	-6.18806	NOT
NC_030812.1_7866	-0.732029	0.333472	-2.06816	0.0594149	0.236374	-4.69683	NOT
NC_030834.1_32320	-0.732029	0.333472	-2.06816	0.0594149	0.236374	-4.69683	NOT
chi-miR-93-5p	-0.731516	8.64291	-3.13898	0.00795122	0.0674649	-3.3826	NOT
NC_030829.1_27708	-0.728315	-1.77999	-1.63614	0.126102	0.356653	-5.18116	NOT
chi-miR-128-5p	-0.727587	0.245654	-1.66169	0.12081	0.350537	-5.32244	NOT
chi-miR-487a-3p	-0.721045	0.620411	-1.71991	0.109473	0.330483	-5.3313	NOT
NC_030814.1_9711	-0.719106	-0.468211	-2.71598	0.0178269	0.112803	-3.72941	NOT
chi-miR-301a-5p	-0.7191	0.377821	-1.23517	0.23892	0.510263	-6.02945	NOT
NC_030817.1_14687	-0.717356	-1.04925	-0.689253	0.502945	0.736338	-6.35115	NOT
NC_030814.1_10943	-0.716863	-0.515553	-1.81614	0.0927882	0.29623	-5.22597	NOT
chi-miR-34a	-0.714815	6.00207	-1.59114	0.135916	0.372196	-5.97149	NOT
NC_030830.1_29341	-0.712934	-2.32304	-1.38918	0.18843	0.459298	-5.39903	NOT
NC_030826.1_24809	-0.706424	0.0877791	-1.8904	0.0815147	0.273809	-5.07916	NOT
chi-miR-130b-5p	-0.700769	2.75495	-1.52277	0.152088	0.39464	-5.89019	NOT
NC_030812.1_7617	-0.699161	-4.47982	-0.797339	0.439768	0.686688	-5.99897	NOT
NC_030822.1_20198	-0.69896	-3.1432	-1.19108	0.255201	0.527352	-5.62086	NOT
NC_030826.1_24345	-0.698574	-3.80583	-0.591451	0.564499	0.776706	-6.13935	NOT
NC_030826.1_25423	-0.693103	2.58148	-1.07971	0.30016	0.575649	-6.51419	NOT
chi-miR-20a-5p	-0.688561	8.34034	-2.76316	0.0162984	0.105515	-4.09709	NOT
chi-miR-296-3p	-0.684057	3.93474	-2.63533	0.020771	0.123514	-4.12803	NOT
NC_030815.1_11494	-0.680497	-1.19061	-1.51816	0.153234	0.396356	-5.32349	NOT
NC_030827.1_26225	-0.668438	-2.55441	-0.675895	0.511113	0.743437	-6.1005	NOT
chi-miR-2332	-0.666379	-0.405048	-1.15057	0.270911	0.539894	-5.89722	NOT
NC_030828.1_27045	-0.664716	0.10429	-1.73728	0.106276	0.32345	-5.19596	NOT
NC_030822.1_19590	-0.663776	-0.624215	-0.607937	0.553844	0.771196	-6.3369	NOT
chi-miR-21-3p	-0.656343	6.31234	-1.99559	0.0676687	0.252587	-5.34496	NOT
NC_030823.1_21350	-0.6493	-2.38147	-0.731164	0.477826	0.723277	-6.18259	NOT
NC_030818.1_16319	-0.646133	1.63102	-1.28348	0.222031	0.491452	-6.11733	NOT
NC_030814.1_11190	-0.640064	-1.57417	-0.624376	0.543329	0.766409	-6.27662	NOT
NC_030809.1_3204	-0.636415	-1.46878	-0.610361	0.552286	0.771196	-6.40903	NOT
chi-miR-502b-5p	-0.63534	0.644994	-1.45666	0.169256	0.428883	-5.73863	NOT
chi-miR-409-3p	-0.635196	7.93278	-2.46409	0.0286725	0.152143	-4.61712	NOT
NC_030809.1_1901	-0.620793	-1.29337	-1.23316	0.239641	0.510263	-5.83766	NOT
NC_030830.1_29138	-0.620405	0.613896	-1.88942	0.0816539	0.273809	-5.08741	NOT
chi-miR-30a-5p	-0.607567	15.4229	-2.77616	0.0159003	0.104278	-4.30276	NOT
NC_030830.1_29699	-0.605605	0.6064	-1.83326	0.0900704	0.292601	-5.17373	NOT
NC_030833.1_31772	-0.596464	-0.638151	-0.949526	0.359905	0.621099	-5.96458	NOT
chi-miR-18b-5p	-0.591276	-0.310036	-0.976983	0.346648	0.605688	-6.08557	NOT
NC_030815.1_11700	-0.590957	-1.59533	-0.485668	0.635395	0.826153	-6.26089	NOT
NC_030835.1_32988	-0.58966	4.01093	-0.791924	0.442808	0.688238	-6.86468	NOT
NC_030823.1_20959	-0.588684	-1.30849	-1.49706	0.15858	0.406912	-5.38969	NOT
chi-miR-181c-5p	-0.583634	5.73916	-1.37014	0.194154	0.459298	-6.23989	NOT
NC_030810.1_3502	-0.578784	-3.11201	-0.718605	0.485272	0.723708	-6.05989	NOT
NC_030808.1_1253	-0.578134	-2.75802	-0.755314	0.463708	0.711083	-6.03283	NOT
NC_030813.1_8786	-0.577377	-3.97567	-0.959555	0.355022	0.615813	-5.85793	NOT
NC_030813.1_9369	-0.577377	-3.97567	-0.959555	0.355022	0.615813	-5.85793	NOT
chi-miR-130a-3p	-0.576896	7.20072	-2.02689	0.0639868	0.246272	-5.32636	NOT
NC_030817.1_14289	-0.576715	-2.70554	-0.637111	0.535261	0.760555	-6.12293	NOT
NC_030815.1_11303	-0.575194	-3.65868	-0.928144	0.370473	0.627867	-5.89149	NOT
NC_030836.1_34016	-0.574289	-3.45475	-0.897452	0.386017	0.640502	-5.91169	NOT
NC_030810.1_3558	-0.574154	-0.773493	-0.726849	0.480377	0.723461	-6.20878	NOT
chi-miR-485-3p	-0.572584	1.27178	-1.32577	0.208048	0.474569	-5.94303	NOT
NC_030811.1_5501	-0.572561	-2.16982	-0.615497	0.548995	0.770519	-6.14832	NOT
NC_030828.1_27059	-0.565239	-1.95852	-0.61669	0.548231	0.770413	-6.20087	NOT
NC_030823.1_21762	-0.563379	0.71043	-1.64955	0.1233	0.352698	-5.53304	NOT
chi-miR-1307-3p	-0.559805	5.14491	-2.8704	0.0132867	0.0941845	-3.77482	NOT
chi-miR-382-3p	-0.55294	4.3118	-0.846787	0.412638	0.667853	-6.78303	NOT
NC_030835.1_32948	-0.55227	-2.66691	-0.654156	0.52457	0.755164	-6.10935	NOT
NC_030819.1_16667	-0.548716	-3.16135	-0.751071	0.46617	0.71324	-6.05124	NOT
NC_030811.1_6472	-0.54809	-4.08699	-0.749226	0.467242	0.71324	-6.03479	NOT
chi-miR-92b	-0.533723	11.979	-2.71	0.0180303	0.113449	-4.30015	NOT
chi-miR-18a-3p	-0.529944	1.6812	-1.65182	0.122831	0.352698	-5.58371	NOT
NC_030815.1_12531	-0.528669	5.86827	-0.323127	0.751807	0.87894	-7.18251	NOT
NW_017189517.1_34790	-0.52577	8.74409	-1.81814	0.0924668	0.29623	-5.71902	NOT
NC_030830.1_29598	-0.51288	-2.18554	-0.713653	0.488227	0.726181	-6.10334	NOT
NC_030818.1_16374	-0.509229	1.00304	-1.03801	0.318444	0.588532	-6.22288	NOT
chi-miR-1814	-0.508698	0.576161	-1.29548	0.217989	0.488837	-5.94128	NOT
NC_030836.1_33253	-0.507554	-4.14423	-0.69895	0.497064	0.732249	-6.07102	NOT
chi-miR-20a-3p	-0.493116	1.12068	-1.7938	0.0964441	0.301724	-5.294	NOT
NC_030814.1_10371	-0.486356	1.07064	-1.05897	0.309152	0.583895	-6.21778	NOT
NC_030812.1_7766	-0.483665	-1.39427	-0.430136	0.674236	0.844545	-6.41041	NOT
NC_030823.1_20955	-0.48172	-3.20403	-0.496323	0.628065	0.823367	-6.1995	NOT
chi-miR-92a-3p	-0.479332	12.2124	-2.35932	0.0348608	0.172762	-4.94137	NOT
chi-miR-92a-5p	-0.476913	1.35521	-0.981266	0.344612	0.605688	-6.39011	NOT
NC_030809.1_2342	-0.472638	-1.68218	-0.378402	0.711322	0.859418	-6.3904	NOT
NC_030815.1_11864	-0.472638	-1.68218	-0.378402	0.711322	0.859418	-6.3904	NOT
NW_017217917.1_36895	-0.46468	-3.06712	-0.483495	0.636895	0.826153	-6.23526	NOT
NC_030830.1_29141	-0.464057	-1.66898	-0.910363	0.379424	0.634285	-6.08359	NOT
chi-miR-376b-3p	-0.458456	2.66898	-1.25535	0.231746	0.502155	-6.19315	NOT
NC_030810.1_4990	-0.457634	-3.60702	-0.537143	0.600365	0.806246	-6.17806	NOT
chi-miR-193a	-0.454418	4.57368	-1.11619	0.284818	0.558662	-6.47054	NOT
NC_030811.1_5313	-0.453522	-4.1603	-0.497647	0.627156	0.823367	-6.19571	NOT
NC_030812.1_7300	-0.452975	-4.26849	-0.634332	0.537016	0.761339	-6.11367	NOT
NC_030813.1_8349	-0.452975	-4.45312	-0.569093	0.579124	0.790036	-6.15348	NOT
NC_030828.1_27031	-0.452755	-1.53679	-0.610573	0.55215	0.771196	-6.21821	NOT
NC_030831.1_29961	-0.452663	-3.19002	-0.762854	0.459353	0.70677	-6.02189	NOT
chi-miR-193b-3p	-0.452412	4.62904	-1.10977	0.287476	0.561938	-6.4814	NOT
NC_030822.1_20498	-0.45236	-4.26109	-0.673404	0.512644	0.743732	-6.09122	NOT
chi-miR-154b-3p	-0.446503	-1.79462	-0.417243	0.683401	0.847426	-6.33038	NOT
chi-miR-379-5p	-0.442057	8.85849	-0.876767	0.39674	0.650584	-6.92776	NOT
chi-miR-186-3p	-0.441087	-1.21281	-0.491479	0.631392	0.823367	-6.31827	NOT
NC_030818.1_15503	-0.437782	0.352031	-1.05334	0.311628	0.586594	-6.13299	NOT
chi-miR-409-5p	-0.434693	5.16065	-0.885554	0.39216	0.648773	-6.76975	NOT
chi-miR-25-5p	-0.429984	1.66295	-1.29476	0.218231	0.488837	-6.06166	NOT
NC_030809.1_2740	-0.429675	-4.1603	-0.637141	0.535242	0.760555	-6.11222	NOT
chi-miR-136-3p	-0.429165	7.60468	-1.24373	0.235853	0.507015	-6.48354	NOT
NW_017189517.1_34797	-0.421765	2.345	-0.31233	0.75981	0.882767	-6.94792	NOT
chi-miR-127-3p	-0.42116	12.1251	-1.93951	0.0747572	0.26306	-5.65224	NOT
NC_030828.1_27001	-0.420445	4.33176	-0.71941	0.484793	0.723708	-6.85828	NOT
NC_030823.1_21022	-0.418386	-1.26711	-0.802721	0.43676	0.685114	-6.18341	NOT
chi-miR-502b-3p	-0.418332	3.39935	-1.4831	0.162204	0.414768	-5.94335	NOT
NC_030832.1_30817	-0.417787	-2.99223	-0.722873	0.482734	0.723708	-6.06388	NOT
NC_030809.1_2563	-0.417194	-2.71767	-0.482536	0.637557	0.826153	-6.20599	NOT
chi-miR-369-3p	-0.416528	6.00201	-0.957122	0.356202	0.616609	-6.73553	NOT
chi-miR-153	-0.413174	-0.68224	-0.841719	0.415366	0.670331	-6.24969	NOT
NC_030826.1_24897	-0.410989	-1.90752	-0.725784	0.481007	0.723461	-6.08641	NOT
chi-miR-33b-5p	-0.408772	2.92547	-0.271051	0.790665	0.906392	-6.99526	NOT
NC_030810.1_3827	-0.404843	0.816393	-1.0953	0.293529	0.566814	-6.24191	NOT
chi-miR-3955-5p	-0.403329	2.60829	-1.09345	0.294312	0.567114	-6.39366	NOT
NC_030814.1_10579	-0.394777	1.89258	-1.03517	0.319717	0.588532	-6.37132	NOT
chi-miR-1197-3p	-0.393955	-0.193519	-0.66129	0.520131	0.750535	-6.33092	NOT
NC_030822.1_19935	-0.388344	-2.68682	-0.674669	0.511866	0.743567	-6.09932	NOT
NW_017189794.1_35498	-0.385676	-0.822811	-1.09904	0.291954	0.566056	-5.85291	NOT
NC_030826.1_25243	-0.384082	2.01027	-1.097	0.292814	0.56641	-6.32116	NOT
NC_030832.1_30395	-0.383827	-3.64827	-0.429225	0.674882	0.844545	-6.22709	NOT
NC_030832.1_30396	-0.383827	-3.64827	-0.429225	0.674882	0.844545	-6.22709	NOT
NW_017189517.1_35086	-0.383219	-0.351336	-0.50415	0.622706	0.821979	-6.60475	NOT
chi-miR-224-3p	-0.383095	-0.590623	-0.780011	0.449541	0.696385	-6.26145	NOT
chi-miR-545-3p	-0.38253	0.238446	-0.510269	0.618532	0.820957	-6.55775	NOT
NC_030813.1_9463	-0.369951	3.03132	-0.827223	0.423237	0.674408	-6.69857	NOT
NC_030813.1_8939	-0.362826	5.12902	-0.939508	0.36483	0.623831	-6.72205	NOT
NC_030819.1_16932	-0.361078	-0.686458	-0.52021	0.61178	0.815806	-6.47473	NOT
chi-miR-3955-3p	-0.357862	-1.48836	-0.342051	0.737853	0.874492	-6.47329	NOT
NC_030824.1_21836	-0.357166	-2.69435	-0.375783	0.713221	0.859426	-6.24969	NOT
chi-miR-410-3p	-0.353746	6.14057	-1.21845	0.244995	0.51675	-6.45031	NOT
chi-miR-106b-5p	-0.346501	6.51482	-1.99323	0.0679542	0.252587	-5.37095	NOT
chi-miR-25-3p	-0.345999	11.023	-1.45207	0.170506	0.429689	-6.34052	NOT
chi-miR-154b-5p	-0.344818	4.17713	-0.845118	0.413535	0.668339	-6.73539	NOT
chi-miR-363-3p	-0.341249	4.17071	-1.38428	0.189889	0.459298	-6.1711	NOT
chi-miR-342-5p	-0.334074	1.6496	-1.10767	0.288347	0.561938	-6.25161	NOT
NC_030812.1_8299	-0.333184	-3.38924	-0.447087	0.66227	0.838383	-6.22414	NOT
NW_017189516.1_34367	-0.332314	-3.44482	-0.335817	0.742439	0.875205	-6.26697	NOT
chi-miR-136-5p	-0.33026	5.83638	-0.436665	0.669616	0.841717	-7.09987	NOT
NC_030818.1_15876	-0.308929	-0.785747	-0.58756	0.56703	0.779231	-6.43076	NOT
chi-miR-181b-5p	-0.300542	9.39888	-1.66339	0.120464	0.350441	-5.98392	NOT
chi-miR-485-5p	-0.298553	2.37933	-1.13802	0.275927	0.546971	-6.32162	NOT
NC_030823.1_21436	-0.296794	-0.113874	-0.42012	0.681351	0.847426	-6.58313	NOT
NC_030825.1_23434	-0.294218	1.09518	-0.856499	0.407442	0.663563	-6.45766	NOT
NC_030815.1_11844	-0.293061	-2.81919	-0.37277	0.715408	0.859718	-6.25499	NOT
chi-let-7c-3p	-0.288461	1.05624	-0.642701	0.531741	0.760555	-6.5827	NOT
chi-miR-15b-5p	-0.288006	5.44313	-1.12614	0.280738	0.554544	-6.52158	NOT
NC_030825.1_23386	-0.287052	3.78318	-0.997989	0.336744	0.60359	-6.57593	NOT
NC_030823.1_21435	-0.286362	-0.0948519	-0.398078	0.697121	0.853452	-6.59696	NOT
chi-let-7d-3p	-0.284524	5.66366	-1.37041	0.194071	0.459298	-6.25844	NOT
NC_030812.1_7983	-0.284464	-0.246812	-0.421647	0.680265	0.847426	-6.58199	NOT
chi-miR-16a-3p	-0.283544	0.801694	-0.550346	0.59154	0.798222	-6.6542	NOT
chi-miR-106b-3p	-0.279442	6.67452	-1.38294	0.19029	0.459298	-6.2781	NOT
NC_030808.1_1339	-0.278987	2.34193	-0.90922	0.380005	0.634285	-6.5569	NOT
NC_030816.1_13211	-0.278987	2.34193	-0.90922	0.380005	0.634285	-6.5569	NOT
NC_030825.1_23311	-0.278859	-1.45983	-0.319957	0.754154	0.880764	-6.3435	NOT
NC_030822.1_19615	-0.276128	-3.67244	-0.305608	0.764807	0.887557	-6.26995	NOT
NC_030832.1_31252	-0.276075	-4.01439	-0.359344	0.725185	0.867743	-6.25147	NOT
NC_030819.1_17156	-0.273319	-0.961477	-0.593905	0.562905	0.776706	-6.37756	NOT
chi-miR-493-3p	-0.270456	7.20886	-0.484326	0.636321	0.826153	-7.13678	NOT
NC_030809.1_3338	-0.270302	1.96902	-0.267316	0.793476	0.90683	-6.95063	NOT
chi-miR-219	-0.269418	-1.88941	-0.333291	0.744301	0.875205	-6.31346	NOT
chi-miR-411a-3p	-0.26595	4.63811	-1.20898	0.248488	0.519228	-6.40407	NOT
chi-miR-106a-5p	-0.264689	2.44686	-0.731074	0.477879	0.723277	-6.72393	NOT
NW_017201244.1_36159	-0.261856	1.3585	-0.784856	0.446795	0.693089	-6.49571	NOT
chi-miR-380-3p	-0.261852	6.14485	-0.810123	0.432646	0.681718	-6.86469	NOT
NC_030826.1_25810	-0.255101	-2.20018	-0.37971	0.710374	0.859418	-6.29833	NOT
NC_030833.1_31460	-0.253537	-1.19908	-0.476708	0.64159	0.826153	-6.36712	NOT
NW_017189674.1_35392	-0.253081	-3.2091	-0.254596	0.803072	0.915294	-6.28966	NOT
NC_030825.1_23366	-0.249457	-2.2021	-0.566973	0.580521	0.790978	-6.18894	NOT
NC_030818.1_15542	-0.249195	13.9651	-0.996458	0.337458	0.60359	-6.96269	NOT
NC_030823.1_21771	-0.249195	13.9651	-0.996458	0.337459	0.60359	-6.96269	NOT
NC_030825.1_23512	-0.247332	-3.2676	-0.271889	0.790035	0.906392	-6.28588	NOT
NC_030818.1_15605	-0.235965	-3.53858	-0.204159	0.841433	0.925742	-6.30087	NOT
chi-miR-188-5p	-0.234114	2.19625	-0.5201	0.611855	0.815806	-6.80899	NOT
NC_030810.1_3611	-0.22416	-0.650347	-0.617518	0.547702	0.770413	-6.34483	NOT
chi-miR-671-5p	-0.222848	2.30236	-0.625231	0.542786	0.766409	-6.77428	NOT
NW_017189607.1_35271	-0.220111	-3.69661	-0.221067	0.828521	0.923015	-6.29775	NOT
chi-miR-330-5p	-0.219596	3.69039	-0.775163	0.452301	0.699692	-6.75153	NOT
chi-miR-125b-3p	-0.219406	7.58739	-0.906749	0.381262	0.635436	-6.83542	NOT
NC_030825.1_23433	-0.219135	1.1633	-0.592588	0.56376	0.776706	-6.66122	NOT
chi-miR-411a-5p	-0.21863	10.7152	-0.644011	0.530918	0.760394	-7.15306	NOT
NC_030814.1_10456	-0.216454	-0.054142	-0.450106	0.660149	0.838383	-6.59376	NOT
NC_030820.1_17444	-0.21322	0.785288	-0.806496	0.434659	0.682774	-6.41539	NOT
NC_030826.1_24318	-0.21322	0.785288	-0.806496	0.434659	0.682774	-6.41539	NOT
chi-miR-345-3p	-0.211748	5.30715	-0.928857	0.370117	0.627867	-6.73895	NOT
NC_030810.1_3592	-0.208485	-0.814416	-0.303589	0.76631	0.887557	-6.55817	NOT
NC_030836.1_33170	-0.207705	-3.48458	-0.177572	0.861833	0.935797	-6.30207	NOT
NW_017189740.1_35465	-0.207216	-3.52805	-0.223489	0.826675	0.923015	-6.29249	NOT
NC_030814.1_9595	-0.207205	-3.84584	-0.241292	0.813144	0.919532	-6.28819	NOT
NC_030824.1_22189	-0.206201	-4.13534	-0.190303	0.852051	0.930114	-6.30036	NOT
NC_030826.1_25462	-0.20598	-3.72087	-0.23251	0.819812	0.921684	-6.29337	NOT
NC_030827.1_26353	-0.205197	-1.9852	-0.505029	0.622106	0.821979	-6.21763	NOT
chi-miR-181c-3p	-0.200512	1.95248	-0.691366	0.50166	0.736338	-6.65013	NOT
chi-miR-369-5p	-0.19971	3.99465	-0.719599	0.48468	0.723708	-6.8242	NOT
NC_030828.1_27245	-0.197609	-2.76461	-0.342662	0.737404	0.874492	-6.26477	NOT
NC_030828.1_27623	-0.19586	1.53796	-0.725407	0.481231	0.723461	-6.58802	NOT
chi-miR-20b	-0.186363	2.44434	-0.692009	0.501269	0.736338	-6.75146	NOT
NC_030814.1_10661	-0.185608	0.839142	-0.214225	0.83374	0.923629	-6.86245	NOT
chi-miR-17-3p	-0.185191	3.72887	-0.87987	0.395119	0.650189	-6.67067	NOT
chi-miR-2331	-0.180655	-1.73762	-0.231653	0.820463	0.921684	-6.40943	NOT
NC_030820.1_17781	-0.17051	-3.70781	-0.194735	0.848652	0.930114	-6.29981	NOT
chi-miR-423-3p	-0.170181	9.92355	-0.762773	0.4594	0.70677	-7.05354	NOT
NC_030817.1_14568	-0.170078	-3.7893	-0.204658	0.841052	0.925742	-6.29775	NOT
NC_030820.1_18388	-0.163943	-0.184347	-0.247183	0.80868	0.917446	-6.65525	NOT
chi-miR-30e-3p	-0.159701	7.88521	-0.815877	0.429464	0.68034	-6.92731	NOT
NC_030836.1_33507	-0.157029	-1.54083	-0.229074	0.822424	0.92179	-6.35855	NOT
NC_030832.1_30588	-0.155236	4.57291	-0.127161	0.900785	0.948195	-7.16948	NOT
chi-miR-10b-5p	-0.151683	15.2955	-0.394563	0.699649	0.853648	-7.43271	NOT
NC_030833.1_31652	-0.150167	-2.38281	-0.345919	0.735013	0.874306	-6.27564	NOT
chi-miR-487b-3p	-0.148044	4.89237	-0.460699	0.652729	0.833501	-7.03316	NOT
chi-miR-499-3p	-0.146767	-3.72813	-0.150912	0.882393	0.938537	-6.30666	NOT
chi-miR-874-5p	-0.144157	0.204743	-0.34439	0.736135	0.874306	-6.59669	NOT
chi-miR-379-3p	-0.142594	4.32496	-0.476181	0.641956	0.826153	-7.00041	NOT
chi-miR-1306-5p	-0.141389	1.70577	-0.473672	0.643696	0.826153	-6.78704	NOT
NW_017189516.1_34356	-0.138473	-3.30435	-0.151928	0.881608	0.938537	-6.3149	NOT
NC_030833.1_31811	-0.138008	0.789254	-0.490844	0.631829	0.823367	-6.6787	NOT
NC_030825.1_23224	-0.135831	6.93497	-0.748775	0.467505	0.71324	-6.94616	NOT
NC_030826.1_25321	-0.13403	-3.01533	-0.158575	0.876474	0.935797	-6.31088	NOT
NC_030828.1_26712	-0.131414	6.39069	-0.754622	0.464109	0.711083	-6.93515	NOT
chi-miR-877-5p	-0.130185	2.90684	-0.34521	0.735533	0.874306	-6.93754	NOT
chi-miR-200b	-0.129993	13.5917	-0.393453	0.700448	0.853648	-7.39647	NOT
NC_030813.1_9166	-0.12864	1.22563	-0.218397	0.830557	0.923015	-6.85818	NOT
chi-miR-380-5p	-0.128316	-1.96797	-0.20568	0.84027	0.925742	-6.40365	NOT
NC_030821.1_18679	-0.12459	-2.54915	-0.110149	0.913996	0.959396	-6.34942	NOT
chi-miR-324-3p	-0.121394	1.83983	-0.492601	0.630621	0.823367	-6.7845	NOT
chi-miR-30c-3p	-0.119652	2.25773	-0.446512	0.662674	0.838383	-6.84874	NOT
NC_030835.1_32832	-0.118807	-0.306886	-0.283208	0.781537	0.901464	-6.57397	NOT
NC_030817.1_14494	-0.115205	0.649111	-0.32654	0.749284	0.877232	-6.67124	NOT
chi-miR-411b-3p	-0.112079	1.27827	-0.175393	0.86351	0.935797	-6.88128	NOT
NC_030820.1_17846	-0.106061	-1.28543	-0.166115	0.870657	0.935797	-6.48183	NOT
chi-miR-382-5p	-0.103783	4.59981	-0.154288	0.879784	0.938436	-7.14975	NOT
NC_030828.1_26799	-0.100679	-4.22572	-0.142894	0.888595	0.941557	-6.30869	NOT
NC_030828.1_26800	-0.100679	-4.22572	-0.142894	0.888595	0.941557	-6.30869	NOT
chi-miR-2284e	-0.0943338	-1.97614	-0.139363	0.891328	0.942383	-6.34696	NOT
chi-miR-148b-3p	-0.092869	10.6683	-0.191727	0.850959	0.930114	-7.36471	NOT
chi-miR-331-5p	-0.0918414	4.53569	-0.273953	0.788484	0.905745	-7.09641	NOT
NC_030809.1_2497	-0.0871983	-2.29391	-0.222034	0.827784	0.923015	-6.31329	NOT
NC_030819.1_16836	-0.0870944	-2.64623	-0.106046	0.917187	0.959891	-6.32495	NOT
NC_030830.1_29669	-0.0868555	-1.32656	-0.102357	0.920056	0.959891	-6.42989	NOT
NC_030824.1_22271	-0.0858212	-2.85155	-0.0874481	0.931666	0.967068	-6.32868	NOT
NC_030826.1_25461	-0.0851898	-3.74504	-0.098407	0.923131	0.961773	-6.31588	NOT
NC_030818.1_15101	-0.0832218	-0.333675	-0.136455	0.893581	0.942383	-6.63254	NOT
NC_030818.1_15858	-0.0832218	-0.333675	-0.136455	0.893581	0.942383	-6.63254	NOT
NC_030813.1_9158	-0.0818477	2.94921	-0.210231	0.836791	0.925178	-6.97513	NOT
NC_030833.1_31459	-0.0807302	-1.53614	-0.159826	0.875508	0.935797	-6.41261	NOT
chi-miR-411b-5p	-0.0767207	1.4597	-0.0642732	0.949744	0.973661	-6.93884	NOT
chi-miR-377	-0.0740792	-1.15378	-0.144891	0.887049	0.941557	-6.44966	NOT
NC_030828.1_27306	-0.0728094	-3.26532	-0.0855717	0.933128	0.967689	-6.32256	NOT
chi-miR-582-5p	-0.0693719	6.57788	-0.134587	0.895028	0.943021	-7.22533	NOT
NC_030808.1_43	-0.0688982	1.61533	-0.164784	0.871683	0.935797	-6.87208	NOT
chi-miR-378-3p	-0.0688501	12.541	-0.380772	0.709605	0.859418	-7.36857	NOT
chi-miR-30e-5p	-0.0628935	11.4578	-0.333755	0.743959	0.875205	-7.34099	NOT
NC_030823.1_21745	-0.0616927	10.6578	-0.228282	0.823026	0.92179	-7.33251	NOT
NC_030810.1_4355	-0.0570383	1.91902	-0.146974	0.885438	0.940883	-6.91147	NOT
chi-miR-200c	-0.0504041	11.624	-0.120571	0.9059	0.952683	-7.40795	NOT
chi-miR-191-3p	-0.0497831	3.79302	-0.17681	0.862419	0.935797	-7.04728	NOT
chi-miR-429	-0.0456857	8.69552	-0.234776	0.81809	0.921684	-7.287	NOT
chi-miR-106a-3p	-0.0437088	-1.58206	-0.0843507	0.93408	0.96778	-6.37077	NOT
NC_030827.1_26517	-0.0417962	1.08252	-0.164403	0.871976	0.935797	-6.80941	NOT
NC_030829.1_27746	-0.0342523	-2.99594	-0.0379092	0.970344	0.981739	-6.32919	NOT
NC_030812.1_7426	-0.0307161	0.103753	-0.0791259	0.938154	0.96782	-6.69015	NOT
NC_030831.1_29819	-0.0231287	0.921307	-0.064675	0.94943	0.973661	-6.79949	NOT
NC_030828.1_27224	-0.0216728	-2.76971	-0.0213879	0.983265	0.986475	-6.32671	NOT
NC_030833.1_31840	-0.0157497	-1.45837	-0.027747	0.978291	0.985329	-6.464	NOT
NC_030829.1_28090	-0.0134297	1.41569	-0.0422748	0.966931	0.980599	-6.84374	NOT
chi-miR-323b	-0.012805	3.15353	-0.033531	0.973767	0.98254	-7.023	NOT
chi-miR-326-3p	-0.0103886	4.31779	-0.0234166	0.981678	0.986475	-7.11506	NOT
NC_030810.1_4151	-0.00915024	-4.08874	-0.0155267	0.987851	0.989618	-6.32457	NOT
chi-miR-16b-5p	-0.00852062	8.9281	-0.0300339	0.976502	0.984413	-7.31229	NOT
chi-miR-188-3p	0.000292496	-0.357857	0.000877412	0.999313	0.999313	-6.57593	NOT
chi-miR-195-5p	0.0077415	4.9858	0.035246	0.972426	0.982072	-7.14782	NOT
NC_030810.1_4011	0.00898903	-0.842829	0.0111839	0.991249	0.992135	-6.52875	NOT
chi-miR-376c-5p	0.0129183	0.857612	0.0208302	0.983702	0.986475	-6.82828	NOT
chi-miR-500-3p	0.0146443	7.39483	0.0749791	0.941388	0.969076	-7.25241	NOT
chi-miR-1271-5p	0.0147363	5.91468	0.0637026	0.950189	0.973661	-7.20069	NOT
chi-miR-497-5p	0.0158571	7.5447	0.0925788	0.927669	0.96444	-7.25038	NOT
NC_030836.1_33523	0.017064	5.77272	0.0432353	0.96618	0.980599	-7.19943	NOT
chi-miR-2411-3p	0.0175016	-2.00383	0.0355866	0.97216	0.982072	-6.36844	NOT
chi-miR-376c-3p	0.0201523	4.04767	0.0650877	0.949108	0.973661	-7.08723	NOT
NC_030823.1_21290	0.0213509	0.394296	0.0206625	0.983833	0.986475	-6.82143	NOT
NC_030836.1_33501	0.0256535	-1.8665	0.0232732	0.981791	0.986475	-6.48067	NOT
chi-miR-376b-5p	0.0260082	0.810043	0.043971	0.965605	0.980599	-6.81569	NOT
chi-miR-376e-5p	0.0260082	0.810043	0.043971	0.965605	0.980599	-6.81569	NOT
NC_030828.1_27273	0.0296755	-0.428118	0.0389024	0.969567	0.981739	-6.6354	NOT
NC_030811.1_6068	0.031345	-0.794699	0.0771399	0.939703	0.968231	-6.56946	NOT
chi-miR-33b-3p	0.0330226	-0.86275	0.0813726	0.936402	0.96782	-6.54292	NOT
NC_030814.1_10486	0.0344209	-3.50946	0.0432694	0.966153	0.980599	-6.31947	NOT
NC_030824.1_21930	0.0348258	2.35548	0.137263	0.892955	0.942383	-6.96932	NOT
NC_030818.1_16075	0.0349927	-1.77049	0.0415905	0.967466	0.980599	-6.38903	NOT
NC_030818.1_16159	0.0372428	-3.0283	0.0481741	0.96232	0.980599	-6.32686	NOT
chi-miR-376e-3p	0.0406853	3.30197	0.0721413	0.943602	0.970464	-7.03381	NOT
chi-miR-15b-3p	0.0425641	2.46911	0.136558	0.893501	0.942383	-6.9611	NOT
NC_030836.1_33198	0.043576	-1.1939	0.0605927	0.952618	0.974367	-6.44333	NOT
chi-miR-144-3p	0.0453248	2.28685	0.0591988	0.953706	0.97459	-6.96127	NOT
NC_030811.1_6125	0.0464101	2.18897	0.205302	0.840559	0.925742	-6.92915	NOT
NC_030825.1_22860	0.0465823	-1.63339	0.061901	0.951596	0.974212	-6.45689	NOT
NC_030808.1_1207	0.0472743	4.24161	0.233316	0.819199	0.921684	-7.06798	NOT
chi-miR-15a-5p	0.0484099	7.10002	0.228917	0.822543	0.92179	-7.21533	NOT
NC_030817.1_14849	0.0501494	0.355887	0.152136	0.881447	0.938537	-6.69892	NOT
chi-miR-330-3p	0.0503999	2.27424	0.162066	0.87378	0.935797	-6.95103	NOT
chi-miR-28-3p	0.0517381	9.84779	0.201798	0.84324	0.926819	-7.31749	NOT
NC_030826.1_24597	0.0525024	-1.87716	0.0577307	0.954853	0.974873	-6.36386	NOT
chi-miR-141	0.0586066	11.9373	0.244212	0.81093	0.918344	-7.38653	NOT
NC_030810.1_4653	0.0592535	-2.30636	0.0479148	0.962522	0.980599	-6.33866	NOT
chi-miR-532-5p	0.0667482	8.61177	0.378622	0.711162	0.859418	-7.2251	NOT
NC_030810.1_5154	0.0690194	1.74949	0.0830434	0.935099	0.96782	-6.87314	NOT
NC_030817.1_14238	0.0699945	8.90623	0.40098	0.695035	0.852617	-7.22594	NOT
NC_030814.1_10195	0.0740646	-3.63372	0.0787594	0.93844	0.96782	-6.31836	NOT
NW_017199850.1_36129	0.0740646	-3.63372	0.0787594	0.93844	0.96782	-6.31836	NOT
chi-miR-126-5p	0.0751212	12.6722	0.248686	0.807542	0.917446	-7.40409	NOT
NC_030836.1_33332	0.0751816	-1.44581	0.107503	0.916054	0.959891	-6.45023	NOT
NC_030828.1_26853	0.0753993	-4.83775	0.116902	0.908749	0.954783	-6.31811	NOT
NC_030821.1_19129	0.0753993	-4.40399	0.107011	0.916436	0.959891	-6.31926	NOT
NC_030815.1_11834	0.0753993	-4.72098	0.0968427	0.924348	0.962147	-6.32034	NOT
NC_030809.1_2218	0.0755084	-2.98736	0.0918023	0.928274	0.96444	-6.32576	NOT
NC_030826.1_24447	0.081009	0.96519	0.216032	0.832361	0.923015	-6.76342	NOT
NC_030826.1_25382	0.081009	0.96519	0.216032	0.832361	0.923015	-6.76342	NOT
NC_030826.1_25755	0.0899945	7.03777	0.408301	0.689788	0.848366	-7.1573	NOT
NC_030818.1_15169	0.0945381	-0.16616	0.174102	0.864504	0.935797	-6.58406	NOT
NC_030830.1_29617	0.0976484	-2.14476	0.164855	0.871628	0.935797	-6.39458	NOT
chi-miR-3959-5p	0.098687	7.55638	0.21966	0.829594	0.923015	-7.23923	NOT
NC_030810.1_3786	0.0990077	2.44469	0.459732	0.653406	0.833501	-6.88934	NOT
chi-miR-362-3p	0.0991417	1.80911	0.206551	0.839604	0.925742	-6.88975	NOT
chi-miR-1307-5p	0.0994352	5.2727	0.190688	0.851755	0.930114	-7.15945	NOT
NC_030812.1_8128	0.0995398	-0.428835	0.193858	0.849324	0.930114	-6.56151	NOT
NC_030823.1_20902	0.103429	1.14744	0.177559	0.861843	0.935797	-6.8399	NOT
chi-miR-98-5p	0.104085	9.88244	0.454745	0.656895	0.836048	-7.23307	NOT
NC_030824.1_22445	0.104444	2.60248	0.440949	0.666592	0.840042	-6.8915	NOT
NC_030812.1_7668	0.106745	0.773159	0.101829	0.920467	0.959891	-6.88933	NOT
chi-miR-27b-3p	0.11047	14.3052	0.381905	0.708785	0.859418	-7.40791	NOT
NC_030812.1_8014	0.111031	-1.36162	0.103549	0.919129	0.959891	-6.47262	NOT
NC_030813.1_8803	0.111031	-1.36162	0.103549	0.919129	0.959891	-6.47262	NOT
NC_030808.1_439	0.111271	-1.72003	0.19323	0.849805	0.930114	-6.38755	NOT
NC_030830.1_29320	0.111291	-1.00566	0.314799	0.757977	0.881552	-6.39865	NOT
NC_030814.1_9992	0.112145	-3.55001	0.173	0.865352	0.935797	-6.30318	NOT
chi-miR-202-5p	0.112222	1.33868	0.297463	0.770877	0.891923	-6.81185	NOT
chi-miR-143-3p	0.114282	16.5814	0.35241	0.730255	0.871656	-7.49181	NOT
NC_030819.1_16760	0.114812	2.26393	0.330667	0.746237	0.876085	-6.87807	NOT
chi-miR-148a-3p	0.11537	13.9483	0.512824	0.616793	0.820437	-7.42016	NOT
chi-miR-125a-3p	0.119748	1.21292	0.430504	0.673975	0.844545	-6.71027	NOT
chi-miR-224-5p	0.121005	8.90253	0.340757	0.738804	0.874694	-7.25499	NOT
chi-miR-191-5p	0.12437	13.1299	0.62983	0.539866	0.763446	-7.23633	NOT
chi-miR-328-3p	0.126003	6.28524	0.167562	0.869542	0.935797	-7.20423	NOT
NC_030815.1_11679	0.128422	0.169033	0.3151	0.757754	0.881552	-6.64699	NOT
NC_030827.1_26289	0.129887	7.46766	0.596156	0.561447	0.77645	-7.06848	NOT
NW_017189516.1_34588	0.129928	1.45057	0.267663	0.793215	0.90683	-6.84647	NOT
NC_030826.1_25150	0.131707	4.64565	0.373433	0.714927	0.859718	-7.08072	NOT
NC_030817.1_13913	0.138557	2.22977	0.31586	0.75719	0.881552	-6.91035	NOT
NC_030832.1_31108	0.138557	2.22977	0.31586	0.75719	0.881552	-6.91035	NOT
NC_030812.1_7117	0.141024	-0.648288	0.246924	0.808876	0.917446	-6.50216	NOT
NW_017189519.1_35116	0.143315	6.68918	0.527465	0.606876	0.81304	-7.08767	NOT
NC_030826.1_25216	0.144688	2.32103	0.438588	0.668258	0.840953	-6.81853	NOT
chi-miR-98-3p	0.14512	3.44152	0.473835	0.643583	0.826153	-6.93338	NOT
NC_030830.1_29258	0.146818	-1.92487	0.193727	0.849424	0.930114	-6.35499	NOT
chi-miR-365-3p	0.14777	5.39518	0.375218	0.713631	0.859426	-7.09766	NOT
NC_030828.1_27574	0.151119	0.837431	0.554443	0.588815	0.798222	-6.67302	NOT
NC_030819.1_17044	0.155378	-1.74055	0.327538	0.748546	0.877232	-6.33199	NOT
chi-miR-10a-5p	0.155954	11.9149	0.378766	0.711058	0.859418	-7.32905	NOT
chi-miR-1296	0.156688	3.77229	0.720131	0.484364	0.723708	-6.81705	NOT
chi-miR-16b-3p	0.156913	1.402	0.475404	0.642494	0.826153	-6.77233	NOT
NC_030818.1_15794	0.15819	-3.5031	0.225994	0.824768	0.922818	-6.30042	NOT
NW_017189517.1_34826	0.159538	-3.15966	0.159438	0.875807	0.935797	-6.31143	NOT
NW_017189517.1_35035	0.159538	-3.15966	0.159438	0.875807	0.935797	-6.31143	NOT
NW_017189517.1_35039	0.159538	-3.15966	0.159438	0.875807	0.935797	-6.31143	NOT
NW_017189517.1_35043	0.159538	-3.15966	0.159438	0.875807	0.935797	-6.31143	NOT
NW_017211724.1_36457	0.159538	-3.15966	0.159438	0.875807	0.935797	-6.31143	NOT
NC_030830.1_29036	0.159746	2.44554	0.69974	0.496587	0.732249	-6.7188	NOT
NC_030808.1_357	0.16312	4.56697	0.416412	0.683994	0.847426	-7.03818	NOT
NC_030835.1_32990	0.16312	4.56697	0.416412	0.683994	0.847426	-7.03818	NOT
chi-miR-660	0.164675	9.42277	0.998057	0.336712	0.60359	-6.81658	NOT
chi-miR-2284d	0.16757	-0.394113	0.394397	0.699768	0.853648	-6.49087	NOT
NC_030819.1_16860	0.169901	5.20741	0.502515	0.623823	0.821979	-7.0259	NOT
NC_030812.1_7616	0.172343	2.31789	0.360539	0.724313	0.867743	-6.88503	NOT
NC_030818.1_15609	0.173825	-2.70149	0.277055	0.786153	0.904924	-6.29932	NOT
NC_030817.1_14479	0.173955	-1.78014	0.440678	0.666783	0.840042	-6.27719	NOT
NC_030826.1_25632	0.174345	-0.134368	0.351678	0.730791	0.871656	-6.55156	NOT
NC_030828.1_26890	0.17622	-1.75145	0.220299	0.829107	0.923015	-6.42113	NOT
chi-miR-33a-5p	0.178585	1.50932	0.166726	0.870186	0.935797	-6.92012	NOT
chi-miR-2284c	0.180617	-1.05733	0.356519	0.727249	0.869284	-6.4033	NOT
NC_030826.1_25149	0.182395	4.79345	0.506469	0.621122	0.821979	-7.0276	NOT
chi-miR-378-5p	0.185856	5.47416	0.909831	0.379694	0.634285	-6.7713	NOT
NC_030829.1_28284	0.186095	-0.325462	0.332951	0.744551	0.875205	-6.53005	NOT
chi-miR-363-5p	0.186203	-3.47522	0.218077	0.830801	0.923015	-6.29974	NOT
NC_030829.1_28054	0.186556	-2.26116	0.168861	0.86854	0.935797	-6.38719	NOT
NC_030825.1_23092	0.186982	3.78962	1.06712	0.305597	0.580572	-6.50352	NOT
NC_030825.1_22961	0.193133	-0.113417	0.463314	0.650904	0.832206	-6.49183	NOT
NC_030810.1_4233	0.193242	6.09091	0.988307	0.341283	0.605688	-6.69909	NOT
chi-miR-425-3p	0.200213	2.11423	0.811171	0.432065	0.681718	-6.60587	NOT
NC_030812.1_6974	0.200796	-3.27396	0.269093	0.792139	0.90683	-6.28149	NOT
NC_030812.1_6784	0.20089	-3.68772	0.246339	0.809319	0.917446	-6.28758	NOT
NC_030820.1_18384	0.202024	6.51448	0.797556	0.439647	0.686688	-6.89267	NOT
chi-miR-197-3p	0.204877	5.92713	0.993715	0.338742	0.604127	-6.68972	NOT
NC_030825.1_23747	0.207873	-0.704012	0.370506	0.717053	0.860771	-6.45937	NOT
NC_030834.1_32128	0.208658	9.86366	0.522201	0.610433	0.815806	-7.20339	NOT
NC_030832.1_30758	0.218281	7.27144	1.06537	0.306356	0.580572	-6.66804	NOT
NC_030826.1_25682	0.219004	0.722392	0.467387	0.648065	0.829524	-6.66451	NOT
chi-miR-544-5p	0.221711	0.699534	0.253168	0.804152	0.915294	-6.74753	NOT
NC_030819.1_17370	0.221999	-1.41909	0.551129	0.591019	0.798222	-6.26763	NOT
NW_017189596.1_35264	0.221999	-1.41909	0.551129	0.591019	0.798222	-6.26763	NOT
chi-miR-3958-3p	0.223413	6.82944	0.185358	0.855848	0.933349	-7.22783	NOT
NC_030834.1_32201	0.224213	-0.0208343	0.544622	0.595357	0.80048	-6.46046	NOT
NC_030817.1_14862	0.226912	-2.0625	0.335129	0.742946	0.875205	-6.30691	NOT
chi-miR-27b-5p	0.229491	3.79792	0.562841	0.58325	0.79373	-6.88991	NOT
NC_030820.1_17589	0.230967	-1.7584	0.344982	0.7357	0.874306	-6.31574	NOT
NC_030834.1_32127	0.231551	9.10654	0.493632	0.629912	0.823367	-7.195	NOT
NC_030831.1_29752	0.234992	-0.475757	0.409035	0.689263	0.848366	-6.39789	NOT
chi-miR-30d-3p	0.234998	5.50947	1.2731	0.225577	0.495638	-6.37103	NOT
NW_017189517.1_34901	0.237546	0.437036	0.76913	0.455749	0.704053	-6.448	NOT
NC_030834.1_32066	0.237869	0.805463	0.50902	0.619383	0.820957	-6.66898	NOT
chi-let-7g-3p	0.24	1.76651	1.00309	0.334368	0.60359	-6.40424	NOT
chi-miR-877-3p	0.242129	-0.674495	0.698168	0.497537	0.732249	-6.32543	NOT
NC_030833.1_31855	0.243648	0.994002	0.819612	0.427408	0.678041	-6.45543	NOT
chi-miR-331-3p	0.244042	6.26832	0.72655	0.480554	0.723461	-6.94669	NOT
NC_030828.1_26896	0.248708	2.05959	0.814499	0.430225	0.680582	-6.59681	NOT
chi-let-7f-3p	0.249763	4.04716	1.25327	0.232477	0.502654	-6.30288	NOT
NC_030818.1_15349	0.249863	-1.99992	0.380525	0.709784	0.859418	-6.27058	NOT
chi-let-7d-5p	0.249889	8.46661	1.27148	0.226135	0.495638	-6.4837	NOT
NC_030822.1_20572	0.251068	-1.95915	0.28151	0.78281	0.902004	-6.38867	NOT
chi-miR-148a-5p	0.252145	8.61595	0.916636	0.376249	0.633683	-6.87786	NOT
chi-miR-374b-3p	0.252878	4.13616	0.477812	0.640826	0.826153	-6.96986	NOT
NC_030822.1_20620	0.255144	-1.3846	0.406871	0.690812	0.848366	-6.31191	NOT
chi-miR-30c-5p	0.255228	10.2196	1.04226	0.316542	0.588532	-6.79744	NOT
chi-miR-147-3p	0.257809	2.2718	0.881411	0.394315	0.650189	-6.5076	NOT
chi-miR-3431-3p	0.260692	6.64388	0.745554	0.469382	0.713308	-6.94461	NOT
chi-miR-190a-3p	0.261295	1.63516	0.660399	0.520684	0.750535	-6.66673	NOT
NC_030815.1_12003	0.263385	-0.604519	0.238497	0.815264	0.919532	-6.57756	NOT
NC_030824.1_22695	0.263385	-0.604519	0.238497	0.815264	0.919532	-6.57756	NOT
NC_030831.1_30361	0.263385	-0.604519	0.238497	0.815264	0.919532	-6.57756	NOT
NC_030819.1_16677	0.266305	-1.85479	0.639028	0.534053	0.760555	-6.16448	NOT
NW_017189517.1_35015	0.266992	-1.92346	0.171959	0.866154	0.935797	-6.58096	NOT
NC_030836.1_33371	0.267017	-0.710513	0.58061	0.571565	0.781628	-6.31155	NOT
chi-miR-340-3p	0.267866	5.78466	0.878339	0.395918	0.650189	-6.78935	NOT
chi-miR-148b-5p	0.271531	5.40162	1.33885	0.20387	0.4686	-6.27989	NOT
NC_030832.1_31013	0.277833	-1.07225	0.598954	0.559636	0.77645	-6.29123	NOT
chi-miR-671-3p	0.278204	3.6131	0.977462	0.34642	0.605688	-6.56605	NOT
chi-miR-133a-3p	0.281901	6.30789	0.551318	0.590892	0.798222	-7.04654	NOT
chi-miR-99a-3p	0.283211	5.33887	1.00267	0.334562	0.60359	-6.65394	NOT
chi-miR-181b-3p	0.285998	-1.75028	0.414047	0.685681	0.848366	-6.31349	NOT
chi-miR-340-5p	0.289985	8.75816	0.987032	0.341884	0.605688	-6.80311	NOT
NC_030808.1_558	0.290305	2.57054	1.03501	0.319788	0.588532	-6.46872	NOT
NC_030811.1_5788	0.290584	-3.37025	0.447769	0.66179	0.838383	-6.21978	NOT
NC_030825.1_23143	0.290617	-2.44649	0.296218	0.771806	0.892077	-6.30412	NOT
NC_030810.1_3489	0.296965	0.47301	0.747492	0.468252	0.71324	-6.45884	NOT
chi-miR-23b-3p	0.297636	10.4995	0.833117	0.420024	0.673577	-6.99967	NOT
NC_030835.1_32998	0.297709	2.77532	0.545694	0.594642	0.800479	-6.85257	NOT
chi-miR-874-3p	0.302807	3.64757	0.720297	0.484265	0.723708	-6.75832	NOT
NC_030812.1_7296	0.304703	-0.601054	0.360396	0.724417	0.867743	-6.54462	NOT
chi-miR-192-5p	0.305131	10.0916	2.1594	0.0503639	0.214478	-5.21628	NOT
NC_030829.1_28089	0.305502	1.44162	1.02409	0.324721	0.592325	-6.31119	NOT
NC_030818.1_16387	0.308197	-1.05436	0.763521	0.458969	0.70677	-6.22279	NOT
chi-miR-26a-3p	0.311895	0.181135	0.491847	0.631139	0.823367	-6.5299	NOT
chi-miR-361-5p	0.315296	6.16051	1.39824	0.185753	0.454244	-6.22929	NOT
chi-miR-103-5p	0.316201	-1.82644	0.668574	0.515622	0.747085	-6.12965	NOT
NC_030823.1_21059	0.318438	-2.44988	0.581167	0.571201	0.781628	-6.16789	NOT
NC_030823.1_21676	0.318438	-2.44988	0.581167	0.571201	0.781628	-6.16789	NOT
chi-miR-329b-3p	0.318888	3.08158	0.608577	0.553432	0.771196	-6.83339	NOT
NC_030818.1_15717	0.320817	-3.25004	0.591768	0.564293	0.776706	-6.14565	NOT
NC_030825.1_23353	0.320901	-2.82485	0.614412	0.549689	0.770528	-6.13179	NOT
NC_030826.1_24291	0.322339	-3.89497	0.458059	0.654575	0.834043	-6.21098	NOT
NC_030824.1_21986	0.322415	7.88845	1.72087	0.109293	0.330483	-5.84418	NOT
NC_030812.1_6938	0.323072	-3.02084	0.332741	0.744706	0.875205	-6.26974	NOT
NC_030827.1_26377	0.324602	2.88567	1.22705	0.241855	0.511747	-6.26097	NOT
chi-miR-186-5p	0.334366	12.4434	2.50242	0.0266843	0.147224	-4.69356	NOT
NC_030812.1_7054	0.338906	2.87029	1.26505	0.228359	0.497592	-6.21443	NOT
NC_030829.1_28252	0.339592	-0.690118	0.913544	0.377812	0.634285	-6.21284	NOT
NC_030822.1_20026	0.342253	5.88635	0.854344	0.408591	0.663563	-6.82558	NOT
NC_030832.1_30602	0.342972	2.77645	0.929364	0.369864	0.627867	-6.56097	NOT
NC_030818.1_16124	0.343089	4.78443	0.929467	0.369813	0.627867	-6.70111	NOT
NC_030823.1_21390	0.343394	-1.90893	0.304372	0.765727	0.887557	-6.32237	NOT
chi-miR-101-3p	0.344223	11.6624	1.2552	0.231799	0.502155	-6.60176	NOT
NC_030826.1_25220	0.344524	-2.70027	0.509149	0.619295	0.820957	-6.21031	NOT
NC_030824.1_22196	0.344658	-1.06176	0.86168	0.404688	0.66168	-6.13991	NOT
chi-miR-1468-5p	0.345395	9.16689	1.21553	0.246067	0.517063	-6.56558	NOT
NC_030834.1_32337	0.345919	-2.66143	0.333965	0.743804	0.875205	-6.26617	NOT
chi-miR-1343	0.347682	4.6346	1.35746	0.198044	0.46217	-6.21573	NOT
NC_030832.1_30525	0.348169	-3.1475	0.473297	0.643956	0.826153	-6.20987	NOT
chi-miR-320-3p	0.34848	9.03211	1.50637	0.156203	0.402178	-6.19519	NOT
chi-miR-655	0.349256	4.37629	0.660582	0.52057	0.750535	-6.88092	NOT
chi-miR-33a-3p	0.349915	1.5491	1.07547	0.301982	0.577166	-6.26207	NOT
NC_030817.1_14005	0.350032	-1.97291	0.265425	0.794901	0.907532	-6.3711	NOT
chi-miR-96	0.350557	4.75453	0.212835	0.834801	0.923891	-7.15257	NOT
chi-let-7f-5p	0.352041	14.5301	1.8709	0.0843481	0.281491	-5.83277	NOT
chi-let-7a-3p	0.352124	6.95523	1.37195	0.193603	0.459298	-6.295	NOT
chi-miR-381	0.35401	5.43837	0.275659	0.787202	0.905201	-7.18083	NOT
NC_030808.1_619	0.357901	-2.52075	0.445735	0.663221	0.838383	-6.22336	NOT
NC_030836.1_33970	0.357928	-3.58206	0.375644	0.713322	0.859426	-6.24732	NOT
NC_030836.1_33531	0.358049	-3.50088	0.524576	0.608826	0.814678	-6.17648	NOT
NC_030810.1_5064	0.358053	-3.46781	0.498652	0.626468	0.823367	-6.19003	NOT
NC_030824.1_22102	0.358053	-3.76434	0.407814	0.690136	0.848366	-6.2323	NOT
NC_030812.1_7966	0.35806	-3.19995	0.396852	0.698002	0.853452	-6.23684	NOT
NC_030812.1_7968	0.35806	-3.19995	0.396852	0.698002	0.853452	-6.23684	NOT
NC_030815.1_11388	0.359278	4.2052	0.946026	0.36162	0.622143	-6.61189	NOT
NC_030825.1_22765	0.359731	-3.38539	0.287439	0.778369	0.898735	-6.27757	NOT
NC_030826.1_25227	0.361073	-3.52065	0.553439	0.589482	0.798222	-6.16181	NOT
NC_030821.1_18859	0.366904	-0.368676	1.11676	0.284585	0.558662	-5.93685	NOT
NC_030818.1_15264	0.368865	-1.37882	0.417255	0.683392	0.847426	-6.42425	NOT
chi-miR-423-5p	0.370898	9.02876	1.73212	0.107217	0.325429	-5.87319	NOT
NC_030815.1_11527	0.372226	-0.0434072	0.407847	0.690113	0.848366	-6.57326	NOT
NC_030832.1_30775	0.37917	-3.49185	0.444055	0.664403	0.838931	-6.21953	NOT
chi-let-7b-3p	0.383562	5.43272	1.69909	0.113413	0.338905	-5.78767	NOT
NC_030812.1_7783	0.384841	1.01	1.00298	0.334421	0.60359	-6.32135	NOT
NC_030836.1_33171	0.385035	0.553945	0.645124	0.53022	0.760366	-6.54023	NOT
NC_030815.1_11664	0.3855	-0.779199	0.606162	0.554985	0.771196	-6.35941	NOT
chi-miR-146a	0.386218	8.37881	1.01887	0.327101	0.594728	-6.74567	NOT
chi-miR-99b-5p	0.386402	9.29534	1.29037	0.219702	0.491151	-6.48088	NOT
NC_030817.1_14200	0.388394	3.38142	1.2448	0.235474	0.507015	-6.27652	NOT
NC_030821.1_18868	0.389559	2.62507	1.71595	0.110212	0.33182	-5.59185	NOT
NC_030832.1_30936	0.391811	1.3123	1.37024	0.194123	0.459298	-5.94681	NOT
NC_030832.1_30988	0.392611	-1.57013	0.901784	0.383796	0.637761	-5.97729	NOT
chi-miR-338-3p	0.396796	4.81546	1.34835	0.20088	0.463887	-6.22951	NOT
NC_030817.1_14555	0.396863	1.80946	1.23014	0.240734	0.510648	-6.13448	NOT
NC_030818.1_15144	0.397687	3.26917	0.997466	0.336988	0.60359	-6.51906	NOT
NW_017189851.1_35553	0.398536	-3.26681	0.809901	0.432769	0.681718	-5.99845	NOT
chi-miR-758	0.398661	3.4321	1.30717	0.214108	0.486014	-6.17906	NOT
chi-miR-494	0.402862	5.24578	0.253406	0.803972	0.915294	-7.1653	NOT
chi-miR-342-3p	0.403118	8.14237	1.42678	0.177534	0.439906	-6.26561	NOT
chi-miR-130a-5p	0.403535	-0.522283	0.834935	0.419037	0.673577	-6.20179	NOT
NC_030811.1_5796	0.404895	-3.06854	0.409882	0.688657	0.848366	-6.23629	NOT
NC_030815.1_12533	0.408784	0.429743	1.36965	0.194301	0.459298	-5.77776	NOT
NC_030815.1_11282	0.411696	1.55116	1.16171	0.266519	0.536874	-6.21436	NOT
NC_030811.1_5413	0.412099	-0.0264394	1.03821	0.318351	0.588532	-6.08852	NOT
NC_030811.1_6076	0.412099	-0.0264394	1.03821	0.318351	0.588532	-6.08852	NOT
NC_030814.1_10585	0.422577	-2.75341	0.582032	0.570636	0.781628	-6.15835	NOT
NC_030829.1_28479	0.426067	2.46252	1.74743	0.104448	0.318752	-5.52639	NOT
NC_030809.1_2899	0.426807	-4.33139	0.545713	0.594629	0.800479	-6.16495	NOT
chi-miR-101-5p	0.431949	2.02234	0.83135	0.420986	0.673577	-6.6026	NOT
NC_030831.1_29844	0.433279	-0.370257	1.1977	0.252701	0.525093	-5.90594	NOT
NC_030810.1_4491	0.435693	0.256994	1.1762	0.260886	0.533198	-6.03948	NOT
chi-miR-16a-5p	0.439786	11.2005	2.01703	0.0651262	0.249398	-5.48635	NOT
NC_030810.1_4307	0.444061	-0.185998	0.417179	0.683447	0.847426	-6.57343	NOT
NC_030810.1_4768	0.444061	-0.185998	0.417179	0.683447	0.847426	-6.57343	NOT
NC_030817.1_14731	0.44407	-2.65088	0.469189	0.646811	0.828866	-6.20706	NOT
NC_030832.1_30935	0.447098	1.98458	1.97788	0.0698373	0.254027	-5.13188	NOT
NC_030813.1_8529	0.451587	8.81048	1.95433	0.0728207	0.258918	-5.52027	NOT
NC_030814.1_10444	0.453302	-0.187813	0.426354	0.676919	0.846149	-6.56853	NOT
chi-miR-222-3p	0.457018	6.60483	1.44689	0.171925	0.430057	-6.17179	NOT
chi-miR-128-3p	0.457413	7.56935	0.940928	0.364129	0.623585	-6.80307	NOT
NC_030817.1_14611	0.457669	2.26649	1.42728	0.177393	0.439906	-5.96808	NOT
chi-miR-30b-5p	0.460183	9.55086	2.24825	0.0428056	0.197293	-5.05377	NOT
NC_030820.1_18301	0.467276	2.32158	1.99588	0.0676341	0.252587	-5.13581	NOT
chi-miR-144-5p	0.467817	2.46974	0.647973	0.528434	0.758777	-6.73815	NOT
NC_030813.1_9300	0.468437	3.05651	1.26805	0.227319	0.496291	-6.20668	NOT
NC_030825.1_23181	0.471547	-1.29889	0.742992	0.470879	0.714613	-6.13755	NOT
chi-miR-1306-3p	0.472077	-0.178296	0.689484	0.502804	0.736338	-6.39621	NOT
chi-miR-22-3p	0.4727	13.4791	2.21254	0.0457049	0.203133	-5.24366	NOT
chi-miR-187	0.473043	-0.488166	0.827085	0.423312	0.674408	-6.11774	NOT
NC_030819.1_17144	0.474257	-1.20243	0.640201	0.533314	0.760555	-6.23974	NOT
chi-miR-491-5p	0.48191	0.965539	1.15394	0.269579	0.539157	-6.12129	NOT
NC_030814.1_10604	0.482603	-3.69087	0.409705	0.688783	0.848366	-6.23321	NOT
chi-miR-493-5p	0.484443	6.96245	0.623179	0.544091	0.766518	-7.03968	NOT
NC_030809.1_3142	0.485008	0.56726	0.535881	0.601212	0.806416	-6.61456	NOT
NW_017189517.1_34755	0.485008	0.461595	0.473925	0.64352	0.826153	-6.64719	NOT
NC_030828.1_27570	0.489067	0.52477	0.494171	0.629542	0.823367	-6.64067	NOT
NC_030808.1_693	0.496323	-3.81047	0.688005	0.503705	0.736488	-6.07785	NOT
chi-miR-26b-3p	0.504614	2.53228	1.95928	0.0721834	0.258918	-5.19661	NOT
chi-miR-532-3p	0.504778	3.95963	1.92241	0.0770486	0.264707	-5.34596	NOT
NW_017189517.1_34964	0.510386	-1.76274	0.793497	0.441923	0.688238	-6.02661	NOT
chi-miR-500-5p	0.511586	3.86034	2.09329	0.0567821	0.229659	-5.05653	NOT
NW_017217253.1_36863	0.51667	-0.511032	1.15538	0.269009	0.53898	-5.88248	NOT
chi-miR-425-5p	0.517862	5.74262	2.19927	0.0468288	0.204412	-4.98316	NOT
NW_017189516.1_34694	0.518148	1.99451	2.05288	0.0610713	0.238406	-5.00878	NOT
chi-miR-345-5p	0.521311	3.91423	0.610966	0.551898	0.771196	-6.92462	NOT
chi-miR-1249	0.522718	3.01665	1.52436	0.151694	0.39464	-5.88053	NOT
chi-let-7i-3p	0.524901	3.53367	1.17282	0.262193	0.534312	-6.3737	NOT
chi-let-7a-5p	0.526774	13.67	3.03573	0.00968796	0.076954	-3.73894	NOT
NC_030814.1_10611	0.532244	3.64733	1.18186	0.258713	0.531953	-6.34647	NOT
chi-miR-182	0.534618	9.46414	1.76291	0.101712	0.312961	-5.84011	NOT
NC_030810.1_4122	0.535467	0.312199	2.28039	0.0403458	0.189862	-4.41859	NOT
NC_030813.1_8818	0.547215	2.10269	1.60379	0.133093	0.368061	-5.67078	NOT
chi-miR-28-5p	0.550539	7.28094	3.02892	0.00981508	0.0774147	-3.54074	NOT
NW_017189516.1_34156	0.554352	-1.44204	1.56292	0.142403	0.379177	-5.24792	NOT
chi-miR-2411-5p	0.55598	1.64033	1.64337	0.124586	0.35456	-5.54818	NOT
NC_030812.1_7357	0.557604	2.81224	1.93762	0.0750068	0.26306	-5.2539	NOT
NW_017189516.1_34235	0.558035	3.20447	1.58966	0.13625	0.372196	-5.79204	NOT
NC_030826.1_25151	0.564117	3.71472	1.03217	0.321065	0.588532	-6.55258	NOT
chi-miR-150	0.564445	7.51474	1.52665	0.151129	0.39464	-6.10767	NOT
chi-miR-151-5p	0.565738	10.1871	2.98346	0.0107064	0.0816465	-3.73949	NOT
NC_030829.1_28213	0.565762	-2.22657	0.515762	0.614797	0.818755	-6.19785	NOT
chi-miR-502a	0.566595	-2.86713	0.855638	0.4079	0.663563	-5.95508	NOT
NC_030830.1_28660	0.567786	1.68234	1.7507	0.103864	0.317834	-5.46486	NOT
NC_030813.1_9043	0.568926	-1.02088	0.596293	0.561358	0.77645	-6.32434	NOT
NC_030836.1_33765	0.573034	-1.7064	0.94473	0.362257	0.622282	-5.92938	NOT
NC_030836.1_33663	0.573421	0.639986	1.37715	0.192028	0.459298	-5.7893	NOT
chi-miR-183	0.57436	6.14796	0.326161	0.749564	0.877232	-7.17614	NOT
NC_030831.1_29992	0.580707	4.41771	0.481458	0.638302	0.826153	-7.00541	NOT
NC_030820.1_17667	0.580948	-3.85071	0.791487	0.443053	0.688238	-6.00172	NOT
chi-miR-211	0.582587	2.11076	1.1795	0.259617	0.531953	-6.21764	NOT
NC_030808.1_945	0.587648	0.0711528	1.02417	0.324688	0.592325	-6.10154	NOT
NC_030829.1_28536	0.587745	-2.6109	0.917722	0.375701	0.633683	-5.92762	NOT
chi-miR-628-5p	0.590119	3.00535	2.18893	0.0477224	0.205573	-4.80951	NOT
NC_030822.1_19756	0.590607	7.49228	1.36804	0.194791	0.459298	-6.31956	NOT
chi-miR-100-3p	0.590656	-0.369531	1.39826	0.185747	0.454244	-5.57118	NOT
NC_030816.1_13311	0.592824	2.29059	0.648194	0.528295	0.758777	-6.76501	NOT
chi-miR-374a-5p	0.593376	7.89308	3.31835	0.0056419	0.0531003	-3.01072	NOT
NC_030824.1_22215	0.599014	-1.00503	0.678183	0.509708	0.742357	-6.26461	NOT
NC_030829.1_27755	0.599014	-1.00503	0.678183	0.509708	0.742357	-6.26461	NOT
NC_030814.1_10203	0.602882	-4.52076	0.82181	0.426201	0.677085	-5.97712	NOT
NC_030822.1_19757	0.603298	-3.65615	0.70332	0.494428	0.731518	-6.06688	NOT
NC_030822.1_19758	0.603298	-3.65615	0.70332	0.494428	0.731518	-6.06688	NOT
NC_030814.1_9822	0.603668	-4.72098	0.85754	0.406887	0.663563	-5.95078	NOT
NC_030830.1_29446	0.603693	-3.70781	0.926861	0.371114	0.627867	-5.88522	NOT
NC_030809.1_2161	0.603812	-3.46333	0.637534	0.534994	0.760555	-6.1113	NOT
NC_030815.1_12280	0.603907	4.47408	1.84462	0.0883085	0.291757	-5.52805	NOT
NC_030818.1_15986	0.605024	-3.27317	0.490263	0.632229	0.823367	-6.19578	NOT
chi-miR-374a-3p	0.607266	7.81475	1.91768	0.0776947	0.26557	-5.52922	NOT
NC_030814.1_9929	0.609222	-1.39907	1.02923	0.322394	0.590003	-5.88821	NOT
NW_017189623.1_35298	0.613515	-3.04358	1.1667	0.26457	0.536809	-5.6577	NOT
chi-miR-3431-5p	0.618644	8.01741	2.04705	0.0617144	0.24	-5.33766	NOT
chi-miR-126-3p	0.618686	13.3117	2.00029	0.0671041	0.252587	-5.58239	NOT
NC_030813.1_9044	0.6202	-1.66579	0.712086	0.489164	0.72661	-6.16159	NOT
NC_030823.1_21308	0.622189	6.39134	2.41925	0.0311801	0.158735	-4.63675	NOT
NC_030808.1_1302	0.629196	-0.469986	0.975245	0.347477	0.60619	-6.09982	NOT
chi-miR-26a-5p	0.637981	15.277	1.99018	0.0683248	0.252587	-5.65828	NOT
NC_030826.1_24593	0.642451	-2.96113	0.8386	0.417051	0.672083	-5.96964	NOT
chi-miR-30b-3p	0.650236	1.839	2.27441	0.0407932	0.190987	-4.57972	NOT
NC_030808.1_686	0.657344	-2.24367	0.98392	0.343355	0.605688	-5.92493	NOT
chi-miR-15a-3p	0.664621	-3.32979	0.863874	0.403526	0.660744	-5.94944	NOT
chi-miR-7-3p	0.666871	4.28864	2.06329	0.0599378	0.236374	-5.1384	NOT
NC_030824.1_22291	0.66791	-2.1271	0.98379	0.343416	0.605688	-5.86056	NOT
chi-miR-196b	0.674527	6.65706	2.78402	0.015664	0.104278	-3.97178	NOT
NC_030829.1_28387	0.675125	-1.94783	1.164	0.265621	0.536874	-5.70245	NOT
chi-miR-192-3p	0.685353	-1.22925	1.65623	0.121924	0.351041	-5.14943	NOT
NC_030812.1_8102	0.688674	-0.629739	1.03647	0.319132	0.588532	-6.01316	NOT
chi-miR-99b-3p	0.689198	3.04089	2.22798	0.0444295	0.19927	-4.76592	NOT
NC_030815.1_12246	0.695899	-0.706175	1.599	0.134157	0.370087	-5.31984	NOT
NC_030823.1_20777	0.701146	0.00619833	1.92282	0.0769937	0.264707	-4.94762	NOT
NC_030824.1_22051	0.701704	3.72736	0.449116	0.660843	0.838383	-6.98472	NOT
chi-miR-194	0.705923	6.37435	2.6803	0.0190751	0.118034	-4.15628	NOT
NC_030815.1_12401	0.714963	0.404056	0.904479	0.382419	0.636417	-6.34803	NOT
chi-miR-190a-5p	0.715644	5.02518	2.50261	0.0266746	0.147224	-4.43636	NOT
NC_030815.1_12297	0.716151	0.253922	1.80281	0.094955	0.299943	-5.13995	NOT
chi-miR-151-3p	0.718648	11.7858	3.04149	0.00958182	0.0766546	-3.66695	NOT
NC_030829.1_27815	0.724046	-3.89984	0.822168	0.426004	0.677085	-5.97544	NOT
NC_030829.1_27926	0.728124	-3.76434	1.67946	0.117244	0.344653	-4.9953	NOT
NW_017189517.1_34805	0.72824	-2.92337	0.942091	0.363556	0.623556	-5.87651	NOT
NC_030829.1_27816	0.728337	-2.92599	0.980053	0.345188	0.605688	-5.85084	NOT
NC_030828.1_27576	0.733092	1.0657	1.77776	0.0991486	0.308189	-5.23006	NOT
NC_030824.1_22711	0.73548	0.994362	1.20937	0.248344	0.519228	-6.11015	NOT
chi-let-7e-5p	0.738762	8.80149	4.35677	0.000801691	0.0132043	-1.06699	NOT
NC_030822.1_20018	0.758846	-0.288804	1.21624	0.245808	0.517063	-5.84586	NOT
NC_030827.1_26063	0.763597	5.06309	1.69187	0.114809	0.341078	-5.77966	NOT
NC_030829.1_27960	0.765385	-3.37892	0.959204	0.355192	0.615813	-5.86099	NOT
NC_030828.1_27300	0.76628	-0.59209	0.833582	0.419772	0.673577	-6.22678	NOT
NC_030814.1_10005	0.766354	-4.36296	0.853399	0.409096	0.663563	-5.94987	NOT
NC_030815.1_11463	0.766772	-1.17449	0.665144	0.517742	0.749188	-6.28887	NOT
chi-miR-221-3p	0.779423	7.51891	3.94	0.00173595	0.0234248	-1.80728	NOT
NC_030814.1_10202	0.782503	-3.59174	0.852839	0.409395	0.663563	-5.9529	NOT
chi-miR-329a-3p	0.782626	-1.48771	0.698707	0.497211	0.732249	-6.17489	NOT
NC_030830.1_29162	0.78481	-2.11638	1.22619	0.242166	0.511747	-5.66108	NOT
chi-miR-146b-5p	0.789848	13.2091	1.15061	0.270897	0.539894	-6.76719	NOT
NC_030833.1_31666	0.790006	5.44734	1.00236	0.334706	0.60359	-6.68793	NOT
NC_030820.1_18286	0.790866	-2.45681	1.33788	0.204176	0.4686	-5.48772	NOT
NC_030827.1_25949	0.791319	-1.83541	1.77666	0.0993358	0.308189	-4.95321	NOT
chi-miR-451-5p	0.794278	9.02851	1.05124	0.312557	0.587355	-6.74185	NOT
NC_030811.1_5360	0.794808	-3.58772	1.05965	0.308855	0.583895	-5.76088	NOT
chi-miR-29c-3p	0.796274	6.86324	4.60876	0.000507202	0.00860707	-0.543158	NOT
chi-let-7g-5p	0.801451	13.8155	2.85816	0.0136008	0.0952056	-4.07344	NOT
chi-miR-24-3p	0.808409	10.1793	1.89575	0.0807512	0.272414	-5.64801	NOT
NC_030821.1_19499	0.812601	-3.1573	0.927184	0.370953	0.627867	-5.88818	NOT
NC_030808.1_1064	0.814872	0.943836	2.19271	0.0473937	0.204946	-4.68092	NOT
NC_030817.1_13833	0.837316	0.303825	2.27264	0.0409258	0.190987	-4.43703	NOT
NC_030809.1_2001	0.842179	0.0248116	1.57462	0.139681	0.37697	-5.39322	NOT
NC_030826.1_25122	0.848974	-2.73506	0.758461	0.461887	0.709621	-6.03165	NOT
NC_030814.1_9757	0.849713	-3.50491	0.797518	0.439668	0.686688	-5.99569	NOT
chi-miR-383	0.858756	-2.63819	0.681674	0.507569	0.741171	-6.08357	NOT
NC_030811.1_6382	0.862458	-2.983	0.955192	0.357141	0.61728	-5.86576	NOT
chi-miR-2284a	0.862947	-1.62111	1.29694	0.217502	0.488837	-5.59024	NOT
NC_030831.1_30078	0.868732	-1.47879	1.09864	0.292125	0.566056	-5.90709	NOT
NC_030808.1_682	0.872892	-3.64678	1.06603	0.30607	0.580572	-5.7636	NOT
chi-miR-27a-3p	0.877985	10.4631	2.44164	0.0299028	0.154725	-4.72908	NOT
NC_030823.1_21411	0.88105	5.35495	0.596012	0.56154	0.77645	-7.02749	NOT
chi-miR-125a-5p	0.885767	10.5745	3.61214	0.00322295	0.0353892	-2.53542	NOT
NC_030827.1_26030	0.885999	-2.60414	0.633155	0.53776	0.76143	-6.12365	NOT
NC_030808.1_1630	0.886366	-3.89418	1.05458	0.311081	0.586551	-5.76359	NOT
NC_030811.1_5195	0.886366	-3.72008	0.947023	0.361131	0.622143	-5.86752	NOT
chi-miR-497-3p	0.886705	-3.60955	0.709422	0.49076	0.728015	-6.06196	NOT
NC_030832.1_31146	0.886804	-1.38538	1.23358	0.239492	0.510263	-5.71425	NOT
chi-miR-107-3p	0.886837	8.65674	6.0263	4.51217e-05	0.00168454	1.8947	NOT
NC_030808.1_880	0.88687	-3.71521	1.37574	0.192455	0.459298	-5.40025	NOT
NC_030836.1_33335	0.88698	-3.74017	0.998035	0.336722	0.60359	-5.82042	NOT
chi-miR-483	0.887189	-0.715493	2.2295	0.0443054	0.19927	-4.31893	NOT
NC_030811.1_6381	0.88892	-2.28041	1.03435	0.320084	0.588532	-5.81761	NOT
NC_030831.1_29931	0.896015	0.52514	2.46181	0.0287955	0.152143	-4.13506	NOT
chi-miR-361-3p	0.899902	8.13891	2.33796	0.0362705	0.175857	-4.83372	NOT
chi-miR-103-3p	0.905039	12.3348	4.90922	0.000296886	0.00609682	-0.161197	NOT
chi-miR-499-5p	0.911198	5.5252	2.56117	0.0238925	0.137229	-4.32983	NOT
NC_030814.1_10619	0.918581	1.86469	3.68091	0.00282883	0.0323295	-2.01124	NOT
NC_030818.1_16131	0.923845	1.18368	2.58089	0.0230204	0.132901	-3.93188	NOT
chi-miR-23b-5p	0.925062	-0.156514	1.98771	0.0686259	0.252587	-4.75525	NOT
chi-miR-140-3p	0.930613	8.92232	2.67387	0.0193093	0.118177	-4.25572	NOT
chi-miR-145-5p	0.931044	10.849	1.38753	0.18892	0.459298	-6.40659	NOT
NC_030819.1_16675	0.931653	-2.63736	1.18066	0.259173	0.531953	-5.70406	NOT
NC_030811.1_6318	0.957831	-2.46177	1.9225	0.0770374	0.264707	-4.67716	NOT
chi-miR-504	0.96112	3.92314	2.48478	0.0275819	0.15143	-4.36926	NOT
NC_030829.1_28251	0.969745	-1.44948	2.41291	0.0315507	0.159895	-3.94549	NOT
chi-miR-105b-3p	0.970664	-3.02112	0.717363	0.486012	0.723848	-6.05649	NOT
NC_030823.1_20683	0.971582	-2.02487	1.52224	0.152218	0.39464	-5.23658	NOT
NC_030810.1_4469	0.973667	-3.51129	1.7011	0.113029	0.338905	-4.96591	NOT
NC_030824.1_22484	0.974138	-3.65868	2.13763	0.052398	0.218977	-4.29392	NOT
NC_030832.1_31289	0.982642	-2.10353	1.30368	0.215259	0.486014	-5.5131	NOT
NC_030828.1_27559	0.995944	-2.35888	0.878971	0.395588	0.650189	-5.96317	NOT
chi-let-7e-3p	1.00312	2.39694	2.6905	0.01871	0.116418	-3.88827	NOT
chi-miR-143-5p	1.00357	6.0416	0.502711	0.623689	0.821979	-7.0929	NOT
NW_017189517.1_34744	1.01061	-3.45788	1.17109	0.262862	0.534312	-5.64119	NOT
NC_030814.1_11156	1.01064	-3.56978	1.4434	0.172889	0.431259	-5.31838	NOT
chi-miR-362-5p	1.01744	4.76347	3.5833	0.00340438	0.0363134	-2.36227	UP
chi-miR-22-5p	1.02551	4.56411	3.07752	0.00894352	0.0730627	-3.31533	NOT
NC_030834.1_32156	1.03444	5.02608	3.47552	0.00417956	0.0417956	-2.58298	UP
NC_030810.1_4037	1.05417	-1.15448	0.911975	0.378606	0.634285	-6.00228	NOT
chi-miR-129-5p	1.05773	-2.02853	1.10732	0.288495	0.561938	-5.75418	NOT
NC_030812.1_7237	1.05935	0.173095	1.33417	0.205358	0.47035	-5.82877	NOT
NC_030824.1_21936	1.06453	-3.27765	1.36118	0.196895	0.46217	-5.42228	NOT
NC_030813.1_9202	1.06785	-3.27247	1.27177	0.226033	0.495638	-5.52928	NOT
chi-let-7c-5p	1.07874	10.9271	2.12524	0.0535902	0.221051	-5.30769	NOT
chi-miR-23a	1.0891	9.60937	3.07037	0.0090667	0.0730627	-3.53939	NOT
NC_030830.1_29604	1.09493	-3.33508	0.892046	0.3888	0.644166	-5.91912	NOT
chi-miR-505-3p	1.09896	2.98231	3.5342	0.00373758	0.0384045	-2.33599	UP
chi-miR-214-3p	1.10511	5.64657	3.86163	0.00201112	0.0255961	-1.8734	UP
chi-miR-455-5p	1.11244	7.91391	2.06772	0.0594617	0.236374	-5.28838	NOT
chi-miR-491-3p	1.11334	-1.36686	1.53757	0.148453	0.391218	-5.31858	NOT
NC_030833.1_31577	1.1279	-2.31473	1.24508	0.235375	0.507015	-5.57941	NOT
NC_030825.1_23052	1.13141	-4.21196	1.28202	0.222528	0.49158	-5.51504	NOT
NC_030815.1_11422	1.13165	-3.87001	1.34988	0.200401	0.463738	-5.4329	NOT
NC_030823.1_21714	1.13175	-3.62711	2.10543	0.0555482	0.226233	-4.34759	NOT
NC_030814.1_9693	1.13195	-3.91914	2.42538	0.030825	0.157644	-3.81073	NOT
NC_030826.1_25316	1.13195	-3.58074	1.61489	0.130658	0.367071	-5.08545	NOT
NC_030817.1_14672	1.13258	-4.08699	1.61424	0.1308	0.367071	-5.08635	NOT
NC_030808.1_1168	1.13258	-4.07093	1.5242	0.151733	0.39464	-5.20931	NOT
NC_030834.1_32379	1.13258	-3.7967	1.44654	0.172023	0.430057	-5.31147	NOT
NC_030833.1_31814	1.13258	-3.91914	1.36927	0.194417	0.459298	-5.40933	NOT
NC_030814.1_10851	1.13258	-4.09426	1.27603	0.224572	0.49512	-5.5221	NOT
NC_030819.1_16912	1.13274	-3.74204	1.68739	0.115684	0.342768	-4.98274	NOT
chi-miR-21-5p	1.14281	14.4128	4.1856	0.00109867	0.0168563	-1.55199	UP
NC_030808.1_1313	1.14337	2.98297	1.23932	0.237428	0.50845	-6.22292	NOT
NC_030836.1_33387	1.14547	-1.37037	1.84761	0.0878489	0.291097	-4.85622	NOT
chi-let-7b-5p	1.15329	12.2301	4.92368	0.000289417	0.00609682	-0.124348	UP
NC_030825.1_24041	1.16382	-3.37524	1.04317	0.316137	0.588532	-5.77725	NOT
chi-miR-105b-5p	1.17331	-2.55578	1.41084	0.182086	0.447772	-5.36731	NOT
NC_030825.1_23901	1.18457	-3.52505	2.47526	0.028079	0.152143	-3.73409	NOT
NC_030810.1_3788	1.18927	-2.75893	1.305	0.214822	0.486014	-5.49832	NOT
NW_017189530.1_35141	1.18957	-3.56608	1.93754	0.0750177	0.26306	-4.61433	NOT
chi-miR-767	1.19393	2.093	1.6079	0.132186	0.367071	-5.62245	NOT
NC_030832.1_30579	1.19457	-2.16058	1.07799	0.300899	0.576079	-5.78703	NOT
chi-miR-24-5p	1.19581	3.44487	2.4794	0.0278618	0.152143	-4.34964	NOT
NC_030833.1_31828	1.20183	6.95714	0.636282	0.535784	0.760555	-7.05728	NOT
NC_030828.1_26920	1.2162	-3.50575	1.28372	0.221951	0.491452	-5.51318	NOT
NC_030808.1_1640	1.22483	-2.28424	2.83554	0.0142	0.0977497	-3.1656	NOT
chi-miR-335-5p	1.22956	4.95951	2.1608	0.050236	0.214478	-5.00201	NOT
chi-miR-26b-5p	1.24539	12.4303	3.7537	0.00246491	0.0284608	-2.32092	UP
NC_030809.1_1929	1.24831	10.2724	0.606425	0.554816	0.771196	-7.21267	NOT
NC_030817.1_13880	1.25455	-1.80982	3.09899	0.00858359	0.0717435	-2.67059	NOT
chi-miR-1224	1.25678	-2.88871	1.09254	0.294697	0.567114	-5.72805	NOT
NC_030808.1_867	1.25709	-3.15295	1.54098	0.147627	0.389958	-5.19072	NOT
NC_030825.1_23554	1.25934	-1.75596	2.07206	0.0589994	0.236374	-4.46611	NOT
chi-miR-181d	1.26398	3.61462	2.67058	0.01943	0.118269	-4.01769	NOT
NC_030808.1_1525	1.26919	-0.929216	0.972548	0.348766	0.607492	-6.04783	NOT
NC_030818.1_15779	1.27339	-3.03497	1.8021	0.0950711	0.299943	-4.85178	NOT
chi-miR-455-3p	1.27796	5.25931	4.96184	0.00027063	0.00594326	0.185692	UP
chi-miR-10b-3p	1.28952	3.45786	4.37345	0.000777589	0.0129985	-0.786223	UP
NC_030814.1_10954	1.29247	-1.92164	1.17902	0.259802	0.531953	-5.65919	NOT
NC_030816.1_13414	1.29705	-1.33042	1.03766	0.318598	0.588532	-5.88049	NOT
NC_030819.1_17406	1.29756	-2.81981	2.3484	0.0355753	0.173993	-3.9476	NOT
chi-miR-199b-5p	1.30683	9.81678	4.7613	0.000385893	0.00708525	-0.346022	UP
chi-miR-199c-5p	1.30683	9.81678	4.7613	0.000385893	0.00708525	-0.346022	UP
NC_030825.1_22963	1.30739	-2.95163	1.56768	0.14129	0.378691	-5.16057	NOT
chi-miR-1839	1.31069	6.9316	4.02723	0.00147465	0.0203902	-1.61421	UP
NC_030825.1_24037	1.31618	-3.15844	1.04996	0.313121	0.58743	-5.77283	NOT
NC_030826.1_25217	1.32787	-1.94036	1.56238	0.14253	0.379177	-5.178	NOT
NC_030818.1_16313	1.34026	-3.38154	1.07315	0.302984	0.578096	-5.74704	NOT
chi-miR-656	1.34504	1.43572	2.04155	0.0623273	0.240712	-4.8721	NOT
chi-miR-2284b	1.34698	-2.92973	1.37113	0.193853	0.459298	-5.41825	NOT
NC_030821.1_19056	1.34772	-2.51746	1.45127	0.170725	0.429689	-5.32201	NOT
NC_030823.1_21029	1.37425	2.35137	2.44974	0.0294533	0.153431	-4.28241	NOT
NC_030823.1_21650	1.37425	2.35137	2.44974	0.0294533	0.153431	-4.28241	NOT
NC_030810.1_4496	1.37782	-3.83394	2.50631	0.02649	0.147224	-3.6721	NOT
NC_030832.1_31111	1.39928	2.71934	3.24142	0.00653592	0.0604977	-2.86351	NOT
NC_030808.1_347	1.41431	-0.0427998	1.49633	0.158768	0.406912	-5.54431	NOT
NC_030815.1_11660	1.41556	-1.44413	1.11825	0.28397	0.558662	-5.822	NOT
chi-miR-214-5p	1.42177	3.89593	3.15531	0.00770661	0.0663954	-3.1132	NOT
NC_030832.1_30398	1.43896	-1.43016	1.67141	0.118848	0.347545	-5.07128	NOT
chi-miR-133b	1.45157	1.01659	1.8071	0.0942521	0.299893	-5.18876	NOT
NC_030819.1_17336	1.472	-0.361705	2.9171	0.0121538	0.0889688	-3.09599	NOT
NC_030835.1_33034	1.49379	-0.986012	1.35933	0.197466	0.46217	-5.51952	NOT
chi-miR-1248-5p	1.49509	0.341636	1.98641	0.0687849	0.252587	-4.83419	NOT
NC_030817.1_14666	1.51799	-0.904873	1.97707	0.0699377	0.254027	-4.70016	NOT
NC_030816.1_12842	1.52592	-1.75579	2.01602	0.0652443	0.249398	-4.5211	NOT
chi-miR-27a-5p	1.53718	3.78898	1.21281	0.247071	0.518202	-6.30717	NOT
NC_030812.1_7618	1.53818	-3.6815	1.5571	0.143772	0.381575	-5.16633	NOT
NC_030808.1_881	1.53887	-3.64808	1.41902	0.179738	0.444386	-5.34805	NOT
NC_030823.1_21440	1.53895	-3.58459	1.87023	0.0844474	0.281491	-4.71558	NOT
NC_030828.1_27435	1.53982	-4.46122	1.76816	0.100799	0.311005	-4.86697	NOT
chi-miR-100-5p	1.56762	10.4169	4.12378	0.00123207	0.0177604	-1.55678	UP
chi-miR-129-3p	1.5896	-2.40476	2.3768	0.0337464	0.168732	-3.91009	NOT
chi-miR-3432-3p	1.60594	1.73918	4.29035	0.000905632	0.0145288	-0.794307	UP
NC_030828.1_26564	1.61484	-2.55326	1.93528	0.0753181	0.26306	-4.66143	NOT
NC_030820.1_18267	1.6223	-2.18989	1.83323	0.0900763	0.292601	-4.78345	NOT
NC_030819.1_16883	1.62269	-2.90092	1.58583	0.137118	0.373211	-5.12754	NOT
NC_030825.1_23684	1.62328	-3.32334	2.36404	0.0345564	0.172014	-3.91686	NOT
NC_030812.1_7235	1.62379	-3.27199	2.63835	0.0206524	0.123514	-3.44304	NOT
chi-miR-412-3p	1.62421	-3.66608	2.6937	0.0185968	0.11636	-3.34542	NOT
NC_030834.1_32346	1.6258	-1.94105	2.15223	0.0510256	0.215656	-4.30103	NOT
NC_030822.1_20500	1.62771	-0.804017	1.57149	0.140405	0.378015	-5.26873	NOT
NC_030826.1_25596	1.6449	-1.71235	1.97044	0.0707681	0.255678	-4.61926	NOT
NC_030828.1_27063	1.64776	-1.47076	0.987775	0.341534	0.605688	-5.91212	NOT
chi-miR-218	1.65776	6.36017	1.10887	0.287847	0.561938	-6.6001	NOT
NC_030812.1_6907	1.65894	-3.83843	2.67491	0.0192711	0.118177	-3.37868	NOT
NC_030826.1_25514	1.65943	-2.31299	1.6069	0.132408	0.367071	-5.11289	NOT
NC_030813.1_8383	1.66034	-3.9322	4.15207	0.00116907	0.0172284	-0.720762	UP
NC_030815.1_12594	1.66034	-4.01439	3.3642	0.00516864	0.0499041	-2.13957	UP
NC_030820.1_17697	1.66034	-3.69025	2.97185	0.0109467	0.0826045	-2.84935	NOT
NC_030814.1_10166	1.66034	-4.22572	2.46097	0.0288407	0.152143	-3.75091	NOT
NC_030808.1_871	1.66034	-4.10629	2.44029	0.029978	0.154725	-3.78641	NOT
NW_017189674.1_35393	1.66034	-4.08699	2.31471	0.0378669	0.180899	-3.99974	NOT
NC_030828.1_26854	1.66034	-4.07393	2.22772	0.0444508	0.19927	-4.14496	NOT
NC_030833.1_31469	1.66034	-4.10166	2.15321	0.0509352	0.215656	-4.2675	NOT
NC_030815.1_12523	1.66034	-4.22572	2.05966	0.0603314	0.237092	-4.41865	NOT
NC_030818.1_16092	1.66034	-3.96827	1.98645	0.06878	0.252587	-4.53467	NOT
NC_030828.1_27464	1.66034	-3.91914	1.96268	0.0717494	0.25839	-4.57189	NOT
NC_030823.1_21721	1.66034	-4.10773	1.67229	0.118672	0.347545	-5.00602	NOT
NC_030829.1_27947	1.6609	-3.57719	1.47807	0.163526	0.417195	-5.27225	NOT
NC_030823.1_21706	1.67886	-2.48798	1.84098	0.0888697	0.292368	-4.79117	NOT
NC_030814.1_9732	1.72101	-3.08239	2.23841	0.0435865	0.19927	-4.13026	NOT
NC_030808.1_784	1.72863	-3.33049	2.11333	0.0547594	0.224654	-4.33845	NOT
chi-miR-125b-5p	1.7301	10.956	7.60574	4.20625e-06	0.000277117	4.31119	UP
NC_030826.1_25741	1.74252	-0.467989	1.28634	0.221064	0.491452	-5.72086	NOT
NC_030826.1_24432	1.75403	-3.03365	1.28606	0.221159	0.491452	-5.51569	NOT
chi-miR-873-5p	1.75632	-3.83377	1.44703	0.171888	0.430057	-5.31315	NOT
NC_030822.1_19803	1.76297	2.51958	3.6029	0.00327995	0.0356655	-2.14171	UP
NC_030812.1_7220	1.77066	-3.0256	2.30899	0.0382695	0.181618	-4.01615	NOT
chi-miR-204-3p	1.77662	-1.28382	1.42766	0.177287	0.439906	-5.42932	NOT
chi-miR-155-3p	1.78448	-3.38623	1.82379	0.0915655	0.294694	-4.78478	NOT
NC_030830.1_29560	1.78549	-3.97567	2.32134	0.0374053	0.180577	-3.98952	NOT
NC_030822.1_20278	1.79947	-0.610573	3.56004	0.00355834	0.0369013	-1.87477	UP
NW_017189517.1_34813	1.79947	-0.610573	3.56004	0.00355834	0.0369013	-1.87477	UP
chi-miR-199a-5p	1.82121	9.44985	4.09669	0.00129567	0.018369	-1.56504	UP
NC_030833.1_31894	1.8228	-3.58206	2.84053	0.0140657	0.0977497	-3.08618	NOT
NC_030824.1_22147	1.82774	-2.53929	1.1845	0.257703	0.531542	-5.6742	NOT
NC_030828.1_27622	1.83758	-1.70417	1.84004	0.0890155	0.292368	-4.82382	NOT
chi-miR-374b-5p	1.86305	7.94682	5.91727	5.38182e-05	0.0019444	1.75325	UP
NC_030825.1_23675	1.86886	-3.0621	2.73453	0.0172098	0.110143	-3.27431	NOT
NC_030830.1_29154	1.89463	0.0765435	1.32207	0.209242	0.476323	-5.74006	NOT
NC_030826.1_25645	1.90493	-4.58548	2.34021	0.03612	0.175857	-3.95734	NOT
NC_030823.1_21341	1.9057	-3.56042	2.45924	0.0289343	0.152143	-3.75446	NOT
NC_030826.1_25649	1.90601	-3.59278	2.58739	0.0227401	0.131963	-3.53239	NOT
NC_030823.1_20788	1.90621	-3.75315	2.23501	0.0438597	0.19927	-4.13347	NOT
NC_030810.1_4532	1.90623	-3.40562	2.10842	0.0552484	0.225833	-4.34281	NOT
chi-miR-155-5p	1.90905	8.35439	5.37007	0.000133645	0.00380602	0.804445	UP
chi-miR-29a-5p	1.92512	2.01648	4.98795	0.000258516	0.00590893	0.458795	UP
chi-miR-135b-5p	1.94259	-2.4322	3.2309	0.00666881	0.0607241	-2.39191	NOT
chi-miR-215-5p	1.95452	3.31506	2.64417	0.0204265	0.122998	-4.02356	NOT
chi-miR-29a-3p	1.97904	10.1903	8.60681	1.09835e-06	0.000153768	5.72706	UP
chi-miR-29c-5p	1.9848	5.0125	5.3456	0.000139328	0.00380602	0.896127	UP
chi-miR-335-3p	2.00207	4.84617	1.34633	0.201511	0.464386	-6.22691	NOT
chi-miR-195-3p	2.00782	5.82043	4.65128	0.000469854	0.00822245	-0.389699	UP
NC_030828.1_27040	2.0096	0.782097	1.20703	0.249215	0.519778	-5.97008	NOT
NC_030820.1_17524	2.03047	-3.06924	2.54249	0.0247481	0.1407	-3.61231	NOT
NC_030808.1_810	2.06725	-3.37572	1.99822	0.0673518	0.252587	-4.51735	NOT
NC_030831.1_29865	2.06725	-3.69338	1.92597	0.0765662	0.264707	-4.6301	NOT
NC_030833.1_31590	2.06725	-3.87349	1.57558	0.139461	0.37697	-5.14237	NOT
chi-miR-2432	2.06782	-3.25457	3.20808	0.00696639	0.0619235	-2.42363	NOT
NC_030822.1_19962	2.1071	-0.0489053	1.37611	0.192343	0.459298	-5.63805	NOT
NC_030809.1_3328	2.15197	-3.91687	2.58915	0.0226648	0.131963	-3.53015	NOT
chi-miR-29b-5p	2.15855	0.815766	4.70532	0.000426473	0.00758174	0.0989727	UP
NC_030818.1_15725	2.18654	-2.56182	2.39618	0.0325504	0.163482	-3.89971	NOT
NC_030823.1_21475	2.23194	-2.46684	2.2332	0.0440057	0.19927	-4.15925	NOT
NC_030821.1_18813	2.24775	-2.55781	2.98299	0.0107161	0.0816465	-2.84229	NOT
NC_030831.1_30249	2.25023	-1.74569	3.41789	0.00466508	0.0458323	-2.0733	UP
chi-miR-140-5p	2.26669	5.20303	3.78182	0.00233743	0.0273559	-1.97705	UP
NC_030812.1_7928	2.31208	-3.64425	3.01534	0.0100732	0.0788949	-2.7757	NOT
NC_030826.1_25597	2.31306	-2.94909	3.87126	0.00197503	0.0254257	-1.22362	UP
chi-miR-99a-5p	2.34439	12.6047	1.01973	0.326709	0.594728	-6.92668	NOT
NC_030824.1_22296	2.35111	0.97931	3.81111	0.00221181	0.0266369	-1.53881	UP
NC_030836.1_33259	2.35551	-1.07528	2.75793	0.0164613	0.105958	-3.30084	NOT
chi-miR-193b-5p	2.36709	-0.941134	5.09842	0.000213187	0.00519065	0.878892	UP
NC_030808.1_1081	2.39725	-3.81151	2.55438	0.0241999	0.138285	-3.59184	NOT
NC_030825.1_23754	2.40369	-1.41035	2.98722	0.0106297	0.0816465	-2.87738	NOT
NC_030823.1_21668	2.43092	-2.73766	3.0773	0.00894733	0.0730627	-2.67746	NOT
NC_030829.1_28533	2.49272	4.42506	1.8995	0.0802214	0.271444	-5.44106	NOT
NC_030819.1_16942	2.50348	0.172806	2.19769	0.0469644	0.204412	-4.40104	NOT
chi-miR-145-3p	2.5554	8.88735	3.79474	0.00228118	0.02718	-2.1087	UP
NC_030817.1_13573	2.55861	-3.19861	1.93294	0.0756296	0.26306	-4.62201	NOT
NC_030817.1_13574	2.55861	-3.19861	1.93294	0.0756296	0.26306	-4.62201	NOT
NC_030826.1_24545	2.56053	7.86317	2.62486	0.0211862	0.124887	-4.2919	NOT
chi-miR-10a-3p	2.57816	1.68308	7.55797	4.49793e-06	0.000277132	4.57872	UP
chi-miR-34c-3p	2.58721	-2.7742	2.83458	0.0142261	0.0977497	-3.10544	NOT
chi-miR-196a	2.63261	5.90849	8.00914	2.41454e-06	0.000220318	5.03934	UP
chi-miR-206	2.66155	-0.441875	2.77652	0.0158893	0.104278	-3.38953	NOT
NC_030826.1_25273	2.66345	0.387801	1.90366	0.0796374	0.270285	-4.92586	NOT
NW_017189516.1_34430	2.67251	0.224389	3.00464	0.0102814	0.0799667	-2.93684	NOT
NC_030816.1_13336	2.69767	-0.513516	3.59189	0.00334929	0.0360693	-1.86364	UP
chi-miR-9-5p	2.71281	3.16361	4.74576	0.000396737	0.00716686	-0.0280551	UP
NC_030817.1_14373	2.71495	-1.50446	2.46796	0.0284657	0.152143	-3.80815	NOT
chi-miR-137	2.7434	-3.29705	3.32729	0.00554627	0.0526425	-2.21067	NOT
chi-miR-2483-5p	2.81207	0.486792	5.01456	0.000246749	0.00575747	0.68468	UP
chi-miR-490	2.83749	1.91974	5.28747	0.00015387	0.0041032	1.05796	UP
chi-miR-133a-5p	2.85857	-0.82761	2.1476	0.0514571	0.21585	-4.38266	NOT
NC_030819.1_17378	2.86604	-2.92925	2.31343	0.0379565	0.180899	-4.02181	NOT
NC_030809.1_3244	2.88251	-2.79806	6.56829	1.92537e-05	0.000862566	3.16647	UP
NC_030815.1_12540	2.88251	-3.3649	3.4132	0.00470698	0.0458419	-2.05619	UP
chi-miR-122	2.99347	0.619685	2.41009	0.0317174	0.160016	-4.18001	NOT
chi-miR-216b	2.99454	-2.87449	2.26706	0.0413493	0.191369	-4.1191	NOT
chi-miR-134	3.04107	2.37369	1.79868	0.0956345	0.30003	-5.29996	NOT
NW_017189516.1_34431	3.07948	1.14665	3.08683	0.00878567	0.0728885	-2.85754	NOT
NC_030823.1_21333	3.11578	-2.38089	3.19077	0.00720102	0.0630089	-2.50918	NOT
NC_030825.1_22780	3.16338	3.14295	5.10737	0.000209899	0.00519065	0.580433	UP
chi-miR-147-5p	3.26616	-1.97109	4.12168	0.00123688	0.0177604	-0.808418	UP
chi-miR-323a-3p	3.30512	2.51713	3.84589	0.00207156	0.0260691	-1.60748	UP
chi-miR-217-5p	3.46353	-0.263005	1.56605	0.141671	0.378691	-5.34378	NOT
chi-miR-9-3p	3.47113	-1.79814	5.86425	5.86691e-05	0.00200945	2.12578	UP
chi-miR-184	3.52731	-2.87786	2.20971	0.0459429	0.203384	-4.22188	NOT
NC_030833.1_31917	3.53427	-2.77708	4.07183	0.00135701	0.0189982	-0.878385	UP
NC_030815.1_11357	3.55507	-2.00971	3.1479	0.00781662	0.0668292	-2.57172	NOT
NC_030817.1_14414	3.72628	1.69488	1.62683	0.128082	0.36134	-5.40334	NOT
NC_030815.1_11506	3.80409	-2.55623	7.70902	3.64226e-06	0.000271956	4.73041	UP
NC_030827.1_26445	3.85534	0.802988	4.93184	0.000285289	0.00609682	0.553716	UP
NC_030819.1_17319	3.87721	-2.73129	7.96674	2.55727e-06	0.000220318	5.03695	UP
NC_030811.1_5869	3.90437	-2.14486	5.06096	0.000227548	0.00542241	0.83131	UP
chi-miR-221-5p	3.92202	3.95657	2.6335	0.0208429	0.123514	-3.97171	NOT
chi-miR-2483-3p	4.10924	-2.07119	7.62821	4.07611e-06	0.000277117	4.62069	UP
NC_030809.1_1955	4.12531	0.00356292	3.07032	0.00906761	0.0730627	-2.82165	NOT
NC_030808.1_1383	4.16204	-1.73695	6.72413	1.51837e-05	0.000739382	3.40288	UP
NC_030823.1_21582	4.25584	1.20143	5.24842	0.000164524	0.00428528	1.08755	UP
NW_017189674.1_35389	4.37109	-1.39754	3.92952	0.00177037	0.023605	-1.17673	UP
chi-miR-338-5p	4.44754	1.24286	4.15606	0.00116045	0.0172284	-0.839434	UP
NC_030816.1_12976	4.51139	-1.53181	7.52655	4.70135e-06	0.000277132	4.5021	UP
NC_030820.1_17538	4.59801	-1.95639	6.9142	1.14156e-05	0.000581156	3.67689	UP
chi-miR-199a-3p	4.6149	10.9214	8.12123	2.0765e-06	0.000213999	5.0712	UP
chi-miR-199b-3p	4.65565	10.9091	8.1122	2.10177e-06	0.000213999	5.05938	UP
chi-miR-199c-3p	4.65565	10.9091	8.1122	2.10177e-06	0.000213999	5.05938	UP
NC_030816.1_13534	4.86227	-0.870832	4.89423	0.000304841	0.00609682	0.492439	UP
chi-miR-34b-5p	5.14792	-0.0396793	3.90392	0.00185749	0.0244752	-1.27015	UP
chi-miR-592	5.16548	-0.701343	5.12483	0.000203633	0.00518339	0.905347	UP
chi-miR-7-5p	5.31514	7.33438	1.75863	0.102463	0.314407	-5.76095	NOT
NC_030813.1_9442	5.54005	0.991793	2.65141	0.0201482	0.121978	-3.59928	NOT
chi-miR-708-3p	5.59249	5.1768	3.66751	0.00290157	0.0328259	-2.04028	UP
NC_030826.1_24875	5.6221	1.63782	3.28864	0.0059716	0.0557349	-2.45521	NOT
chi-miR-105a	5.93069	-1.04014	5.35555	0.000136988	0.00380602	1.2868	UP
NW_017189851.1_35540	6.01477	6.72728	3.34016	0.00541153	0.0518027	-2.78173	NOT
chi-miR-135a	6.12909	4.64952	4.61	0.000506074	0.00860707	-0.238862	UP
NC_030812.1_7001	6.22442	-1.09582	18.8703	9.80622e-11	1.0983e-07	13.4267	UP
NC_030829.1_27831	6.39585	1.34412	5.51133	0.000105254	0.00318607	1.52686	UP
NC_030823.1_21410	6.39585	1.33614	5.38935	0.000129338	0.00380602	1.32469	UP
chi-miR-29b-3p	6.41062	5.54611	4.82474	0.000344729	0.00665684	0.128495	UP
chi-miR-34b-3p	6.55655	-0.93407	3.89217	0.00189892	0.0247302	-1.29952	UP
NC_030816.1_12705	6.59835	1.55194	5.59472	9.15337e-05	0.00292908	1.66231	UP
NC_030831.1_30149	6.73378	0.136589	6.06319	4.25259e-05	0.00164238	2.41766	UP
NC_030811.1_6517	6.75331	1.82981	5.85865	5.9207e-05	0.00200945	2.08775	UP
NC_030828.1_27537	6.77034	-0.810529	9.7603	2.67317e-07	5.9879e-05	7.20368	UP
chi-miR-223-5p	7.00854	2.95481	4.78459	0.000370217	0.00702784	0.278452	UP
chi-miR-34c-5p	7.21622	2.24121	4.89679	0.000303467	0.00609682	0.476447	UP
NC_030828.1_27538	7.45316	-0.398635	8.95873	7.03507e-07	0.000131321	6.32954	UP
chi-let-7i-5p	7.49136	13.1434	2.42778	0.030687	0.157644	-4.75354	NOT
chi-miR-708-5p	7.81341	3.54082	6.18657	3.49285e-05	0.00139714	2.59665	UP
chi-miR-146b-3p	7.88878	3.08809	3.61938	0.0031789	0.0353519	-1.8921	UP
NC_030828.1_27534	9.355	2.2528	16.5579	4.9287e-10	2.76007e-07	12.531	UP
chi-miR-3432-5p	9.56504	5.30311	6.41234	2.44987e-05	0.00101624	2.9385	UP
NC_030815.1_12105	9.89145	2.8038	14.3242	2.89122e-09	8.09542e-07	11.1708	UP
NC_030826.1_25425	10.666	3.40467	15.5486	1.06534e-09	3.97726e-07	11.9799	UP
chi-miR-1	10.8462	6.76231	5.61816	8.80243e-05	0.00289962	1.65335	UP

## Sheet: LLvsLG
ID	logFC	AveExpr	t	P.Value	FDR	B	change
NC_030826.1_25425	10.2269	3.40467	14.8557	1.85751e-09	9.4825e-07	11.528	UP
NC_030815.1_12105	9.53363	2.8038	13.7567	4.71384e-09	1.0559e-06	10.7605	UP
NC_030828.1_27538	9.50237	-0.398635	11.7833	2.99642e-08	4.19499e-06	9.19656	UP
chi-miR-3432-5p	9.27203	5.30311	6.20721	3.38043e-05	0.00126203	2.62349	UP
chi-miR-146b-3p	8.98494	3.08809	4.14957	0.00117451	0.013423	-0.912194	UP
chi-miR-1	8.97191	6.76231	4.60264	0.000512831	0.00745937	-0.0932577	UP
NC_030828.1_27537	8.79746	-0.810529	13.1935	7.79593e-09	1.45524e-06	10.3274	UP
NC_030812.1_7001	8.2792	-1.09582	26.455	1.42735e-12	1.59863e-09	16.1381	UP
NC_030828.1_27534	8.27254	2.2528	14.4364	2.63014e-09	9.4825e-07	11.1955	UP
chi-miR-223-5p	8.10139	2.95481	5.59969	9.07765e-05	0.00231067	1.65969	UP
chi-miR-708-5p	8.07656	3.54082	6.41329	2.44627e-05	0.000978509	2.94506	UP
chi-miR-135a	7.28135	4.64952	5.53812	0.000100624	0.00239785	1.3902	UP
chi-let-7i-5p	7.03444	13.1434	2.26806	0.0412729	0.169947	-5.02727	NOT
NC_030826.1_24875	6.7865	1.63782	4.03308	0.00145863	0.0157084	-1.08528	UP
NC_030811.1_6517	6.65135	1.82981	5.76429	6.9109e-05	0.00209195	1.93735	UP
NC_030816.1_12705	6.4923	1.55194	5.4982	0.000107603	0.00245245	1.50495	UP
chi-miR-34c-5p	6.41181	2.24121	4.30553	0.000880717	0.0104937	-0.566056	UP
NC_030829.1_27831	6.36883	1.34412	5.4879	0.000109484	0.00245245	1.48908	UP
NC_030823.1_21410	6.322	1.33614	5.32237	0.000144958	0.00296423	1.21405	UP
chi-miR-7-5p	6.22321	7.33438	2.0843	0.0577104	0.209856	-5.25063	NOT
NC_030816.1_13534	6.04845	-0.870832	6.25873	3.11617e-05	0.00120349	2.71591	UP
chi-miR-29b-3p	5.94593	5.54611	4.45618	0.000668625	0.00870767	-0.536412	UP
NW_017189851.1_35540	5.90423	6.72728	3.27561	0.0061222	0.0460193	-2.90123	UP
NC_030813.1_9442	5.87337	0.991793	2.82888	0.0143815	0.0861355	-3.28245	NOT
chi-miR-708-3p	5.71973	5.1768	3.75746	0.00244745	0.0242579	-1.86955	UP
NC_030831.1_30149	5.63033	0.136589	4.8372	0.000337194	0.00517339	0.414309	UP
NC_030819.1_17319	5.48265	-2.73129	12.4904	1.50073e-08	2.40117e-06	9.60303	UP
chi-miR-592	5.24445	-0.701343	5.22904	0.000170095	0.00321845	1.07983	UP
NC_030833.1_31917	5.09816	-2.77708	6.45583	2.28993e-05	0.000949897	3.02178	UP
NC_030815.1_11506	4.90693	-2.55623	10.7006	9.2704e-08	1.15365e-05	8.06951	UP
chi-miR-34b-5p	4.71696	-0.0396793	3.51736	0.00385933	0.0324996	-1.96909	UP
NC_030823.1_21582	4.5659	1.20143	5.67656	7.98834e-05	0.00223673	1.79465	UP
NC_030816.1_12976	4.52622	-1.53181	7.57883	4.36798e-06	0.000305759	4.57067	UP
chi-miR-122	4.47196	0.619685	3.71572	0.00264843	0.0255711	-1.79536	UP
chi-miR-323a-3p	4.39738	2.51713	5.24088	0.00016667	0.00321845	0.910555	UP
NC_030827.1_26445	4.35181	0.802988	5.65286	8.30875e-05	0.00226971	1.75891	UP
NC_030808.1_1383	4.20144	-1.73695	6.82365	1.30695e-05	0.00073189	3.54397	UP
NC_030825.1_22780	4.18774	3.14295	6.91455	1.14097e-05	0.000672572	3.53677	UP
NC_030816.1_13336	4.09242	-0.513516	5.72618	7.35878e-05	0.00215917	1.86505	UP
chi-miR-338-5p	4.04635	1.24286	3.74828	0.00249026	0.0244657	-1.58096	UP
NC_030815.1_11357	3.97071	-2.00971	3.61469	0.00320734	0.0289695	-1.73504	UP
NC_030817.1_13573	3.9703	-3.19861	3.1553	0.00770675	0.0553305	-2.55342	NOT
NC_030817.1_13574	3.9703	-3.19861	3.1553	0.00770675	0.0553305	-2.55342	NOT
NC_030823.1_21333	3.9238	-2.38089	4.24752	0.00097994	0.011553	-0.615269	UP
chi-miR-2483-3p	3.57873	-2.07119	6.47011	2.23985e-05	0.000949897	3.03179	UP
NC_030826.1_25273	3.42638	0.387801	2.51057	0.0262786	0.126318	-3.92773	NOT
NC_030826.1_25597	3.40274	-2.94909	5.84346	6.06946e-05	0.00194223	2.09356	UP
NC_030809.1_3244	3.36621	-2.79806	7.80482	3.19061e-06	0.000296604	4.8194	UP
chi-miR-133a-5p	3.36092	-0.82761	2.60552	0.0219748	0.111365	-3.62166	NOT
NC_030817.1_14373	3.32397	-1.50446	3.14388	0.00787705	0.0558373	-2.62502	NOT
chi-miR-9-3p	3.32025	-1.79814	5.57175	9.51134e-05	0.0023158	1.66658	UP
NC_030829.1_28533	3.18305	4.42506	2.45447	0.0291936	0.136696	-4.50978	NOT
chi-miR-490	2.98164	1.91974	5.5818	9.353e-05	0.0023158	1.55548	UP
NC_030818.1_15725	2.97734	-2.56182	3.43707	0.00449744	0.0362383	-2.06822	UP
NC_030826.1_25649	2.91606	-3.59278	4.00027	0.0015508	0.0165419	-0.995158	UP
NC_030831.1_30249	2.89217	-1.74569	4.58374	0.000530612	0.00761905	0.00163031	UP
NC_030827.1_26030	2.86095	-2.60414	2.26889	0.0412096	0.169947	-4.16637	NOT
NC_030815.1_12594	2.85935	-4.01439	5.85042	6.00084e-05	0.00194223	2.1035	UP
chi-miR-335-3p	2.82979	4.84617	1.93012	0.0760079	0.257853	-5.3958	NOT
NW_017189516.1_34430	2.81042	0.224389	3.18651	0.00725998	0.0531449	-2.60691	NOT
NC_030824.1_22296	2.77575	0.97931	4.5748	0.000539247	0.00764502	-0.149414	UP
chi-miR-29b-5p	2.74476	0.815766	6.13169	3.81146e-05	0.00137704	2.48604	UP
chi-miR-199b-3p	2.6629	10.9091	4.51136	0.000604846	0.00826131	-0.775396	UP
chi-miR-199c-3p	2.6629	10.9091	4.51136	0.000604846	0.00826131	-0.775396	UP
NW_017189516.1_34431	2.64881	1.14665	2.61561	0.02156	0.111365	-3.7024	NOT
chi-miR-199a-3p	2.628	10.9214	4.49672	0.000621123	0.00828163	-0.803576	UP
chi-miR-2483-5p	2.57792	0.486792	4.55296	0.000560954	0.00785335	-0.117617	UP
NW_017189674.1_35389	2.53429	-1.39754	2.06438	0.0598209	0.215432	-4.42024	NOT
chi-miR-155-3p	2.52438	-3.38623	2.59112	0.0225804	0.113919	-3.527	NOT
chi-miR-221-5p	2.51276	3.95657	1.63123	0.127144	0.372777	-5.60004	NOT
chi-miR-145-3p	2.50765	8.88735	3.72316	0.00261142	0.0254329	-2.24296	UP
NC_030836.1_33259	2.49136	-1.07528	2.94772	0.0114634	0.0726211	-2.96499	NOT
NC_030829.1_28251	2.47118	-1.44948	6.79015	1.37439e-05	0.000733009	3.50996	UP
NC_030808.1_347	2.46783	-0.0427998	2.75507	0.016551	0.094577	-3.53534	NOT
NC_030820.1_17524	2.45946	-3.06924	3.1053	0.00848054	0.0579158	-2.61462	NOT
chi-miR-2432	2.44051	-3.25457	3.79582	0.00227652	0.0231791	-1.35882	UP
chi-miR-29c-5p	2.41022	5.0125	6.5543	1.96717e-05	0.00088129	2.90176	UP
NC_030808.1_1081	2.40586	-3.81151	2.56442	0.0237467	0.118206	-3.57282	NOT
NC_030825.1_23675	2.40051	-3.0621	3.53968	0.00369885	0.031867	-1.82521	UP
NC_030822.1_20278	2.35932	-0.610573	4.84462	0.000332793	0.00517339	0.416753	UP
NW_017189517.1_34813	2.35932	-0.610573	4.84462	0.000332793	0.00517339	0.416753	UP
NC_030820.1_18267	2.32003	-2.18989	2.7109	0.0179995	0.100542	-3.3492	NOT
NC_030814.1_10954	2.30692	-1.92164	2.23076	0.0442033	0.17607	-4.20783	NOT
NC_030833.1_31894	2.28648	-3.58206	3.60034	0.00329594	0.0295316	-1.71695	UP
NC_030826.1_25514	2.26638	-2.31299	2.26106	0.0418083	0.170254	-4.12545	NOT
NC_030822.1_20500	2.25032	-0.804017	2.26869	0.0412251	0.169947	-4.22328	NOT
NC_030830.1_29154	2.2375	0.0765435	1.59196	0.135731	0.386114	-5.40023	NOT
chi-miR-34c-3p	2.21333	-2.7742	2.4042	0.0320678	0.143091	-3.85075	NOT
NC_030810.1_4496	2.20983	-3.83394	4.04655	0.00142245	0.0155797	-0.909966	UP
NC_030825.1_23684	2.19522	-3.32334	3.22626	0.00672832	0.0499054	-2.39442	UP
chi-miR-9-5p	2.19003	3.16361	3.77839	0.00235263	0.0237382	-1.80867	UP
chi-miR-140-5p	2.17492	5.20303	3.62434	0.00314912	0.0289695	-2.27346	UP
chi-miR-129-3p	2.16705	-2.40476	3.33628	0.00545185	0.0418224	-2.21924	UP
NC_030822.1_19962	2.16213	-0.0489053	1.41935	0.179643	0.461469	-5.58536	NOT
NC_030823.1_21475	2.15996	-2.46684	2.15649	0.0506314	0.194203	-4.28204	NOT
NC_030817.1_14414	2.11934	1.69488	0.878765	0.395696	0.736822	-6.22801	NOT
chi-miR-146b-5p	2.06547	13.2091	3.06994	0.00907427	0.0608574	-3.66973	NOT
NC_030823.1_21706	2.06174	-2.48798	2.31018	0.0381853	0.15958	-4.05317	NOT
NC_030811.1_5869	2.04812	-2.14486	2.52607	0.0255243	0.123754	-3.63784	NOT
chi-miR-656	2.02411	1.43572	3.15999	0.00763795	0.0553305	-2.89775	NOT
NC_030828.1_26564	1.97641	-2.55326	2.42558	0.0308134	0.139726	-3.87209	NOT
NC_030814.1_9822	1.96883	-4.72098	2.79523	0.0153336	0.0913489	-3.16446	NOT
NC_030808.1_810	1.96732	-3.37572	1.90113	0.0799925	0.267437	-4.66611	NOT
NC_030814.1_9732	1.95991	-3.08239	2.56657	0.0236506	0.118206	-3.57432	NOT
NC_030815.1_11660	1.94228	-1.44413	1.59225	0.135667	0.386114	-5.26679	NOT
chi-miR-105a	1.88985	-1.04014	1.43434	0.175409	0.458647	-5.32718	NOT
chi-miR-196a	1.87399	5.90849	5.6289	8.64645e-05	0.00230572	1.37122	UP
NC_030833.1_31828	1.87057	6.95714	1.00217	0.334795	0.673196	-6.76187	NOT
NC_030821.1_19129	1.87039	-4.40399	2.64778	0.0202874	0.109767	-3.42486	NOT
chi-miR-18b-3p	1.86144	-2.02332	2.17656	0.0488131	0.18852	-4.31446	NOT
NC_030823.1_21029	1.85058	2.35137	3.35321	0.00527829	0.0407702	-2.62413	UP
NC_030823.1_21650	1.85058	2.35137	3.35321	0.00527829	0.0407702	-2.62413	UP
NC_030819.1_17336	1.84767	-0.361705	3.76276	0.00242309	0.0242309	-1.55313	UP
NW_017189517.1_34744	1.8209	-3.45788	2.12826	0.0532971	0.200311	-4.3115	NOT
NC_030821.1_18813	1.8044	-2.55781	2.36444	0.0345311	0.149717	-3.91875	NOT
NC_030812.1_6974	1.79732	-3.27396	2.47516	0.0280839	0.13216	-3.74342	NOT
chi-miR-29a-3p	1.76853	10.1903	7.67024	3.84399e-06	0.000296604	4.43118	UP
NC_030826.1_25596	1.76845	-1.71235	2.13887	0.0522804	0.197818	-4.35495	NOT
NC_030823.1_20788	1.75048	-3.75315	2.05164	0.0612075	0.219017	-4.42977	NOT
NC_030823.1_21341	1.75018	-3.56042	2.25769	0.042069	0.170254	-4.09356	NOT
NC_030819.1_16883	1.74035	-2.90092	1.70287	0.112689	0.342967	-4.9617	NOT
chi-miR-27a-5p	1.73441	3.78898	1.37815	0.191729	0.479322	-6.10936	NOT
NC_030819.1_17378	1.71658	-2.92925	1.35285	0.199473	0.490893	-5.4298	NOT
chi-miR-195-3p	1.71455	5.82043	3.95387	0.0016914	0.0177777	-1.68688	UP
chi-miR-1224	1.70946	-2.88871	1.49932	0.158	0.42645	-5.25047	NOT
chi-miR-155-5p	1.69199	8.35439	4.74472	0.000397479	0.00593568	-0.312743	UP
chi-miR-502a	1.66928	-2.86713	2.62657	0.021118	0.111365	-3.49594	NOT
NC_030829.1_28252	1.6658	-0.690118	4.90552	0.000298831	0.00489855	0.3954	UP
chi-miR-34b-3p	1.65833	-0.93407	0.805021	0.435479	0.770516	-5.99014	NOT
NC_030817.1_14731	1.65575	-2.65088	1.79309	0.0965632	0.307247	-4.84861	NOT
chi-miR-497-3p	1.63149	-3.60955	1.31002	0.213169	0.503092	-5.48175	NOT
chi-miR-135b-5p	1.62579	-2.4322	2.67971	0.0190967	0.103827	-3.37366	NOT
NC_030820.1_17697	1.58855	-3.69025	2.84322	0.0139937	0.085179	-3.07809	NOT
NC_030816.1_13414	1.57346	-1.33042	1.28804	0.220487	0.512335	-5.62408	NOT
chi-miR-215-5p	1.56157	3.31506	2.0887	0.0572547	0.209856	-4.98279	NOT
NC_030808.1_1313	1.56056	2.98297	1.7167	0.110072	0.338901	-5.59321	NOT
NC_030812.1_8102	1.56034	-0.629739	2.50243	0.0266837	0.127717	-3.9281	NOT
NC_030814.1_9992	1.55499	-3.55001	2.43864	0.0300709	0.138073	-3.79757	NOT
chi-miR-133b	1.54447	1.01659	1.93527	0.0753193	0.257853	-4.99312	NOT
chi-miR-145-5p	1.54276	10.849	2.32264	0.0373154	0.158308	-4.96123	NOT
NC_030828.1_27622	1.52801	-1.70417	1.50277	0.157119	0.42645	-5.28707	NOT
NC_030836.1_33531	1.51511	-3.50088	2.23972	0.0434817	0.173927	-4.12739	NOT
NC_030824.1_22291	1.50927	-2.1271	2.32415	0.0372109	0.158308	-4.03913	NOT
NC_030826.1_24545	1.50486	7.86317	1.51494	0.15404	0.420792	-6.09364	NOT
NC_030833.1_31590	1.50341	-3.87349	1.14398	0.273536	0.596283	-5.67026	NOT
NC_030825.1_23754	1.50238	-1.41035	1.77718	0.099247	0.314002	-4.87775	NOT
NC_030810.1_4532	1.49929	-3.40562	1.65322	0.122543	0.363092	-5.031	NOT
NW_017189517.1_34964	1.48928	-1.76274	2.44525	0.0297013	0.13746	-3.84003	NOT
chi-miR-1839	1.44337	6.9316	4.44863	0.000677882	0.00872676	-0.823168	UP
NC_030817.1_14672	1.44107	-4.08699	2.05629	0.0606977	0.217889	-4.4217	NOT
NC_030822.1_19803	1.43121	2.51958	2.89649	0.0126415	0.0782237	-3.46084	NOT
NC_030816.1_13311	1.42808	2.29059	1.60854	0.132046	0.384133	-5.75374	NOT
NC_030833.1_31772	1.41955	-0.638151	2.61214	0.0217017	0.111365	-3.68385	NOT
chi-miR-193b-5p	1.41566	-0.941134	2.87938	0.0130612	0.0803765	-3.04848	NOT
NC_030825.1_23554	1.39338	-1.75596	2.3153	0.0378258	0.159266	-4.06964	NOT
NC_030826.1_25741	1.39311	-0.467989	1.00608	0.332983	0.673196	-6.00425	NOT
NC_030814.1_10203	1.38393	-4.52076	1.88857	0.081776	0.271778	-4.6838	NOT
chi-miR-335-5p	1.37142	4.95951	2.42015	0.0311273	0.140575	-4.5535	NOT
NC_030816.1_12842	1.34489	-1.75579	1.7646	0.101418	0.319068	-4.89847	NOT
NC_030830.1_29560	1.34458	-3.97567	1.74461	0.104953	0.329263	-4.89892	NOT
NC_030834.1_32346	1.32932	-1.94105	1.7384	0.106073	0.331848	-4.93187	NOT
NC_030829.1_27815	1.31589	-3.89984	1.49808	0.158317	0.42645	-5.24276	NOT
chi-miR-2411-5p	1.29031	1.64033	3.95167	0.0016984	0.0177777	-1.46641	UP
NC_030814.1_10005	1.27645	-4.36296	1.42388	0.178355	0.459409	-5.33873	NOT
chi-miR-10a-3p	1.2734	1.68308	3.52636	0.00379378	0.0321896	-2.08774	UP
NC_030815.1_11422	1.25963	-3.87001	1.50359	0.156909	0.42645	-5.2349	NOT
NC_030829.1_28213	1.25305	-2.22657	1.17822	0.26011	0.581688	-5.67439	NOT
chi-miR-103-3p	1.23878	12.3348	6.7586	1.44132e-05	0.000733761	2.97686	UP
NC_030826.1_24593	1.20621	-2.96113	1.60139	0.133624	0.38572	-5.12281	NOT
chi-miR-199a-5p	1.20326	9.44985	2.68142	0.0190348	0.103827	-4.23768	NOT
NC_030820.1_17538	1.19291	-1.95639	1.63189	0.127002	0.372777	-5.06072	NOT
NC_030810.1_5064	1.19092	-3.46781	1.66576	0.119985	0.359314	-5.0138	NOT
chi-miR-217-5p	1.14915	-0.263005	0.456757	0.655486	0.91998	-6.28898	NOT
NC_030808.1_1525	1.14722	-0.929216	0.874647	0.397851	0.737736	-6.13	NOT
NC_030815.1_12280	1.14312	4.47408	3.54178	0.00368407	0.031867	-2.48031	UP
NC_030825.1_23181	1.14132	-1.29889	1.89283	0.0811673	0.270558	-4.8112	NOT
chi-miR-107-3p	1.1344	8.65674	7.74496	3.46532e-06	0.000296604	4.55492	UP
NC_030826.1_24345	1.1127	-3.80583	0.953498	0.357965	0.70583	-5.87058	NOT
NC_030809.1_1929	1.1117	10.2724	0.539191	0.598992	0.890931	-7.24902	NOT
chi-miR-105b-3p	1.10921	-3.02112	0.820381	0.426985	0.761502	-5.97605	NOT
NC_030831.1_30078	1.10281	-1.47879	1.42361	0.178431	0.459409	-5.54108	NOT
NC_030811.1_5360	1.10093	-3.58772	1.47263	0.164965	0.439906	-5.27968	NOT
chi-miR-137	1.09713	-3.29705	1.32151	0.209421	0.49896	-5.46693	NOT
NC_030828.1_27464	1.09659	-3.91914	1.29606	0.217794	0.511382	-5.49747	NOT
NC_030822.1_20018	1.09349	-0.288804	1.80096	0.0952583	0.303958	-5.08245	NOT
NW_017189516.1_34235	1.07226	3.20447	3.11232	0.00836742	0.0574939	-3.19087	NOT
NC_030824.1_22189	1.06917	-4.13534	0.988054	0.341402	0.680375	-5.82783	NOT
NC_030829.1_27816	1.06769	-2.92599	1.45609	0.169412	0.447503	-5.32168	NOT
NC_030812.1_6784	1.06758	-3.68772	1.31676	0.210965	0.500594	-5.47543	NOT
chi-miR-223-3p	1.06697	5.04849	0.990148	0.340417	0.680375	-6.70946	NOT
NC_030836.1_34016	1.06146	-3.45475	1.66866	0.119401	0.358522	-5.01147	NOT
NC_030834.1_32379	1.06079	-3.7967	1.35479	0.198872	0.490608	-5.42502	NOT
NC_030813.1_9043	1.05376	-1.02088	1.15229	0.270229	0.592283	-5.88178	NOT
chi-miR-3432-3p	1.04753	1.73918	2.73631	0.0171517	0.0965319	-3.67986	NOT
chi-miR-106a-3p	1.04537	-1.58206	2.15296	0.0509579	0.194788	-4.36544	NOT
NC_030814.1_10611	1.04494	3.64733	2.36302	0.0346221	0.149717	-4.59414	NOT
NC_030834.1_32156	1.03533	5.02608	3.48165	0.00413096	0.0342716	-2.56992	UP
chi-miR-30b-3p	1.01634	1.839	3.61753	0.00319012	0.0289695	-2.11614	UP
chi-miR-21-5p	1.01252	14.4128	3.70297	0.00271311	0.0259717	-2.46861	UP
NC_030813.1_9300	1.00609	3.05651	2.77778	0.0158513	0.0924659	-3.80922	NOT
chi-miR-148a-3p	0.989137	13.9483	4.39674	0.000745166	0.00927318	-1.23152	NOT
NC_030817.1_13880	0.986058	-1.80982	2.40203	0.0321976	0.143101	-3.89757	NOT
NC_030823.1_21721	0.976458	-4.10773	0.983584	0.343514	0.682154	-5.83366	NOT
NC_030831.1_29865	0.976458	-3.69338	0.90852	0.38036	0.723266	-5.90278	NOT
NC_030818.1_16092	0.974819	-3.96827	1.1664	0.264686	0.585866	-5.64613	NOT
chi-miR-491-3p	0.974046	-1.36686	1.3354	0.204966	0.496888	-5.57156	NOT
NC_030824.1_22215	0.969108	-1.00503	1.13001	0.279165	0.601279	-5.88748	NOT
NC_030829.1_27755	0.969108	-1.00503	1.13001	0.279165	0.601279	-5.88748	NOT
chi-miR-140-3p	0.959216	8.92232	2.759	0.0164277	0.094354	-4.09733	NOT
NC_030824.1_22051	0.939224	3.72736	0.606244	0.554933	0.862375	-6.9039	NOT
NC_030826.1_25151	0.934328	3.71472	1.73111	0.107401	0.333755	-5.66944	NOT
chi-miR-451-5p	0.921939	9.02851	1.22358	0.243118	0.550084	-6.55129	NOT
chi-miR-2284c	0.921536	-1.05733	1.93022	0.0759939	0.257853	-4.80476	NOT
chi-miR-29a-5p	0.897637	2.01648	2.2285	0.0443871	0.17607	-4.5743	NOT
chi-miR-362-5p	0.881193	4.76347	3.09403	0.0086655	0.0587004	-3.28702	NOT
NC_030821.1_19499	0.878299	-3.1573	1.00293	0.334446	0.673196	-5.8157	NOT
NC_030832.1_30817	0.876009	-2.99223	1.57526	0.139534	0.38972	-5.1822	NOT
NC_030814.1_10851	0.875574	-4.09426	0.986171	0.34229	0.680933	-5.82934	NOT
NC_030810.1_4491	0.874049	0.256994	2.43629	0.0302034	0.138073	-4.1788	NOT
NC_030823.1_21411	0.860189	5.35495	0.582046	0.570627	0.867167	-7.03395	NOT
NC_030814.1_10486	0.860074	-3.50946	1.08828	0.2965	0.625386	-5.73396	NOT
NC_030815.1_11447	0.852556	-4.62643	1.17211	0.262467	0.582368	-5.63739	NOT
NC_030823.1_21059	0.850931	-2.44988	1.59063	0.136031	0.386114	-5.15797	NOT
NC_030823.1_21676	0.850931	-2.44988	1.59063	0.136031	0.386114	-5.15797	NOT
NC_030832.1_30398	0.845399	-1.43016	0.952224	0.358587	0.70583	-5.90214	NOT
NC_030828.1_27576	0.830952	1.0657	2.0339	0.0631878	0.222548	-4.834	NOT
chi-miR-22-5p	0.829914	4.56411	2.47879	0.0278939	0.13216	-4.41371	NOT
chi-miR-144-5p	0.825651	2.46974	1.16061	0.266951	0.587397	-6.28698	NOT
chi-miR-381	0.815006	5.43837	0.640615	0.533053	0.849235	-7.01183	NOT
NC_030815.1_11834	0.814832	-4.72098	1.04375	0.315877	0.649141	-5.77535	NOT
chi-miR-184	0.814491	-2.87786	0.480799	0.638758	0.911939	-6.19838	NOT
NC_030827.1_26063	0.814364	5.06309	1.80791	0.0941203	0.301185	-5.60387	NOT
NC_030826.1_25316	0.813845	-3.58074	1.16069	0.26692	0.587397	-5.65055	NOT
chi-miR-129-5p	0.812591	-2.02853	0.842308	0.415048	0.749575	-5.99344	NOT
NC_030826.1_25217	0.809822	-1.94036	0.939224	0.36497	0.710299	-5.88138	NOT
NC_030832.1_31146	0.808003	-1.38538	1.12182	0.282503	0.607301	-5.83486	NOT
NC_030823.1_21308	0.799114	6.39134	3.11966	0.00825077	0.0570424	-3.3447	NOT
chi-miR-374b-5p	0.798033	7.94682	2.48711	0.0274621	0.130883	-4.52969	NOT
chi-miR-494	0.793861	5.24578	0.503175	0.623372	0.907902	-7.07045	NOT
NC_030832.1_30579	0.786763	-2.16058	0.699269	0.496872	0.825482	-6.1007	NOT
NC_030832.1_31111	0.786405	2.71934	1.78342	0.0981874	0.311529	-5.41053	NOT
NC_030809.1_1955	0.776776	0.00356292	0.483226	0.637081	0.911939	-6.22615	NOT
chi-miR-758	0.776412	3.4321	2.58256	0.0229482	0.115256	-4.18053	NOT
chi-miR-33a-3p	0.765609	1.5491	2.40992	0.0317271	0.142138	-4.32418	NOT
NC_030819.1_16942	0.763246	0.172806	0.597998	0.560254	0.864304	-6.26044	NOT
chi-miR-628-5p	0.759445	3.00535	2.83787	0.0141373	0.0855879	-3.65456	NOT
NC_030831.1_29752	0.756449	-0.475757	1.37521	0.192615	0.480466	-5.59621	NOT
NC_030820.1_17589	0.738666	-1.7584	1.13643	0.276567	0.6003	-5.75964	NOT
chi-miR-499-5p	0.726565	5.5252	2.03478	0.0630881	0.222548	-5.23782	NOT
NC_030808.1_1302	0.721327	-0.469986	1.13021	0.279085	0.601279	-5.94936	NOT
NC_030808.1_797	0.718305	-2.97303	0.661394	0.520066	0.844166	-6.10537	NOT
NC_030813.1_8818	0.703607	2.10269	2.07954	0.0582086	0.210857	-4.94039	NOT
chi-miR-340-5p	0.702714	8.75816	2.41017	0.0317128	0.142138	-4.74337	NOT
NC_030814.1_9929	0.702342	-1.39907	1.19821	0.252511	0.567896	-5.71547	NOT
NC_030836.1_33765	0.698603	-1.7064	1.16265	0.266149	0.587397	-5.71524	NOT
NC_030826.1_24432	0.693514	-3.03365	0.504692	0.622335	0.907572	-6.18515	NOT
NC_030818.1_16131	0.66851	1.18368	1.84111	0.0888495	0.288439	-5.16427	NOT
NC_030813.1_8349	0.666443	-4.45312	0.836073	0.41842	0.749575	-5.9618	NOT
NC_030811.1_5313	0.663993	-4.1603	0.725993	0.480884	0.807481	-6.04858	NOT
NC_030836.1_33387	0.661969	-1.37037	1.03519	0.319708	0.655811	-5.87003	NOT
NC_030815.1_11700	0.658066	-1.59533	0.58325	0.56984	0.867167	-6.27802	NOT
NC_030824.1_22711	0.653559	0.994362	1.07145	0.30372	0.634638	-6.25692	NOT
chi-miR-340-3p	0.648058	5.78466	2.14197	0.051987	0.197374	-5.09596	NOT
chi-miR-483	0.641529	-0.715493	1.58735	0.136772	0.386114	-5.29921	NOT
chi-miR-151-3p	0.634081	11.7858	2.68143	0.0190343	0.103827	-4.33717	NOT
NC_030831.1_29931	0.633349	0.52514	1.71415	0.110551	0.338901	-5.34599	NOT
NC_030822.1_20572	0.625082	-1.95915	0.720791	0.483971	0.811448	-6.18743	NOT
NC_030836.1_33507	0.624615	-1.54083	0.956944	0.356288	0.705023	-5.96714	NOT
chi-miR-455-3p	0.624481	5.25931	2.38428	0.0332797	0.146745	-4.60372	NOT
chi-miR-146a	0.624147	8.37881	1.65481	0.122216	0.363082	-5.95278	NOT
chi-miR-361-3p	0.620856	8.13891	1.60572	0.132667	0.38494	-6.00736	NOT
chi-miR-26b-5p	0.615915	12.4303	1.83901	0.089174	0.288656	-5.7953	NOT
chi-miR-491-5p	0.607705	0.965539	1.47078	0.165458	0.440173	-5.74014	NOT
NC_030829.1_28387	0.607063	-1.94783	1.04536	0.315163	0.648865	-5.82402	NOT
NC_030814.1_10086	0.595781	-2.51605	0.682111	0.507302	0.831402	-6.1181	NOT
chi-miR-2284a	0.593086	-1.62111	0.878102	0.396042	0.736822	-6.00923	NOT
NC_030826.1_24447	0.589305	0.96519	1.63147	0.127092	0.372777	-5.53588	NOT
NC_030826.1_25382	0.589305	0.96519	1.63147	0.127092	0.372777	-5.53588	NOT
chi-miR-423-5p	0.584418	9.02876	2.74071	0.017009	0.0965319	-4.15165	NOT
chi-miR-190a-5p	0.582447	5.02518	2.03196	0.0634079	0.222623	-5.2446	NOT
NC_030828.1_27063	0.577178	-1.47076	0.327753	0.748388	0.961137	-6.294	NOT
NW_017217253.1_36863	0.574132	-0.511032	1.29421	0.218414	0.511766	-5.72739	NOT
chi-miR-499-3p	0.569907	-3.72813	0.587397	0.567136	0.865385	-6.14092	NOT
NC_030808.1_871	0.569274	-4.10629	0.83817	0.417284	0.749575	-5.96476	NOT
NW_017189674.1_35393	0.569274	-4.08699	0.795035	0.44106	0.773941	-5.99965	NOT
NC_030828.1_26854	0.569274	-4.07393	0.765156	0.458029	0.78922	-6.02285	NOT
NC_030815.1_12523	0.569274	-4.22572	0.707432	0.491954	0.822371	-6.06535	NOT
NC_030822.1_20498	0.568834	-4.26109	0.843869	0.414207	0.749575	-5.95673	NOT
chi-miR-27a-3p	0.568129	10.4631	1.57291	0.140076	0.390261	-6.13429	NOT
NC_030828.1_27224	0.56117	-2.76971	0.560065	0.585086	0.88196	-6.17371	NOT
chi-miR-190a-3p	0.558697	1.63516	1.43573	0.17502	0.458647	-5.89018	NOT
NC_030814.1_11098	0.541244	-3.21824	0.530078	0.605114	0.89739	-6.18957	NOT
NC_030829.1_27708	0.541079	-1.77999	1.34227	0.202788	0.49482	-5.66219	NOT
NC_030818.1_15349	0.534077	-1.99992	0.824434	0.424762	0.758745	-6.01047	NOT
chi-miR-874-3p	0.527609	3.64757	1.26668	0.227794	0.522805	-6.22881	NOT
chi-miR-20b	0.522753	2.44434	1.99478	0.0677664	0.235709	-5.17603	NOT
chi-miR-29c-3p	0.509828	6.86324	2.9367	0.0117071	0.0732513	-3.69978	NOT
chi-miR-767	0.500127	2.093	0.652744	0.52545	0.847103	-6.62064	NOT
chi-miR-500-5p	0.498306	3.86034	2.0403	0.0624668	0.221401	-5.14259	NOT
chi-miR-323b	0.497454	3.15353	1.32853	0.20716	0.49896	-6.15662	NOT
NC_030814.1_10619	0.49539	1.86469	1.95169	0.073162	0.25229	-5.12966	NOT
NC_030813.1_9044	0.494392	-1.66579	0.564864	0.581913	0.878359	-6.2501	NOT
NC_030831.1_29992	0.485631	4.41771	0.401885	0.694386	0.943826	-7.03827	NOT
NC_030836.1_33371	0.485356	-0.710513	1.07628	0.301631	0.631453	-5.91958	NOT
chi-let-7a-3p	0.482067	6.95523	1.88425	0.082398	0.273035	-5.55767	NOT
chi-miR-194	0.481455	6.37435	1.82179	0.091884	0.295719	-5.62317	NOT
NC_030815.1_12297	0.476928	0.253922	1.18298	0.258285	0.579717	-5.95336	NOT
chi-miR-26a-3p	0.466434	0.181135	0.747626	0.468174	0.799099	-6.38049	NOT
NC_030836.1_33663	0.459476	0.639986	1.09661	0.292977	0.621467	-6.10949	NOT
chi-miR-125a-5p	0.456876	10.5745	1.85124	0.087295	0.285878	-5.7202	NOT
chi-miR-196b	0.449411	6.65706	1.84837	0.0877334	0.286076	-5.58883	NOT
chi-miR-873-5p	0.448699	-3.83377	0.368768	0.718317	0.957758	-6.24772	NOT
NW_017189740.1_35465	0.448537	-3.52805	0.484634	0.636109	0.911939	-6.19652	NOT
NC_030808.1_881	0.44807	-3.64808	0.41263	0.686693	0.939067	-6.23006	NOT
NC_030811.1_5788	0.447159	-3.37025	0.690105	0.502427	0.828745	-6.07885	NOT
NC_030829.1_27947	0.446432	-3.57719	0.396525	0.698237	0.945477	-6.23677	NOT
chi-miR-504	0.445445	3.92314	1.13286	0.27801	0.601279	-6.38917	NOT
NC_030817.1_14289	0.441999	-2.70554	0.499193	0.626097	0.909402	-6.22162	NOT
chi-miR-1249	0.440842	3.01665	1.28352	0.222017	0.513863	-6.18945	NOT
NC_030821.1_18859	0.437101	-0.368676	1.34302	0.202554	0.49482	-5.68119	NOT
chi-miR-7-3p	0.431178	4.28864	1.32544	0.208153	0.49896	-6.21478	NOT
chi-miR-30b-5p	0.429658	9.55086	2.09926	0.0561721	0.207633	-5.30513	NOT
NC_030836.1_33970	0.42188	-3.58206	0.442981	0.66516	0.927745	-6.21711	NOT
NC_030808.1_1640	0.420058	-2.28424	0.929345	0.369874	0.710822	-5.93392	NOT
chi-miR-143-5p	0.414427	6.0416	0.205441	0.840453	0.986695	-7.19173	NOT
NC_030823.1_20683	0.413037	-2.02487	0.636406	0.535706	0.849235	-6.12059	NOT
chi-miR-148b-3p	0.410366	10.6683	0.85466	0.408422	0.747847	-7.00935	NOT
NC_030825.1_23311	0.408018	-1.45983	0.4883	0.63358	0.911939	-6.31156	NOT
NC_030821.1_19056	0.4078	-2.51746	0.431917	0.672975	0.930048	-6.22344	NOT
NC_030825.1_22963	0.407324	-2.95163	0.483136	0.637143	0.911939	-6.19796	NOT
NC_030832.1_30988	0.407125	-1.57013	0.937421	0.365862	0.710299	-5.94518	NOT
NC_030818.1_15986	0.406435	-3.27317	0.329121	0.747377	0.961137	-6.26078	NOT
chi-miR-187	0.403228	-0.488166	0.702652	0.49483	0.824717	-6.20787	NOT
NC_030818.1_16313	0.400102	-3.38154	0.319226	0.754695	0.961614	-6.26314	NOT
NC_030810.1_4037	0.396806	-1.15448	0.330803	0.746136	0.961137	-6.32964	NOT
NC_030826.1_25632	0.386915	-0.134368	0.797555	0.439647	0.773439	-6.30685	NOT
chi-miR-328-3p	0.380644	6.28524	0.508969	0.619418	0.904495	-7.08483	NOT
chi-miR-133a-3p	0.378817	6.30789	0.742595	0.471111	0.799099	-6.91811	NOT
NC_030808.1_558	0.378734	2.57054	1.35665	0.198296	0.490268	-6.10179	NOT
NC_030815.1_11388	0.374952	4.2052	0.98891	0.340999	0.680375	-6.56977	NOT
chi-miR-374a-3p	0.364856	7.81475	1.1476	0.272093	0.595204	-6.58383	NOT
NW_017189623.1_35298	0.361792	-3.04358	0.685216	0.505405	0.831402	-6.08542	NOT
chi-miR-1197-3p	0.36082	-0.193519	0.649174	0.527682	0.848682	-6.40421	NOT
NC_030810.1_3489	0.35354	0.47301	0.895189	0.38718	0.727586	-6.33986	NOT
NC_030826.1_25122	0.35292	-2.73506	0.314164	0.758449	0.963178	-6.26812	NOT
NC_030819.1_17370	0.344459	-1.41909	0.863451	0.40375	0.743749	-6.0519	NOT
NW_017189596.1_35264	0.344459	-1.41909	0.863451	0.40375	0.743749	-6.0519	NOT
chi-miR-197-3p	0.344345	5.92713	1.67571	0.117989	0.356193	-5.84013	NOT
NC_030814.1_10585	0.343033	-2.75341	0.47204	0.644829	0.914188	-6.21439	NOT
NC_030811.1_6029	0.342437	-2.48623	0.289261	0.777005	0.969377	-6.31446	NOT
chi-miR-214-5p	0.341261	3.89593	0.730891	0.477987	0.80654	-6.72728	NOT
NC_030808.1_1064	0.34124	0.943836	0.895353	0.387096	0.727586	-6.41198	NOT
NC_030811.1_5413	0.340001	-0.0264394	0.854242	0.408645	0.747847	-6.2557	NOT
NC_030811.1_6076	0.340001	-0.0264394	0.854242	0.408645	0.747847	-6.2557	NOT
chi-miR-1343	0.336201	4.6346	1.31373	0.211955	0.50188	-6.26908	NOT
chi-miR-1468-5p	0.332879	9.16689	1.17193	0.262538	0.582368	-6.61384	NOT
NC_030833.1_31666	0.330507	5.44734	0.416156	0.684176	0.938741	-7.1042	NOT
NC_030812.1_7235	0.323128	-3.27199	0.523218	0.609745	0.89739	-6.17565	NOT
NC_030817.1_14862	0.321254	-2.0625	0.47748	0.641055	0.911939	-6.25099	NOT
chi-miR-192-5p	0.318889	10.0916	2.2586	0.0419985	0.170254	-5.04461	NOT
chi-miR-33a-5p	0.318393	1.50932	0.29969	0.769216	0.969091	-6.89288	NOT
chi-miR-425-5p	0.312102	5.74262	1.32025	0.20983	0.49896	-6.29863	NOT
chi-miR-338-3p	0.312064	4.81546	1.05885	0.309206	0.638949	-6.56043	NOT
chi-miR-148a-5p	0.304094	8.61595	1.10712	0.288578	0.617987	-6.68556	NOT
chi-let-7b-3p	0.30237	5.43272	1.33795	0.204154	0.495993	-6.28109	NOT
chi-miR-532-3p	0.300733	3.95963	1.13863	0.275681	0.59954	-6.4136	NOT
NC_030817.1_14494	0.300425	0.649111	0.882137	0.393937	0.73551	-6.35848	NOT
chi-miR-125b-5p	0.29823	10.956	1.28204	0.222521	0.513863	-6.50964	NOT
NC_030829.1_28089	0.297193	1.44162	0.997862	0.336803	0.67602	-6.33661	NOT
NC_030824.1_22196	0.297029	-1.06176	0.74174	0.471611	0.799099	-6.23296	NOT
chi-let-7i-3p	0.287833	3.53367	0.638507	0.534381	0.849235	-6.84846	NOT
NC_030833.1_31814	0.287073	-3.91914	0.347278	0.734016	0.961137	-6.25616	NOT
NC_030812.1_7117	0.286598	-0.648288	0.509149	0.619295	0.904495	-6.41063	NOT
NC_030810.1_4469	0.2862	-3.51129	0.498112	0.626838	0.909402	-6.18907	NOT
NC_030823.1_21630	0.285442	-3.55301	0.552707	0.589968	0.882196	-6.15979	NOT
chi-miR-144-3p	0.28539	2.28685	0.377423	0.712031	0.953236	-6.89743	NOT
NC_030815.1_12364	0.285355	-3.62632	0.339393	0.739807	0.961137	-6.25743	NOT
NC_030829.1_27926	0.285355	-3.76434	0.65688	0.522872	0.845362	-6.09593	NOT
NC_030825.1_23901	0.285071	-3.52505	0.589292	0.565902	0.864759	-6.14031	NOT
NC_030812.1_7928	0.284973	-3.64425	0.368766	0.718319	0.957758	-6.24822	NOT
NC_030818.1_15717	0.284716	-3.25004	0.525196	0.608408	0.89739	-6.18126	NOT
NC_030825.1_23512	0.284399	-3.2676	0.314091	0.758503	0.963178	-6.27524	NOT
NC_030817.1_14849	0.282475	0.355887	0.875755	0.39727	0.737736	-6.33456	NOT
NC_030830.1_29162	0.281587	-2.11638	0.428651	0.67529	0.931434	-6.28257	NOT
NC_030833.1_31855	0.280463	0.994002	0.948065	0.36062	0.70611	-6.344	NOT
chi-miR-143-3p	0.280271	16.5814	0.864854	0.403007	0.743749	-7.16579	NOT
NC_030830.1_28660	0.279873	1.68234	0.85292	0.409351	0.747917	-6.53914	NOT
NC_030822.1_20026	0.278722	5.88635	0.695416	0.499203	0.82586	-6.94877	NOT
NC_030813.1_9158	0.275595	2.94921	0.71826	0.485477	0.812757	-6.74038	NOT
chi-miR-23a	0.26544	9.60937	0.738535	0.47349	0.80107	-7.02484	NOT
chi-miR-2284d	0.263749	-0.394113	0.627359	0.541434	0.850791	-6.37567	NOT
chi-miR-200c	0.262688	11.624	0.631936	0.538532	0.850713	-7.20781	NOT
NC_030818.1_16387	0.260567	-1.05436	0.644772	0.53044	0.849235	-6.3042	NOT
chi-miR-30c-5p	0.259965	10.2196	1.06231	0.307691	0.636995	-6.77488	NOT
chi-miR-192-3p	0.259413	-1.22925	0.610291	0.552331	0.861575	-6.23217	NOT
NC_030822.1_19757	0.259132	-3.65615	0.301748	0.767682	0.968375	-6.26926	NOT
NC_030822.1_19758	0.259132	-3.65615	0.301748	0.767682	0.968375	-6.26926	NOT
NC_030809.1_2001	0.257784	0.0248116	0.460415	0.652928	0.918693	-6.43208	NOT
chi-miR-10b-3p	0.257655	3.45786	0.843907	0.414186	0.749575	-6.60783	NOT
NC_030823.1_20902	0.257524	1.14744	0.447131	0.662239	0.925977	-6.75974	NOT
NC_030828.1_26920	0.257142	-3.50575	0.270846	0.79082	0.971947	-6.27816	NOT
NC_030825.1_22961	0.252618	-0.113417	0.611031	0.551856	0.861575	-6.41545	NOT
NC_030832.1_30588	0.251069	4.57291	0.207863	0.8386	0.986695	-7.16323	NOT
NC_030823.1_21745	0.250359	10.6578	0.931759	0.368671	0.710728	-6.91285	NOT
NC_030815.1_12246	0.24867	-0.706175	0.553522	0.589427	0.882196	-6.35573	NOT
NC_030828.1_27273	0.245947	-0.428118	0.330664	0.746238	0.961137	-6.60096	NOT
chi-miR-106a-5p	0.242936	2.44686	0.684753	0.505688	0.831402	-6.77536	NOT
chi-miR-222-3p	0.242774	6.60483	0.766143	0.457462	0.78922	-6.89776	NOT
chi-miR-877-5p	0.236752	2.90684	0.637226	0.535189	0.849235	-6.79964	NOT
NC_030813.1_8529	0.235379	8.81048	1.01547	0.328658	0.668052	-6.77561	NOT
chi-miR-2284e	0.231899	-1.97614	0.347648	0.733744	0.961137	-6.30605	NOT
chi-let-7g-5p	0.23085	13.8155	0.816301	0.429231	0.76429	-7.10627	NOT
NC_030826.1_24897	0.230646	-1.90752	0.418419	0.682563	0.938001	-6.28902	NOT
NC_030831.1_29844	0.2245	-0.370257	0.611438	0.551595	0.861575	-6.41358	NOT
chi-miR-24-3p	0.219405	10.1793	0.509835	0.618827	0.904495	-7.19817	NOT
NC_030817.1_14479	0.217382	-1.78014	0.5529	0.58984	0.882196	-6.22149	NOT
chi-miR-10a-5p	0.216799	11.9149	0.527344	0.606958	0.89739	-7.25706	NOT
chi-miR-383	0.215263	-2.63819	0.170397	0.867357	0.998862	-6.30152	NOT
NC_030817.1_13833	0.214809	0.303825	0.557793	0.586591	0.882196	-6.52897	NOT
NC_030811.1_6382	0.213974	-2.983	0.235916	0.817224	0.980551	-6.28973	NOT
chi-miR-101-3p	0.213242	11.6624	0.776362	0.451617	0.78299	-7.07938	NOT
chi-miR-186-5p	0.212718	12.4434	1.58978	0.136223	0.386114	-6.18801	NOT
chi-miR-3431-5p	0.210067	8.01741	0.690245	0.502342	0.828745	-7.02123	NOT
NC_030822.1_19616	0.206319	-2.45651	0.211754	0.835627	0.986695	-6.32024	NOT
NC_030810.1_5154	0.205021	1.74949	0.249083	0.807241	0.978073	-6.85104	NOT
NC_030832.1_30602	0.203448	2.77645	0.549235	0.59228	0.883294	-6.8423	NOT
NC_030820.1_17781	0.203341	-3.70781	0.232564	0.81977	0.980551	-6.29049	NOT
NC_030832.1_30775	0.2027	-3.49185	0.237221	0.816233	0.980551	-6.28935	NOT
NW_017189674.1_35387	0.201265	-3.00264	0.272989	0.789208	0.971947	-6.28542	NOT
NC_030835.1_32948	0.200057	-2.66691	0.239446	0.814544	0.980551	-6.30693	NOT
NC_030828.1_26890	0.18977	-1.75145	0.238159	0.815521	0.980551	-6.41828	NOT
NC_030818.1_16075	0.188019	-1.77049	0.22571	0.824984	0.980873	-6.37066	NOT
chi-miR-374a-5p	0.18492	7.89308	1.02674	0.323523	0.660797	-6.71406	NOT
NC_030812.1_7783	0.184873	1.01	0.476674	0.641614	0.911939	-6.70427	NOT
chi-miR-342-3p	0.183841	8.14237	0.648421	0.528153	0.848682	-7.05112	NOT
NC_030829.1_28284	0.180992	-0.325462	0.324889	0.750504	0.961137	-6.53372	NOT
chi-let-7f-3p	0.180662	4.04716	0.905438	0.38193	0.725019	-6.6669	NOT
NC_030810.1_4122	0.17532	0.312199	0.727905	0.479752	0.807481	-6.42948	NOT
NC_030812.1_7616	0.174015	2.31789	0.364691	0.721285	0.959429	-6.88285	NOT
NC_030819.1_16760	0.169366	2.26393	0.489733	0.632594	0.911939	-6.81091	NOT
chi-miR-660	0.165286	9.42277	1.00238	0.3347	0.673196	-6.81051	NOT
NC_030817.1_14200	0.16454	3.38142	0.523806	0.609347	0.89739	-6.90462	NOT
chi-miR-500-3p	0.163715	7.39483	0.841287	0.415599	0.749575	-6.88721	NOT
NC_030820.1_18286	0.161974	-2.45681	0.267638	0.793234	0.971947	-6.30031	NOT
NC_030832.1_30780	0.160729	-2.91282	0.184437	0.856555	0.998862	-6.31343	NOT
NC_030817.1_14611	0.158095	2.26649	0.487727	0.633975	0.911939	-6.83875	NOT
chi-miR-502b-3p	0.156579	3.39935	0.567869	0.579931	0.877733	-6.87822	NOT
NC_030808.1_460	0.155631	0.409673	0.103889	0.918865	0.998862	-6.89047	NOT
NC_030826.1_25216	0.154655	2.32103	0.469878	0.646332	0.914907	-6.8035	NOT
chi-miR-30d-3p	0.154301	5.50947	0.835079	0.418959	0.749575	-6.82151	NOT
NC_030810.1_4233	0.152769	6.09091	0.781204	0.448864	0.779423	-6.88154	NOT
NC_030815.1_11697	0.152114	-3.02507	0.174037	0.864553	0.998862	-6.30647	NOT
chi-miR-26a-5p	0.150025	15.277	0.464707	0.649933	0.915628	-7.38794	NOT
chi-miR-191-5p	0.149341	13.1299	0.757044	0.462707	0.793617	-7.14363	NOT
chi-miR-345-5p	0.146482	3.91423	0.169833	0.867792	0.998862	-7.09314	NOT
chi-miR-655	0.141754	4.37629	0.26656	0.794046	0.971947	-7.06459	NOT
NC_030815.1_11282	0.141427	1.55116	0.394059	0.700012	0.945477	-6.80151	NOT
NC_030827.1_25949	0.140205	-1.83541	0.303264	0.766552	0.968375	-6.34443	NOT
chi-miR-877-3p	0.135018	-0.674495	0.387203	0.704955	0.946702	-6.49183	NOT
NC_030830.1_29141	0.134682	-1.66898	0.278732	0.784894	0.971947	-6.51581	NOT
chi-miR-148b-5p	0.132659	5.40162	0.652412	0.525658	0.847103	-6.94937	NOT
chi-miR-423-3p	0.132045	9.92355	0.595191	0.562072	0.864329	-7.17463	NOT
chi-miR-545-5p	0.12884	1.20972	0.332746	0.744703	0.961137	-6.77622	NOT
NW_017189516.1_34588	0.122635	1.45057	0.253216	0.804115	0.976799	-6.85035	NOT
chi-miR-26b-3p	0.112679	2.53228	0.431581	0.673213	0.930048	-6.87469	NOT
NW_017201244.1_36159	0.110698	1.3585	0.342412	0.737588	0.961137	-6.78266	NOT
NW_017189516.1_34694	0.109501	1.99451	0.426592	0.676751	0.932301	-6.83693	NOT
NC_030833.1_31508	0.109473	-3.07569	0.136822	0.893296	0.998862	-6.31326	NOT
chi-miR-10b-5p	0.109243	15.2955	0.285488	0.779829	0.969377	-7.47445	NOT
chi-miR-193a	0.109016	4.57368	0.273331	0.788951	0.971947	-7.08512	NOT
chi-miR-193b-3p	0.105468	4.62904	0.263981	0.795989	0.972817	-7.09134	NOT
chi-miR-126-3p	0.105133	13.3117	0.337311	0.74134	0.961137	-7.38141	NOT
NC_030829.1_28466	0.104797	-2.08628	0.149767	0.883278	0.998862	-6.35294	NOT
NC_030828.1_27623	0.104514	1.53796	0.395851	0.698722	0.945477	-6.79964	NOT
NC_030822.1_19756	0.10278	7.49228	0.235977	0.817177	0.980551	-7.21526	NOT
chi-miR-449a-5p	0.0936273	-0.196771	0.168536	0.86879	0.998862	-6.6027	NOT
chi-miR-2284b	0.091591	-2.92973	0.092007	0.928114	0.998862	-6.31295	NOT
chi-miR-182	0.0911524	9.46414	0.298514	0.770093	0.969105	-7.27612	NOT
NC_030810.1_3558	0.0904069	-0.773493	0.120939	0.905614	0.998862	-6.52517	NOT
chi-miR-16a-5p	0.0884978	11.2005	0.403795	0.693016	0.943108	-7.2881	NOT
NC_030808.1_459	0.0874701	0.239738	0.0597105	0.953307	0.998862	-6.8788	NOT
NC_030829.1_28479	0.0846735	2.46252	0.343145	0.737049	0.961137	-6.91213	NOT
NC_030817.1_13913	0.0838406	2.22977	0.191039	0.851486	0.996514	-6.94115	NOT
NC_030832.1_31108	0.0838406	2.22977	0.191039	0.851486	0.996514	-6.94115	NOT
NC_030830.1_29036	0.0836006	2.44554	0.365467	0.72072	0.959429	-6.90018	NOT
NC_030834.1_32128	0.0811486	9.86366	0.202781	0.842488	0.988049	-7.32231	NOT
chi-miR-147-3p	0.0798617	2.2718	0.270964	0.790731	0.971947	-6.86108	NOT
chi-miR-28-5p	0.0792566	7.28094	0.432389	0.67264	0.930048	-7.13593	NOT
chi-miR-221-3p	0.0780783	7.51891	0.389638	0.703198	0.945477	-7.15261	NOT
chi-miR-151-5p	0.0745651	10.1871	0.390282	0.702733	0.945477	-7.27315	NOT
chi-miR-191-3p	0.0736974	3.79302	0.263311	0.796494	0.972817	-7.03054	NOT
NC_030826.1_25682	0.073428	0.722392	0.155186	0.879091	0.998862	-6.75498	NOT
chi-miR-200b	0.0693407	13.5917	0.210666	0.836458	0.986695	-7.45671	NOT
NC_030818.1_16374	0.0685454	1.00304	0.147139	0.885311	0.998862	-6.81027	NOT
NW_017189517.1_34790	0.0670414	8.74409	0.234537	0.818271	0.980551	-7.27591	NOT
chi-miR-363-3p	0.0668667	4.17071	0.275195	0.787551	0.971947	-7.09869	NOT
NC_030828.1_27001	0.0659602	4.33176	0.114791	0.910388	0.998862	-7.13741	NOT
chi-miR-28-3p	0.065762	9.84779	0.256709	0.801476	0.97465	-7.30248	NOT
NC_030834.1_32127	0.0642346	9.10654	0.136635	0.893441	0.998862	-7.30994	NOT
chi-miR-22-3p	0.062825	13.4791	0.292312	0.774723	0.969377	-7.4161	NOT
NC_030818.1_16509	0.0627931	2.08036	0.0354625	0.972257	0.998862	-7.1196	NOT
chi-miR-362-3p	0.0580698	1.80911	0.120986	0.905578	0.998862	-6.90233	NOT
chi-miR-126-5p	0.0518882	12.6722	0.171807	0.866271	0.998862	-7.4192	NOT
chi-miR-376c-3p	0.0518358	4.04767	0.167798	0.86936	0.998862	-7.07431	NOT
chi-miR-326-3p	0.0492533	4.31779	0.111375	0.913043	0.998862	-7.10951	NOT
NC_030825.1_23747	0.0489841	-0.704012	0.086426	0.932463	0.998862	-6.51521	NOT
chi-miR-331-5p	0.0475691	4.53569	0.142683	0.888758	0.998862	-7.12873	NOT
chi-miR-505-3p	0.047191	2.98231	0.145747	0.886387	0.998862	-6.9259	NOT
chi-miR-21-3p	0.0468547	6.31234	0.144579	0.88729	0.998862	-7.2037	NOT
NW_017189519.1_35116	0.0461418	6.68918	0.16962	0.867956	0.998862	-7.21627	NOT
NC_030832.1_30936	0.0452515	1.3123	0.155404	0.878922	0.998862	-6.84757	NOT
NW_017189517.1_34758	0.0441119	1.61865	0.0728365	0.94306	0.998862	-6.90104	NOT
chi-miR-99a-3p	0.0437127	5.33887	0.153921	0.880068	0.998862	-7.15203	NOT
NC_030834.1_32337	0.0423453	-2.66143	0.040815	0.968072	0.998862	-6.31936	NOT
NC_030817.1_14555	0.0416851	1.80946	0.126964	0.900938	0.998862	-6.86898	NOT
NC_030811.1_5195	0.0412597	-3.72008	0.0441099	0.965496	0.998862	-6.31667	NOT
NC_030809.1_2218	0.0411284	-2.98736	0.0500127	0.960883	0.998862	-6.32672	NOT
NC_030813.1_8383	0.0401483	-3.9322	0.100733	0.921321	0.998862	-6.31763	NOT
NC_030828.1_26853	0.0401483	-4.83775	0.0622474	0.951325	0.998862	-6.3209	NOT
NC_030814.1_10166	0.0401483	-4.22572	0.059705	0.953311	0.998862	-6.32106	NOT
NC_030833.1_31469	0.0401483	-4.10166	0.0522385	0.959144	0.998862	-6.3215	NOT
NC_030826.1_25645	0.0401483	-4.58548	0.0494488	0.961323	0.998862	-6.32165	NOT
NC_030809.1_3328	0.0401483	-3.91687	0.0483754	0.962162	0.998862	-6.3217	NOT
NC_030815.1_12540	0.0401483	-3.3649	0.0472563	0.963037	0.998862	-6.32176	NOT
NC_030828.1_27435	0.0401483	-4.46122	0.0462647	0.963812	0.998862	-6.32181	NOT
NC_030826.1_24291	0.0400673	-3.89497	0.0568968	0.955504	0.998862	-6.31487	NOT
NC_030808.1_693	0.0400673	-3.81047	0.0554601	0.956627	0.998862	-6.31495	NOT
NC_030832.1_31252	0.0400673	-4.01439	0.052172	0.959196	0.998862	-6.31514	NOT
chi-miR-449c	0.0400673	-3.73198	0.110817	0.913477	0.998862	-6.31015	NOT
NC_030824.1_22484	0.0400673	-3.65868	0.0875241	0.931607	0.998862	-6.31256	NOT
NC_030823.1_21714	0.0400673	-3.62711	0.0740688	0.942099	0.998862	-6.3137	NOT
NC_030809.1_2081	0.0400673	-3.53625	0.0675849	0.947158	0.998862	-6.31417	NOT
NC_030831.1_29961	0.0400673	-3.19002	0.0675382	0.947195	0.998862	-6.31418	NOT
NW_017189530.1_35141	0.0400673	-3.56608	0.0647913	0.949339	0.998862	-6.31437	NOT
NC_030826.1_25227	0.0400673	-3.52065	0.06136	0.952018	0.998862	-6.31459	NOT
NC_030814.1_11156	0.0400673	-3.56978	0.0569454	0.955466	0.998862	-6.31487	NOT
NC_030825.1_23465	0.0400673	-3.96526	0.0517416	0.959532	0.998862	-6.31516	NOT
NC_030825.1_22861	0.0400673	-3.76434	0.049092	0.961602	0.998862	-6.3153	NOT
NC_030814.1_9595	0.0400673	-3.84584	0.0466766	0.96349	0.998862	-6.31542	NOT
NC_030822.1_19615	0.0400673	-3.67244	0.0443618	0.965299	0.998862	-6.31553	NOT
NC_030814.1_10202	0.0400673	-3.59174	0.0435359	0.965945	0.998862	-6.31557	NOT
NC_030828.1_26738	0.0400673	-3.84584	0.0433265	0.966109	0.998862	-6.31558	NOT
NC_030822.1_20198	0.0398968	-3.1432	0.0682212	0.946662	0.998862	-6.32054	NOT
NW_017189580.1_35239	0.0398968	-3.08666	0.0466322	0.963525	0.998862	-6.32183	NOT
NC_030824.1_21836	0.0398968	-2.69435	0.0420762	0.967086	0.998862	-6.32204	NOT
NC_030812.1_6938	0.0398968	-3.02084	0.0410056	0.967923	0.998862	-6.32209	NOT
NW_017189674.1_35392	0.0398968	-3.2091	0.0402131	0.968543	0.998862	-6.32212	NOT
NC_030809.1_2549	0.0398968	-3.4446	0.0367069	0.971284	0.998862	-6.32226	NOT
chi-miR-27b-5p	0.0396702	3.79792	0.0967578	0.924414	0.998862	-7.04448	NOT
NC_030829.1_27960	0.0396048	-3.37892	0.0494276	0.96134	0.998862	-6.3167	NOT
chi-miR-412-3p	0.0393697	-3.66608	0.0652885	0.948951	0.998862	-6.31768	NOT
NC_030811.1_5637	0.0393559	-2.46247	0.112121	0.912463	0.998862	-6.32819	NOT
NC_030811.1_6318	0.0393559	-2.46177	0.0762996	0.940358	0.998862	-6.33171	NOT
NC_030826.1_25220	0.0393559	-2.70027	0.0577227	0.954859	0.998862	-6.33301	NOT
NC_030808.1_1630	0.0387624	-3.89418	0.0461466	0.963904	0.998862	-6.31657	NOT
NC_030822.1_19590	0.0371436	-0.624215	0.0363661	0.97155	0.998862	-6.59149	NOT
NC_030808.1_439	0.0365026	-1.72003	0.0632686	0.950528	0.998862	-6.40082	NOT
chi-miR-181c-5p	0.0363077	5.73916	0.086654	0.932285	0.998862	-7.18841	NOT
chi-miR-150	0.0321469	7.51474	0.0861108	0.932708	0.998862	-7.23979	NOT
NC_030832.1_30935	0.0305849	1.98458	0.13297	0.896281	0.998862	-6.9243	NOT
NC_030808.1_43	0.0289715	1.61533	0.0698979	0.945353	0.998862	-6.8902	NOT
NC_030824.1_22445	0.0288526	2.60248	0.121617	0.905088	0.998862	-6.98278	NOT
NC_030808.1_682	0.0274814	-3.64678	0.0332508	0.973987	0.998862	-6.31958	NOT
chi-miR-301a-3p	0.0265765	6.26873	0.0786545	0.938521	0.998862	-7.21653	NOT
chi-miR-33b-5p	0.0252462	2.92547	0.0170403	0.986667	0.998862	-7.04954	NOT
NC_030834.1_32066	0.0237639	0.805463	0.0501723	0.960758	0.998862	-6.78856	NOT
NC_030821.1_18868	0.02109	2.62507	0.0917632	0.928304	0.998862	-6.98875	NOT
chi-miR-1185-5p	0.0199853	1.25503	0.0340589	0.973355	0.998862	-6.86288	NOT
chi-miR-421-3p	0.0189519	5.63778	0.0359787	0.971853	0.998862	-7.18722	NOT
chi-miR-15a-5p	0.0178581	7.10002	0.0844558	0.933998	0.998862	-7.23729	NOT
NC_030827.1_26289	0.014672	7.46766	0.0672361	0.947431	0.998862	-7.25014	NOT
chi-miR-3431-3p	0.0139778	6.64388	0.0398093	0.968858	0.998862	-7.22901	NOT
chi-miR-202-5p	0.0129222	1.33868	0.0341244	0.973303	0.998862	-6.85218	NOT
NC_030818.1_16124	0.0125897	4.78443	0.0338078	0.973551	0.998862	-7.13717	NOT
chi-miR-874-5p	0.0123145	0.204743	0.0299118	0.976598	0.998862	-6.67281	NOT
NC_030811.1_5501	0.0104136	-2.16982	0.0113652	0.991107	0.998862	-6.35566	NOT
chi-miR-497-5p	0.010097	7.5447	0.0589844	0.953874	0.998862	-7.25132	NOT
chi-miR-101-5p	0.00867847	2.02234	0.016412	0.987158	0.998862	-6.94222	NOT
NC_030820.1_17444	0.0081969	0.785288	0.0316783	0.975216	0.998862	-6.77101	NOT
NC_030826.1_24318	0.0081969	0.785288	0.0316783	0.975216	0.998862	-6.77101	NOT
NC_030808.1_357	0.00721548	4.56697	0.0183516	0.985641	0.998862	-7.12419	NOT
NC_030835.1_32990	0.00721548	4.56697	0.0183516	0.985641	0.998862	-7.12419	NOT
chi-miR-181c-3p	0.00547667	1.95248	0.0191423	0.985022	0.998862	-6.91143	NOT
NC_030811.1_6125	0.00543495	2.18897	0.0240372	0.981193	0.998862	-6.94874	NOT
chi-miR-186-3p	0.00542343	-1.21281	0.00624991	0.99511	0.998862	-6.47452	NOT
chi-miR-320-3p	0.00363291	9.03211	0.0156194	0.987778	0.998862	-7.30813	NOT
chi-miR-30c-3p	0.00354761	2.25773	0.0133382	0.989563	0.998862	-6.95937	NOT
chi-miR-130a-3p	0.00345986	7.20072	0.0123038	0.990373	0.998862	-7.24555	NOT
NC_030836.1_33170	0.00310288	-3.48458	0.00265357	0.997924	0.998862	-6.31649	NOT
chi-miR-425-3p	0.00280438	2.11423	0.011276	0.991177	0.998862	-6.93855	NOT
NC_030814.1_10371	0.00185077	1.07064	0.00420916	0.996706	0.998862	-6.83039	NOT
chi-miR-188-3p	0.0017213	-0.357857	0.0051864	0.995942	0.998862	-6.57792	NOT
chi-miR-98-3p	-0.000447333	3.44152	-0.00145484	0.998862	0.998862	-7.04617	NOT
NC_030815.1_12533	-0.00141646	0.429743	-0.00460166	0.996399	0.998862	-6.67386	NOT
chi-miR-376b-5p	-0.00173489	0.810043	-0.00293303	0.997705	0.998862	-6.81433	NOT
chi-miR-376e-5p	-0.00173489	0.810043	-0.00293303	0.997705	0.998862	-6.81433	NOT
NC_030812.1_7054	-0.00179074	2.87029	-0.00661073	0.994827	0.998862	-7.00715	NOT
NC_030818.1_15144	-0.00197795	3.26917	-0.00489599	0.996169	0.998862	-7.01596	NOT
NC_030812.1_7668	-0.00258627	0.773159	-0.00245703	0.998077	0.998862	-6.88841	NOT
NC_030819.1_16860	-0.00268773	5.20741	-0.00791699	0.993805	0.998862	-7.1534	NOT
chi-let-7g-3p	-0.00555865	1.76651	-0.0229774	0.982022	0.998862	-6.90758	NOT
NC_030827.1_26377	-0.00727537	2.88567	-0.0272082	0.978713	0.998862	-7.00853	NOT
NC_030808.1_1207	-0.0102681	4.24161	-0.0506373	0.960395	0.998862	-7.09254	NOT
chi-miR-99b-5p	-0.0122807	9.29534	-0.0407549	0.968119	0.998862	-7.31131	NOT
NC_030813.1_9463	-0.0140342	3.03132	-0.0318397	0.97509	0.998862	-7.0667	NOT
chi-miR-532-5p	-0.0142195	8.61177	-0.0805912	0.937011	0.998862	-7.29489	NOT
chi-miR-410-3p	-0.0147997	6.14057	-0.0513541	0.959835	0.998862	-7.20667	NOT
chi-miR-15b-3p	-0.0151795	2.46911	-0.0486602	0.96194	0.998862	-6.9666	NOT
NC_030836.1_33198	-0.0164352	-1.1939	-0.0228262	0.98214	0.998862	-6.4415	NOT
chi-miR-125a-3p	-0.0167369	1.21292	-0.0597549	0.953272	0.998862	-6.79714	NOT
NC_030828.1_27031	-0.0221801	-1.53679	-0.0307125	0.975972	0.998862	-6.43388	NOT
NC_030826.1_25461	-0.0222179	-3.74504	-0.0256757	0.979911	0.998862	-6.31868	NOT
NC_030829.1_28090	-0.0237023	1.41569	-0.0747581	0.941561	0.998862	-6.84129	NOT
NC_030835.1_32998	-0.0257487	2.77532	-0.0467066	0.963467	0.998862	-6.99606	NOT
chi-miR-1296	-0.0272011	3.77229	-0.124366	0.902954	0.998862	-7.07334	NOT
NC_030812.1_7296	-0.0275984	-0.601054	-0.0318524	0.97508	0.998862	-6.58609	NOT
NC_030820.1_18384	-0.0331704	6.51448	-0.13046	0.898227	0.998862	-7.21027	NOT
chi-miR-130b-3p	-0.0432164	3.10135	-0.0534413	0.958204	0.998862	-7.07175	NOT
NC_030823.1_20777	-0.045051	0.00619833	-0.116338	0.909187	0.998862	-6.59846	NOT
chi-miR-195-5p	-0.0466993	4.9858	-0.21249	0.835065	0.986695	-7.12137	NOT
NC_030832.1_30758	-0.0470358	7.27144	-0.228546	0.822826	0.980551	-7.21643	NOT
chi-miR-496-3p	-0.0492534	-1.27906	-0.105682	0.91747	0.998862	-6.49974	NOT
chi-miR-30e-5p	-0.055062	11.4578	-0.292403	0.774655	0.969377	-7.35311	NOT
chi-miR-331-3p	-0.0578278	6.26832	-0.171307	0.866656	0.998862	-7.20097	NOT
NC_030828.1_26896	-0.0578444	2.05959	-0.186906	0.854659	0.998862	-6.90785	NOT
NC_030824.1_21930	-0.0582593	2.35548	-0.229007	0.822475	0.980551	-6.94638	NOT
chi-miR-665	-0.0593369	4.19703	-0.107773	0.915844	0.998862	-7.1054	NOT
NC_030822.1_19935	-0.0603511	-2.68682	-0.105363	0.917718	0.998862	-6.32945	NOT
NC_030824.1_21986	-0.0638943	7.88845	-0.338731	0.740294	0.961137	-7.20234	NOT
NC_030810.1_4355	-0.0663758	1.91902	-0.171337	0.866633	0.998862	-6.90672	NOT
NC_030812.1_8128	-0.0687425	-0.428835	-0.132182	0.896892	0.998862	-6.55727	NOT
chi-miR-301b	-0.0737913	1.38772	-0.106778	0.916617	0.998862	-6.9104	NOT
chi-miR-1307-5p	-0.0769544	5.2727	-0.147054	0.885376	0.998862	-7.16143	NOT
NC_030812.1_7357	-0.0805275	2.81224	-0.273709	0.788667	0.971947	-6.9485	NOT
NC_030809.1_2497	-0.0808634	-2.29391	-0.206133	0.839923	0.986695	-6.3156	NOT
NC_030820.1_18301	-0.0812061	2.32158	-0.339651	0.739617	0.961137	-6.90311	NOT
chi-miR-376c-5p	-0.081771	0.857612	-0.131171	0.897675	0.998862	-6.81188	NOT
chi-miR-671-3p	-0.0823787	3.6131	-0.286037	0.779418	0.969377	-7.00128	NOT
NC_030819.1_16675	-0.0840919	-2.63736	-0.101705	0.920564	0.998862	-6.34377	NOT
NC_030823.1_21771	-0.0857983	13.9651	-0.344185	0.736286	0.961137	-7.41393	NOT
NC_030818.1_15542	-0.0858018	13.9651	-0.344198	0.736276	0.961137	-7.41393	NOT
chi-let-7e-5p	-0.090762	8.80149	-0.52762	0.606772	0.89739	-7.13526	NOT
chi-miR-345-3p	-0.0922167	5.30715	-0.406036	0.69141	0.942641	-7.09994	NOT
chi-miR-30e-3p	-0.0934282	7.88521	-0.478233	0.640534	0.911939	-7.15335	NOT
chi-miR-374b-3p	-0.0963273	4.13616	-0.179948	0.860006	0.998862	-7.05999	NOT
NC_030817.1_14238	-0.0990838	8.90623	-0.566276	0.580981	0.878136	-7.13698	NOT
chi-miR-18b-5p	-0.100321	-0.310036	-0.174359	0.864305	0.998862	-6.60312	NOT
chi-miR-27b-3p	-0.101337	14.3052	-0.34934	0.732504	0.961137	-7.41537	NOT
NC_030818.1_15264	-0.106292	-1.37882	-0.116212	0.909285	0.998862	-6.47271	NOT
NC_030810.1_3611	-0.108169	-0.650347	-0.301946	0.767534	0.968375	-6.5058	NOT
chi-miR-411a-5p	-0.109575	10.7152	-0.323539	0.751503	0.961137	-7.31621	NOT
chi-miR-377	-0.109985	-1.15378	-0.215177	0.833014	0.986695	-6.43432	NOT
NC_030810.1_3788	-0.11042	-2.75893	-0.119678	0.906593	0.998862	-6.31005	NOT
chi-miR-188-5p	-0.110919	2.19625	-0.248366	0.807784	0.978073	-6.92455	NOT
NC_030826.1_25243	-0.111649	2.01027	-0.324196	0.751017	0.961137	-6.8932	NOT
NC_030811.1_6068	-0.116067	-0.794699	-0.282961	0.781723	0.970653	-6.51884	NOT
NC_030835.1_33034	-0.116408	-0.986012	-0.0977127	0.923671	0.998862	-6.3385	NOT
NC_030812.1_7866	-0.116477	0.333472	-0.350933	0.731336	0.961137	-6.64436	NOT
NC_030834.1_32320	-0.116477	0.333472	-0.350933	0.731336	0.961137	-6.64436	NOT
chi-miR-2411-3p	-0.116598	-2.00383	-0.236202	0.817007	0.980551	-6.33404	NOT
NC_030827.1_26517	-0.118596	1.08252	-0.465161	0.649616	0.915628	-6.70431	NOT
chi-miR-128-5p	-0.119551	0.245654	-0.290229	0.776281	0.969377	-6.6589	NOT
chi-miR-103-5p	-0.120034	-1.82644	-0.250133	0.806447	0.978073	-6.31035	NOT
NC_030809.1_2161	-0.121548	-3.46333	-0.128113	0.900047	0.998862	-6.30746	NOT
NC_030808.1_1253	-0.121623	-2.75802	-0.159313	0.875904	0.998862	-6.31099	NOT
NC_030810.1_3502	-0.121623	-3.11201	-0.1514	0.882016	0.998862	-6.31227	NOT
NC_030820.1_17655	-0.121623	-3.14793	-0.142582	0.888836	0.998862	-6.31362	NOT
NC_030817.1_14924	-0.12178	-2.71665	-0.186004	0.855351	0.998862	-6.30916	NOT
NC_030828.1_27245	-0.121881	-2.76461	-0.211512	0.835812	0.986695	-6.30091	NOT
NC_030826.1_25376	-0.122187	-2.9317	-0.135604	0.89424	0.998862	-6.31463	NOT
NC_030809.1_2343	-0.12302	-2.86684	-0.123838	0.903363	0.998862	-6.32253	NOT
NC_030811.1_5796	-0.12387	-3.06854	-0.125078	0.902401	0.998862	-6.31047	NOT
NC_030825.1_23224	-0.126133	6.93497	-0.695944	0.498883	0.82586	-6.98401	NOT
chi-miR-190b	-0.129237	0.753228	-0.182137	0.858323	0.998862	-6.8011	NOT
NC_030827.1_26225	-0.130047	-2.55441	-0.132478	0.896662	0.998862	-6.33058	NOT
chi-miR-376e-3p	-0.130183	3.30197	-0.229626	0.822004	0.980551	-7.00087	NOT
chi-miR-100-3p	-0.132038	-0.369531	-0.296343	0.771713	0.969377	-6.42947	NOT
chi-miR-582-5p	-0.132485	6.57788	-0.256892	0.801337	0.97465	-7.19682	NOT
chi-miR-219	-0.137895	-1.88941	-0.17178	0.866292	0.998862	-6.36037	NOT
chi-miR-214-3p	-0.137967	5.64657	-0.465902	0.6491	0.915628	-7.00626	NOT
chi-miR-361-5p	-0.141626	6.16051	-0.622806	0.544329	0.853849	-6.9888	NOT
chi-miR-141	-0.141784	11.9373	-0.589213	0.565954	0.864759	-7.22944	NOT
NC_030826.1_25755	-0.142134	7.03777	-0.642374	0.531947	0.849235	-7.02213	NOT
NC_030826.1_25462	-0.143008	-3.72087	-0.161495	0.87422	0.998862	-6.30602	NOT
NC_030836.1_33523	-0.149636	5.77272	-0.378059	0.711571	0.953236	-7.11904	NOT
NC_030820.1_17808	-0.152305	0.421889	-0.392451	0.70117	0.945477	-6.66245	NOT
chi-miR-324-3p	-0.153059	1.83983	-0.621319	0.545276	0.854138	-6.70781	NOT
NC_030819.1_17044	-0.155318	-1.74055	-0.323209	0.751747	0.961137	-6.31862	NOT
NC_030828.1_27045	-0.156828	0.10429	-0.431567	0.673223	0.930048	-6.57932	NOT
NC_030825.1_23092	-0.165906	3.78962	-0.936	0.366565	0.710299	-6.6201	NOT
NC_030818.1_15169	-0.166931	-0.16616	-0.301612	0.767783	0.968375	-6.53108	NOT
NC_030820.1_18388	-0.176316	-0.184347	-0.266564	0.794043	0.971947	-6.65031	NOT
NC_030830.1_29320	-0.178024	-1.00566	-0.495685	0.628502	0.910637	-6.30503	NOT
NC_030825.1_23366	-0.178179	-2.2021	-0.406432	0.691126	0.942641	-6.27028	NOT
chi-miR-204-5p	-0.179395	7.09405	-0.232946	0.81948	0.980551	-7.21614	NOT
NC_030830.1_29341	-0.179429	-2.32304	-0.352059	0.730512	0.961137	-6.27602	NOT
chi-miR-365-3p	-0.190804	5.39518	-0.48037	0.639055	0.911939	-7.03929	NOT
chi-miR-378-5p	-0.191152	5.47416	-0.929075	0.370008	0.710822	-6.74405	NOT
chi-miR-17-3p	-0.191983	3.72887	-0.913215	0.377978	0.721185	-6.63937	NOT
NC_030825.1_22953	-0.192111	2.17727	-0.356989	0.726905	0.961137	-6.98804	NOT
NC_030818.1_15595	-0.192129	-1.23543	-0.287548	0.778287	0.969377	-6.40366	NOT
NC_030818.1_15766	-0.193571	-1.30067	-0.376167	0.712942	0.953236	-6.36212	NOT
chi-miR-98-5p	-0.195131	9.88244	-0.848736	0.411591	0.749564	-6.96024	NOT
NC_030809.1_1901	-0.195331	-1.29337	-0.405448	0.691831	0.942641	-6.55158	NOT
NC_030833.1_31840	-0.197687	-1.45837	-0.344226	0.736255	0.961137	-6.38865	NOT
NC_030815.1_11679	-0.19879	0.169033	-0.474737	0.642957	0.912689	-6.55199	NOT
NC_030827.1_26353	-0.203307	-1.9852	-0.501038	0.624834	0.908849	-6.21865	NOT
NC_030831.1_29981	-0.203307	-2.17305	-0.288684	0.777436	0.969377	-6.30517	NOT
NC_030824.1_22147	-0.203957	-2.53929	-0.125691	0.901926	0.998862	-6.31079	NOT
NC_030812.1_7966	-0.20504	-3.19995	-0.227216	0.823838	0.980551	-6.28915	NOT
NC_030812.1_7968	-0.20504	-3.19995	-0.227216	0.823838	0.980551	-6.28915	NOT
NC_030812.1_7618	-0.205286	-3.6815	-0.207607	0.838796	0.986695	-6.29634	NOT
NC_030814.1_10224	-0.205605	-3.49199	-0.246071	0.809522	0.978429	-6.28751	NOT
NC_030824.1_21918	-0.20577	-3.68364	-0.269728	0.791661	0.971947	-6.27943	NOT
NC_030813.1_8870	-0.206087	-3.28462	-0.279952	0.783979	0.971947	-6.27826	NOT
NC_030808.1_880	-0.206337	-3.71521	-0.320636	0.753651	0.961377	-6.26536	NOT
chi-miR-105b-5p	-0.206817	-2.55578	-0.245672	0.809824	0.978429	-6.28586	NOT
chi-miR-24-5p	-0.210547	3.44487	-0.415312	0.684778	0.938741	-6.88776	NOT
NW_017189517.1_34901	-0.213829	0.437036	-0.669088	0.515304	0.841313	-6.48569	NOT
chi-miR-125b-3p	-0.219749	7.58739	-0.908805	0.380215	0.723266	-6.83187	NOT
NC_030828.1_27574	-0.22045	0.837431	-0.787861	0.445097	0.774899	-6.48387	NOT
NC_030808.1_686	-0.233539	-2.24367	-0.33426	0.743587	0.961137	-6.31018	NOT
NC_030815.1_11494	-0.233647	-1.19061	-0.537655	0.600022	0.891279	-6.31215	NOT
NW_017189516.1_34156	-0.23489	-1.44204	-0.635814	0.536079	0.849235	-6.16856	NOT
chi-miR-487b-3p	-0.23518	4.89237	-0.730594	0.478163	0.80654	-6.86173	NOT
NC_030821.1_18693	-0.235187	-2.96892	-0.208909	0.837801	0.986695	-6.30075	NOT
NC_030834.1_32201	-0.235201	-0.0208343	-0.550974	0.591122	0.882742	-6.41916	NOT
NC_030828.1_27059	-0.243053	-1.95852	-0.270254	0.791265	0.971947	-6.3752	NOT
NC_030823.1_21440	-0.243911	-3.58459	-0.295145	0.772607	0.969377	-6.27165	NOT
NC_030825.1_23926	-0.24428	-2.69989	-0.375778	0.713225	0.953236	-6.25291	NOT
NC_030818.1_15779	-0.244311	-3.03497	-0.33299	0.744523	0.961137	-6.26464	NOT
NC_030819.1_16932	-0.244379	-0.686458	-0.356605	0.727186	0.961137	-6.55968	NOT
NC_030823.1_21390	-0.248039	-1.90893	-0.215177	0.833014	0.986695	-6.32334	NOT
chi-miR-330-3p	-0.249365	2.27424	-0.79159	0.442995	0.77406	-6.6232	NOT
NC_030822.1_19875	-0.256118	-2.3359	-0.332664	0.744763	0.961137	-6.28569	NOT
chi-miR-378-3p	-0.258352	12.541	-1.42522	0.177976	0.459409	-6.42852	NOT
NC_030818.1_15503	-0.261299	0.352031	-0.64122	0.532672	0.849235	-6.49975	NOT
chi-let-7a-5p	-0.263827	13.67	-1.50204	0.157303	0.42645	-6.33541	NOT
chi-miR-324-5p	-0.264474	2.54973	-0.604732	0.555906	0.862375	-6.79634	NOT
NC_030825.1_22954	-0.270905	2.2607	-0.468961	0.64697	0.914907	-6.94184	NOT
NC_030817.1_14666	-0.271361	-0.904873	-0.316246	0.756904	0.963178	-6.32897	NOT
chi-miR-429	-0.276372	8.69552	-1.41536	0.180788	0.463346	-6.31217	NOT
NC_030815.1_12401	-0.276564	0.404056	-0.32488	0.750511	0.961137	-6.63853	NOT
NC_030809.1_2563	-0.277604	-2.71767	-0.321435	0.753059	0.961377	-6.27146	NOT
NC_030808.1_945	-0.279472	0.0711528	-0.453929	0.657467	0.921605	-6.45587	NOT
chi-miR-376a	-0.283257	2.33434	-0.900006	0.384706	0.727586	-6.55081	NOT
NC_030821.1_19485	-0.284067	-2.6072	-0.484449	0.636236	0.911939	-6.20854	NOT
NC_030818.1_15609	-0.284067	-2.70149	-0.449495	0.660577	0.924808	-6.22529	NOT
NC_030829.1_28536	-0.284067	-2.6109	-0.4338	0.671642	0.930048	-6.23242	NOT
chi-miR-542-5p	-0.290575	1.17856	-0.422304	0.679797	0.935348	-6.79696	NOT
NW_017189794.1_35498	-0.29265	-0.822811	-0.84232	0.415042	0.749575	-6.10372	NOT
chi-let-7b-5p	-0.293681	12.2301	-1.2256	0.242382	0.549531	-6.62683	NOT
NC_030828.1_26712	-0.295253	6.39069	-1.69127	0.114927	0.34883	-5.84529	NOT
NC_030819.1_16677	-0.298979	-1.85479	-0.702687	0.494809	0.824717	-6.09917	NOT
NC_030826.1_24597	-0.300628	-1.87716	-0.326879	0.749034	0.961137	-6.29676	NOT
chi-miR-199b-5p	-0.300932	9.81678	-1.06754	0.305412	0.635392	-6.717	NOT
chi-miR-199c-5p	-0.300932	9.81678	-1.06754	0.305412	0.635392	-6.717	NOT
NC_030828.1_27559	-0.302586	-2.35888	-0.259163	0.799623	0.974513	-6.28888	NOT
NC_030836.1_33171	-0.302736	0.553945	-0.479841	0.63942	0.911939	-6.57977	NOT
chi-miR-16a-3p	-0.310615	0.801694	-0.60351	0.556694	0.862375	-6.62103	NOT
chi-miR-1271-5p	-0.314644	5.91468	-1.3516	0.199864	0.490893	-6.27913	NOT
chi-miR-671-5p	-0.317145	2.30236	-0.887261	0.391275	0.732823	-6.56669	NOT
chi-miR-136-3p	-0.31786	7.60468	-0.923856	0.372618	0.713352	-6.82407	NOT
NC_030825.1_23386	-0.317875	3.78318	-1.10539	0.289299	0.61835	-6.46255	NOT
chi-miR-485-3p	-0.324468	1.27178	-0.768657	0.45602	0.78922	-6.53227	NOT
chi-miR-33b-3p	-0.328218	-0.86275	-0.787029	0.445567	0.774899	-6.19847	NOT
NC_030832.1_31150	-0.332817	-1.66915	-0.395006	0.69933	0.945477	-6.32006	NOT
chi-miR-224-5p	-0.334146	8.90253	-0.933962	0.367576	0.710728	-6.85442	NOT
chi-miR-363-5p	-0.338842	-3.47522	-0.395836	0.698732	0.945477	-6.23848	NOT
chi-miR-19b-3p	-0.34349	9.27877	-1.67576	0.117979	0.356193	-5.96411	NOT
chi-miR-181b-5p	-0.352666	9.39888	-1.95132	0.0732093	0.25229	-5.537	NOT
NC_030830.1_29669	-0.35613	-1.32656	-0.413613	0.685991	0.939067	-6.32966	NOT
chi-miR-545-3p	-0.358761	0.238446	-0.481064	0.638575	0.911939	-6.5756	NOT
chi-miR-20a-3p	-0.360174	1.12068	-1.32876	0.207085	0.49896	-5.95202	NOT
NC_030825.1_22765	-0.36701	-3.38539	-0.292745	0.7744	0.969377	-6.27199	NOT
NC_030825.1_23353	-0.367323	-2.82485	-0.700594	0.496072	0.825482	-6.06869	NOT
chi-miR-92a-3p	-0.367987	12.2124	-1.81566	0.092865	0.29802	-5.84764	NOT
NW_017189851.1_35553	-0.368487	-3.26681	-0.743272	0.470715	0.799099	-6.04063	NOT
NC_030824.1_22049	-0.368496	-3.41167	-0.30913	0.762187	0.966761	-6.27198	NOT
chi-miR-16b-3p	-0.374763	1.402	-1.09909	0.291936	0.620434	-6.24212	NOT
NC_030828.1_27280	-0.376952	-0.995164	-0.439926	0.667314	0.929592	-6.43717	NOT
chi-miR-455-5p	-0.377391	7.91391	-0.682124	0.507294	0.831402	-6.99087	NOT
NC_030825.1_23826	-0.380019	-2.62195	-0.353201	0.729676	0.961137	-6.27216	NOT
NC_030825.1_23854	-0.380019	-2.62195	-0.353201	0.729676	0.961137	-6.27216	NOT
NC_030832.1_31013	-0.387272	-1.07225	-0.799563	0.438524	0.773439	-6.1054	NOT
NC_030833.1_31811	-0.389234	0.789254	-1.35987	0.1973	0.488884	-5.86715	NOT
chi-miR-18a-5p	-0.390998	3.97443	-0.840973	0.415768	0.749575	-6.7256	NOT
NC_030835.1_32832	-0.395241	-0.306886	-0.922624	0.373236	0.713352	-6.15759	NOT
NC_030831.1_29819	-0.400812	0.921307	-1.08845	0.296429	0.625386	-6.16791	NOT
NC_030833.1_31652	-0.403633	-2.38281	-0.927293	0.370898	0.711311	-5.89867	NOT
NC_030814.1_10195	-0.406128	-3.63372	-0.43124	0.673454	0.930048	-6.22154	NOT
NW_017199850.1_36129	-0.406128	-3.63372	-0.43124	0.673454	0.930048	-6.22154	NOT
NC_030828.1_27040	-0.411246	0.782097	-0.207167	0.839133	0.986695	-6.50451	NOT
chi-let-7e-3p	-0.412775	2.39694	-1.03134	0.32144	0.658159	-6.3291	NOT
chi-miR-92b	-0.413868	11.979	-2.10684	0.0554072	0.206582	-5.36994	NOT
chi-miR-1306-5p	-0.424125	1.70577	-1.39844	0.185696	0.468422	-5.91733	NOT
chi-miR-128-3p	-0.42519	7.56935	-0.860207	0.40547	0.745692	-6.85752	NOT
chi-miR-376b-3p	-0.428022	2.66898	-1.17555	0.261138	0.582368	-6.28663	NOT
NC_030811.1_5192	-0.430829	-2.65146	-0.601645	0.557897	0.863045	-6.1463	NOT
chi-miR-411b-3p	-0.431169	1.27827	-0.66281	0.519188	0.844166	-6.64729	NOT
chi-miR-424-5p	-0.432243	5.6153	-0.259949	0.79903	0.974513	-7.17555	NOT
chi-let-7c-3p	-0.435696	1.05624	-0.963593	0.353069	0.69989	-6.3125	NOT
chi-miR-99b-3p	-0.44811	3.04089	-1.38431	0.189879	0.476826	-6.00515	NOT
chi-miR-1307-3p	-0.448992	5.14491	-2.31172	0.0380768	0.15958	-4.78966	NOT
NC_030812.1_7818	-0.449922	-3.0758	-0.681381	0.507749	0.831402	-6.08446	NOT
NC_030812.1_7367	-0.45071	-1.13007	-0.904095	0.382615	0.725091	-6.04416	NOT
chi-miR-330-5p	-0.452611	3.69039	-1.58591	0.137099	0.386114	-5.82802	NOT
NC_030823.1_21436	-0.460067	-0.113874	-0.643753	0.53108	0.849235	-6.44614	NOT
chi-miR-380-3p	-0.463746	6.14485	-1.42974	0.1767	0.459409	-6.1856	NOT
chi-miR-18a-3p	-0.469525	1.6812	-1.47324	0.164803	0.439906	-5.83743	NOT
NC_030825.1_22860	-0.470697	-1.63339	-0.606718	0.554627	0.862375	-6.23634	NOT
NC_030813.1_9166	-0.481227	1.22563	-0.797115	0.439893	0.773439	-6.5263	NOT
NC_030825.1_23433	-0.48614	1.1633	-1.29155	0.219306	0.512335	-5.99111	NOT
chi-miR-147-5p	-0.486669	-1.97109	-0.570286	0.578339	0.876508	-6.15053	NOT
NC_030814.1_9757	-0.487019	-3.50491	-0.457567	0.654919	0.91998	-6.20971	NOT
NC_030836.1_33335	-0.487076	-3.74017	-0.54729	0.593577	0.88405	-6.16235	NOT
NC_030830.1_29446	-0.487369	-3.70781	-0.749575	0.467039	0.799099	-6.03131	NOT
NC_030808.1_619	-0.487381	-2.52075	-0.604223	0.556234	0.862375	-6.13175	NOT
NC_030824.1_22102	-0.487451	-3.76434	-0.555531	0.588092	0.882196	-6.15772	NOT
chi-miR-23b-5p	-0.487611	-0.156514	-0.941015	0.364086	0.710299	-6.01316	NOT
NC_030808.1_1168	-0.487611	-4.07093	-0.658381	0.521938	0.845362	-6.09902	NOT
NC_030814.1_9693	-0.488239	-3.91914	-1.04958	0.313289	0.646195	-5.77054	NOT
NW_017189517.1_34805	-0.488278	-2.92337	-0.628576	0.540661	0.850791	-6.114	NOT
NC_030820.1_17667	-0.488354	-3.85071	-0.663971	0.518469	0.844166	-6.09035	NOT
NC_030812.1_6907	-0.488773	-3.83843	-0.789113	0.444391	0.774899	-6.00428	NOT
NC_030825.1_23052	-0.488773	-4.21196	-0.555661	0.588006	0.882196	-6.16222	NOT
NC_030825.1_23434	-0.489534	1.09518	-1.40747	0.183061	0.465854	-5.84256	NOT
chi-miR-154a-5p	-0.491082	-2.95826	-0.791562	0.443011	0.77406	-6.01045	NOT
NC_030835.1_32988	-0.499785	4.01093	-0.67327	0.512727	0.838327	-6.95473	NOT
chi-miR-23b-3p	-0.507866	10.4995	-1.40326	0.184287	0.465917	-6.3642	NOT
NC_030823.1_21435	-0.511214	-0.0948519	-0.698229	0.497501	0.825482	-6.40714	NOT
NC_030810.1_3786	-0.512985	2.44469	-2.32335	0.0372659	0.158308	-4.57098	NOT
NC_030825.1_23143	-0.524354	-2.44649	-0.525938	0.607907	0.89739	-6.18906	NOT
chi-miR-93-5p	-0.524917	8.64291	-2.26304	0.0416566	0.170254	-4.99106	NOT
chi-miR-127-3p	-0.527334	12.1251	-2.42556	0.0308146	0.139726	-4.82069	NOT
NC_030829.1_27746	-0.528284	-2.99594	-0.582792	0.57014	0.867167	-6.14956	NOT
NC_030826.1_25678	-0.52886	-1.77443	-0.513148	0.616573	0.904495	-6.29225	NOT
NC_030808.1_1339	-0.530699	2.34193	-1.71166	0.111019	0.338901	-5.56364	NOT
NC_030816.1_13211	-0.530699	2.34193	-1.71166	0.111019	0.338901	-5.56364	NOT
chi-miR-3959-5p	-0.532758	7.55638	-1.17181	0.262586	0.582368	-6.5514	NOT
chi-miR-1388-3p	-0.533413	5.30506	-2.04451	0.0619964	0.220432	-5.23049	NOT
NC_030828.1_27074	-0.534956	1.52529	-2.22725	0.044489	0.17607	-4.66768	NOT
chi-miR-409-3p	-0.536608	7.93278	-2.08713	0.0574164	0.209856	-5.27098	NOT
chi-miR-369-5p	-0.543703	3.99465	-1.93658	0.0751452	0.257853	-5.32286	NOT
chi-miR-181d	-0.547659	3.61462	-1.08155	0.299371	0.627894	-6.37839	NOT
NC_030810.1_4653	-0.553752	-2.30636	-0.444375	0.664178	0.92753	-6.22782	NOT
NC_030823.1_21290	-0.554024	0.394296	-0.511934	0.617399	0.904495	-6.6356	NOT
chi-miR-544-5p	-0.561274	0.699534	-0.599421	0.559334	0.864074	-6.52498	NOT
chi-let-7f-5p	-0.567736	14.5301	-2.97473	0.0108866	0.0702031	-3.86647	NOT
chi-miR-502b-5p	-0.570589	0.644994	-1.32093	0.209612	0.49896	-5.91969	NOT
NC_030822.1_20620	-0.581832	-1.3846	-0.896081	0.386721	0.727586	-5.95483	NOT
NC_030814.1_10661	-0.58885	0.839142	-0.662511	0.519373	0.844166	-6.6292	NOT
chi-miR-15b-5p	-0.588981	5.44313	-2.28402	0.0400762	0.16686	-4.81632	NOT
NC_030815.1_12531	-0.593828	5.86827	-0.362753	0.722698	0.960168	-7.16514	NOT
NW_017192021.1_35906	-0.603356	-0.377801	-1.06539	0.30635	0.635392	-6.08847	NOT
NC_030814.1_10604	-0.60983	-3.69087	-0.517033	0.613934	0.90237	-6.17863	NOT
NC_030828.1_26848	-0.613277	-3.1128	-0.889259	0.39024	0.732109	-5.92157	NOT
NC_030812.1_7426	-0.613849	0.103753	-1.49778	0.158396	0.42645	-5.54374	NOT
chi-miR-154b-5p	-0.615092	4.17713	-1.49408	0.159349	0.427277	-5.99507	NOT
chi-miR-2318	-0.631757	-0.726675	-1.5372	0.148545	0.407771	-5.39765	NOT
NC_030829.1_27800	-0.636582	2.48953	-0.938298	0.365428	0.710299	-6.61547	NOT
NC_030818.1_16159	-0.650224	-3.0283	-0.837831	0.417467	0.749575	-5.96562	NOT
chi-miR-342-5p	-0.6503	1.6496	-2.10921	0.05517	0.206582	-4.81985	NOT
NC_030808.1_867	-0.651602	-3.15295	-0.794142	0.441561	0.773941	-5.99595	NOT
NW_017189517.1_34797	-0.655745	2.345	-0.481074	0.638568	0.911939	-6.86563	NOT
NC_030808.1_1392	-0.657042	-0.163566	-1.08217	0.299108	0.627894	-6.02829	NOT
NC_030823.1_21336	-0.662401	-1.82482	-1.381	0.19087	0.478241	-5.55286	NOT
NC_030825.1_24041	-0.664157	-3.37524	-0.594399	0.562586	0.864329	-6.13611	NOT
NC_030812.1_8014	-0.664811	-1.36162	-0.59005	0.565409	0.864759	-6.24726	NOT
NC_030813.1_8803	-0.664811	-1.36162	-0.59005	0.565409	0.864759	-6.24726	NOT
NC_030808.1_784	-0.666302	-3.33049	-0.807001	0.434378	0.769784	-5.98668	NOT
NC_030811.1_6381	-0.675627	-2.28041	-0.763022	0.459257	0.789727	-6.02612	NOT
chi-miR-296-3p	-0.676626	3.93474	-2.61089	0.021753	0.111365	-4.17179	NOT
NC_030822.1_19976	-0.681872	-2.71174	-0.726195	0.480764	0.807481	-6.07397	NOT
chi-let-7d-3p	-0.68698	5.66366	-3.27849	0.00608858	0.0460193	-3.01067	NOT
chi-miR-411a-3p	-0.701787	4.63811	-3.14702	0.00782986	0.0558373	-3.20736	NOT
chi-miR-3958-3p	-0.707215	6.82944	-0.576642	0.574164	0.87136	-7.05055	NOT
NC_030819.1_17029	-0.708749	-2.5958	-0.953153	0.358133	0.70583	-5.8746	NOT
NC_030833.1_31460	-0.713804	-1.19908	-1.30207	0.215795	0.507753	-5.61776	NOT
chi-let-7d-5p	-0.717354	8.46661	-3.5862	0.00338568	0.030095	-2.51171	NOT
chi-miR-211	-0.729393	2.11076	-1.36206	0.196626	0.488295	-5.91736	NOT
NC_030830.1_29604	-0.733049	-3.33508	-0.596311	0.561346	0.864329	-6.13494	NOT
NC_030817.1_14568	-0.733072	-3.7893	-0.881972	0.394023	0.73551	-5.92343	NOT
NC_030819.1_16912	-0.733317	-3.74204	-1.09517	0.293583	0.621574	-5.72277	NOT
NC_030832.1_31289	-0.733708	-2.10353	-0.950133	0.359608	0.70611	-5.86521	NOT
NC_030815.1_11844	-0.733969	-2.81919	-0.931721	0.36869	0.710728	-5.88488	NOT
NC_030818.1_15605	-0.734164	-3.53858	-0.634366	0.536994	0.849483	-6.11232	NOT
NC_030812.1_7617	-0.734412	-4.47982	-0.837541	0.417625	0.749575	-5.96416	NOT
NC_030824.1_21936	-0.735459	-3.27765	-0.936245	0.366444	0.710299	-5.87511	NOT
chi-miR-1388-5p	-0.735721	5.93367	-2.04648	0.0617781	0.220355	-5.25761	NOT
NC_030833.1_31459	-0.73711	-1.53614	-1.41307	0.181443	0.463965	-5.42161	NOT
chi-miR-454-3p	-0.737547	3.40164	-1.8599	0.085986	0.282417	-5.38484	NOT
NC_030814.1_10579	-0.7423	1.89258	-1.90924	0.0788588	0.265231	-5.1894	NOT
NC_030830.1_29617	-0.743766	-2.14476	-1.2109	0.247777	0.559496	-5.64552	NOT
NC_030818.1_16531	-0.744046	-2.912	-0.766204	0.457427	0.78922	-6.03913	NOT
NW_017189517.1_34766	-0.74517	-3.24089	-1.02588	0.323909	0.660797	-5.79573	NOT
NC_030829.1_28054	-0.753578	-2.26116	-0.656566	0.523068	0.845362	-6.14096	NOT
chi-miR-369-3p	-0.757347	6.00201	-1.72854	0.107874	0.333755	-5.76182	NOT
chi-miR-1248-5p	-0.758163	0.341636	-0.850518	0.410636	0.749044	-6.1152	NOT
chi-miR-19a	-0.767091	6.61844	-2.37568	0.0338166	0.148528	-4.72558	NOT
NC_030815.1_11527	-0.771465	-0.0434072	-0.762194	0.459734	0.789727	-6.25687	NOT
chi-miR-326-5p	-0.772158	-2.6542	-1.0137	0.329468	0.668486	-5.82814	NOT
NC_030823.1_20955	-0.775102	-3.20403	-0.797672	0.439582	0.773439	-5.99951	NOT
chi-miR-411b-5p	-0.77984	1.4597	-0.627065	0.54162	0.850791	-6.69142	NOT
NW_017189517.1_35086	-0.786187	-0.351336	-0.996123	0.337615	0.676438	-6.19193	NOT
NC_030825.1_24037	-0.793491	-3.15844	-0.630423	0.539489	0.850791	-6.11378	NOT
NC_030812.1_7983	-0.811714	-0.246812	-1.14369	0.273651	0.596283	-5.96431	NOT
NC_030819.1_16836	-0.82943	-2.64623	-1.00552	0.333244	0.673196	-5.81688	NOT
chi-miR-134	-0.830512	2.37369	-0.39115	0.702108	0.945477	-6.52781	NOT
NC_030824.1_22100	-0.838622	-2.96854	-1.26796	0.227349	0.522805	-5.55813	NOT
NC_030830.1_29138	-0.854464	0.613896	-2.55194	0.0243118	0.119952	-3.9476	NOT
NC_030824.1_22271	-0.855376	-2.85155	-0.867247	0.401743	0.743723	-5.94429	NOT
NC_030830.1_29699	-0.862081	0.6064	-2.55336	0.0242466	0.119952	-3.94215	NOT
NC_030820.1_18405	-0.865401	-2.28818	-1.08518	0.29782	0.626988	-5.7615	NOT
NC_030818.1_15101	-0.86563	-0.333675	-1.32221	0.209197	0.49896	-5.7052	NOT
NC_030818.1_15858	-0.86563	-0.333675	-1.32221	0.209197	0.49896	-5.7052	NOT
chi-miR-379-3p	-0.869571	4.32496	-2.83054	0.0143361	0.0861355	-3.76732	NOT
chi-miR-16b-5p	-0.87866	8.9281	-3.04921	0.0094414	0.0622022	-3.54876	NOT
chi-miR-487a-3p	-0.880637	0.620411	-2.07808	0.0583623	0.210857	-4.75759	NOT
chi-miR-25-3p	-0.882971	11.023	-3.67432	0.00286437	0.0269588	-2.43437	NOT
chi-miR-216b	-0.895624	-2.87449	-0.645767	0.529816	0.849235	-6.10572	NOT
NC_030824.1_22037	-0.895688	-3.31673	-1.28274	0.222284	0.513863	-5.51263	NOT
NC_030813.1_9202	-0.897206	-3.27247	-1.0658	0.306169	0.635392	-5.75088	NOT
NC_030815.1_12003	-0.898711	-0.604519	-0.743363	0.470662	0.799099	-6.2313	NOT
NC_030824.1_22695	-0.898711	-0.604519	-0.743363	0.470662	0.799099	-6.2313	NOT
NC_030831.1_30361	-0.898711	-0.604519	-0.743363	0.470662	0.799099	-6.2313	NOT
chi-miR-493-3p	-0.898909	7.20886	-1.59066	0.136024	0.386114	-6.00933	NOT
chi-miR-100-5p	-0.918806	10.4169	-2.31906	0.0375635	0.158759	-4.90357	NOT
chi-miR-154a-3p	-0.919183	0.743097	-2.63549	0.0207645	0.111274	-3.80934	NOT
chi-miR-2332	-0.921675	-0.405048	-1.55782	0.143603	0.396145	-5.3679	NOT
NC_030819.1_16667	-0.927955	-3.16135	-1.26718	0.227619	0.522805	-5.5461	NOT
chi-miR-106b-5p	-0.93486	6.51482	-5.31992	0.000145565	0.00296423	0.761711	NOT
NC_030810.1_3592	-0.944601	-0.814416	-1.28844	0.220353	0.512335	-5.71716	NOT
NW_017189607.1_35271	-0.94665	-3.69661	-0.949098	0.360114	0.70611	-5.8654	NOT
NW_017189517.1_34919	-0.95496	6.30714	-1.71149	0.111051	0.338901	-5.794	NOT
NC_030820.1_17846	-0.963716	-1.28543	-1.42812	0.177156	0.459409	-5.44723	NOT
chi-miR-93-3p	-0.966957	1.25497	-3.35801	0.00523005	0.0407702	-2.54898	NOT
NC_030815.1_12347	-0.97258	-2.17839	-1.20212	0.251045	0.565734	-5.66853	NOT
NC_030826.1_25321	-0.97965	-3.01533	-1.15633	0.268635	0.589945	-5.65675	NOT
NC_030820.1_18336	-0.982541	-0.506405	-1.66139	0.12087	0.361	-5.40389	NOT
NC_030823.1_21762	-0.984916	0.71043	-2.78534	0.0156249	0.0916223	-3.58968	NOT
NC_030809.1_2110	-0.993553	-3.22412	-1.22663	0.242006	0.549531	-5.58592	NOT
NC_030814.1_11060	-0.999936	-1.9023	-1.58728	0.136788	0.386114	-5.18477	NOT
NC_030814.1_10131	-1.01562	-4.69115	-1.30943	0.213365	0.503092	-5.47988	NOT
NC_030819.1_17406	-1.01567	-2.81981	-1.82453	0.0914472	0.295161	-4.78	NOT
NC_030826.1_25054	-1.01579	-0.89884	-2.08558	0.0575779	0.209856	-4.53647	NOT
NC_030823.1_21668	-1.01614	-2.73766	-1.2518	0.232995	0.530396	-5.54948	NOT
NC_030812.1_7300	-1.01649	-4.26849	-1.4257	0.17784	0.459409	-5.33733	NOT
NC_030809.1_2342	-1.048	-1.68218	-0.813681	0.430677	0.764435	-6.09413	NOT
NC_030815.1_11864	-1.048	-1.68218	-0.813681	0.430677	0.764435	-6.09413	NOT
NC_030826.1_25423	-1.0569	2.58148	-1.62585	0.128291	0.375158	-5.81077	NOT
chi-miR-432-3p	-1.05762	-3.23523	-1.90166	0.0799171	0.267437	-4.67254	NOT
chi-miR-106b-3p	-1.05818	6.67452	-5.16203	0.000190931	0.00339832	0.478374	DOWN
NC_030823.1_20959	-1.0589	-1.30849	-2.6218	0.021309	0.111365	-3.57066	NOT
NC_030830.1_29598	-1.06147	-2.18554	-1.46467	0.167093	0.443239	-5.31917	NOT
NC_030817.1_14370	-1.0647	-2.237	-1.4062	0.18343	0.465854	-5.4334	NOT
chi-miR-92a-5p	-1.0705	1.35521	-2.10573	0.0555189	0.206582	-4.81262	NOT
chi-miR-30a-5p	-1.09467	15.4229	-4.96616	0.000268586	0.00455783	-0.157512	DOWN
chi-miR-25-5p	-1.11581	1.66295	-3.19098	0.00719813	0.0530388	-2.86904	NOT
chi-miR-136-5p	-1.11704	5.83638	-1.4473	0.171812	0.452776	-6.13946	NOT
chi-miR-485-5p	-1.11741	2.37933	-4.08151	0.00133278	0.0147794	-1.26456	DOWN
NC_030814.1_10943	-1.13523	-0.515553	-2.76463	0.0162528	0.0938308	-3.56884	NOT
chi-miR-181b-3p	-1.14223	-1.75028	-1.57867	0.13875	0.388499	-5.16749	NOT
NC_030809.1_3142	-1.15992	0.56726	-1.10101	0.291129	0.620434	-6.00092	NOT
NC_030818.1_16319	-1.16543	1.63102	-2.24221	0.0432831	0.173753	-4.65062	NOT
NC_030810.1_4011	-1.16871	-0.842829	-1.34001	0.203504	0.495488	-5.56466	NOT
NC_030826.1_24809	-1.17275	0.0877791	-2.99639	0.0104451	0.0684121	-3.10721	NOT
NC_030812.1_7872	-1.17509	-1.65463	-1.58301	0.137758	0.38669	-5.19058	NOT
chi-miR-409-5p	-1.17896	5.16065	-2.34657	0.0356961	0.153179	-4.70067	NOT
chi-miR-3955-5p	-1.18399	2.60829	-3.09194	0.00870023	0.0587004	-3.15978	NOT
NC_030814.1_11044	-1.19261	-3.12403	-1.37145	0.193755	0.482235	-5.40923	NOT
NC_030820.1_18306	-1.19266	-2.55734	-1.43338	0.175678	0.458647	-5.35974	NOT
NC_030812.1_7220	-1.19328	-3.0256	-1.54227	0.147316	0.405391	-5.18395	NOT
NC_030809.1_2899	-1.19338	-4.33139	-1.53086	0.150092	0.411011	-5.19932	NOT
NC_030833.1_31577	-1.19484	-2.31473	-1.28977	0.219904	0.512335	-5.50431	NOT
NC_030809.1_3204	-1.20678	-1.46878	-1.09961	0.291715	0.620434	-5.94102	NOT
NC_030814.1_9711	-1.20941	-0.468211	-4.36891	0.000784073	0.00954523	-0.606118	DOWN
chi-miR-204-3p	-1.22603	-1.28382	-0.895599	0.386969	0.727586	-5.91964	NOT
chi-miR-1185-3p	-1.24347	-0.742303	-2.02613	0.064074	0.224259	-4.67227	NOT
NC_030826.1_25160	-1.26213	-4.58548	-1.38892	0.188506	0.474442	-5.38373	NOT
NC_030830.1_29258	-1.29278	-1.92487	-1.65615	0.12194	0.363082	-5.04852	NOT
NC_030814.1_10543	-1.30223	-3.04263	-1.49362	0.159466	0.427277	-5.2689	NOT
NC_030809.1_2408	-1.31205	-2.34721	-1.56992	0.14077	0.391222	-5.18723	NOT
NC_030808.1_1554	-1.32214	-4.93957	-1.56554	0.141789	0.392475	-5.1524	NOT
NC_030815.1_11471	-1.32306	-1.46118	-3.13499	0.00801215	0.0564378	-2.74907	NOT
chi-miR-224-3p	-1.34081	-0.590623	-2.52752	0.025455	0.123754	-3.7799	NOT
NC_030821.1_18679	-1.35248	-2.54915	-1.17798	0.260201	0.581688	-5.65161	NOT
NC_030814.1_10456	-1.36587	-0.054142	-2.53963	0.0248815	0.122225	-3.83627	NOT
chi-miR-376d	-1.37361	-0.124138	-1.98996	0.0683509	0.237006	-4.78174	NOT
chi-miR-30a-3p	-1.40139	9.15992	-5.82147	6.29171e-05	0.00195742	1.52013	DOWN
chi-miR-329b-3p	-1.40524	3.08158	-2.47696	0.0279892	0.13216	-4.2749	NOT
chi-miR-200a	-1.41176	12.1251	-10.4451	1.22684e-07	1.37406e-05	7.93159	DOWN
chi-miR-2331	-1.42259	-1.73762	-1.7339	0.106892	0.333479	-4.97503	NOT
NC_030813.1_8786	-1.42288	-3.97567	-2.36615	0.0344213	0.149717	-3.91101	NOT
NC_030813.1_9369	-1.42288	-3.97567	-2.36615	0.0344213	0.149717	-3.91101	NOT
NW_017189962.1_35637	-1.42332	-3.37892	-1.86873	0.0846682	0.278907	-4.71464	NOT
NW_017189516.1_34367	-1.42554	-3.44482	-1.4374	0.174553	0.458647	-5.32381	NOT
chi-miR-130a-5p	-1.43729	-0.522283	-2.61954	0.0214002	0.111365	-3.5644	NOT
NC_030815.1_11463	-1.4561	-1.17449	-1.11248	0.286353	0.614397	-5.77349	NOT
chi-miR-17-5p	-1.48257	7.51364	-7.64667	3.97237e-06	0.000296604	4.44849	DOWN
NC_030810.1_4301	-1.49276	4.31656	-4.89994	0.000301786	0.00489855	0.060824	DOWN
chi-miR-543-3p	-1.49463	3.57803	-2.64376	0.0204422	0.110074	-4.09495	NOT
NC_030818.1_15876	-1.51754	-0.785747	-2.60709	0.0219098	0.111365	-3.64873	NOT
NC_030808.1_861	-1.51933	2.76843	-1.01687	0.328018	0.667964	-6.48334	NOT
chi-miR-495-3p	-1.52904	4.64445	-3.46187	0.00428972	0.0350692	-2.62011	DOWN
chi-miR-15a-3p	-1.5436	-3.32979	-1.99535	0.0676977	0.235709	-4.51909	NOT
chi-miR-154b-3p	-1.56164	-1.79462	-1.40709	0.183172	0.465854	-5.42079	NOT
NC_030828.1_27076	-1.56763	-0.598839	-1.76742	0.100927	0.318417	-5.10324	NOT
NW_017217917.1_36895	-1.5686	-3.06712	-1.61637	0.130336	0.380146	-5.10545	NOT
chi-miR-153	-1.57347	-0.68224	-2.90896	0.0123442	0.0768082	-3.11154	NOT
NC_030814.1_10444	-1.58249	-0.187813	-1.25289	0.232611	0.530396	-5.71375	NOT
NC_030812.1_7766	-1.58385	-1.39427	-1.3204	0.209784	0.49896	-5.58405	NOT
NC_030828.1_27618	-1.58733	0.574001	-3.12032	0.0082403	0.0570424	-2.89369	NOT
NC_030810.1_4307	-1.59174	-0.185998	-1.25842	0.230667	0.52724	-5.70782	NOT
NC_030810.1_4768	-1.59174	-0.185998	-1.25842	0.230667	0.52724	-5.70782	NOT
chi-miR-34a	-1.59682	6.00207	-3.47269	0.00420214	0.0346059	-2.63866	DOWN
chi-miR-127-5p	-1.62619	4.42739	-1.91932	0.0774707	0.261347	-5.40539	NOT
NC_030813.1_8939	-1.64628	5.12902	-4.08423	0.00132605	0.0147794	-1.43088	DOWN
NC_030823.1_21425	-1.67619	-1.99798	-2.51653	0.0259861	0.12545	-3.68605	NOT
NW_017189517.1_34755	-1.68438	0.461595	-1.34527	0.201845	0.494675	-5.67131	NOT
NC_030819.1_17156	-1.6948	-0.961477	-3.32816	0.00553701	0.0421868	-2.29848	DOWN
chi-miR-329a-3p	-1.69913	-1.48771	-1.40446	0.183936	0.465917	-5.39201	NOT
chi-miR-493-5p	-1.71161	6.96245	-2.10137	0.0559582	0.207527	-5.16387	NOT
NC_030828.1_26799	-1.72087	-4.22572	-2.45045	0.029414	0.136696	-3.76751	NOT
NC_030828.1_26800	-1.72087	-4.22572	-2.45045	0.029414	0.136696	-3.76751	NOT
NC_030832.1_30395	-1.7229	-3.64827	-1.92865	0.0762048	0.257853	-4.62404	NOT
NC_030832.1_30396	-1.7229	-3.64827	-1.92865	0.0762048	0.257853	-4.62404	NOT
NC_030819.1_17144	-1.72727	-1.20243	-2.14598	0.0516088	0.196605	-4.31902	NOT
NC_030813.1_8929	-1.73077	0.568594	-3.62282	0.00315821	0.0289695	-1.97894	DOWN
chi-miR-1814	-1.74818	0.576161	-3.92993	0.00176903	0.0183455	-1.32524	DOWN
NC_030810.1_4151	-1.75226	-4.08874	-2.97041	0.0109769	0.0702519	-2.8515	NOT
NC_030823.1_21022	-1.76554	-1.26711	-3.12717	0.00813301	0.056931	-2.64873	NOT
NC_030817.1_14687	-1.76633	-1.04925	-1.56497	0.141922	0.392475	-5.33631	NOT
NC_030828.1_27570	-1.78888	0.52477	-1.46352	0.167402	0.443239	-5.51435	NOT
NC_030816.1_13050	-1.79219	-4.0322	-2.25719	0.0421075	0.170254	-4.09571	NOT
chi-miR-301a-5p	-1.80429	0.377821	-2.77239	0.0160146	0.0929344	-3.50141	NOT
NC_030814.1_11190	-1.81695	-1.57417	-1.67387	0.118357	0.356342	-5.09386	NOT
chi-miR-30f-5p	-1.82776	9.35365	-5.49265	0.000108613	0.00245245	0.948952	DOWN
NC_030811.1_6576	-1.84192	2.08892	-3.23044	0.00667469	0.0498377	-2.97755	DOWN
chi-miR-2404	-1.90043	-1.94365	-2.3998	0.0323315	0.143128	-3.94451	NOT
chi-miR-3959-3p	-1.905	3.03245	-5.34561	0.000139325	0.00294423	0.953408	DOWN
NC_030823.1_21350	-1.95453	-2.38147	-2.09571	0.056534	0.208283	-4.4349	NOT
NC_030828.1_27300	-2.01335	-0.59209	-1.8475	0.0878662	0.286076	-4.8327	NOT
chi-miR-20a-5p	-2.01633	8.34034	-7.88169	2.87131e-06	0.000292352	4.76931	DOWN
NC_030829.1_28063	-2.03425	-4.12746	-1.60249	0.133381	0.38572	-5.1057	NOT
NC_030829.1_28201	-2.03678	-3.9515	-4.43876	0.000690171	0.008784	-0.217306	DOWN
NC_030836.1_33332	-2.03873	-1.44581	-2.70699	0.0181336	0.100542	-3.36769	NOT
NC_030809.1_2740	-2.04986	-4.1603	-3.04965	0.00943335	0.0622022	-2.70889	NOT
chi-miR-432-5p	-2.0742	4.60318	-4.66356	0.000459612	0.00677324	-0.317038	DOWN
NC_030810.1_4990	-2.07622	-3.60702	-2.43629	0.0302034	0.138073	-3.79517	NOT
NC_030812.1_8299	-2.07879	-3.38924	-2.78668	0.0155852	0.0916223	-3.18229	NOT
chi-miR-19b-5p	-2.0981	-0.431905	-5.16135	0.000191155	0.00339832	0.943037	DOWN
chi-miR-424-3p	-2.10879	3.04245	-2.53377	0.0251575	0.123041	-4.20053	NOT
NC_030814.1_9628	-2.12584	-3.51765	-3.44777	0.00440662	0.0357639	-2.00403	DOWN
NC_030836.1_33253	-2.12774	-4.14423	-2.93978	0.0116386	0.0732314	-2.90692	NOT
NC_030811.1_6472	-2.16828	-4.08699	-2.97377	0.0109066	0.0702031	-2.84601	NOT
chi-miR-1306-3p	-2.16837	-0.178296	-2.61143	0.0217308	0.111365	-3.59375	NOT
NC_030832.1_30525	-2.17077	-3.1475	-2.94711	0.0114767	0.0726211	-2.89393	NOT
NW_017189517.1_34826	-2.19756	-3.15966	-2.19621	0.0470916	0.183134	-4.19728	NOT
NW_017189517.1_35035	-2.19756	-3.15966	-2.19621	0.0470916	0.183134	-4.19728	NOT
NW_017189517.1_35039	-2.19756	-3.15966	-2.19621	0.0470916	0.183134	-4.19728	NOT
NW_017189517.1_35043	-2.19756	-3.15966	-2.19621	0.0470916	0.183134	-4.19728	NOT
NW_017211724.1_36457	-2.19756	-3.15966	-2.19621	0.0470916	0.183134	-4.19728	NOT
NW_017189570.1_35233	-2.19818	-4.44746	-3.82176	0.00216786	0.0222753	-1.31148	DOWN
NC_030817.1_14005	-2.20974	-1.97291	-1.58543	0.137208	0.386114	-5.15495	NOT
NW_017190151.1_35760	-2.28174	-3.67048	-2.61329	0.0216548	0.111365	-3.48724	NOT
chi-miR-379-5p	-2.28241	8.85849	-4.36894	0.000784037	0.00954523	-1.03601	DOWN
NC_030831.1_29730	-2.28994	-2.62594	-2.97483	0.0108846	0.0702031	-2.89226	NOT
NC_030810.1_3827	-2.2907	0.816393	-5.12539	0.000203439	0.00356018	0.818545	DOWN
chi-miR-412-5p	-2.35944	2.58698	-4.98416	0.00026024	0.00448413	0.422917	DOWN
NC_030818.1_15794	-2.36028	-3.5031	-3.36758	0.0051354	0.0407702	-2.13433	DOWN
NC_030824.1_22722	-2.37418	-1.48042	-2.35285	0.0352824	0.151986	-4.05091	NOT
chi-let-7c-5p	-2.37682	10.9271	-4.41098	0.000726046	0.00913676	-0.986053	DOWN
NC_030828.1_27306	-2.42991	-3.26532	-2.85586	0.0136606	0.0836056	-3.05874	NOT
chi-miR-433	-2.4458	1.50759	-4.35245	0.000808071	0.00973161	-0.647097	DOWN
NW_017189516.1_34356	-2.49558	-3.30435	-2.73809	0.0170938	0.0965319	-3.26871	NOT
NC_030825.1_23703	-2.49642	-4.44445	-3.48681	0.00409058	0.0341899	-1.91863	DOWN
NC_030817.1_14744	-2.51563	-1.36986	-2.17034	0.0493694	0.190013	-4.32928	NOT
NC_030828.1_26882	-2.52003	-2.65712	-3.36062	0.00520404	0.0407702	-2.20532	DOWN
NC_030826.1_25810	-2.52318	-2.20018	-3.67558	0.00285755	0.0269588	-1.591	DOWN
chi-miR-3955-3p	-2.54164	-1.48836	-2.1857	0.048005	0.18604	-4.30587	NOT
NC_030809.1_1828	-2.56336	-4.50399	-3.54595	0.00365497	0.031867	-1.81176	DOWN
chi-miR-450-5p	-2.57617	5.92204	-2.78736	0.015565	0.0916223	-3.92062	NOT
NC_030815.1_11303	-2.60286	-3.65868	-4.20798	0.00105415	0.0122984	-0.623382	DOWN
NC_030826.1_25150	-2.61197	4.64565	-6.65915	1.67575e-05	0.000782016	3.10919	DOWN
NC_030815.1_11664	-2.61522	-0.779199	-3.56847	0.00350174	0.0308815	-1.82282	DOWN
NC_030814.1_10834	-2.65967	-3.57348	-4.11013	0.0012637	0.0142964	-0.79735	DOWN
NC_030826.1_25149	-2.67674	4.79345	-6.66698	1.6559e-05	0.000782016	3.11732	DOWN
chi-miR-30f-3p	-2.73936	4.01388	-14.1384	3.38661e-09	9.4825e-07	11.6492	DOWN
NC_030812.1_7237	-2.77509	0.173095	-2.69211	0.0186527	0.102912	-3.45252	NOT
NC_030809.1_3338	-2.81561	1.96902	-2.25058	0.0426224	0.171716	-4.50961	NOT
chi-miR-380-5p	-3.1337	-1.96797	-4.76899	0.000380646	0.00576113	0.336503	DOWN
chi-miR-130b-5p	-3.15205	2.75495	-5.71318	7.51855e-05	0.00215917	1.70874	DOWN
chi-miR-382-5p	-3.2137	4.59981	-4.19362	0.0010825	0.012499	-1.13458	DOWN
NC_030826.1_24445	-3.30334	-3.37099	-7.12168	8.40661e-06	0.000523078	3.94806	DOWN
chi-miR-96	-3.3058	4.75453	-1.72891	0.107805	0.333755	-5.59047	NOT
chi-miR-382-3p	-3.30969	4.3118	-4.5015	0.000615767	0.00828163	-0.567329	DOWN
NC_030820.1_18042	-3.33387	-3.32979	-5.37501	0.000132527	0.00285443	1.34918	DOWN
NC_030828.1_26957	-3.40047	3.03348	-3.65642	0.00296322	0.0276567	-2.15409	DOWN
NC_030817.1_14851	-3.43632	-1.70771	-4.04267	0.00143278	0.0155797	-0.982094	DOWN
NC_030812.1_6597	-3.49536	0.158171	-2.70725	0.0181247	0.100542	-3.53135	NOT
chi-miR-542-3p	-3.59844	5.94381	-5.61453	8.85581e-05	0.00230663	1.32752	DOWN
chi-miR-206	-3.60165	-0.441875	-3.05806	0.00928287	0.0618858	-2.71997	NOT
chi-miR-183	-3.7809	6.14796	-1.86935	0.0845765	0.278907	-5.43997	NOT
chi-miR-218	-3.81794	6.36017	-2.12938	0.0531894	0.200311	-4.97206	NOT
NW_017189517.1_34927	-3.85765	-1.21046	-5.2003	0.000178724	0.00328148	1.0189	DOWN
NC_030836.1_33501	-4.23853	-1.8665	-3.53228	0.00375129	0.0320721	-1.88005	DOWN
chi-miR-450-3p	-4.80349	-1.61629	-4.9093	0.000296843	0.00489855	0.544148	DOWN
NC_030814.1_10642	-4.8088	-1.56362	-5.24948	0.000164225	0.00321845	1.10682	DOWN
NC_030819.1_16783	-4.8088	-1.56362	-5.24948	0.000164225	0.00321845	1.10682	DOWN
NW_017189517.1_35015	-4.81161	-1.92346	-2.63249	0.0208825	0.111365	-3.54203	NOT
NC_030832.1_31211	-4.90596	0.132387	-4.85818	0.000324894	0.00517339	0.428499	DOWN
NC_030832.1_31212	-4.92411	-0.095242	-5.22116	0.000172417	0.00321845	1.05295	DOWN
NC_030832.1_31269	-4.97621	-1.21664	-3.35562	0.00525407	0.0407702	-2.27803	DOWN
NC_030812.1_7543	-5.09598	-2.3309	-5.41861	0.000123076	0.00270286	1.40339	DOWN
NC_030828.1_27646	-5.92598	-0.14635	-5.9631	4.99649e-05	0.00169578	2.25879	DOWN
NC_030810.1_5014	-6.50595	-0.35393	-6.0456	4.37437e-05	0.00153103	2.38681	DOWN
chi-miR-99a-5p	-7.19282	12.6047	-2.60611	0.0219504	0.111365	-4.35869	NOT
NC_030810.1_5013	-7.33536	1.40549	-4.4763	0.000644594	0.00849347	-0.271593	DOWN
NC_030828.1_27139	-9.39186	3.87077	-7.40012	5.62446e-06	0.000370553	4.37258	DOWN

## Sheet: DPvsLG
ID	logFC	AveExpr	t	P.Value	FDR	B	change
chi-miR-148a-3p	-23.848	13.9483	-41.3095	5.01438e-15	5.6161e-12	18.9897	DOWN
chi-miR-30f-3p	-13.0845	4.01388	-36.3878	2.51864e-14	1.41044e-11	18.1973	DOWN
NC_030835.1_32988	-8.54251	4.01093	-6.31116	2.86946e-05	0.000465768	2.78364	DOWN
NC_030811.1_6576	-8.13677	2.08892	-8.75031	9.14447e-07	3.08468e-05	6.09937	DOWN
NC_030826.1_25423	-7.8848	2.58148	-7.14568	8.11723e-06	0.000174833	4.0183	DOWN
NC_030814.1_9711	-6.87877	-0.468211	-19.2189	7.81235e-11	2.18746e-08	13.6711	DOWN
NC_030828.1_26957	-5.94517	3.03348	-4.99751	0.000254224	0.00266104	0.513504	DOWN
chi-miR-381	-5.89953	5.43837	-3.44316	0.00444546	0.0256645	-2.46925	DOWN
NC_030814.1_10943	-5.84209	-0.515553	-11.2426	5.20811e-08	3.64568e-06	8.64071	DOWN
NC_030815.1_11471	-5.72635	-1.46118	-12.1997	1.98592e-08	2.02202e-06	9.39934	DOWN
NC_030809.1_3204	-5.47643	-1.46878	-4.56849	0.000545423	0.00455876	-0.0508286	DOWN
NC_030809.1_1901	-5.42574	-1.29337	-9.4103	4.04712e-07	1.81311e-05	6.77535	DOWN
NC_030820.1_18336	-5.38238	-0.506405	-7.23656	7.11357e-06	0.00015622	4.14158	DOWN
NC_030829.1_28252	-5.18815	-0.690118	-11.4771	4.08704e-08	3.52114e-06	8.74156	DOWN
NW_017189517.1_34927	-5.17645	-1.21046	-6.92709	1.11988e-05	0.000212587	3.70801	DOWN
NC_030814.1_10642	-5.15732	-1.56362	-5.62997	8.63106e-05	0.00107409	1.73372	DOWN
NC_030819.1_16783	-5.15732	-1.56362	-5.62997	8.63106e-05	0.00107409	1.73372	DOWN
NC_030810.1_5013	-5.02462	1.40549	-3.66134	0.00293568	0.0182664	-1.89888	DOWN
NC_030830.1_29141	-4.78987	-1.66898	-8.64209	1.04974e-06	3.26586e-05	5.88371	DOWN
NC_030832.1_31269	-4.66828	-1.21664	-3.15071	0.00777477	0.0401278	-2.6585	DOWN
NC_030828.1_26882	-4.66566	-2.65712	-6.23544	3.23283e-05	0.000509968	2.69255	DOWN
NC_030832.1_30588	-4.6494	4.57291	-3.02574	0.00987485	0.0482962	-3.27003	DOWN
NC_030810.1_5014	-4.64522	-0.35393	-4.42715	0.000704937	0.00568007	-0.35664	DOWN
NC_030829.1_27708	-4.57027	-1.77999	-9.79158	2.57736e-07	1.31211e-05	7.11335	DOWN
NC_030823.1_21350	-4.54204	-2.38147	-4.86402	0.000321556	0.00313168	0.486849	DOWN
NC_030810.1_4301	-4.51932	4.31656	-12.8614	1.05818e-08	1.31684e-06	10.505	DOWN
NW_017189517.1_35086	-4.01402	-0.351336	-4.13384	0.00120928	0.00896951	-0.845651	DOWN
NC_030820.1_18042	-4.00121	-3.32979	-6.46198	2.26822e-05	0.000373589	3.0241	DOWN
NC_030823.1_21336	-3.99429	-1.82482	-7.74454	3.46734e-06	8.44223e-05	4.78885	DOWN
chi-miR-30f-5p	-3.98973	9.35365	-11.4974	4.00261e-08	3.52114e-06	9.1509	DOWN
NC_030826.1_24445	-3.97068	-3.37099	-8.57501	1.1442e-06	3.37238e-05	5.76201	DOWN
NC_030829.1_28251	-3.72634	-1.44948	-8.39957	1.43677e-06	3.92484e-05	5.54759	DOWN
chi-miR-200a	-3.58232	12.1251	-25.5632	2.19889e-12	8.2092e-10	18.7285	DOWN
NC_030831.1_29730	-3.52563	-2.62594	-4.57839	0.00053576	0.00453009	0.000474339	DOWN
NC_030812.1_7543	-3.52461	-2.3309	-3.73335	0.00256154	0.0163939	-1.54611	DOWN
chi-miR-30a-3p	-3.46207	9.15992	-13.8299	4.42153e-09	6.19014e-07	11.3806	DOWN
chi-miR-2404	-3.34166	-1.94365	-4.17366	0.00112324	0.00855803	-0.730326	DOWN
NC_030824.1_22722	-3.23796	-1.48042	-3.17809	0.00737782	0.0386129	-2.56918	DOWN
chi-miR-127-5p	-3.2064	4.42739	-3.56503	0.00352469	0.0214546	-2.36872	DOWN
NC_030814.1_9628	-3.0368	-3.51765	-4.936	0.000283207	0.00291002	0.626417	DOWN
NC_030832.1_30817	-2.91311	-2.99223	-5.04041	0.00023585	0.00256458	0.806187	DOWN
NC_030817.1_14370	-2.87674	-2.237	-3.73747	0.00254171	0.0163702	-1.49712	DOWN
NC_030813.1_9463	-2.83542	3.03132	-5.5449	9.94877e-05	0.00121115	1.37547	DOWN
chi-miR-20b	-2.75802	2.44434	-8.58087	1.13561e-06	3.37238e-05	5.92062	DOWN
NC_030819.1_16932	-2.74327	-0.686458	-3.39289	0.00489303	0.0280876	-2.18428	DOWN
NC_030829.1_28201	-2.70198	-3.9515	-5.89757	5.55693e-05	0.000772879	2.17569	DOWN
NC_030809.1_1828	-2.70158	-4.50399	-3.73715	0.00254323	0.0163702	-1.4669	DOWN
NC_030825.1_23703	-2.63464	-4.44445	-3.67986	0.00283446	0.0178348	-1.57008	DOWN
chi-miR-106a-5p	-2.52175	2.44686	-6.03471	4.45155e-05	0.000647498	2.2301	DOWN
chi-miR-543-3p	-2.51872	3.57803	-4.27567	0.000930416	0.00723657	-0.986825	DOWN
chi-miR-3959-3p	-2.50443	3.03245	-6.85218	1.25226e-05	0.000226214	3.43208	DOWN
NC_030828.1_27646	-2.43708	-0.14635	-3.00787	0.0102182	0.0493293	-3.11211	DOWN
chi-miR-148b-3p	-2.42029	10.6683	-4.81032	0.000353666	0.00330088	-0.26966	DOWN
NC_030810.1_4151	-2.41996	-4.08874	-4.1086	0.00126729	0.00928895	-0.799375	DOWN
NC_030813.1_8929	-2.41763	0.568594	-4.74759	0.000395443	0.0036303	0.135169	DOWN
chi-miR-363-3p	-2.3801	4.17071	-8.95839	7.03802e-07	2.90637e-05	6.33754	DOWN
NW_017192021.1_35906	-2.35334	-0.377801	-3.59344	0.00333944	0.0205504	-1.85493	DOWN
NC_030813.1_8786	-2.33578	-3.97567	-3.89471	0.0018899	0.0130701	-1.18149	DOWN
NC_030813.1_9369	-2.33578	-3.97567	-3.89471	0.0018899	0.0130701	-1.18149	DOWN
NC_030811.1_6472	-2.3065	-4.08699	-3.16333	0.00758918	0.0395343	-2.50543	DOWN
NC_030836.1_33253	-2.26596	-4.14423	-3.13074	0.00807755	0.040936	-2.56426	DOWN
chi-miR-495-3p	-2.26368	4.64445	-5.00566	0.000250622	0.00266104	0.280101	DOWN
NC_030809.1_2740	-2.18808	-4.1603	-3.25528	0.0063649	0.0339694	-2.33836	DOWN
NC_030828.1_27001	-2.18368	4.33176	-3.51197	0.00389916	0.0229845	-2.45785	DOWN
chi-miR-30a-5p	-2.17769	15.4229	-9.7262	2.78199e-07	1.35471e-05	7.02485	DOWN
NC_030815.1_12280	-2.0935	4.47408	-5.82332	6.2727e-05	0.000817653	1.75463	DOWN
chi-miR-200c	-2.08426	11.624	-4.83003	0.000341508	0.003293	-0.267546	DOWN
NC_030826.1_24809	-2.08189	0.0877791	-4.91092	0.000295998	0.00295998	0.465403	DOWN
NC_030823.1_21762	-2.06739	0.71043	-5.29065	0.000153034	0.00174299	1.07386	DOWN
NC_030818.1_16319	-2.05235	1.63102	-3.68416	0.00281146	0.0177901	-1.93522	DOWN
chi-miR-423-3p	-1.92811	9.92355	-8.40169	1.43278e-06	3.92484e-05	5.45366	DOWN
chi-miR-200b	-1.89192	13.5917	-5.5762	9.44089e-05	0.00116196	1.00108	DOWN
NC_030823.1_21059	-1.82484	-2.44988	-3.27926	0.00607965	0.0330544	-2.29691	DOWN
NC_030823.1_21676	-1.82484	-2.44988	-3.27926	0.00607965	0.0330544	-2.29691	DOWN
NW_017189570.1_35233	-1.80683	-4.44746	-3.13646	0.00798973	0.0408243	-2.55317	DOWN
chi-miR-1307-3p	-1.80311	5.14491	-8.91347	7.44438e-07	2.90637e-05	6.24023	DOWN
NC_030810.1_4491	-1.66301	0.256994	-3.7587	0.00244175	0.0158998	-1.57608	DOWN
NC_030808.1_558	-1.63353	2.57054	-5.33041	0.000142982	0.00165093	1.00068	DOWN
NC_030828.1_27618	-1.59646	0.574001	-3.19803	0.00710164	0.0375181	-2.76636	DOWN
chi-miR-345-3p	-1.48729	5.30715	-6.30175	2.91216e-05	0.000465945	2.4678	DOWN
NC_030828.1_26712	-1.48666	6.39069	-8.33307	1.56766e-06	4.18043e-05	5.43941	DOWN
chi-miR-378-3p	-1.30602	12.541	-7.09634	8.72414e-06	0.000184359	3.501	DOWN
chi-miR-148a-5p	-1.15633	8.61595	-4.10791	0.00126894	0.00928895	-1.52818	DOWN
chi-miR-19b-5p	-1.15554	-0.431905	-3.13454	0.00801906	0.0408243	-2.79304	DOWN
chi-miR-19a	-1.14512	6.61844	-3.53057	0.00376352	0.0225409	-2.56976	DOWN
NC_030828.1_27074	-1.12357	1.52529	-4.52009	0.00059535	0.00484208	-0.398947	DOWN
chi-miR-17-5p	-1.08167	7.51364	-5.64074	8.47772e-05	0.00107409	1.27014	DOWN
chi-miR-296-3p	-1.07056	3.93474	-4.09012	0.00131159	0.00953884	-1.37696	DOWN
chi-miR-378-5p	-1.06203	5.47416	-5.05834	0.00022859	0.00251001	0.329782	DOWN
chi-miR-331-5p	-1.04544	4.53569	-3.03384	0.00972311	0.0477626	-3.40216	DOWN
NC_030825.1_23386	-1.041	3.78318	-3.54067	0.00369185	0.0222305	-2.40234	DOWN
chi-miR-409-3p	-1.00209	7.93278	-3.87229	0.00197121	0.0134619	-1.96242	DOWN
NC_030826.1_25425	11.6188	3.40467	17.0531	3.42971e-10	6.40213e-08	12.8615	UP
chi-miR-1	11.4844	6.76231	5.96994	4.94157e-05	0.000700577	2.22538	UP
NC_030815.1_12105	10.8524	2.8038	15.8704	8.29177e-10	1.32668e-07	12.1808	UP
NC_030828.1_27534	10.4398	2.2528	18.7179	1.08441e-10	2.42908e-08	13.6671	UP
chi-miR-3432-5p	10.3344	5.30311	6.96192	1.06346e-05	0.000207245	3.75364	UP
chi-miR-708-5p	8.32604	3.54082	6.63127	1.74849e-05	0.000296714	3.27197	UP
NC_030831.1_30149	7.49152	0.136589	6.89816	1.16915e-05	0.000218241	3.66668	UP
NC_030811.1_6517	7.38699	1.82981	6.47907	2.20902e-05	0.000369269	3.04803	UP
chi-miR-34c-5p	7.20452	2.24121	4.89985	0.000301832	0.00296536	0.480644	UP
chi-miR-29b-3p	7.17612	5.54611	5.45106	0.000116503	0.00140305	1.2224	UP
chi-miR-223-5p	7.15407	2.95481	4.90296	0.000300181	0.00296536	0.483328	UP
NC_030816.1_12705	7.14618	1.55194	6.12215	3.86988e-05	0.000601982	2.50213	UP
chi-miR-105a	7.14545	-1.04014	6.77029	1.41613e-05	0.00024401	3.4819	UP
NC_030823.1_21410	6.88945	1.33614	5.86534	5.8564e-05	0.000784918	2.09803	UP
chi-miR-34b-3p	6.88401	-0.93407	4.14951	0.00117463	0.00882943	-0.838682	UP
chi-miR-429	-0.977903	8.69552	-4.95561	0.00027361	0.00283743	0.0337646	NOT
NC_030829.1_27831	6.88167	1.34412	5.99066	4.77888e-05	0.000686198	2.29702	UP
chi-miR-28-5p	0.887456	7.28094	4.93013	0.00028615	0.00291352	0.0286972	NOT
NW_017189851.1_35540	6.56319	6.72728	3.67686	0.0028506	0.0178362	-2.1491	UP
NC_030820.1_17538	5.98579	-1.95639	9.85385	2.39735e-07	1.27859e-05	7.2804	UP
chi-miR-199b-3p	5.87744	10.9091	10.4329	1.24348e-07	6.96347e-06	7.97136	UP
chi-miR-199c-3p	5.87744	10.9091	10.4329	1.24348e-07	6.96347e-06	7.97136	UP
chi-miR-199a-3p	5.83552	10.9214	10.4618	1.20433e-07	6.96347e-06	8.00372	UP
chi-miR-708-3p	5.81584	5.1768	3.8297	0.00213569	0.0144095	-1.73713	UP
NC_030811.1_5869	5.29157	-2.14486	7.56666	4.44326e-06	0.000105882	4.57762	UP
NW_017189674.1_35389	5.16575	-1.39754	4.91687	0.000292909	0.00295548	0.547012	UP
chi-miR-221-5p	5.02213	3.95657	3.44323	0.00444489	0.0256645	-2.47792	UP
NC_030816.1_12976	5.01286	-1.53181	8.72393	9.4562e-07	3.08468e-05	5.99718	UP
NC_030808.1_1383	4.94298	-1.73695	8.48945	1.27803e-06	3.67025e-05	5.72064	UP
chi-miR-338-5p	4.89353	1.24286	4.62829	0.00048968	0.00425634	0.00320972	UP
chi-miR-592	4.88166	-0.701343	4.82113	0.000346942	0.003293	0.387496	UP
chi-miR-147-5p	4.84486	-1.97109	6.77921	1.39721e-05	0.00024401	3.49547	UP
chi-miR-2483-3p	4.81992	-2.07119	9.47894	3.72755e-07	1.73952e-05	6.82295	UP
chi-let-7f-5p	0.864881	14.5301	4.64536	0.000474885	0.0042212	-0.719079	NOT
NC_030823.1_21582	4.8187	1.20143	6.03777	4.42974e-05	0.000647498	2.36919	UP
NC_030809.1_1955	4.68027	0.00356292	3.55233	0.00361091	0.0218606	-1.94459	UP
chi-miR-34b-5p	4.61946	-0.0396793	3.4581	0.00432061	0.0252036	-2.08287	UP
NC_030827.1_26445	4.18605	0.802988	5.43423	0.000119866	0.00142819	1.39896	UP
chi-miR-9-3p	4.15743	-1.79814	7.42769	5.4079e-06	0.000123609	4.38082	UP
chi-miR-206	4.00639	-0.441875	4.37913	0.000769542	0.00615634	-0.46951	UP
NW_017189516.1_34431	3.76295	1.14665	3.85682	0.00202938	0.0137752	-1.44174	UP
chi-miR-10a-3p	3.7407	1.68308	11.3226	4.79244e-08	3.64568e-06	8.95629	UP
NC_030823.1_21668	3.64316	-2.73766	4.9997	0.000253249	0.00266104	0.711746	UP
chi-miR-196a	3.63828	5.90849	11.2805	5.0065e-08	3.64568e-06	8.97235	UP
chi-miR-137	3.435	-3.29705	4.29037	0.000905604	0.00709284	-0.49115	UP
NC_030815.1_12540	3.42943	-3.3649	4.16516	0.00114105	0.00863499	-0.712698	UP
chi-miR-2483-5p	3.33259	0.486792	6.10063	4.00516e-05	0.000606187	2.46257	UP
chi-miR-9-5p	3.26644	3.16361	5.82277	6.27841e-05	0.000817653	1.8318	UP
chi-miR-193b-5p	3.24564	-0.941134	7.44935	5.24396e-06	0.000122359	4.4272	UP
chi-miR-490	3.20203	1.91974	6.04583	4.37271e-05	0.000647498	2.31126	UP
NC_030826.1_24545	3.11017	7.86317	3.22489	0.00674597	0.035808	-3.17943	UP
chi-miR-145-3p	3.05051	8.88735	4.57613	0.000537948	0.00453009	-0.645853	UP
NC_030809.1_3244	3.03752	-2.79806	6.98872	1.02209e-05	0.000207245	3.7552	UP
NC_030825.1_23754	2.97541	-1.41035	3.87735	0.00195255	0.0134163	-1.28032	UP
NW_017189516.1_34430	2.95196	0.224389	3.39051	0.00491533	0.0280876	-2.24086	UP
NC_030813.1_8383	2.88926	-3.9322	7.32695	6.24504e-06	0.000139889	4.204	UP
NC_030826.1_25597	2.84565	-2.94909	4.81107	0.000353195	0.00330088	0.419938	UP
chi-miR-16a-5p	0.8949	11.2005	4.14568	0.00118299	0.00883303	-1.55008	NOT
chi-miR-125b-5p	2.80601	10.956	12.57	1.39136e-08	1.55832e-06	10.1994	UP
chi-miR-140-5p	2.80003	5.20303	4.7304	0.000407766	0.00371299	-0.214976	UP
chi-miR-374b-5p	2.75585	7.94682	8.90483	7.52542e-07	2.90637e-05	6.15789	UP
NC_030812.1_7220	2.63907	-3.0256	3.60429	0.00327132	0.0202424	-1.73558	UP
chi-miR-29a-5p	2.61961	2.01648	6.95575	1.07323e-05	0.000207245	3.66118	UP
NC_030812.1_7928	2.61543	-3.64425	3.46179	0.00429035	0.0251581	-1.97527	UP
chi-miR-100-5p	2.60394	10.4169	6.97681	1.04026e-05	0.000207245	3.36212	UP
chi-miR-425-5p	0.912986	5.74262	3.91932	0.00180459	0.0127921	-1.79397	NOT
chi-miR-2432	2.60353	-3.25457	4.06275	0.00138014	0.00990868	-0.882784	UP
chi-miR-195-3p	2.60215	5.82043	6.10486	3.97818e-05	0.000606187	2.13674	UP
NC_030820.1_17697	2.5462	-3.69025	4.58719	0.000527315	0.00450834	0.0385702	UP
NC_030836.1_33259	2.51974	-1.07528	3.02045	0.00997532	0.0483652	-2.8442	UP
chi-miR-199a-5p	2.51899	9.44985	5.74296	7.15792e-05	0.000921479	1.40199	UP
NC_030823.1_21341	2.50924	-3.56042	3.25493	0.00636927	0.0339694	-2.34155	UP
chi-miR-214-3p	2.50186	5.64657	8.98894	6.77516e-07	2.90637e-05	6.31487	UP
chi-miR-155-5p	2.48153	8.35439	7.06414	9.14593e-06	0.000189693	3.57036	UP
NC_030826.1_25217	2.48096	-1.94036	3.13959	0.00794195	0.0408027	-2.61059	UP
chi-miR-29a-3p	2.43007	10.1903	10.6692	9.59198e-08	6.31942e-06	8.23921	UP
NC_030819.1_17406	2.42909	-2.81981	4.65992	0.000462624	0.00414511	0.144614	UP
NC_030812.1_7235	2.35812	-3.27199	3.90584	0.00185082	0.0130373	-1.16991	UP
chi-miR-199b-5p	2.3551	9.81678	8.74474	9.20933e-07	3.08468e-05	5.8985	UP
chi-miR-199c-5p	2.3551	9.81678	8.74474	9.20933e-07	3.08468e-05	5.8985	UP
chi-miR-214-5p	2.35011	3.89593	5.37614	0.000132273	0.00155943	0.971729	UP
NC_030824.1_22296	2.32269	0.97931	3.78664	0.00231627	0.0153504	-1.58855	UP
NC_030826.1_25316	2.28937	-3.58074	3.3048	0.00578993	0.0318805	-2.2537	UP
chi-miR-10b-3p	2.21537	3.45786	7.76571	3.36734e-06	8.38095e-05	4.7489	UP
NC_030808.1_880	2.14632	-3.71521	3.3789	0.00502556	0.0285717	-2.12019	UP
NC_030814.1_9693	2.14156	-3.91914	4.62792	0.000490006	0.00425634	0.108604	UP
chi-let-7c-5p	2.09556	10.9271	4.20509	0.00105978	0.00812981	-1.44686	UP
NC_030822.1_19803	2.08652	2.51958	4.32655	0.00084737	0.00668348	-0.79549	UP
chi-miR-181d	2.08455	3.61462	4.53258	0.000582031	0.00480597	-0.541697	UP
NC_030825.1_23675	2.07514	-3.0621	3.04831	0.0094577	0.04687	-2.71544	UP
chi-miR-455-3p	2.06127	5.25931	8.14868	2.00164e-06	5.21358e-05	5.21967	UP
chi-miR-505-3p	2.06096	2.98231	6.87007	1.2192e-05	0.000223853	3.45451	UP
NC_030819.1_16912	2.04916	-3.74204	3.0867	0.00878785	0.0441363	-2.64842	UP
NC_030812.1_6907	2.01697	-3.83843	3.26656	0.00622906	0.0337031	-2.31976	UP
chi-let-7b-5p	2.00791	12.2301	8.70883	9.63963e-07	3.08468e-05	5.79532	UP
chi-miR-29c-5p	1.98429	5.0125	5.36496	0.00013481	0.00157278	0.926861	UP
chi-miR-135b-5p	1.97083	-2.4322	3.30531	0.00578426	0.0318805	-2.26198	UP
chi-miR-455-5p	1.95851	7.91391	3.7036	0.00270985	0.0172445	-2.28987	UP
NC_030832.1_31111	1.94822	2.71934	4.61494	0.000501591	0.0043214	-0.305434	UP
chi-miR-3432-3p	1.944	1.73918	5.28672	0.000154068	0.00174299	0.979609	UP
chi-miR-412-3p	1.89429	-3.66608	3.1514	0.00776443	0.0401278	-2.52755	UP
chi-miR-21-5p	1.84005	14.4128	6.8279	1.29863e-05	0.000230868	3.03611	UP
chi-miR-24-5p	1.79508	3.44487	3.81123	0.00221134	0.0147423	-1.87663	UP
chi-miR-23b-5p	1.78041	-0.156514	4.08458	0.00132519	0.00957555	-1.02545	UP
chi-miR-29b-5p	1.77316	0.815766	3.82115	0.00217037	0.0145558	-1.50426	UP
chi-let-7e-3p	1.74515	2.39694	4.8228	0.000345918	0.003293	0.0681856	UP
chi-miR-92b	-0.655907	11.979	-3.33317	0.00548425	0.0308661	-3.12479	NOT
chi-miR-93-3p	-0.946273	1.25497	-3.32925	0.00552555	0.0309431	-2.61648	NOT
chi-miR-20a-5p	-0.82471	8.34034	-3.31193	0.00571146	0.0318251	-3.0622	NOT
chi-miR-26b-5p	1.68767	12.4303	5.13517	0.000200017	0.00224019	0.245361	UP
chi-miR-23a	1.59014	9.60937	4.53111	0.000583582	0.00480597	-0.776226	UP
chi-miR-187	1.58348	-0.488166	3.03773	0.00965097	0.0476171	-2.9094	UP
chi-miR-221-3p	1.5495	7.51891	7.96806	2.55269e-06	6.49776e-05	4.90017	UP
chi-miR-1839	1.5445	6.9316	4.78125	0.000372424	0.00344723	-0.21585	UP
chi-let-7e-5p	1.48031	8.80149	8.86247	7.93632e-07	2.96289e-05	6.07618	UP
NC_030828.1_27576	1.47829	1.0657	3.77247	0.00237906	0.0156738	-1.71544	UP
chi-miR-211	1.42947	2.11076	3.00427	0.0102888	0.0494571	-3.31912	UP
chi-miR-125a-5p	1.42907	10.5745	5.89397	5.58957e-05	0.000772879	1.61762	UP
chi-miR-147-3p	1.40761	2.2718	5.07031	0.00022387	0.00248252	0.521838	UP
chi-miR-362-5p	1.39845	4.76347	4.99806	0.000253979	0.00266104	0.26078	UP
chi-miR-361-5p	0.71217	6.16051	3.19119	0.00719525	0.0378342	-3.20358	NOT
chi-miR-99b-3p	1.39014	3.04089	4.62766	0.000490239	0.00425634	-0.334256	UP
chi-miR-100-3p	1.38625	-0.369531	3.52304	0.00381784	0.0226436	-2.04093	UP
NC_030818.1_16131	1.35327	1.18368	3.89454	0.00189049	0.0130701	-1.5091	UP
chi-miR-504	1.33969	3.92314	3.52259	0.0038211	0.0226436	-2.44693	UP
chi-let-7g-5p	1.29883	13.8155	4.67999	0.000446266	0.00403079	-0.627751	UP
NC_030834.1_32156	1.2852	5.02608	4.36312	0.000792433	0.00629451	-0.912415	UP
chi-miR-22-5p	1.24062	4.56411	3.76391	0.00241783	0.0158361	-2.02061	UP
chi-miR-222-3p	1.22991	6.60483	3.96352	0.00166112	0.0118501	-1.74419	UP
chi-miR-27a-3p	1.20311	10.4631	3.37231	0.00508914	0.028787	-2.99865	UP
chi-miR-499-5p	1.15119	5.5252	3.26205	0.0062831	0.0338321	-3.02943	UP
chi-miR-126-3p	0.94454	13.3117	3.07766	0.00894111	0.0447055	-3.65363	NOT
chi-miR-374a-3p	0.962238	7.81475	3.06845	0.00910019	0.0452987	-3.4907	NOT
NC_030815.1_11388	1.14686	4.2052	3.11206	0.00837154	0.0422348	-3.25043	UP
chi-miR-26a-5p	1.13679	15.277	3.58174	0.00341449	0.0208974	-2.74982	UP
chi-miR-628-5p	1.12374	3.00535	4.27027	0.000939722	0.00725854	-0.970436	UP
chi-miR-196b	1.08293	6.65706	4.51892	0.000596614	0.00484208	-0.700674	UP
chi-miR-194	0.791821	6.37435	3.02077	0.00996911	0.0483652	-3.52635	NOT
NC_030826.1_25216	1.04317	2.32103	3.30328	0.0058068	0.0318805	-2.75962	UP
chi-miR-374a-5p	1.03663	7.89308	5.86216	5.88688e-05	0.000784918	1.64131	UP
chi-let-7a-5p	1.00884	13.67	5.87354	5.77869e-05	0.000784918	1.49038	UP
chi-miR-361-3p	1.14398	8.13891	2.99399	0.010493	0.050223	-3.63996	NOT
NC_030809.1_3328	2.47036	-3.91687	2.98318	0.010712	0.050944	-2.83273	NOT
chi-miR-1248-5p	2.15742	0.341636	2.98208	0.0107346	0.050944	-3.12362	NOT
chi-miR-140-3p	1.03126	8.92232	2.97641	0.0108517	0.0512823	-3.6965	NOT
chi-miR-127-3p	-0.644007	12.1251	-2.9633	0.0111269	0.052188	-3.83339	NOT
chi-miR-34c-3p	2.67707	-2.7742	2.96285	0.0111366	0.052188	-2.88243	NOT
NC_030812.1_7668	-4.48402	0.773159	-2.95867	0.0112258	0.0523759	-3.03246	NOT
NC_030832.1_31289	2.07661	-2.10353	2.95661	0.0112702	0.0523759	-2.94444	NOT
NC_030821.1_18813	2.20577	-2.55781	2.94441	0.011536	0.0531761	-2.91584	NOT
NC_030808.1_1339	-0.924926	2.34193	-2.9422	0.0115848	0.0531761	-3.43652	NOT
NC_030816.1_13211	-0.924926	2.34193	-2.9422	0.0115848	0.0531761	-3.43652	NOT
NC_030826.1_25151	-1.72337	3.71472	-2.90465	0.0124462	0.0568969	-3.56003	NOT
chi-miR-151-3p	0.683759	11.7858	2.9001	0.0125546	0.0571593	-3.93557	NOT
NC_030811.1_6068	-1.28926	-0.794699	-2.89637	0.0126444	0.057335	-3.10736	NOT
chi-miR-767	2.06814	2.093	2.88357	0.0129572	0.0584024	-3.50055	NOT
NC_030823.1_20683	1.7483	-2.02487	2.88248	0.0129841	0.0584024	-3.06509	NOT
chi-miR-122	-4.80631	0.619685	-2.87242	0.0132357	0.0592958	-3.10517	NOT
NC_030819.1_16942	3.14781	0.172806	2.85516	0.0136788	0.0609351	-3.27089	NOT
NC_030809.1_2001	1.44666	0.0248116	2.85257	0.0137464	0.0609351	-3.31899	NOT
NC_030828.1_27076	-2.71481	-0.598839	-2.85187	0.0137648	0.0609351	-3.21069	NOT
chi-miR-134	4.62536	2.37369	2.83798	0.0141343	0.0623246	-3.5483	NOT
chi-miR-502b-5p	-1.29118	0.644994	-2.82518	0.0144833	0.0636128	-3.45084	NOT
chi-let-7d-3p	-0.581711	5.66366	-2.7935	0.0153841	0.0673054	-3.93238	NOT
NC_030817.1_14851	-2.30983	-1.70771	-2.7663	0.0162014	0.0706052	-3.33096	NOT
chi-miR-301a-5p	-1.75289	0.377821	-2.76121	0.0163587	0.0710145	-3.54536	NOT
NC_030818.1_16387	-1.22053	-1.05436	-2.75491	0.0165559	0.0715931	-3.32218	NOT
chi-miR-24-3p	1.16069	10.1793	2.74473	0.0168794	0.0726978	-4.17804	NOT
chi-miR-411a-3p	-0.606275	4.63811	-2.74115	0.0169948	0.0726978	-3.97723	NOT
NC_030828.1_26853	1.77201	-4.83775	2.7408	0.0170061	0.0726978	-3.26262	NOT
chi-miR-92a-3p	-0.553573	12.2124	-2.72917	0.0173858	0.0738505	-4.27304	NOT
NC_030817.1_14687	-3.24641	-1.04925	-2.72851	0.0174076	0.0738505	-3.39714	NOT
NC_030824.1_21986	0.506286	7.88845	2.72026	0.0176824	0.0747334	-4.14918	NOT
chi-miR-105b-5p	2.1409	-2.55578	2.71168	0.017973	0.0756759	-3.35941	NOT
chi-miR-877-3p	-1.02769	-0.674495	-2.70796	0.0181003	0.0758701	-3.45295	NOT
chi-miR-1296	-0.601483	3.77229	-2.70579	0.0181751	0.0758701	-3.97407	NOT
chi-miR-363-5p	-2.30912	-3.47522	-2.70442	0.0182224	0.0758701	-3.32819	NOT
NC_030824.1_22196	-1.18407	-1.06176	-2.69852	0.0184275	0.0764401	-3.42098	NOT
chi-miR-433	-1.33549	1.50759	-2.68885	0.0187686	0.0765615	-3.86379	NOT
chi-let-7i-5p	8.20947	13.1434	2.68822	0.018791	0.0765615	-4.29113	NOT
NC_030822.1_20278	1.38251	-0.610573	2.68798	0.0187994	0.0765615	-3.45408	NOT
NW_017189517.1_34813	1.38251	-0.610573	2.68798	0.0187994	0.0765615	-3.45408	NOT
NC_030814.1_10661	-3.06937	0.839142	-2.68659	0.0188491	0.0765615	-3.5961	NOT
NC_030812.1_8102	-2.07726	-0.629739	-2.68575	0.0188791	0.0765615	-3.42719	NOT
chi-miR-155-3p	2.60825	-3.38623	2.68418	0.0189353	0.0765615	-3.36734	NOT
NC_030828.1_27574	-0.777283	0.837431	-2.67893	0.019125	0.0770504	-3.75053	NOT
NC_030833.1_31577	2.24969	-2.31473	2.66443	0.0196576	0.0786874	-3.46655	NOT
NC_030815.1_12531	-5.08342	5.86827	-2.66405	0.0196719	0.0786874	-4.0671	NOT
NC_030834.1_32346	1.95036	-1.94105	2.6565	0.0199552	0.0795366	-3.46154	NOT
NC_030808.1_682	-2.18724	-3.64678	-2.65027	0.020192	0.07986	-3.42311	NOT
NC_030828.1_26799	-1.85908	-4.22572	-2.64727	0.020307	0.07986	-3.42734	NOT
NC_030828.1_26800	-1.85908	-4.22572	-2.64727	0.020307	0.07986	-3.42734	NOT
NC_030833.1_31469	2.0366	-4.10166	2.64689	0.0203215	0.07986	-3.42924	NOT
NC_030816.1_13336	-2.39318	-0.513516	-2.6307	0.0209535	0.0820558	-3.47456	NOT
chi-miR-671-5p	-0.956222	2.30236	-2.6072	0.021905	0.085483	-4.04478	NOT
NC_030831.1_29865	2.75057	-3.69338	2.58469	0.0228561	0.0888848	-3.54409	NOT
NW_017189674.1_35393	1.83014	-4.08699	2.55435	0.0242017	0.0935212	-3.59028	NOT
NC_030820.1_18388	-1.9682	-0.184347	-2.5524	0.0242904	0.0935212	-3.77166	NOT
NC_030810.1_3786	-0.560723	2.44469	-2.55101	0.0243544	0.0935212	-4.17391	NOT
NC_030808.1_871	1.73395	-4.10629	2.5504	0.0243823	0.0935212	-3.59685	NOT
NC_030828.1_26854	1.89253	-4.07393	2.5429	0.024729	0.0945272	-3.6104	NOT
chi-miR-874-3p	1.03495	3.64757	2.53897	0.0249127	0.0949055	-4.27103	NOT
NC_030828.1_27464	2.13833	-3.91914	2.53472	0.0251127	0.095034	-3.62562	NOT
chi-miR-19b-3p	-0.519886	9.27877	-2.53464	0.0251161	0.095034	-4.53566	NOT
chi-miR-30e-5p	-0.47693	11.4578	-2.5209	0.0257735	0.0971929	-4.62716	NOT
NC_030812.1_6597	-3.07063	0.158171	-2.5073	0.0264408	0.0993748	-3.93582	NOT
NC_030826.1_25462	-2.21026	-3.72087	-2.50132	0.0267395	0.10014	-3.68291	NOT
NC_030831.1_30249	1.67996	-1.74569	2.49965	0.0268233	0.10014	-3.70765	NOT
NC_030814.1_10131	-1.92891	-4.69115	-2.49361	0.027129	0.100945	-3.69524	NOT
NC_030814.1_10486	-1.96965	-3.50946	-2.48231	0.0277102	0.102637	-3.71486	NOT
chi-miR-99b-5p	0.736596	9.29534	2.48122	0.027767	0.102637	-4.63328	NOT
NC_030829.1_27816	-1.85771	-2.92599	-2.47256	0.0282212	0.103973	-3.73214	NOT
NC_030814.1_10166	1.66466	-4.22572	2.46862	0.0284301	0.104399	-3.73813	NOT
chi-let-7d-5p	0.480397	8.46661	2.46152	0.0288111	0.105452	-4.64723	NOT
NC_030816.1_12842	1.79703	-1.75579	2.434	0.0303327	0.110477	-3.84776	NOT
NC_030823.1_20788	2.07185	-3.75315	2.43314	0.0303812	0.110477	-3.80048	NOT
NC_030833.1_31811	-0.70584	0.789254	-2.42642	0.0307654	0.111226	-4.20135	NOT
chi-miR-130a-5p	1.09707	-0.522283	2.4237	0.0309218	0.111226	-4.07247	NOT
NC_030835.1_33034	2.47518	-0.986012	2.42213	0.0310127	0.111226	-3.96177	NOT
NC_030826.1_25461	-2.08947	-3.74504	-2.41982	0.0311468	0.111226	-3.82256	NOT
NC_030812.1_7966	2.10778	-3.19995	2.41919	0.0311831	0.111226	-3.84706	NOT
NC_030812.1_7968	2.10778	-3.19995	2.41919	0.0311831	0.111226	-3.84706	NOT
NC_030818.1_16092	2.01512	-3.96827	2.41583	0.0313797	0.111572	-3.82987	NOT
NC_030816.1_13311	-2.88532	2.29059	-2.40499	0.0320205	0.11349	-4.18897	NOT
chi-miR-150	0.867655	7.51474	2.36763	0.0343271	0.121282	-4.77248	NOT
NC_030825.1_23224	-0.429654	6.93497	-2.36294	0.0346276	0.121959	-4.75503	NOT
NC_030810.1_3592	-1.80771	-0.814416	-2.3442	0.0358533	0.12588	-4.09432	NOT
chi-miR-23b-3p	0.826188	10.4995	2.33886	0.0362102	0.126736	-4.92952	NOT
chi-miR-18a-3p	-0.749229	1.6812	-2.32694	0.0370189	0.129163	-4.49342	NOT
NC_030815.1_11303	-1.43874	-3.65868	-2.31743	0.0376764	0.131048	-3.99725	NOT
NC_030818.1_15876	-1.30688	-0.785747	-2.31163	0.038083	0.132053	-4.19095	NOT
chi-miR-204-3p	2.67454	-1.28382	2.30271	0.0387165	0.133835	-4.16034	NOT
chi-miR-542-3p	-1.3578	5.94381	-2.29349	0.0393818	0.135716	-4.86594	NOT
chi-miR-1185-3p	-1.40102	-0.742303	-2.27745	0.0405651	0.139365	-4.2559	NOT
chi-miR-411b-3p	-1.62088	1.27827	-2.27358	0.040855	0.139748	-4.48304	NOT
NC_030817.1_14666	1.70366	-0.904873	2.27264	0.0409263	0.139748	-4.23554	NOT
chi-miR-423-5p	-0.490917	9.02876	-2.26503	0.0415042	0.141291	-4.99344	NOT
NC_030821.1_19129	1.58454	-4.40399	2.24202	0.0432987	0.146953	-4.12145	NOT
NC_030815.1_11357	2.60695	-2.00971	2.22275	0.0448574	0.151783	-4.17114	NOT
NC_030832.1_30398	1.83927	-1.43016	2.22089	0.0450105	0.151843	-4.24809	NOT
NC_030812.1_7237	1.68948	0.173095	2.21908	0.0451604	0.151891	-4.54378	NOT
NC_030822.1_20498	1.48732	-4.26109	2.21129	0.0458097	0.153613	-4.1725	NOT
chi-miR-135a	3.07886	4.64952	2.20699	0.0461719	0.154156	-4.63224	NOT
chi-miR-450-3p	-2.0777	-1.61629	-2.20611	0.0462468	0.154156	-4.33581	NOT
chi-miR-342-3p	0.618285	8.14237	2.20383	0.0464397	0.15434	-5.07803	NOT
NC_030826.1_25243	-0.780454	2.01027	-2.20096	0.0466847	0.154587	-4.73239	NOT
chi-miR-30d-3p	-0.410814	5.50947	-2.19972	0.0467901	0.154587	-4.97924	NOT
chi-miR-494	-4.12684	5.24578	-2.19348	0.0473274	0.155902	-4.85001	NOT
NC_030808.1_810	2.2574	-3.37572	2.18664	0.047923	0.157401	-4.21562	NOT
NC_030825.1_23512	-1.96896	-3.2676	-2.16424	0.0499217	0.163486	-4.25134	NOT
chi-miR-502a	-1.43735	-2.86713	-2.15923	0.05038	0.164301	-4.25711	NOT
NC_030822.1_20572	-2.05373	-1.95915	-2.15831	0.050464	0.164301	-4.29749	NOT
NC_030826.1_25149	0.762103	4.79345	2.15292	0.0509616	0.165275	-5.06232	NOT
NC_030829.1_27947	2.38575	-3.57719	2.1504	0.051196	0.165275	-4.28291	NOT
chi-miR-432-3p	-1.1959	-3.23523	-2.15029	0.0512057	0.165275	-4.28017	NOT
NC_030819.1_17144	1.4639	-1.20243	2.14774	0.0514444	0.165568	-4.46075	NOT
NC_030820.1_18306	-1.79013	-2.55734	-2.14601	0.0516061	0.165613	-4.30637	NOT
NC_030829.1_28063	-2.69945	-4.12746	-2.1298	0.0531484	0.169849	-4.31038	NOT
NC_030809.1_2342	-2.82946	-1.68218	-2.1274	0.0533811	0.169849	-4.38	NOT
NC_030815.1_11864	-2.82946	-1.68218	-2.1274	0.0533811	0.169849	-4.38	NOT
NC_030815.1_11664	1.24567	-0.779199	2.11739	0.0543584	0.172469	-4.59624	NOT
chi-miR-146a	0.790229	8.37881	2.10639	0.0554519	0.175441	-5.24856	NOT
chi-miR-125a-3p	0.55963	1.21292	2.09341	0.0567688	0.179101	-4.8417	NOT
NW_017189517.1_34805	1.56579	-2.92337	2.08751	0.0573776	0.180514	-4.40069	NOT
chi-miR-497-5p	0.352222	7.5447	2.07686	0.0584905	0.183008	-5.2719	NOT
chi-miR-20a-3p	-0.566062	1.12068	-2.0768	0.0584973	0.183008	-4.85228	NOT
NC_030819.1_17336	1.06465	-0.361705	2.07463	0.0587261	0.183212	-4.55067	NOT
chi-miR-33b-3p	-0.892806	-0.86275	-2.06996	0.0592225	0.18376	-4.54659	NOT
NC_030812.1_6784	-1.68302	-3.68772	-2.06989	0.0592297	0.18376	-4.40226	NOT
NW_017189519.1_35116	-0.566182	6.68918	-2.0626	0.0600127	0.185675	-5.25675	NOT
NC_030824.1_21930	-0.529607	2.35548	-2.04908	0.0614894	0.189719	-5.02322	NOT
NC_030813.1_9202	1.68464	-3.27247	2.04574	0.0618599	0.190338	-4.45778	NOT
NC_030814.1_10543	-1.78017	-3.04263	-2.03937	0.0625717	0.192001	-4.46834	NOT
chi-miR-29c-3p	0.353618	6.86324	2.03622	0.0629263	0.192561	-5.3081	NOT
chi-miR-17-3p	-0.429324	3.72887	-2.03462	0.063106	0.192585	-5.15247	NOT
NC_030815.1_11834	1.584	-4.72098	2.02828	0.0638276	0.194258	-4.46884	NOT
chi-miR-216b	2.67369	-2.87449	2.01389	0.0654935	0.198347	-4.52828	NOT
NC_030812.1_7983	-1.50521	-0.246812	-2.01362	0.0655253	0.198347	-4.71748	NOT
chi-miR-2284c	-1.08193	-1.05733	-2.0007	0.0670544	0.202362	-4.58598	NOT
NC_030808.1_881	2.15237	-3.64808	1.99938	0.0672132	0.202362	-4.52038	NOT
NC_030823.1_20959	-0.784269	-1.30849	-1.99084	0.0682447	0.204917	-4.66142	NOT
NC_030823.1_21436	-1.55413	-0.113874	-1.9883	0.0685541	0.205296	-4.75977	NOT
chi-miR-215-5p	1.48218	3.31506	1.98538	0.0689117	0.205816	-5.15597	NOT
NC_030826.1_25649	1.4492	-3.59278	1.96568	0.0713679	0.212585	-4.56714	NOT
NC_030808.1_945	1.07524	0.0711528	1.96047	0.0720311	0.213992	-4.89986	NOT
NC_030826.1_25150	0.67722	4.64565	1.95504	0.0727281	0.21497	-5.38172	NOT
NC_030808.1_784	1.59731	-3.33049	1.95492	0.0727443	0.21497	-4.59122	NOT
chi-miR-191-5p	0.382943	13.1299	1.95284	0.0730127	0.215195	-5.66038	NOT
chi-miR-16a-3p	-1.05099	0.801694	-1.9365	0.0751554	0.220929	-5.01563	NOT
chi-miR-376c-5p	-1.32876	0.857612	-1.9337	0.0755282	0.221444	-4.98699	NOT
NC_030813.1_9166	-1.23071	1.22563	-1.93165	0.0758023	0.221485	-5.06483	NOT
NC_030823.1_21290	-2.51619	0.394296	-1.93064	0.0759376	0.221485	-4.86622	NOT
chi-miR-340-5p	-0.573684	8.75816	-1.92818	0.0762683	0.221871	-5.54376	NOT
NC_030817.1_14555	0.610234	1.80946	1.92597	0.0765665	0.222162	-5.17837	NOT
chi-miR-1306-3p	1.23325	-0.178296	1.92024	0.077345	0.223841	-4.98876	NOT
NC_030819.1_16883	1.94619	-2.90092	1.91436	0.0781507	0.225083	-4.65281	NOT
NC_030823.1_21435	-1.51754	-0.0948519	-1.91097	0.0786183	0.225083	-4.88818	NOT
NC_030828.1_27435	1.66285	-4.46122	1.91083	0.0786378	0.225083	-4.65268	NOT
NC_030833.1_31840	-1.1452	-1.45837	-1.90737	0.0791192	0.225083	-4.73531	NOT
NC_030823.1_21745	0.509056	10.6578	1.90676	0.0792036	0.225083	-5.65492	NOT
chi-miR-136-3p	-0.658367	7.60468	-1.90587	0.0793275	0.225083	-5.5512	NOT
NC_030823.1_21029	1.0742	2.35137	1.90548	0.0793821	0.225083	-5.19535	NOT
NC_030823.1_21650	1.0742	2.35137	1.90548	0.0793821	0.225083	-5.19535	NOT
NC_030830.1_29138	-0.614239	0.613896	-1.90356	0.079651	0.225276	-5.08157	NOT
NW_017189517.1_35015	-3.4865	-1.92346	-1.89908	0.0802813	0.226486	-4.7688	NOT
chi-miR-218	2.76533	6.36017	1.89092	0.0814392	0.229176	-5.56103	NOT
chi-miR-376b-5p	-1.22783	0.810043	-1.88784	0.0818804	0.229265	-5.05519	NOT
chi-miR-376e-5p	-1.22783	0.810043	-1.88784	0.0818804	0.229265	-5.05519	NOT
NC_030823.1_21022	-1.01027	-1.26711	-1.87881	0.0831871	0.232343	-4.84701	NOT
NC_030814.1_10834	-1.21298	-3.57348	-1.86828	0.0847358	0.23608	-4.72072	NOT
chi-miR-3955-3p	-2.1542	-1.48836	-1.86664	0.0849781	0.236167	-4.82439	NOT
NC_030810.1_4990	-1.59059	-3.60702	-1.86257	0.0855859	0.237268	-4.72835	NOT
NC_030830.1_29446	1.20492	-3.70781	1.85654	0.0864907	0.238444	-4.73521	NOT
NC_030808.1_619	1.42582	-2.52075	1.85396	0.0868818	0.238444	-4.77997	NOT
chi-miR-101-3p	0.505472	11.6624	1.85315	0.0870041	0.238444	-5.7716	NOT
chi-miR-153	-0.938767	-0.68224	-1.85243	0.0871145	0.238444	-4.97902	NOT
NC_030815.1_12533	0.540188	0.429743	1.85147	0.0872593	0.238444	-5.11742	NOT
NC_030834.1_32201	0.722066	-0.0208343	1.85129	0.0872876	0.238444	-5.06084	NOT
chi-miR-16b-5p	0.517698	8.9281	1.84672	0.0879848	0.239291	-5.70254	NOT
NC_030830.1_29699	-0.599439	0.6064	-1.84646	0.0880249	0.239291	-5.16973	NOT
NC_030819.1_16667	-1.34808	-3.16135	-1.83841	0.0892673	0.241373	-4.77484	NOT
chi-miR-1468-5p	0.519187	9.16689	1.83781	0.0893618	0.241373	-5.71351	NOT
NW_017189516.1_34156	0.640246	-1.44204	1.83639	0.0895821	0.241373	-4.86754	NOT
chi-miR-190b	-1.45699	0.753228	-1.83594	0.0896529	0.241373	-5.124	NOT
chi-miR-411b-5p	-2.67897	1.4597	-1.82249	0.0917721	0.246486	-5.16796	NOT
NC_030820.1_18267	1.58429	-2.18989	1.80031	0.0953661	0.255527	-4.83759	NOT
NC_030822.1_20620	1.05533	-1.3846	1.79752	0.0958265	0.256147	-4.95065	NOT
chi-miR-369-3p	-0.780428	6.00201	-1.78635	0.097692	0.260013	-5.6793	NOT
chi-miR-30e-3p	-0.34952	7.88521	-1.785	0.0979197	0.260013	-5.74929	NOT
NC_030831.1_29961	1.05031	-3.19002	1.78449	0.0980058	0.260013	-4.84707	NOT
chi-miR-493-3p	-1.00703	7.20886	-1.78333	0.0982012	0.260013	-5.72754	NOT
NC_030830.1_29320	0.589843	-1.00566	1.75175	0.103677	0.273865	-5.05195	NOT
chi-miR-154a-3p	-0.582363	0.743097	-1.7454	0.104811	0.276209	-5.34405	NOT
chi-miR-92a-5p	-0.863356	1.35521	-1.74389	0.105083	0.276274	-5.41344	NOT
chi-miR-2318	-0.709196	-0.726675	-1.73614	0.106483	0.279299	-5.12233	NOT
NC_030808.1_1554	-1.46036	-4.93957	-1.7292	0.107752	0.281387	-4.92386	NOT
NC_030814.1_9992	-1.11889	-3.55001	-1.72904	0.107781	0.281387	-4.92296	NOT
NC_030824.1_21936	1.33817	-3.27765	1.72627	0.108293	0.282065	-4.93759	NOT
NC_030813.1_9442	3.76897	0.991793	1.71022	0.111291	0.289202	-5.10719	NOT
NC_030809.1_2899	-1.3316	-4.33139	-1.70816	0.111681	0.289542	-4.9543	NOT
chi-miR-30b-5p	-0.35312	9.55086	-1.70653	0.11199	0.289675	-5.92056	NOT
chi-miR-27b-5p	0.678043	3.79792	1.69859	0.11351	0.292573	-5.68659	NOT
NC_030823.1_20902	-1.07447	1.14744	-1.69676	0.113864	0.292573	-5.39409	NOT
chi-miR-450-5p	-1.50802	5.92204	-1.69659	0.113895	0.292573	-5.82008	NOT
NC_030817.1_14568	-1.40111	-3.7893	-1.68891	0.115387	0.295333	-4.98158	NOT
chi-miR-376d	-1.11581	-0.124138	-1.68835	0.115496	0.295333	-5.28643	NOT
chi-miR-326-5p	-1.28728	-2.6542	-1.68554	0.116047	0.296065	-5.00699	NOT
chi-miR-98-5p	0.381597	9.88244	1.67979	0.117179	0.298275	-5.98219	NOT
NC_030814.1_10619	0.423834	1.86469	1.67529	0.118074	0.299739	-5.55952	NOT
NC_030810.1_3489	-0.717015	0.47301	-1.67292	0.118546	0.299739	-5.33386	NOT
NC_030825.1_23092	-0.296447	3.78962	-1.67286	0.118557	0.299739	-5.72233	NOT
NC_030815.1_11660	-2.34414	-1.44413	-1.66274	0.120597	0.304208	-5.0394	NOT
NC_030833.1_31814	1.36806	-3.91914	1.65633	0.121903	0.306812	-5.02854	NOT
NW_017189517.1_34797	-2.53389	2.345	-1.64917	0.12338	0.309832	-5.55793	NOT
NC_030825.1_23434	-0.569727	1.09518	-1.64467	0.124314	0.310794	-5.52324	NOT
chi-miR-103-5p	0.754565	-1.82644	1.64465	0.124318	0.310794	-5.10629	NOT
chi-miR-320-3p	0.378455	9.03211	1.64157	0.124962	0.31171	-6.00735	NOT
NC_030826.1_24345	-1.92922	-3.80583	-1.63908	0.125484	0.312315	-5.05364	NOT
NC_030816.1_13534	-1.98878	-0.870832	-1.63385	0.126587	0.314363	-5.0612	NOT
NC_030812.1_7766	-1.97814	-1.39427	-1.63198	0.126983	0.314649	-5.1658	NOT
NC_030811.1_5313	1.48723	-4.1603	1.62987	0.127433	0.315066	-5.06632	NOT
NW_017189794.1_35498	0.517891	-0.822811	1.60403	0.133039	0.328203	-5.30533	NOT
NC_030820.1_17781	-1.4005	-3.70781	-1.60224	0.133435	0.328366	-5.10366	NOT
NC_030829.1_28054	-1.85313	-2.26116	-1.60033	0.133861	0.328366	-5.13855	NOT
chi-miR-15b-5p	0.400467	5.44313	1.59911	0.134132	0.328366	-5.94121	NOT
NC_030819.1_16760	0.540874	2.26393	1.59845	0.134278	0.328366	-5.71805	NOT
NC_030815.1_11447	-1.1549	-4.62643	-1.59155	0.135823	0.330942	-5.11898	NOT
NC_030828.1_26920	1.5025	-3.50575	1.59111	0.135923	0.330942	-5.12141	NOT
chi-miR-328-3p	-1.21612	6.28524	-1.57607	0.139349	0.338548	-5.97721	NOT
NC_030813.1_9300	-0.602993	3.05651	-1.5744	0.139732	0.338745	-5.77039	NOT
chi-miR-383	1.91428	-2.63819	1.56924	0.140928	0.340906	-5.17811	NOT
chi-miR-335-5p	0.89431	4.95951	1.5654	0.141822	0.342329	-5.92806	NOT
NC_030822.1_20026	-0.634205	5.88635	-1.55572	0.1441	0.34708	-6.00102	NOT
NC_030810.1_3611	-0.570701	-0.650347	-1.55082	0.145264	0.349132	-5.36872	NOT
chi-miR-141	-0.371693	11.9373	-1.54232	0.147304	0.352874	-6.24272	NOT
NC_030834.1_32379	1.20619	-3.7967	1.54171	0.147451	0.352874	-5.18643	NOT
NC_030808.1_347	-1.79674	-0.0427998	-1.53782	0.148393	0.354372	-5.29139	NOT
chi-miR-329b-3p	0.784545	3.08158	1.53151	0.149933	0.356191	-5.89939	NOT
chi-miR-99a-5p	3.45765	12.6047	1.53145	0.149946	0.356191	-6.32483	NOT
NC_030808.1_1168	1.1369	-4.07093	1.53079	0.150109	0.356191	-5.20091	NOT
NC_030828.1_27280	-1.40263	-0.995164	-1.52777	0.150852	0.357197	-5.34693	NOT
chi-miR-409-5p	-0.751043	5.16065	-1.52342	0.151928	0.358985	-6.03077	NOT
NW_017217917.1_36895	-1.47381	-3.06712	-1.52014	0.152741	0.360147	-5.24005	NOT
NW_017189851.1_35553	-0.751158	-3.26681	-1.51349	0.154405	0.363307	-5.22684	NOT
NC_030824.1_22711	-1.0407	0.994362	-1.50904	0.155525	0.365175	-5.61133	NOT
NC_030817.1_14414	3.44997	1.69488	1.50287	0.157094	0.367422	-5.57355	NOT
NC_030820.1_17524	1.20468	-3.06924	1.50269	0.157138	0.367422	-5.23864	NOT
chi-miR-105b-3p	2.00039	-3.02112	1.50034	0.15774	0.36806	-5.25347	NOT
NC_030815.1_11494	-0.662875	-1.19061	-1.4954	0.159008	0.368625	-5.36417	NOT
chi-miR-532-3p	0.390508	3.95963	1.49009	0.160379	0.368625	-5.98897	NOT
NC_030821.1_18868	-0.345674	2.62507	-1.48985	0.160442	0.368625	-5.89282	NOT
NC_030824.1_22215	-1.4692	-1.00503	-1.48958	0.160511	0.368625	-5.32462	NOT
NC_030829.1_27755	-1.4692	-1.00503	-1.48958	0.160511	0.368625	-5.32462	NOT
NC_030832.1_30395	-1.33144	-3.64827	-1.48754	0.161043	0.368625	-5.25903	NOT
NC_030832.1_30396	-1.33144	-3.64827	-1.48754	0.161043	0.368625	-5.25903	NOT
NC_030836.1_33523	-0.592958	5.77272	-1.48747	0.161062	0.368625	-6.09698	NOT
NC_030808.1_867	1.21065	-3.15295	1.48716	0.161142	0.368625	-5.26437	NOT
chi-miR-192-5p	0.209798	10.0916	1.48666	0.161273	0.368625	-6.25686	NOT
NW_017189516.1_34367	-1.46679	-3.44482	-1.47879	0.163335	0.372578	-5.27208	NOT
NC_030824.1_22445	-0.353819	2.60248	-1.47625	0.164006	0.372674	-5.90798	NOT
NC_030824.1_22100	-0.976324	-2.96854	-1.47611	0.164043	0.372674	-5.30117	NOT
NC_030823.1_21475	1.50338	-2.46684	1.47333	0.164779	0.373588	-5.2853	NOT
NC_030831.1_29844	-0.572378	-0.370257	-1.47143	0.165285	0.373979	-5.49914	NOT
NC_030819.1_16675	-1.22988	-2.63736	-1.46731	0.166384	0.375579	-5.30097	NOT
chi-miR-10a-5p	0.597334	11.9149	1.46508	0.166982	0.375579	-6.34986	NOT
chi-miR-93-5p	-0.33779	8.64291	-1.46502	0.166998	0.375579	-6.24505	NOT
NC_030808.1_439	-0.872586	-1.72003	-1.46127	0.168008	0.377091	-5.34011	NOT
chi-miR-500-5p	0.355057	3.86034	1.45365	0.170075	0.380969	-6.02585	NOT
NC_030821.1_19056	1.32509	-2.51746	1.43523	0.175161	0.391577	-5.34799	NOT
chi-miR-25-3p	-0.339212	11.023	-1.42782	0.177241	0.395438	-6.37572	NOT
NC_030825.1_22963	1.18436	-2.95163	1.42182	0.178939	0.397737	-5.35448	NOT
NC_030819.1_17378	1.80119	-2.92925	1.42168	0.178982	0.397737	-5.34708	NOT
chi-miR-382-3p	-0.93143	4.3118	-1.4173	0.180232	0.399265	-6.15112	NOT
NC_030828.1_27040	2.31745	0.782097	1.41677	0.180382	0.399265	-5.72998	NOT
NC_030832.1_31212	-1.00775	-0.095242	-1.41499	0.180894	0.399567	-5.80563	NOT
chi-miR-128-3p	0.682189	7.56935	1.41381	0.181232	0.399567	-6.27353	NOT
NC_030822.1_19756	0.606902	7.49228	1.41067	0.182136	0.40077	-6.26779	NOT
NC_030815.1_12523	1.13531	-4.22572	1.40785	0.182951	0.401342	-5.36204	NOT
NC_030830.1_29258	1.00227	-1.92487	1.4073	0.183112	0.401342	-5.46932	NOT
NC_030814.1_10195	-1.31731	-3.63372	-1.39966	0.185339	0.404638	-5.37156	NOT
NW_017199850.1_36129	-1.31731	-3.63372	-1.39966	0.185339	0.404638	-5.37156	NOT
NC_030810.1_3788	1.263	-2.75893	1.39787	0.185864	0.404651	-5.39188	NOT
NC_030809.1_2110	-1.13149	-3.22412	-1.39694	0.186136	0.404651	-5.38334	NOT
NC_030818.1_15101	-0.904315	-0.333675	-1.39472	0.18679	0.404651	-5.62578	NOT
NC_030818.1_15858	-0.904315	-0.333675	-1.39472	0.18679	0.404651	-5.62578	NOT
chi-miR-182	0.420207	9.46414	1.38701	0.189074	0.408808	-6.37221	NOT
chi-miR-500-3p	-0.271243	7.39483	-1.38573	0.189457	0.408847	-6.29386	NOT
NC_030830.1_29617	-0.847965	-2.14476	-1.38178	0.190637	0.410603	-5.44431	NOT
chi-miR-331-3p	-0.46811	6.26832	-1.37977	0.191241	0.411102	-6.26279	NOT
NC_030815.1_12347	-1.11614	-2.17839	-1.37856	0.191603	0.411102	-5.45976	NOT
NC_030823.1_21333	-1.46046	-2.38089	-1.3765	0.192226	0.41165	-5.40145	NOT
NC_030810.1_3827	-0.504073	0.816393	-1.37322	0.193218	0.412985	-5.9225	NOT
NC_030825.1_24037	1.68735	-3.15844	1.36336	0.196224	0.417873	-5.43168	NOT
chi-miR-873-5p	1.65392	-3.83377	1.36328	0.196251	0.417873	-5.4195	NOT
NC_030833.1_31894	-0.87263	-3.58206	-1.35764	0.197987	0.420381	-5.42566	NOT
NC_030821.1_18679	-1.55843	-2.54915	-1.35702	0.198179	0.420381	-5.44372	NOT
NW_017189517.1_34964	0.843938	-1.76274	1.34363	0.202362	0.42844	-5.48827	NOT
NC_030832.1_31211	-0.999881	0.132387	-1.34202	0.202868	0.428701	-5.92826	NOT
chi-miR-143-5p	-2.99834	6.0416	-1.3399	0.203538	0.428811	-6.21421	NOT
NC_030836.1_33387	0.838762	-1.37037	1.33943	0.203685	0.428811	-5.5516	NOT
chi-miR-133b	1.08712	1.01659	1.33669	0.204555	0.429101	-5.83223	NOT
NC_030817.1_14849	-0.45413	0.355887	-1.33658	0.204589	0.429101	-5.79475	NOT
NC_030818.1_15144	0.526878	3.26917	1.33519	0.205031	0.429224	-6.14917	NOT
chi-miR-323a-3p	1.2176	2.51713	1.3333	0.205635	0.429685	-5.87143	NOT
chi-miR-30c-3p	-0.357534	2.25773	-1.33042	0.206554	0.430801	-6.06647	NOT
NC_030823.1_21721	1.31853	-4.10773	1.32766	0.20744	0.431391	-5.46157	NOT
chi-miR-27b-3p	0.381232	14.3052	1.32714	0.207607	0.431391	-6.60611	NOT
NC_030815.1_12297	0.526574	0.253922	1.32404	0.208607	0.43214	-5.80198	NOT
chi-miR-7-3p	0.428749	4.28864	1.32362	0.208739	0.43214	-6.22358	NOT
chi-miR-451-5p	0.992656	9.02851	1.32187	0.209305	0.432513	-6.43785	NOT
NC_030808.1_1525	-2.00149	-0.929216	-1.3152	0.211475	0.435838	-5.53079	NOT
NC_030823.1_21440	1.08262	-3.58459	1.31283	0.212248	0.435838	-5.47907	NOT
NC_030825.1_24041	1.45628	-3.37524	1.31245	0.212373	0.435838	-5.48483	NOT
chi-miR-28-3p	0.333866	9.84779	1.31215	0.212471	0.435838	-6.4799	NOT
NC_030828.1_26564	-1.1549	-2.55326	-1.3099	0.21321	0.436555	-5.48317	NOT
NC_030811.1_5195	1.21901	-3.72008	1.3049	0.214858	0.439125	-5.48851	NOT
NC_030832.1_30988	0.553722	-1.57013	1.29735	0.217363	0.442485	-5.58115	NOT
chi-miR-379-5p	-0.653528	8.85849	-1.29545	0.217999	0.442485	-6.4816	NOT
NC_030824.1_22051	-2.30994	3.72736	-1.29472	0.218242	0.442485	-6.11901	NOT
NC_030829.1_28089	0.380813	1.44162	1.29466	0.218264	0.442485	-6.02286	NOT
chi-miR-582-5p	-0.672502	6.57788	-1.29402	0.218477	0.442485	-6.38324	NOT
chi-miR-493-5p	0.984434	6.96245	1.28265	0.222314	0.449443	-6.42758	NOT
NC_030814.1_9757	1.35702	-3.50491	1.27893	0.223581	0.451144	-5.52138	NOT
NC_030808.1_1392	-0.77103	-0.163566	-1.27782	0.223961	0.451144	-5.81644	NOT
NC_030814.1_11190	-1.35356	-1.57417	-1.27663	0.224367	0.45115	-5.64058	NOT
chi-miR-2331	-1.02684	-1.73762	-1.27	0.226646	0.454916	-5.60691	NOT
NC_030825.1_23366	-0.558247	-2.2021	-1.26443	0.228574	0.457965	-5.56514	NOT
NC_030819.1_17156	-0.587746	-0.961477	-1.26206	0.229398	0.458797	-5.75772	NOT
NC_030826.1_24447	-0.488716	0.96519	-1.25962	0.230249	0.458858	-5.95968	NOT
NC_030826.1_25382	-0.488716	0.96519	-1.25962	0.230249	0.458858	-5.95968	NOT
NC_030827.1_26353	0.491859	-1.9852	1.25685	0.231217	0.459337	-5.6068	NOT
chi-miR-3431-3p	-0.443938	6.64388	-1.25659	0.231309	0.459337	-6.4279	NOT
NC_030814.1_11060	-0.776518	-1.9023	-1.25077	0.233359	0.462587	-5.63052	NOT
chi-miR-3955-5p	-0.458498	2.60829	-1.24901	0.233979	0.462997	-6.22259	NOT
NC_030834.1_32337	1.25455	-2.66143	1.2456	0.235187	0.464515	-5.58677	NOT
NC_030823.1_20777	0.456291	0.00619833	1.24451	0.235575	0.464515	-5.88698	NOT
NC_030828.1_27045	-0.457676	0.10429	-1.24112	0.236787	0.465499	-5.8945	NOT
NC_030826.1_25054	-0.576407	-0.89884	-1.24078	0.236906	0.465499	-5.78536	NOT
chi-miR-3431-5p	0.373061	8.01741	1.2327	0.239808	0.470009	-6.5099	NOT
chi-miR-323b	-0.475685	3.15353	-1.23206	0.24004	0.470009	-6.24598	NOT
NC_030830.1_29604	1.49354	-3.33508	1.22712	0.241827	0.472681	-5.58768	NOT
NC_030822.1_19976	-1.15365	-2.71174	-1.22532	0.242484	0.473139	-5.60282	NOT
NC_030808.1_1207	0.244299	4.24161	1.22092	0.244089	0.475443	-6.3547	NOT
NC_030835.1_32832	-0.520713	-0.306886	-1.21605	0.245875	0.47809	-5.85637	NOT
NC_030817.1_14200	-0.385854	3.38142	-1.21	0.248112	0.481603	-6.29601	NOT
chi-miR-671-3p	0.339552	3.6131	1.20328	0.250613	0.485616	-6.33368	NOT
chi-miR-129-3p	0.810262	-2.40476	1.1919	0.25489	0.492242	-5.62289	NOT
NC_030808.1_1630	1.00084	-3.89418	1.19185	0.254911	0.492242	-5.61841	NOT
NC_030825.1_23433	-0.440662	1.1633	-1.18704	0.256735	0.49491	-6.12993	NOT
NC_030812.1_7357	0.340923	2.81224	1.18281	0.258349	0.496651	-6.30146	NOT
NC_030833.1_31590	1.55327	-3.87349	1.18235	0.258525	0.496651	-5.6308	NOT
NC_030812.1_7618	1.16625	-3.6815	1.17929	0.259697	0.497011	-5.63304	NOT
NC_030815.1_11506	-0.625828	-2.55623	-1.17904	0.259794	0.497011	-5.63591	NOT
NC_030829.1_27815	-1.03436	-3.89984	-1.17839	0.260043	0.497011	-5.63509	NOT
NC_030812.1_8299	-0.873916	-3.38924	-1.17049	0.263095	0.501741	-5.64741	NOT
chi-miR-660	-0.193419	9.42277	-1.16859	0.263835	0.501741	-6.63193	NOT
chi-miR-545-5p	0.44031	1.20972	1.16852	0.263862	0.501741	-6.17275	NOT
chi-miR-7-5p	-5.42702	7.33438	-1.16548	0.265047	0.50314	-6.1299	NOT
chi-miR-154b-5p	-0.473257	4.17713	-1.162	0.266404	0.504861	-6.42209	NOT
NC_030826.1_24875	2.21733	1.63782	1.1591	0.267545	0.506165	-5.79009	NOT
NC_030831.1_29752	0.635224	-0.475757	1.15526	0.269054	0.508163	-5.85904	NOT
NC_030830.1_28660	-0.388479	1.68234	-1.14901	0.271532	0.51198	-6.21944	NOT
NC_030810.1_4496	-0.626457	-3.83394	-1.14247	0.274142	0.516033	-5.67589	NOT
NC_030818.1_15349	0.727184	-1.99992	1.13975	0.27523	0.516546	-5.72675	NOT
chi-miR-335-3p	-1.92757	4.84617	-1.13932	0.275405	0.516546	-6.34571	NOT
NC_030828.1_27300	1.01313	-0.59209	1.13834	0.275799	0.516546	-5.96316	NOT
NW_017189516.1_34235	-0.411144	3.20447	-1.13674	0.276441	0.516884	-6.33722	NOT
chi-miR-329a-3p	1.21651	-1.48771	1.1354	0.276983	0.516941	-5.82397	NOT
NC_030817.1_13880	0.474613	-1.80982	1.13438	0.277394	0.516941	-5.72119	NOT
NC_030814.1_10456	-0.550217	-0.054142	-1.12786	0.280038	0.521001	-6.0431	NOT
chi-miR-487a-3p	-0.449328	0.620411	-1.11867	0.283798	0.527084	-6.15139	NOT
NC_030813.1_8818	0.38119	2.10269	1.11757	0.284249	0.527084	-6.28543	NOT
NC_030819.1_16677	0.456371	-1.85479	1.11634	0.284759	0.527157	-5.7709	NOT
NC_030813.1_8939	-0.429356	5.12902	-1.11503	0.285297	0.527281	-6.54653	NOT
chi-miR-369-5p	-0.306902	3.99465	-1.10858	0.28797	0.531345	-6.47028	NOT
chi-miR-3958-3p	-1.36501	6.82944	-1.10199	0.29072	0.535537	-6.59712	NOT
NC_030811.1_5192	-0.789179	-2.65146	-1.10029	0.291431	0.535965	-5.73001	NOT
NC_030827.1_26225	-1.08794	-2.55441	-1.0986	0.292142	0.536392	-5.73193	NOT
NC_030812.1_7617	0.959755	-4.47982	1.09175	0.295029	0.540484	-5.72619	NOT
NC_030809.1_2497	0.418298	-2.29391	1.09103	0.295336	0.540484	-5.76748	NOT
NC_030836.1_33970	-1.03437	-3.58206	-1.08467	0.298037	0.544538	-5.73316	NOT
chi-miR-454-3p	0.407236	3.40164	1.07736	0.301167	0.549221	-6.47646	NOT
chi-miR-133a-5p	1.54383	-0.82761	1.0764	0.301581	0.549221	-5.79231	NOT
NC_030826.1_25678	-1.13417	-1.77443	-1.07476	0.302287	0.549613	-5.82883	NOT
NC_030818.1_15169	0.552066	-0.16616	1.072	0.303481	0.550889	-6.06906	NOT
NC_030828.1_26890	-0.896548	-1.75145	-1.06622	0.305985	0.55259	-5.8275	NOT
NC_030815.1_12401	0.827243	0.404056	1.06582	0.306159	0.55259	-6.20878	NOT
NC_030812.1_8014	-1.22403	-1.36162	-1.06529	0.306392	0.55259	-5.84092	NOT
NC_030813.1_8803	-1.22403	-1.36162	-1.06529	0.306392	0.55259	-5.84092	NOT
chi-miR-424-3p	-0.820982	3.04245	-1.05903	0.309124	0.554892	-6.47425	NOT
chi-miR-432-5p	-0.440766	4.60318	-1.05903	0.309128	0.554892	-6.58561	NOT
chi-miR-184	1.78619	-2.87786	1.05897	0.309154	0.554892	-5.76395	NOT
NC_030810.1_4532	0.958254	-3.40562	1.05452	0.311107	0.557503	-5.76434	NOT
chi-miR-340-3p	-0.323709	5.78466	-1.05095	0.312685	0.559436	-6.61326	NOT
chi-miR-656	0.703808	1.43572	1.04196	0.316675	0.565672	-6.21073	NOT
NC_030833.1_31460	-0.5588	-1.19908	-1.03964	0.317712	0.56662	-5.92966	NOT
NC_030825.1_23143	-1.03411	-2.44649	-1.03492	0.319829	0.56949	-5.79552	NOT
chi-miR-18a-5p	-0.472883	3.97443	-1.01923	0.326939	0.58021	-6.56389	NOT
chi-miR-1343	-0.264638	4.6346	-1.01889	0.32709	0.58021	-6.58922	NOT
NC_030818.1_15503	-0.415572	0.352031	-1.01738	0.327781	0.58021	-6.18623	NOT
NC_030829.1_28090	0.313011	1.41569	1.01637	0.328247	0.58021	-6.34572	NOT
NC_030826.1_24597	0.874121	-1.87716	1.01594	0.32844	0.58021	-5.89891	NOT
chi-miR-154a-5p	-0.629173	-2.95826	-1.01411	0.329283	0.580374	-5.8159	NOT
NC_030825.1_22860	-0.794606	-1.63339	-1.01348	0.329569	0.580374	-5.90076	NOT
NC_030811.1_6381	0.86114	-2.28041	1.00969	0.331317	0.582535	-5.84908	NOT
NC_030829.1_27800	-0.679264	2.48953	-1.00485	0.333555	0.585551	-6.55698	NOT
chi-miR-181b-3p	0.667814	-1.75028	1.00274	0.334532	0.586348	-5.93016	NOT
NC_030833.1_31508	-0.804155	-3.07569	-1.00142	0.335144	0.586502	-5.81849	NOT
NC_030828.1_27273	-0.809628	-0.428118	-0.999746	0.335925	0.586951	-6.06893	NOT
chi-miR-377	-0.518849	-1.15378	-0.996404	0.337484	0.588437	-5.9407	NOT
NW_017189517.1_34766	-0.721918	-3.24089	-0.994559	0.338347	0.588437	-5.82914	NOT
chi-miR-342-5p	0.286553	1.6496	0.994365	0.338438	0.588437	-6.41303	NOT
NC_030819.1_16836	0.788424	-2.64623	0.993428	0.338877	0.588437	-5.86703	NOT
NC_030832.1_31146	-0.776813	-1.38538	-0.989049	0.340934	0.591093	-5.89042	NOT
NC_030824.1_21836	0.914585	-2.69435	0.987817	0.341514	0.591183	-5.85726	NOT
chi-miR-107-3p	-0.147371	8.65674	-0.986273	0.342242	0.59153	-6.78632	NOT
NC_030814.1_10954	1.07914	-1.92164	0.983052	0.343765	0.593247	-5.86021	NOT
chi-miR-154b-3p	-1.07319	-1.79462	-0.980555	0.344949	0.59433	-5.91356	NOT
chi-miR-192-3p	0.408506	-1.22925	0.979492	0.345455	0.59433	-5.95983	NOT
NC_030814.1_10005	-0.871535	-4.36296	-0.973934	0.348103	0.597876	-5.84549	NOT
chi-miR-1814	-0.371578	0.576161	-0.97293	0.348583	0.597876	-6.32121	NOT
NC_030826.1_24432	1.31938	-3.03365	0.964117	0.352816	0.60417	-5.85513	NOT
chi-miR-103-3p	-0.180168	12.3348	-0.963049	0.353332	0.60417	-6.93058	NOT
NC_030836.1_33663	0.398856	0.639986	0.957792	0.355877	0.607595	-6.25757	NOT
NC_030810.1_4233	0.186235	6.09091	0.955355	0.357061	0.608689	-6.73405	NOT
NC_030818.1_15794	-0.669097	-3.5031	-0.952212	0.358593	0.610371	-5.8665	NOT
NC_030818.1_16531	-0.921005	-2.912	-0.948124	0.360591	0.612437	-5.88731	NOT
NC_030812.1_7426	-0.373565	0.103753	-0.947494	0.3609	0.612437	-6.218	NOT
NC_030826.1_25514	0.988128	-2.31299	0.944058	0.362587	0.614369	-5.87603	NOT
NC_030827.1_26030	-1.3312	-2.60414	-0.942676	0.363267	0.614591	-5.87293	NOT
NC_030816.1_13050	-0.747469	-4.0322	-0.940068	0.364553	0.615531	-5.87702	NOT
chi-miR-106a-3p	-0.492009	-1.58206	-0.939321	0.364922	0.615531	-5.91792	NOT
NC_030836.1_33371	0.420607	-0.710513	0.937483	0.365831	0.616136	-6.06303	NOT
NC_030831.1_29992	-1.19615	4.41771	-0.935769	0.36668	0.616639	-6.61755	NOT
NC_030828.1_27139	-0.636208	3.87077	-0.931152	0.368973	0.619565	-6.74754	NOT
chi-miR-181c-3p	0.260626	1.95248	0.928871	0.37011	0.620544	-6.48756	NOT
NW_017189607.1_35271	-0.923484	-3.69661	-0.92597	0.371559	0.622043	-5.88888	NOT
NC_030827.1_26289	0.199432	7.46766	0.91972	0.374695	0.62463	-6.82192	NOT
NC_030810.1_5154	0.732992	1.74949	0.919553	0.374779	0.62463	-6.48119	NOT
NC_030818.1_15986	1.12743	-3.27317	0.918866	0.375125	0.62463	-5.89916	NOT
chi-let-7g-3p	-0.223019	1.76651	-0.917635	0.375746	0.62463	-6.47055	NOT
chi-miR-34a	-0.408057	6.00207	-0.917088	0.376021	0.62463	-6.7824	NOT
NC_030826.1_25755	-0.202316	7.03777	-0.915738	0.376703	0.62463	-6.80822	NOT
NC_030826.1_25810	0.581266	-2.20018	0.914732	0.377211	0.62463	-6.00221	NOT
chi-miR-133a-3p	0.464296	6.30789	0.913854	0.377655	0.62463	-6.78024	NOT
chi-miR-376b-3p	-0.328485	2.66898	-0.911696	0.378748	0.62463	-6.57014	NOT
NC_030825.1_23181	-0.605869	-1.29889	-0.910802	0.379201	0.62463	-5.95486	NOT
NW_017201244.1_36159	0.288757	1.3585	0.910727	0.379239	0.62463	-6.43804	NOT
NC_030836.1_33170	1.05502	-3.48458	0.909475	0.379875	0.624758	-5.90846	NOT
NC_030818.1_15725	-0.871693	-2.56182	-0.907937	0.380657	0.625126	-5.90275	NOT
NC_030832.1_30758	0.184937	7.27144	0.905096	0.382104	0.626584	-6.82808	NOT
NC_030817.1_14672	-0.625828	-4.08699	-0.894921	0.387318	0.633281	-5.91858	NOT
NC_030810.1_4037	1.0231	-1.15448	0.894918	0.387319	0.633281	-6.02799	NOT
NC_030812.1_7367	-0.436696	-1.13007	-0.886858	0.391484	0.639157	-6.07351	NOT
NC_030826.1_24897	-0.500264	-1.90752	-0.885444	0.392218	0.639423	-5.96072	NOT
NC_030814.1_10611	-0.409375	3.64733	-0.884296	0.392814	0.639464	-6.62233	NOT
NC_030819.1_16860	0.295983	5.20741	0.882363	0.39382	0.640171	-6.76277	NOT
NC_030828.1_27622	0.914617	-1.70417	0.878182	0.396	0.642783	-5.96132	NOT
NC_030820.1_18301	-0.209327	2.32158	-0.875689	0.397305	0.643967	-6.56919	NOT
NC_030820.1_17808	-0.340335	0.421889	-0.872805	0.398817	0.645484	-6.34826	NOT
NC_030819.1_17044	0.402886	-1.74055	0.869561	0.400523	0.64731	-6.02572	NOT
NC_030823.1_21308	-0.225645	6.39134	-0.866461	0.402158	0.649016	-6.8153	NOT
NC_030820.1_18405	-0.684911	-2.28818	-0.862896	0.404044	0.651121	-5.97838	NOT
NC_030817.1_14731	0.808884	-2.65088	0.85827	0.406499	0.653721	-5.95147	NOT
NC_030814.1_10203	-0.626991	-4.52076	-0.857659	0.406824	0.653721	-5.95068	NOT
chi-miR-338-3p	0.251739	4.81546	0.856136	0.407635	0.654085	-6.75892	NOT
NC_030811.1_6382	0.763932	-2.983	0.847081	0.41248	0.660912	-5.96234	NOT
NC_030810.1_3558	-0.66193	-0.773493	-0.843729	0.414282	0.662852	-6.12325	NOT
NC_030810.1_4122	-0.205544	0.312199	-0.835775	0.418582	0.668775	-6.32607	NOT
NC_030823.1_21630	0.429095	-3.55301	0.831931	0.42067	0.669424	-5.96931	NOT
chi-miR-125b-3p	-0.200508	7.58739	-0.831809	0.420736	0.669424	-6.90517	NOT
NC_030822.1_19935	-0.477481	-2.68682	-0.830131	0.42165	0.669424	-5.9832	NOT
chi-miR-217-5p	1.96225	-0.263005	0.830002	0.42172	0.669424	-6.10763	NOT
NC_030826.1_25645	0.674954	-4.58548	0.82906	0.422234	0.669424	-5.97342	NOT
NC_030829.1_27746	-0.750355	-2.99594	-0.82743	0.423123	0.669424	-5.97845	NOT
NC_030826.1_25682	-0.401057	0.722392	-0.825045	0.424428	0.669424	-6.39102	NOT
NC_030812.1_7866	-0.274538	0.333472	-0.82477	0.424578	0.669424	-6.35706	NOT
NC_030834.1_32320	-0.274538	0.333472	-0.82477	0.424578	0.669424	-6.35706	NOT
chi-miR-99a-3p	0.232055	5.33887	0.824064	0.424965	0.669424	-6.82096	NOT
chi-miR-144-5p	0.58625	2.46974	0.821087	0.426598	0.670565	-6.61884	NOT
NC_030823.1_21706	0.770289	-2.48798	0.82056	0.426887	0.670565	-5.98809	NOT
chi-let-7f-3p	-0.164361	4.04716	-0.817666	0.428479	0.672124	-6.73844	NOT
NC_030830.1_29560	-0.626457	-3.97567	-0.814912	0.429997	0.673562	-5.98601	NOT
NC_030815.1_11697	0.697256	-3.02507	0.806943	0.43441	0.679047	-6.00412	NOT
NC_030827.1_26517	-0.204856	1.08252	-0.806401	0.434712	0.679047	-6.4867	NOT
chi-miR-128-5p	-0.333374	0.245654	-0.803353	0.436408	0.680748	-6.36434	NOT
chi-miR-181b-5p	-0.144023	9.39888	-0.801684	0.437339	0.681251	-6.99713	NOT
chi-miR-197-3p	-0.165647	5.92713	-0.800212	0.438161	0.681584	-6.86065	NOT
NC_030824.1_22271	-0.784148	-2.85155	-0.795771	0.440647	0.6845	-6.00622	NOT
NC_030818.1_16159	-0.612826	-3.0283	-0.790244	0.443753	0.688371	-6.00699	NOT
NC_030813.1_8349	-0.627343	-4.45312	-0.788171	0.444922	0.689229	-6.004	NOT
chi-miR-16b-3p	-0.263156	1.402	-0.786003	0.446147	0.690172	-6.55598	NOT
NC_030815.1_12246	0.344955	-0.706175	0.782019	0.448402	0.692272	-6.22043	NOT
chi-miR-410-3p	-0.225503	6.14057	-0.781422	0.448741	0.692272	-6.88937	NOT
chi-miR-1388-5p	-0.276996	5.93367	-0.780203	0.449433	0.692386	-6.89466	NOT
chi-miR-33a-3p	0.252222	1.5491	0.778179	0.450583	0.693204	-6.54054	NOT
chi-miR-190a-3p	-0.312612	1.63516	-0.771048	0.454651	0.696393	-6.56152	NOT
NW_017189517.1_34826	0.757526	-3.15966	0.768018	0.456386	0.696393	-6.03751	NOT
NW_017189517.1_35035	0.757526	-3.15966	0.768018	0.456386	0.696393	-6.03751	NOT
NW_017189517.1_35039	0.757526	-3.15966	0.768018	0.456386	0.696393	-6.03751	NOT
NW_017189517.1_35043	0.757526	-3.15966	0.768018	0.456386	0.696393	-6.03751	NOT
NW_017211724.1_36457	0.757526	-3.15966	0.768018	0.456386	0.696393	-6.03751	NOT
NC_030825.1_23052	0.675257	-4.21196	0.764876	0.45819	0.698195	-6.02184	NOT
NC_030809.1_2218	-0.626723	-2.98736	-0.758887	0.461641	0.702497	-6.03233	NOT
NC_030820.1_17846	-0.483796	-1.28543	-0.745757	0.469264	0.713128	-6.19424	NOT
chi-miR-365-3p	0.290345	5.39518	0.742854	0.470959	0.714735	-6.89071	NOT
NC_030827.1_26377	-0.198241	2.88567	-0.739892	0.472693	0.716396	-6.72274	NOT
NC_030817.1_14862	-0.503766	-2.0625	-0.730234	0.478375	0.723523	-6.07432	NOT
NC_030832.1_30935	-0.168374	1.98458	-0.729705	0.478688	0.723523	-6.65444	NOT
chi-miR-374b-3p	0.380297	4.13616	0.726038	0.480857	0.725822	-6.82472	NOT
NC_030815.1_12003	-0.867189	-0.604519	-0.721621	0.483478	0.726839	-6.25554	NOT
NC_030824.1_22695	-0.867189	-0.604519	-0.721621	0.483478	0.726839	-6.25554	NOT
NC_030831.1_30361	-0.867189	-0.604519	-0.721621	0.483478	0.726839	-6.25554	NOT
NC_030832.1_30936	-0.211434	1.3123	-0.7201	0.484382	0.727222	-6.58363	NOT
NC_030817.1_14373	0.855726	-1.50446	0.716782	0.486359	0.729213	-6.06506	NOT
NC_030833.1_31459	-0.363297	-1.53614	-0.714526	0.487705	0.730254	-6.15692	NOT
NC_030819.1_17029	0.509734	-2.5958	0.711143	0.489729	0.732305	-6.11097	NOT
NC_030832.1_31013	0.323342	-1.07225	0.709255	0.490861	0.732332	-6.23452	NOT
NC_030825.1_23901	-0.343573	-3.52505	-0.708931	0.491055	0.732332	-6.06247	NOT
chi-miR-188-5p	-0.316241	2.19625	-0.705932	0.492856	0.732498	-6.6956	NOT
NC_030818.1_16313	0.882872	-3.38154	0.705757	0.492961	0.732498	-6.06538	NOT
NC_030817.1_14289	-0.638124	-2.70554	-0.705479	0.493128	0.732498	-6.07738	NOT
NC_030830.1_29162	-0.46709	-2.11638	-0.69319	0.500553	0.742542	-6.10914	NOT
NC_030823.1_21771	-0.170593	13.9651	-0.684926	0.505582	0.747134	-7.23297	NOT
NC_030818.1_15542	-0.170592	13.9651	-0.684919	0.505586	0.747134	-7.23298	NOT
NC_030811.1_6125	-0.155012	2.18897	-0.684815	0.50565	0.747134	-6.70435	NOT
chi-miR-491-3p	0.509309	-1.36686	0.681304	0.507796	0.749316	-6.18695	NOT
NC_030824.1_22102	0.592296	-3.76434	0.675571	0.511311	0.753512	-6.08597	NOT
chi-miR-2284b	0.667503	-2.92973	0.673195	0.512773	0.754673	-6.09117	NOT
NC_030809.1_2081	0.393612	-3.53625	0.665138	0.517746	0.760992	-6.09374	NOT
NC_030828.1_27570	0.640061	0.52477	0.661023	0.520296	0.763738	-6.56225	NOT
NC_030834.1_32066	-0.317661	0.805463	-0.65928	0.521379	0.764325	-6.54794	NOT
NW_017189517.1_34901	-0.207779	0.437036	-0.657722	0.522348	0.764745	-6.50711	NOT
NC_030831.1_30078	-0.567135	-1.47879	-0.65512	0.523968	0.766115	-6.20482	NOT
chi-miR-324-3p	-0.159361	1.83983	-0.651592	0.52617	0.768332	-6.69736	NOT
chi-let-7b-3p	-0.14813	5.43272	-0.650382	0.526926	0.768433	-6.95044	NOT
chi-miR-485-5p	-0.166468	2.37933	-0.64303	0.531534	0.774146	-6.77638	NOT
NC_030812.1_7872	0.429022	-1.65463	0.637478	0.53503	0.776591	-6.27412	NOT
NC_030826.1_25632	-0.326028	-0.134368	-0.637308	0.535137	0.776591	-6.37445	NOT
NC_030826.1_25122	0.71267	-2.73506	0.63706	0.535293	0.776591	-6.11729	NOT
NC_030812.1_7054	-0.171798	2.87029	-0.633448	0.537575	0.778892	-6.79713	NOT
NC_030812.1_7783	-0.250464	1.01	-0.631176	0.539012	0.779966	-6.59512	NOT
NC_030825.1_22954	-0.360358	2.2607	-0.624931	0.542976	0.782767	-6.85682	NOT
chi-miR-483	0.257408	-0.715493	0.624359	0.54334	0.782767	-6.29029	NOT
chi-miR-502b-3p	-0.173282	3.39935	-0.624079	0.543518	0.782767	-6.83881	NOT
NC_030817.1_14611	-0.20404	2.26649	-0.623028	0.544187	0.782767	-6.75259	NOT
NC_030832.1_30525	0.456215	-3.1475	0.622627	0.544442	0.782767	-6.13026	NOT
NC_030826.1_25596	0.542496	-1.71235	0.619723	0.546294	0.784422	-6.14604	NOT
NC_030831.1_29981	0.421464	-2.17305	0.61825	0.547234	0.784766	-6.18528	NOT
NC_030824.1_22291	-0.421797	-2.1271	-0.608856	0.553253	0.792383	-6.1375	NOT
NC_030809.1_3338	-0.61519	1.96902	-0.603299	0.55683	0.796487	-6.7886	NOT
NW_017189740.1_35465	0.554313	-3.52805	0.599707	0.559149	0.79752	-6.13647	NOT
NC_030835.1_32948	-0.504653	-2.66691	-0.598626	0.559848	0.79752	-6.14596	NOT
chi-miR-326-3p	-0.266124	4.31779	-0.598154	0.560153	0.79752	-6.92358	NOT
chi-miR-33a-5p	-0.665282	1.50932	-0.597772	0.5604	0.79752	-6.70899	NOT
chi-miR-1271-5p	-0.137953	5.91468	-0.596584	0.561169	0.797601	-7.01508	NOT
chi-miR-146b-5p	-0.414985	13.2091	-0.594582	0.562467	0.798432	-7.24004	NOT
chi-miR-411a-5p	-0.199774	10.7152	-0.590344	0.565218	0.79891	-7.19076	NOT
NC_030817.1_14494	-0.206809	0.649111	-0.590044	0.565413	0.79891	-6.5516	NOT
NC_030821.1_19485	0.33917	-2.6072	0.589435	0.565809	0.79891	-6.17138	NOT
NC_030822.1_19757	-0.50568	-3.65615	-0.588573	0.56637	0.79891	-6.14017	NOT
NC_030822.1_19758	-0.50568	-3.65615	-0.588573	0.56637	0.79891	-6.14017	NOT
chi-miR-376a	-0.181813	2.33434	-0.584088	0.569294	0.802024	-6.80376	NOT
chi-miR-330-3p	-0.181104	2.27424	-0.580647	0.571541	0.804179	-6.78435	NOT
NC_030824.1_22189	-0.627182	-4.13534	-0.579495	0.572295	0.804229	-6.14742	NOT
chi-miR-26b-3p	0.149954	2.53228	0.578398	0.573013	0.804229	-6.80635	NOT
NC_030818.1_15264	-0.531481	-1.37882	-0.568821	0.579303	0.81204	-6.29327	NOT
NC_030822.1_20018	-0.383879	-0.288804	-0.566826	0.580618	0.812423	-6.33798	NOT
chi-miR-106b-3p	-0.113371	6.67452	-0.564783	0.581966	0.812423	-7.07128	NOT
NC_030818.1_15605	-0.653168	-3.53858	-0.564634	0.582065	0.812423	-6.15744	NOT
NC_030817.1_13833	0.214835	0.303825	0.564008	0.582478	0.812423	-6.53844	NOT
NC_030825.1_22953	-0.302107	2.17727	-0.561967	0.583827	0.813292	-6.89236	NOT
NC_030826.1_25321	0.469255	-3.01533	0.560326	0.584913	0.81369	-6.17097	NOT
NC_030825.1_23826	0.577936	-2.62195	0.558244	0.586292	0.81369	-6.21552	NOT
NC_030825.1_23854	0.577936	-2.62195	0.558244	0.586292	0.81369	-6.21552	NOT
NC_030821.1_18693	0.614192	-2.96892	0.555901	0.587846	0.814837	-6.18445	NOT
NC_030814.1_9732	0.42911	-3.08239	0.554102	0.589041	0.815484	-6.16042	NOT
chi-miR-223-3p	0.597957	5.04849	0.551508	0.590766	0.816579	-7.05098	NOT
NC_030829.1_28387	0.32228	-1.94783	0.55072	0.591291	0.816579	-6.21046	NOT
NC_030809.1_2343	-0.54226	-2.86684	-0.544364	0.59553	0.821421	-6.17725	NOT
NC_030832.1_30579	-0.626279	-2.16058	-0.541021	0.597766	0.823462	-6.1752	NOT
NC_030827.1_26063	-0.249451	5.06309	-0.539654	0.598681	0.823462	-6.98523	NOT
chi-miR-204-5p	0.409135	7.09405	0.538857	0.599216	0.823462	-7.10767	NOT
NC_030817.1_14238	0.093444	8.90623	0.537144	0.600364	0.824029	-7.16196	NOT
NC_030820.1_17667	0.393133	-3.85071	0.535571	0.60142	0.824468	-6.17262	NOT
NC_030812.1_7300	-0.381688	-4.26849	-0.533903	0.602541	0.824995	-6.17217	NOT
chi-miR-1197-3p	-0.309455	-0.193519	-0.532617	0.603406	0.82517	-6.43423	NOT
NC_030811.1_5788	-0.343878	-3.37025	-0.528659	0.606071	0.827805	-6.1771	NOT
chi-miR-183	0.914844	6.14796	0.524623	0.608795	0.830512	-7.09666	NOT
NC_030814.1_10579	-0.194774	1.89258	-0.521306	0.611038	0.832188	-6.79721	NOT
chi-miR-30b-3p	0.151196	1.839	0.519641	0.612166	0.832188	-6.73414	NOT
NC_030812.1_7818	-0.342586	-3.0758	-0.519513	0.612253	0.832188	-6.18657	NOT
chi-miR-106b-5p	-0.0893114	6.51482	-0.518025	0.613261	0.832548	-7.09107	NOT
chi-miR-1306-5p	-0.152937	1.70577	-0.516922	0.614009	0.832555	-6.77337	NOT
NC_030830.1_29036	-0.117437	2.44554	-0.511959	0.617381	0.835619	-6.83217	NOT
chi-miR-542-5p	-0.350116	1.17856	-0.511401	0.617761	0.835619	-6.76065	NOT
NC_030817.1_14744	-0.533948	-1.36986	-0.509822	0.618837	0.836064	-6.3925	NOT
NC_030814.1_11044	-0.434795	-3.12403	-0.501909	0.624238	0.842345	-6.19909	NOT
NC_030828.1_26848	-0.343392	-3.1128	-0.498931	0.626276	0.844079	-6.19729	NOT
chi-miR-224-5p	-0.176956	8.90253	-0.497196	0.627466	0.844666	-7.18339	NOT
chi-miR-219	-0.39616	-1.88941	-0.491325	0.631498	0.848775	-6.24863	NOT
chi-miR-449a-5p	0.264989	-0.196771	0.490088	0.632349	0.848775	-6.52056	NOT
NC_030825.1_22765	0.610936	-3.38539	0.489444	0.632792	0.848775	-6.19923	NOT
NC_030811.1_5413	0.193942	-0.0264394	0.486994	0.634481	0.849006	-6.50884	NOT
NC_030811.1_6076	0.193942	-0.0264394	0.486994	0.634481	0.849006	-6.50884	NOT
NC_030814.1_10371	-0.214694	1.07064	-0.485359	0.635608	0.8495	-6.70249	NOT
chi-miR-190a-5p	-0.139933	5.02518	-0.480309	0.639097	0.853145	-7.02447	NOT
NC_030818.1_15717	-0.260188	-3.25004	-0.478612	0.640272	0.853696	-6.20479	NOT
NC_030811.1_6318	0.242539	-2.46177	0.474948	0.642811	0.855967	-6.22992	NOT
NC_030817.1_14924	0.306758	-2.71665	0.473949	0.643504	0.855967	-6.22431	NOT
chi-miR-143-3p	-0.15297	16.5814	-0.471079	0.645497	0.8576	-7.43864	NOT
chi-miR-30c-5p	-0.114742	10.2196	-0.467027	0.648316	0.860183	-7.23775	NOT
chi-miR-18b-5p	-0.268926	-0.310036	-0.466078	0.648977	0.860183	-6.50472	NOT
chi-miR-195-5p	0.0993343	4.9858	0.455871	0.656106	0.868604	-7.04595	NOT
NC_030809.1_3142	0.406316	0.56726	0.451998	0.65882	0.871168	-6.6645	NOT
NC_030824.1_21918	-0.343945	-3.68364	-0.450848	0.659628	0.871206	-6.21437	NOT
chi-miR-877-5p	-0.165772	2.90684	-0.441889	0.66593	0.876873	-6.90255	NOT
NC_030810.1_4011	0.340234	-0.842829	0.441039	0.666529	0.876873	-6.46699	NOT
chi-miR-425-3p	-0.10956	2.11423	-0.440947	0.666593	0.876873	-6.83888	NOT
NC_030828.1_27623	-0.116802	1.53796	-0.440131	0.667169	0.876873	-6.77746	NOT
NW_017189516.1_34694	-0.112748	1.99451	-0.43728	0.669182	0.876873	-6.83001	NOT
chi-miR-544-5p	-0.394246	0.699534	-0.436173	0.669964	0.876873	-6.64994	NOT
NC_030825.1_23554	0.276764	-1.75596	0.435699	0.670299	0.876873	-6.25831	NOT
NC_030823.1_20955	-0.421797	-3.20403	-0.435203	0.67065	0.876873	-6.23008	NOT
chi-miR-380-3p	-0.139298	6.14485	-0.43341	0.671918	0.876873	-7.11343	NOT
NC_030825.1_23926	0.278372	-2.69989	0.433247	0.672033	0.876873	-6.24249	NOT
NC_030819.1_17370	-0.17619	-1.41909	-0.43144	0.673313	0.876873	-6.31489	NOT
NW_017189596.1_35264	-0.17619	-1.41909	-0.43144	0.673313	0.876873	-6.31489	NOT
NC_030828.1_27059	-0.386413	-1.95852	-0.429328	0.674809	0.877801	-6.31897	NOT
NC_030824.1_22049	-0.50687	-3.41167	-0.425206	0.677734	0.880583	-6.23027	NOT
chi-miR-324-5p	-0.183065	2.54973	-0.42234	0.679772	0.882207	-6.90558	NOT
NC_030835.1_32998	0.22849	2.77532	0.420463	0.681107	0.882916	-6.91997	NOT
chi-miR-1307-5p	-0.218767	5.2727	-0.417992	0.682867	0.884175	-7.08226	NOT
NW_017190151.1_35760	0.357648	-3.67048	0.411895	0.687218	0.888577	-6.24261	NOT
NC_030815.1_11422	-0.344216	-3.87001	-0.411005	0.687854	0.888577	-6.23352	NOT
NC_030832.1_30775	-0.343945	-3.49185	-0.401946	0.694342	0.894876	-6.23582	NOT
NC_030814.1_10086	-0.359724	-2.51605	-0.401558	0.694621	0.894876	-6.25114	NOT
NC_030812.1_6938	0.386877	-3.02084	0.40003	0.695718	0.894876	-6.24807	NOT
NW_017189517.1_34755	0.406316	0.461595	0.39974	0.695926	0.894876	-6.68785	NOT
NW_017189517.1_34919	-0.217941	6.30714	-0.397393	0.697613	0.896017	-7.14286	NOT
NC_030836.1_33501	-0.445251	-1.8665	-0.393855	0.700159	0.898256	-6.37519	NOT
NC_030808.1_686	-0.273045	-2.24367	-0.392372	0.701227	0.898598	-6.29449	NOT
NC_030828.1_27063	0.679309	-1.47076	0.389947	0.702975	0.898985	-6.28366	NOT
NC_030836.1_33198	0.271738	-1.1939	0.389229	0.703493	0.898985	-6.39494	NOT
chi-miR-665	-0.214086	4.19703	-0.388613	0.703938	0.898985	-7.03301	NOT
chi-miR-2284d	-0.163636	-0.394113	-0.37993	0.710215	0.90504	-6.48341	NOT
chi-miR-191-3p	0.105532	3.79302	0.379384	0.71061	0.90504	-6.99943	NOT
NC_030808.1_1064	-0.148095	0.943836	-0.378704	0.711103	0.90504	-6.72712	NOT
NC_030831.1_29931	-0.145816	0.52514	-0.375079	0.713731	0.906234	-6.62866	NOT
NC_030836.1_33332	0.253963	-1.44581	0.373295	0.715027	0.906234	-6.41024	NOT
chi-miR-136-5p	-0.280938	5.83638	-0.373227	0.715076	0.906234	-7.13179	NOT
NC_030818.1_15779	0.271856	-3.03497	0.372949	0.715278	0.906234	-6.25863	NOT
NC_030825.1_22961	0.153197	-0.113417	0.371647	0.716224	0.906408	-6.54274	NOT
NC_030815.1_12364	0.309251	-3.62632	0.368065	0.718828	0.908677	-6.24991	NOT
NC_030822.1_20500	0.40664	-0.804017	0.366027	0.720312	0.909526	-6.31569	NOT
chi-miR-26a-3p	-0.237665	0.181135	-0.361644	0.723506	0.912531	-6.55295	NOT
chi-miR-345-5p	-0.308251	3.91423	-0.353506	0.729453	0.918513	-7.03351	NOT
chi-miR-15a-3p	0.271672	-3.32979	0.352176	0.730426	0.918513	-6.26083	NOT
NC_030818.1_16124	0.129752	4.78443	0.351129	0.731193	0.918513	-7.0821	NOT
NW_017189516.1_34588	-0.170364	1.45057	-0.348457	0.733151	0.918513	-6.81303	NOT
NC_030814.1_9929	0.208767	-1.39907	0.347871	0.73358	0.918513	-6.34545	NOT
NC_030833.1_31855	-0.104685	0.994002	-0.347408	0.73392	0.918513	-6.72664	NOT
NC_030809.1_2408	-0.279083	-2.34721	-0.345928	0.735006	0.918513	-6.33792	NOT
chi-miR-421-3p	0.179937	5.63778	0.343735	0.736616	0.918513	-7.13345	NOT
chi-miR-376c-3p	-0.105971	4.04767	-0.342873	0.737249	0.918513	-7.02862	NOT
NC_030817.1_13913	-0.151024	2.22977	-0.34255	0.737487	0.918513	-6.89605	NOT
NC_030832.1_31108	-0.151024	2.22977	-0.34255	0.737487	0.918513	-6.89605	NOT
NC_030813.1_8529	-0.0794593	8.81048	-0.341727	0.738091	0.918513	-7.24461	NOT
NC_030818.1_16374	-0.157133	1.00304	-0.335081	0.742981	0.923573	-6.75809	NOT
chi-miR-186-5p	0.0443416	12.4434	0.331233	0.745818	0.925258	-7.3699	NOT
chi-miR-193b-3p	0.131181	4.62904	0.329998	0.74673	0.925258	-7.07786	NOT
chi-miR-2284a	0.225054	-1.62111	0.328986	0.747477	0.925258	-6.33505	NOT
NC_030829.1_28479	-0.0806681	2.46252	-0.326538	0.749285	0.925258	-6.91925	NOT
chi-miR-193a	0.129301	4.57368	0.325796	0.749834	0.925258	-7.07568	NOT
chi-miR-379-3p	-0.0966563	4.32496	-0.325167	0.750299	0.925258	-7.07171	NOT
NC_030809.1_2161	0.308001	-3.46333	0.325035	0.750396	0.925258	-6.26462	NOT
NC_030815.1_11679	-0.133249	0.169033	-0.324291	0.750946	0.925258	-6.63588	NOT
NC_030828.1_27245	0.185254	-2.76461	0.323168	0.751777	0.925264	-6.27727	NOT
NC_030810.1_4355	-0.122373	1.91902	-0.317143	0.756239	0.929734	-6.87519	NOT
chi-miR-491-5p	-0.135716	0.965539	-0.313733	0.758768	0.930084	-6.70842	NOT
chi-miR-1224	0.362356	-2.88871	0.313724	0.758775	0.930084	-6.26783	NOT
NC_030830.1_29598	-0.221201	-2.18554	-0.313401	0.759015	0.930084	-6.33085	NOT
NC_030829.1_28213	-0.345568	-2.22657	-0.311858	0.760161	0.93047	-6.27497	NOT
NC_030820.1_17655	-0.259713	-3.14793	-0.304458	0.765663	0.93503	-6.27829	NOT
NW_017189516.1_34356	-0.277123	-3.30435	-0.304142	0.765899	0.93503	-6.27911	NOT
NC_030821.1_18859	0.100107	-0.368676	0.302299	0.767271	0.93503	-6.50942	NOT
NC_030830.1_29154	-0.508045	0.0765435	-0.301132	0.768141	0.93503	-6.39913	NOT
chi-miR-22-3p	-0.064288	13.4791	-0.299171	0.769603	0.93503	-7.41649	NOT
NC_030832.1_30780	-0.260041	-2.91282	-0.297167	0.771097	0.93503	-6.28353	NOT
NC_030808.1_1253	0.225358	-2.75802	0.296982	0.771236	0.93503	-6.28648	NOT
chi-miR-130a-3p	0.0829997	7.20072	0.29641	0.771663	0.93503	-7.20526	NOT
chi-miR-21-3p	-0.0957937	6.31234	-0.295562	0.772296	0.93503	-7.17051	NOT
NW_017189962.1_35637	-0.224509	-3.37892	-0.295187	0.772576	0.93503	-6.27814	NOT
NC_030820.1_17444	-0.0756355	0.785288	-0.293409	0.773904	0.93503	-6.73196	NOT
NC_030826.1_24318	-0.0756355	0.785288	-0.293409	0.773904	0.93503	-6.73196	NOT
chi-miR-301a-3p	-0.0979708	6.26873	-0.290022	0.776436	0.937078	-7.17752	NOT
NC_030826.1_25376	-0.260277	-2.9317	-0.288846	0.777315	0.937129	-6.28309	NOT
NC_030826.1_25273	-0.480597	0.387801	-0.282938	0.78174	0.941076	-6.37991	NOT
NC_030810.1_3502	0.225358	-3.11201	0.282231	0.78227	0.941076	-6.29092	NOT
chi-miR-376e-3p	-0.157875	3.30197	-0.279791	0.7841	0.942266	-6.99434	NOT
NC_030808.1_1313	-0.265638	2.98297	-0.274622	0.787981	0.943719	-6.91097	NOT
chi-miR-497-3p	-0.342467	-3.60955	-0.274471	0.788095	0.943719	-6.28189	NOT
chi-miR-487b-3p	-0.0874699	4.89237	-0.274173	0.788318	0.943719	-7.11296	NOT
chi-miR-148b-5p	-0.0557211	5.40162	-0.273693	0.788679	0.943719	-7.13486	NOT
chi-miR-449c	-0.0981078	-3.73198	-0.271343	0.790446	0.944342	-6.28056	NOT
chi-miR-98-3p	-0.0830847	3.44152	-0.270757	0.790886	0.944342	-7.01143	NOT
chi-miR-330-5p	-0.0745642	3.69039	-0.266324	0.794224	0.946468	-7.03956	NOT
chi-miR-874-5p	0.107443	0.204743	0.266147	0.794357	0.946468	-6.65745	NOT
NC_030820.1_18384	-0.0668457	6.51448	-0.263417	0.796415	0.947911	-7.1866	NOT
chi-miR-532-5p	-0.0454749	8.61177	-0.25823	0.800327	0.949339	-7.26697	NOT
chi-miR-301b	-0.177793	1.38772	-0.257772	0.800673	0.949339	-6.88541	NOT
NC_030810.1_4469	0.147866	-3.51129	0.257353	0.80099	0.949339	-6.2851	NOT
NC_030828.1_27224	-0.259972	-2.76971	-0.256436	0.801682	0.949339	-6.29226	NOT
NC_030833.1_31772	0.151189	-0.638151	0.255467	0.802414	0.949339	-6.44551	NOT
chi-let-7i-3p	-0.116085	3.53367	-0.255062	0.80272	0.949339	-7.02136	NOT
chi-miR-10b-5p	0.0964709	15.2955	0.252595	0.804585	0.949339	-7.48821	NOT
NC_030814.1_11098	-0.259972	-3.21824	-0.251858	0.805142	0.949339	-6.29347	NOT
NC_030828.1_27559	0.289586	-2.35888	0.250479	0.806185	0.949339	-6.30299	NOT
chi-miR-2411-3p	-0.122137	-2.00383	-0.248672	0.807553	0.949339	-6.33809	NOT
NC_030821.1_19499	-0.218435	-3.1573	-0.248367	0.807783	0.949339	-6.28653	NOT
NC_030812.1_7001	-0.0980694	-1.09582	-0.247196	0.80867	0.949339	-6.29342	NOT
chi-miR-1388-3p	-0.06303	5.30506	-0.245618	0.809865	0.949339	-7.15404	NOT
NC_030825.1_23747	0.136301	-0.704012	0.244937	0.810381	0.949339	-6.50785	NOT
NC_030812.1_8128	0.122871	-0.428835	0.243082	0.811786	0.949339	-6.56556	NOT
NC_030808.1_357	0.0947758	4.56697	0.242769	0.812024	0.949339	-7.10231	NOT
NC_030835.1_32990	0.0947758	4.56697	0.242769	0.812024	0.949339	-7.10231	NOT
NC_030826.1_24593	0.183448	-2.96113	0.238791	0.815041	0.951873	-6.2944	NOT
NC_030813.1_9043	-0.235523	-1.02088	-0.235535	0.817513	0.953765	-6.43423	NOT
NC_030825.1_23353	0.121516	-2.82485	0.232606	0.819738	0.955366	-6.29754	NOT
NC_030818.1_15609	0.144471	-2.70149	0.23126	0.820761	0.955564	-6.31558	NOT
NC_030833.1_31652	-0.0985159	-2.38281	-0.228097	0.823167	0.95643	-6.31567	NOT
NC_030836.1_33507	-0.15477	-1.54083	-0.22776	0.823424	0.95643	-6.36735	NOT
NC_030818.1_15766	0.113244	-1.30067	0.226915	0.824067	0.95643	-6.44123	NOT
NC_030829.1_27926	-0.0981078	-3.76434	-0.225677	0.825009	0.956533	-6.29234	NOT
NW_017217253.1_36863	-0.104044	-0.511032	-0.223947	0.826326	0.956933	-6.48883	NOT
NC_030829.1_28466	-0.156014	-2.08628	-0.221679	0.828055	0.956933	-6.33572	NOT
NC_030828.1_27031	-0.159341	-1.53679	-0.220634	0.828851	0.956933	-6.41116	NOT
chi-miR-545-3p	-0.15939	0.238446	-0.220573	0.828898	0.956933	-6.70499	NOT
NC_030823.1_21425	-0.139502	-1.99798	-0.218982	0.830111	0.956933	-6.38156	NOT
NC_030814.1_10224	-0.18244	-3.49199	-0.218496	0.830481	0.956933	-6.29714	NOT
NC_030813.1_9158	0.0828216	2.94921	0.215404	0.83284	0.958643	-6.98633	NOT
NC_030824.1_22484	-0.0981078	-3.65868	-0.214308	0.833677	0.958643	-6.29494	NOT
chi-miR-382-5p	0.13939	4.59981	0.209627	0.837252	0.960572	-7.15045	NOT
NC_030808.1_1640	-0.0963623	-2.28424	-0.209621	0.837257	0.960572	-6.33406	NOT
chi-miR-424-5p	-0.344745	5.6153	-0.208212	0.838334	0.960572	-7.19508	NOT
NC_030836.1_33335	0.184888	-3.74017	0.207622	0.838785	0.960572	-6.29606	NOT
NC_030808.1_693	0.147866	-3.81047	0.204821	0.840927	0.962041	-6.29772	NOT
NC_030818.1_16075	0.167252	-1.77049	0.202209	0.842926	0.963344	-6.38513	NOT
NC_030815.1_12594	-0.0980694	-4.01439	-0.199367	0.845102	0.964685	-6.30452	NOT
NC_030822.1_19875	-0.151003	-2.3359	-0.197456	0.846566	0.964685	-6.33175	NOT
chi-miR-1185-5p	0.113628	1.25503	0.196442	0.847343	0.964685	-6.8595	NOT
NC_030833.1_31666	-0.155829	5.44734	-0.19481	0.848594	0.964685	-7.17134	NOT
NC_030808.1_797	0.212284	-2.97303	0.194244	0.849028	0.964685	-6.30645	NOT
NC_030832.1_31150	-0.160668	-1.66915	-0.193932	0.849267	0.964685	-6.40041	NOT
NC_030819.1_17319	-0.0980694	-2.73129	-0.192445	0.850408	0.965002	-6.30593	NOT
NC_030825.1_23465	0.1475	-3.96526	0.190615	0.851812	0.965617	-6.30064	NOT
chi-miR-2411-5p	0.0639937	1.64033	0.185412	0.855807	0.969164	-6.8152	NOT
NC_030823.1_21411	-0.274293	5.35495	-0.182149	0.858314	0.969329	-7.17916	NOT
NC_030823.1_21714	-0.0981078	-3.62711	-0.181362	0.858919	0.969329	-6.30172	NOT
chi-miR-130b-5p	-0.0807812	2.75495	-0.180876	0.859292	0.969329	-7.04168	NOT
chi-miR-655	0.0948782	4.37629	0.179034	0.860709	0.969329	-7.09121	NOT
chi-miR-25-5p	-0.0557897	1.66295	-0.173325	0.865102	0.969329	-6.91683	NOT
NC_030814.1_9595	0.147866	-3.84584	0.172383	0.865827	0.969329	-6.30409	NOT
chi-miR-758	0.0527074	3.4321	0.171739	0.866323	0.969329	-7.01466	NOT
NC_030812.1_7117	-0.098399	-0.648288	-0.171288	0.866671	0.969329	-6.51308	NOT
NC_030808.1_43	-0.0703671	1.61533	-0.170135	0.867559	0.969329	-6.88187	NOT
NC_030816.1_13414	-0.228219	-1.33042	-0.169929	0.867717	0.969329	-6.33787	NOT
NC_030827.1_25949	0.0778431	-1.83541	0.168969	0.868457	0.969329	-6.38326	NOT
NC_030822.1_20198	-0.0981938	-3.1432	-0.167899	0.869281	0.969329	-6.31054	NOT
NC_030825.1_22780	-0.116686	3.14295	-0.16785	0.869319	0.969329	-6.84161	NOT
chi-miR-202-5p	-0.063059	1.33868	-0.167221	0.869805	0.969329	-6.8444	NOT
NC_030820.1_17589	-0.112502	-1.7584	-0.166776	0.870147	0.969329	-6.35591	NOT
NC_030833.1_31828	-0.321891	6.95714	-0.166114	0.870658	0.969329	-7.23085	NOT
NC_030820.1_18286	-0.0984553	-2.45681	-0.162175	0.873695	0.969329	-6.32319	NOT
NC_030815.1_11282	-0.0581162	1.55116	-0.161328	0.874349	0.969329	-6.86865	NOT
NC_030825.1_23311	0.135512	-1.45983	0.160561	0.874941	0.969329	-6.41472	NOT
NW_017189530.1_35141	-0.0981078	-3.56608	-0.158645	0.876419	0.969329	-6.30574	NOT
chi-miR-146b-3p	-0.452626	3.08809	-0.157926	0.876975	0.969329	-6.3591	NOT
chi-miR-181c-5p	-0.0642524	5.73916	-0.15347	0.880416	0.969329	-7.18299	NOT
NC_030836.1_34016	-0.0981078	-3.45475	-0.153308	0.880542	0.969329	-6.30661	NOT
chi-miR-186-3p	-0.131711	-1.21281	-0.151764	0.881734	0.969329	-6.46465	NOT
NC_030829.1_28536	-0.0984553	-2.6109	-0.151074	0.882268	0.969329	-6.325	NOT
NC_030826.1_25227	-0.0981078	-3.52065	-0.150244	0.88291	0.969329	-6.3071	NOT
NC_030824.1_22147	-0.242155	-2.53929	-0.14929	0.883647	0.969329	-6.31011	NOT
chi-miR-380-5p	0.0907481	-1.96797	0.149256	0.883673	0.969329	-6.43923	NOT
chi-miR-15b-3p	0.0460484	2.46911	0.148866	0.883975	0.969329	-6.96677	NOT
NC_030814.1_10604	-0.175033	-3.69087	-0.148363	0.884364	0.969329	-6.30724	NOT
chi-miR-485-3p	-0.0608093	1.27178	-0.148279	0.884429	0.969329	-6.85926	NOT
NC_030826.1_25741	-0.226618	-0.467989	-0.147093	0.885346	0.969329	-6.40449	NOT
NC_030825.1_23684	-0.0990154	-3.32334	-0.143812	0.887884	0.969329	-6.3092	NOT
NC_030836.1_33531	-0.0980741	-3.50088	-0.143638	0.888019	0.969329	-6.30741	NOT
chi-miR-129-5p	-0.141616	-2.02853	-0.143001	0.888512	0.969329	-6.32057	NOT
chi-miR-188-3p	-0.0465386	-0.357857	-0.141327	0.889807	0.969329	-6.57741	NOT
NC_030814.1_9822	-0.0980694	-4.72098	-0.139532	0.891197	0.969329	-6.31508	NOT
NC_030814.1_11156	-0.0981078	-3.56978	-0.139434	0.891273	0.969329	-6.30873	NOT
NC_030826.1_24291	-0.0981078	-3.89497	-0.139315	0.891365	0.969329	-6.30874	NOT
NC_030808.1_1302	0.0920463	-0.469986	0.138348	0.892114	0.969329	-6.54448	NOT
NC_030810.1_5064	-0.0980077	-3.46781	-0.136446	0.893588	0.969329	-6.30846	NOT
NC_030814.1_10585	-0.0985115	-2.75341	-0.134962	0.894737	0.969329	-6.31825	NOT
NC_030813.1_9044	0.119612	-1.66579	0.134615	0.895006	0.969329	-6.39361	NOT
NC_030813.1_8870	-0.0979165	-3.28462	-0.133156	0.896137	0.969329	-6.31315	NOT
NC_030812.1_6974	-0.0981078	-3.27396	-0.131436	0.89747	0.969329	-6.30986	NOT
chi-miR-126-5p	-0.0395487	12.6722	-0.131048	0.897771	0.969329	-7.42895	NOT
NC_030811.1_5360	-0.0981078	-3.58772	-0.130386	0.898284	0.969329	-6.31	NOT
NC_030808.1_861	-0.18308	2.76843	-0.130097	0.898508	0.969329	-7.06771	NOT
NC_030832.1_31252	-0.0981078	-4.01439	-0.127746	0.900331	0.969329	-6.31035	NOT
chi-miR-130b-3p	-0.102904	3.10135	-0.127613	0.900434	0.969329	-7.06977	NOT
NC_030810.1_4653	0.155457	-2.30636	0.12674	0.901112	0.969329	-6.33939	NOT
NC_030836.1_33765	0.0778329	-1.7064	0.126379	0.901392	0.969329	-6.35777	NOT
NC_030831.1_29819	-0.0432735	0.921307	-0.122466	0.904429	0.969329	-6.80558	NOT
NC_030829.1_27960	-0.0979706	-3.37892	-0.12227	0.904581	0.969329	-6.3125	NOT
NW_017189623.1_35298	0.0641202	-3.04358	0.121207	0.905405	0.969329	-6.31882	NOT
NC_030825.1_22861	-0.0981078	-3.76434	-0.120205	0.906184	0.969329	-6.31133	NOT
chi-miR-3959-5p	0.0534528	7.55638	0.119283	0.906899	0.969329	-7.26	NOT
chi-miR-496-3p	0.0544831	-1.27906	0.119257	0.906919	0.969329	-6.51997	NOT
NC_030818.1_16509	-0.20755	2.08036	-0.116692	0.908912	0.969329	-7.11093	NOT
NC_030828.1_27537	-0.0980694	-0.810529	-0.115167	0.910096	0.969329	-6.31832	NOT
NW_017189580.1_35239	-0.0981938	-3.08666	-0.114767	0.910408	0.969329	-6.31837	NOT
NW_017189517.1_34744	-0.0980542	-3.45788	-0.113443	0.911436	0.969329	-6.31178	NOT
NC_030814.1_10851	-0.0984589	-4.09426	-0.111122	0.91324	0.969329	-6.31576	NOT
NC_030833.1_31917	-0.0980694	-2.77708	-0.10971	0.914337	0.969329	-6.31896	NOT
chi-miR-27a-5p	0.145071	3.78898	0.1097	0.914346	0.969329	-7.00332	NOT
NC_030822.1_19615	-0.0981078	-3.67244	-0.108623	0.915183	0.969329	-6.31271	NOT
NW_017189517.1_34790	-0.0307593	8.74409	-0.107684	0.915913	0.969329	-7.30223	NOT
NC_030826.1_25160	-0.0978718	-4.58548	-0.107314	0.916201	0.969329	-6.31216	NOT
NC_030814.1_10202	-0.0981078	-3.59174	-0.1066	0.916756	0.969329	-6.31294	NOT
NC_030828.1_26738	-0.0981078	-3.84584	-0.106088	0.917154	0.969329	-6.31299	NOT
NC_030811.1_5501	0.0957526	-2.16982	0.105465	0.917638	0.969329	-6.36113	NOT
NC_030808.1_1081	-0.0980694	-3.81151	-0.104498	0.91839	0.969329	-6.31954	NOT
chi-miR-144-3p	-0.079063	2.28685	-0.103545	0.919132	0.969329	-6.96011	NOT
chi-miR-499-3p	-0.0981078	-3.72813	-0.100913	0.92118	0.970575	-6.31355	NOT
NW_017189674.1_35392	-0.0981938	-3.2091	-0.0989686	0.922694	0.971256	-6.32013	NOT
NC_030817.1_14479	-0.0375694	-1.78014	-0.0949969	0.925786	0.972874	-6.37158	NOT
NC_030828.1_27538	-0.0980694	-0.398635	-0.094379	0.926267	0.972874	-6.32059	NOT
chi-miR-96	0.154307	4.75453	0.093648	0.926836	0.972874	-7.17171	NOT
NC_030809.1_2549	-0.0981938	-3.4446	-0.0903395	0.929413	0.974666	-6.32099	NOT
NC_030815.1_11463	-0.106949	-1.17449	-0.0876081	0.931541	0.975983	-6.45818	NOT
NW_017189674.1_35387	0.0635625	-3.00264	0.0862109	0.93263	0.976211	-6.32261	NOT
chi-miR-2332	-0.0444706	-0.405048	-0.082291	0.935686	0.978495	-6.62675	NOT
chi-miR-151-5p	-0.0150678	10.1871	-0.0789295	0.938307	0.980046	-7.35427	NOT
NC_030809.1_2563	0.0671211	-2.71767	0.0781446	0.938919	0.980046	-6.32959	NOT
NC_030818.1_15595	0.0496605	-1.23543	0.0763581	0.940313	0.980587	-6.47261	NOT
NC_030817.1_13573	-0.0980694	-3.19861	-0.0739922	0.942158	0.980685	-6.32238	NOT
NC_030817.1_13574	-0.0980694	-3.19861	-0.0739922	0.942158	0.980685	-6.32238	NOT
NC_030815.1_11844	-0.0563877	-2.81919	-0.0719954	0.943716	0.981395	-6.32808	NOT
chi-miR-18b-3p	0.0650431	-2.02332	0.0696849	0.945519	0.981983	-6.33643	NOT
NC_030834.1_32127	-0.0324264	9.10654	-0.0690232	0.946036	0.981983	-7.32047	NOT
chi-miR-33b-5p	-0.098676	2.92547	-0.0666354	0.9479	0.983007	-7.05018	NOT
NC_030809.1_1929	-0.137323	10.2724	-0.0654272	0.948843	0.983075	-7.38573	NOT
NC_030811.1_5637	0.0222754	-2.46247	0.0636379	0.95024	0.983612	-6.33766	NOT
NC_030828.1_27306	0.051865	-3.26532	0.0611278	0.9522	0.984731	-6.32716	NOT
NC_030828.1_26896	0.0176447	2.05959	0.0576159	0.954943	0.986497	-6.93749	NOT
NC_030808.1_459	-0.0832179	0.239738	-0.0566863	0.955669	0.986497	-6.87924	NOT
chi-miR-1249	0.0181156	3.01665	0.05221	0.959166	0.987458	-7.00865	NOT
NC_030834.1_32128	-0.0206986	9.86366	-0.0517542	0.959522	0.987458	-7.34588	NOT
chi-miR-362-3p	0.0246315	1.80911	0.0516067	0.959637	0.987458	-6.91663	NOT
NC_030829.1_28533	-0.0709468	4.42506	-0.050828	0.960246	0.987458	-7.0801	NOT
NC_030823.1_21390	-0.0567671	-1.90893	-0.0498522	0.961008	0.987458	-6.36039	NOT
NC_030836.1_33171	0.0264909	0.553945	0.043718	0.965803	0.991475	-6.74206	NOT
chi-miR-145-5p	-0.027802	10.849	-0.0409031	0.968003	0.991785	-7.35563	NOT
NW_017189517.1_34758	-0.0240877	1.61865	-0.0399322	0.968762	0.991785	-6.90934	NOT
NC_030830.1_29341	0.0191785	-2.32304	0.0380139	0.970262	0.991785	-6.35187	NOT
NC_030822.1_19590	-0.038514	-0.624215	-0.0379067	0.970346	0.991785	-6.59894	NOT
NC_030811.1_6029	0.0449075	-2.48623	0.0376685	0.970532	0.991785	-6.35285	NOT
NC_030824.1_22037	0.0239092	-3.31673	0.0343752	0.973107	0.992809	-6.32436	NOT
NC_030814.1_10444	0.0363866	-0.187813	0.0335397	0.973761	0.992809	-6.6438	NOT
chi-miR-15a-5p	-0.00688503	7.10002	-0.0326334	0.974469	0.992809	-7.24513	NOT
NC_030826.1_25220	0.0210387	-2.70027	0.0309434	0.975791	0.992809	-6.33927	NOT
NC_030829.1_28284	0.0160704	-0.325462	0.0287826	0.977481	0.992809	-6.58903	NOT
NC_030815.1_11700	0.0305018	-1.59533	0.0261382	0.979549	0.992809	-6.42366	NOT
NC_030810.1_4307	0.0271459	-0.185998	0.0249921	0.980446	0.992809	-6.64488	NOT
NC_030810.1_4768	0.0271459	-0.185998	0.0249921	0.980446	0.992809	-6.64488	NOT
NC_030812.1_7616	0.0116996	2.31789	0.024491	0.980838	0.992809	-6.95443	NOT
NC_030817.1_14005	0.0324421	-1.97291	0.024397	0.980911	0.992809	-6.39957	NOT
NC_030822.1_19962	0.041784	-0.0489053	0.0239187	0.981286	0.992809	-6.44123	NOT
NC_030812.1_7296	0.0190367	-0.601054	0.0223237	0.982533	0.993175	-6.60434	NOT
NC_030815.1_11527	0.0180726	-0.0434072	0.0195049	0.984739	0.994154	-6.64582	NOT
chi-miR-224-3p	-0.00850976	-0.590623	-0.0181692	0.985784	0.994154	-6.62204	NOT
NC_030808.1_460	-0.0265564	0.409673	-0.0176815	0.986165	0.994154	-6.89586	NOT
chi-miR-412-5p	0.00649173	2.58698	0.0158906	0.987566	0.994467	-7.0379	NOT
chi-miR-2284e	0.0100501	-1.97614	0.0150141	0.988252	0.994467	-6.36784	NOT
NC_030832.1_30602	-0.00507659	2.77645	-0.01367	0.989304	0.994632	-7.00142	NOT
chi-let-7a-3p	0.00237355	6.95523	0.00921651	0.992788	0.99724	-7.23305	NOT
chi-miR-101-5p	-0.00308282	2.02234	-0.00586448	0.995411	0.998278	-6.95057	NOT
chi-let-7c-3p	0.00201478	1.05624	0.0046504	0.996361	0.998278	-6.83401	NOT
NC_030822.1_19616	-0.00437532	-2.45651	-0.00447867	0.996495	0.998278	-6.34337	NOT
NC_030811.1_5796	-0.0020467	-3.06854	-0.00206903	0.998381	0.999196	-6.32205	NOT
NC_030830.1_29669	0.000858475	-1.32656	0.0010281	0.999196	0.999196	-6.45108	NOT

## Sheet: PLvsEL
ID	logFC	AveExpr	t	P.Value	FDR	B	change
NC_030809.1_1929	7.90705	10.2724	3.27286	0.00615445	0.087253	-2.95619	NOT
NC_030829.1_28533	5.31242	4.42506	3.38483	0.00496897	0.0772951	-2.49105	NOT
NC_030833.1_31828	5.26608	6.95714	2.44015	0.0299861	0.213914	-4.39635	NOT
NC_030823.1_21411	5.06627	5.35495	2.83374	0.014249	0.15199	-3.57739	NOT
NC_030808.1_459	4.57711	0.239738	2.08254	0.0578944	0.324623	-4.40982	NOT
NC_030808.1_460	4.2822	0.409673	1.88157	0.0827869	0.407577	-4.72852	NOT
NC_030831.1_30078	3.88265	-1.47879	4.51417	0.00060177	0.0213341	-0.0796608	UP
NC_030808.1_1640	3.71157	-2.28424	8.41693	1.40455e-06	0.000393274	5.46763	UP
NC_030818.1_15779	3.54236	-3.03497	5.01012	0.000248672	0.0126597	0.768551	UP
NC_030819.1_16675	3.15193	-2.63736	3.9142	0.001822	0.0435398	-1.11147	UP
NC_030833.1_31666	3.13765	5.44734	3.64514	0.00302727	0.0546862	-2.13189	NOT
NC_030808.1_686	3.03383	-2.24367	4.38045	0.000767694	0.0232383	-0.294848	UP
NC_030825.1_23901	2.88479	-3.52505	6.04376	4.38729e-05	0.00446706	2.36532	UP
chi-miR-345-5p	2.54888	3.91423	2.72473	0.0175331	0.171787	-3.78152	NOT
NC_030818.1_15264	2.45968	-1.37882	2.52016	0.0258098	0.197993	-3.62377	NOT
NC_030823.1_21706	2.38776	-2.48798	2.61349	0.0216467	0.186095	-3.4162	NOT
NC_030828.1_26564	2.38007	-2.55326	2.84045	0.0140678	0.151499	-3.02871	NOT
NC_030827.1_25949	2.34375	-1.83541	5.05636	0.000229381	0.0123349	0.842203	UP
NC_030811.1_6318	2.33252	-2.46177	4.63329	0.0004853	0.0203868	0.141672	UP
chi-miR-33a-5p	2.30243	1.50932	1.76474	0.101393	0.454241	-5.13637	NOT
NW_017189623.1_35298	2.27574	-3.04358	4.3208	0.000856351	0.0245926	-0.385159	UP
NC_030811.1_5360	2.24956	-3.58772	3.00909	0.0101943	0.12277	-2.70013	NOT
NC_030830.1_29162	2.24067	-2.11638	3.40351	0.00479488	0.0756376	-2.02579	NOT
NW_017189851.1_35553	2.2243	-3.26681	4.50709	0.000609547	0.0213341	-0.0666555	UP
NC_030829.1_27926	2.18287	-3.76434	5.05163	0.00023128	0.0123349	0.83629	UP
NC_030815.1_12401	2.18217	0.404056	2.3319	0.0366806	0.240247	-4.09836	NOT
NC_030812.1_7928	2.18188	-3.64425	2.84555	0.0139318	0.151492	-2.99135	NOT
NC_030812.1_7296	2.16005	-0.601054	2.20192	0.0466024	0.28814	-4.20119	NOT
NC_030826.1_25220	2.0848	-2.70027	3.05215	0.00938838	0.116833	-2.62984	NOT
NC_030823.1_21714	2.05849	-3.62711	3.83618	0.00210979	0.0472593	-1.22939	UP
NC_030808.1_682	2.05826	-3.64678	2.51031	0.0262915	0.198962	-3.57452	NOT
chi-miR-491-3p	2.04832	-1.36686	2.72074	0.0176666	0.171787	-3.27407	NOT
NC_030820.1_17667	2.0357	-3.85071	2.78263	0.0157058	0.158473	-3.09867	NOT
NC_030828.1_26890	2.0205	-1.75145	2.36544	0.034467	0.231156	-3.85985	NOT
NW_017217917.1_36895	2.00031	-3.06712	2.0229	0.0644459	0.353821	-4.37483	NOT
NC_030808.1_1064	1.99555	0.943836	4.68269	0.000444105	0.0198959	0.0867111	UP
NC_030808.1_693	1.95107	-3.81047	2.71353	0.0179101	0.171787	-3.21909	NOT
NC_030824.1_22484	1.90088	-3.65868	4.17853	0.00111316	0.0304081	-0.629421	UP
NC_030818.1_15717	1.89943	-3.25004	3.50005	0.00398871	0.066677	-1.82535	NOT
chi-miR-33b-5p	1.89192	2.92547	1.10576	0.289144	0.834642	-6.15695	NOT
NW_017189530.1_35141	1.86922	-3.56608	3.04637	0.00949274	0.116834	-2.63477	NOT
NC_030813.1_9043	1.86759	-1.02088	1.80499	0.0945969	0.43333	-4.79406	NOT
NC_030826.1_24291	1.77709	-3.89497	2.53367	0.0251623	0.194357	-3.52923	NOT
NC_030820.1_18286	1.75877	-2.45681	2.94718	0.011475	0.129818	-2.8278	NOT
NC_030811.1_5788	1.70692	-3.37025	2.62995	0.0209834	0.184952	-3.36415	NOT
NC_030829.1_28536	1.68036	-2.6109	2.59858	0.0222649	0.186095	-3.43316	NOT
NC_030813.1_9044	1.6719	-1.66579	1.84907	0.0876261	0.416684	-4.68994	NOT
NC_030810.1_4469	1.65481	-3.51129	2.89286	0.0127294	0.141403	-2.90491	NOT
NC_030810.1_4151	1.65453	-4.08874	2.80312	0.0151049	0.153795	-3.06229	NOT
NC_030818.1_15725	1.6534	-2.56182	1.81532	0.09292	0.430043	-4.72675	NOT
NC_030826.1_24593	1.65198	-2.96113	2.15251	0.0509994	0.299054	-4.16579	NOT
NC_030819.1_16667	1.62787	-3.16135	2.19193	0.0474616	0.28814	-4.10087	NOT
NC_030822.1_20572	1.61753	-1.95915	1.72173	0.109133	0.471926	-4.87166	NOT
NC_030830.1_29617	1.57914	-2.14476	2.54684	0.0245463	0.194357	-3.53685	NOT
NC_030812.1_6938	1.57801	-3.02084	1.61998	0.129554	0.516373	-4.96657	NOT
NC_030817.1_13833	1.54988	0.303825	3.84519	0.00207429	0.0472593	-1.38671	UP
NC_030818.1_15609	1.54857	-2.70149	2.44429	0.029755	0.213626	-3.68656	NOT
NC_030814.1_11156	1.52864	-3.56978	2.18337	0.0482096	0.288991	-4.1148	NOT
NC_030828.1_27273	1.52006	-0.428118	1.73307	0.107044	0.464687	-4.96179	NOT
NC_030825.1_23554	1.46598	-1.75596	2.39344	0.0327172	0.22857	-3.82	NOT
NC_030831.1_29931	1.42902	0.52514	3.65681	0.00296105	0.0543668	-1.76827	NOT
NC_030836.1_33387	1.42764	-1.37037	2.2581	0.042037	0.269037	-4.07141	NOT
NW_017189607.1_35271	1.41115	-3.69661	1.41536	0.180787	0.642799	-5.23465	NOT
NC_030814.1_10005	1.40962	-4.36296	1.57399	0.139826	0.545894	-5.02735	NOT
chi-miR-101-5p	1.38719	2.02234	2.47915	0.0278749	0.205394	-4.09485	NOT
NC_030832.1_31146	1.387	-1.38538	1.86312	0.0855034	0.412775	-4.71193	NOT
NC_030816.1_13534	1.38066	-0.870832	1.74611	0.104684	0.461599	-5.1691	NOT
NC_030825.1_22860	1.36453	-1.63339	1.68967	0.115239	0.485216	-4.92693	NOT
NC_030808.1_1302	1.3602	-0.469986	1.95996	0.0720967	0.375574	-4.63034	NOT
NC_030825.1_22780	1.33652	3.14295	2.37603	0.0337949	0.229395	-4.44151	NOT
NC_030826.1_25151	1.33374	3.71472	2.35708	0.035006	0.231993	-4.47411	NOT
NC_030830.1_28660	1.31833	1.68234	3.80161	0.00225181	0.048144	-1.62418	UP
NC_030809.1_2218	1.31702	-2.98736	1.59131	0.135879	0.535859	-5.00588	NOT
NC_030829.1_27960	1.31302	-3.37892	1.64379	0.124497	0.508895	-4.93284	NOT
NC_030828.1_27059	1.31252	-1.95852	1.35344	0.19929	0.674471	-5.33008	NOT
NC_030825.1_22963	1.30158	-2.95163	1.56022	0.143037	0.55433	-5.05422	NOT
chi-miR-2284a	1.27265	-1.62111	1.87187	0.0842045	0.410116	-4.66535	NOT
NC_030826.1_25645	1.24672	-4.58548	1.5292	0.1505	0.569461	-5.08687	NOT
NC_030817.1_13880	1.24516	-1.80982	3.06612	0.00914076	0.11503	-2.63961	NOT
NC_030815.1_12246	1.24146	-0.706175	2.70416	0.0182313	0.171787	-3.36131	NOT
NC_030823.1_21333	1.24107	-2.38089	1.29872	0.216907	0.710337	-5.47071	NOT
chi-let-7i-3p	1.2298	3.53367	2.65959	0.0198387	0.179057	-3.90966	NOT
chi-miR-873-5p	1.21713	-3.83377	1.00113	0.33528	0.898307	-5.69537	NOT
NC_030814.1_10619	1.21194	1.86469	4.70429	0.000427255	0.0198959	0.0130154	UP
NC_030814.1_10202	1.18098	-3.59174	1.28689	0.220877	0.714977	-5.39057	NOT
NC_030832.1_31252	1.17867	-4.01439	1.53924	0.14805	0.565837	-5.07392	NOT
chi-miR-190a-5p	1.15731	5.02518	3.9698	0.00164171	0.0408603	-1.54137	UP
chi-miR-378-5p	1.1245	5.47416	5.34826	0.000138697	0.00992565	0.949787	UP
chi-miR-151-5p	1.11359	10.1871	5.80396	6.47485e-05	0.00604319	1.59013	UP
NC_030820.1_18301	1.10459	2.32158	4.5278	0.000587089	0.0213341	-0.343593	UP
NC_030815.1_11506	1.09475	-2.55623	2.26057	0.0418461	0.269037	-4.05914	NOT
NC_030829.1_28387	1.07412	-1.94783	1.83017	0.0905569	0.422599	-4.69962	NOT
NC_030814.1_11098	1.06821	-3.21824	1.02867	0.322648	0.883535	-5.66802	NOT
NC_030814.1_10585	1.06528	-2.75341	1.46091	0.168104	0.610937	-5.18284	NOT
chi-miR-15a-3p	1.0622	-3.32979	1.37784	0.191822	0.661048	-5.285	NOT
NC_030817.1_14611	1.03752	2.26649	3.1127	0.00836127	0.112827	-2.98034	NOT
NC_030832.1_30775	1.02289	-3.49185	1.19682	0.253034	0.770103	-5.49245	NOT
NC_030824.1_22711	1.0066	0.994362	1.59995	0.133946	0.530223	-5.44662	NOT
NC_030808.1_558	1.00504	2.57054	3.45032	0.00438518	0.0710483	-2.38127	NOT
NW_017189570.1_35233	1.0016	-4.44746	1.73629	0.106457	0.463937	-4.80059	NOT
NC_030814.1_10203	1.0016	-4.52076	1.36746	0.194969	0.665748	-5.2941	NOT
NC_030808.1_784	1.00118	-3.33049	1.22537	0.242464	0.756432	-5.46942	NOT
NW_017189516.1_34694	0.982402	1.99451	3.75298	0.00246828	0.0493657	-1.75678	NOT
NC_030832.1_30935	0.970541	1.98458	4.12567	0.00122775	0.03274	-1.05846	NOT
NC_030810.1_4532	0.965662	-3.40562	1.06749	0.305436	0.85522	-5.63302	NOT
NC_030831.1_29844	0.965335	-0.370257	2.51095	0.0262602	0.198962	-3.75707	NOT
NC_030823.1_20777	0.943653	0.00619833	2.49257	0.0271819	0.201614	-3.84314	NOT
NC_030810.1_4122	0.931312	0.312199	3.76056	0.00243318	0.0493657	-1.56351	NOT
chi-miR-22-3p	0.922518	13.4791	4.27678	0.000928519	0.0259985	-1.2433	NOT
chi-miR-331-3p	0.921399	6.26832	2.6995	0.0183931	0.171787	-3.99341	NOT
NC_030823.1_21440	0.91778	-3.58459	1.11548	0.285112	0.827269	-5.58273	NOT
chi-miR-29c-3p	0.907468	6.86324	5.2279	0.000170429	0.0104552	0.690785	NOT
NC_030832.1_30936	0.901823	1.3123	2.99609	0.0104509	0.12345	-3.10298	NOT
NC_030828.1_27435	0.881615	-4.46122	1.01077	0.330819	0.893885	-5.68507	NOT
NW_017189674.1_35392	0.881307	-3.2091	0.883503	0.393226	0.965818	-5.80091	NOT
NC_030809.1_1828	0.88046	-4.50399	1.21097	0.247752	0.765967	-5.47796	NOT
NC_030823.1_20955	0.879982	-3.20403	0.900632	0.384385	0.963643	-5.78641	NOT
NC_030821.1_18868	0.871485	2.62507	3.73134	0.00257133	0.0505244	-1.84953	NOT
NC_030827.1_26063	0.864451	5.06309	1.9007	0.0800529	0.402059	-5.32333	NOT
NC_030812.1_7783	0.86034	1.01	2.12806	0.0533166	0.311014	-4.60392	NOT
chi-miR-483	0.835395	-0.715493	2.08683	0.0574475	0.324623	-4.43526	NOT
chi-miR-148a-5p	0.833305	8.61595	2.9896	0.0105814	0.12345	-3.54194	NOT
NC_030835.1_32998	0.830897	2.77532	1.47714	0.163769	0.600297	-5.77506	NOT
NC_030818.1_15605	0.815273	-3.53858	0.703325	0.494425	0.999987	-5.94114	NOT
NC_030817.1_14666	0.796352	-0.904873	1.08539	0.297733	0.846348	-5.81612	NOT
NC_030824.1_22196	0.789866	-1.06176	1.88935	0.0816644	0.404709	-4.70809	NOT
NC_030818.1_16387	0.789866	-1.05436	1.86648	0.0850028	0.412135	-4.74303	NOT
NC_030812.1_7357	0.789501	2.81224	2.69914	0.0184057	0.171787	-3.79736	NOT
chi-miR-107-3p	0.785587	8.65674	5.3353	0.000141795	0.00992565	0.822247	NOT
NC_030829.1_28054	0.783619	-2.26116	0.688287	0.503533	0.999987	-6.00316	NOT
NC_030820.1_17846	0.779124	-1.28543	1.13833	0.275801	0.80442	-5.65733	NOT
NC_030829.1_28479	0.778498	2.46252	3.11672	0.00829733	0.112827	-2.99533	NOT
NC_030818.1_16075	0.772721	-1.77049	0.889769	0.389976	0.965818	-5.83296	NOT
NC_030828.1_27574	0.770238	0.837431	2.65187	0.0201309	0.179057	-3.68229	NOT
NC_030823.1_21475	0.75796	-2.46684	0.763918	0.458741	0.999987	-5.93312	NOT
chi-miR-2483-3p	0.757281	-2.07119	1.43668	0.174755	0.62532	-5.28221	NOT
chi-miR-451-5p	0.752399	9.02851	0.994247	0.338493	0.902648	-6.66673	NOT
chi-miR-3431-3p	0.736391	6.64388	2.08183	0.0579683	0.324623	-5.0963	NOT
NC_030810.1_3786	0.735703	2.44469	3.29928	0.00585134	0.0851105	-2.65383	NOT
NC_030834.1_32127	0.731893	9.10654	1.54287	0.147172	0.564494	-6.01164	NOT
NC_030818.1_16124	0.722782	4.78443	1.92463	0.0767478	0.388948	-5.26231	NOT
NC_030814.1_9595	0.718083	-3.84584	0.837656	0.417562	0.999295	-5.8395	NOT
NC_030810.1_3502	0.717561	-3.11201	0.88667	0.391581	0.965818	-5.79756	NOT
NW_017189517.1_34901	0.716465	0.437036	2.1904	0.0475946	0.28814	-4.4214	NOT
chi-miR-192-3p	0.712388	-1.22925	1.70532	0.112221	0.474432	-4.95251	NOT
NC_030815.1_11282	0.708573	1.55116	1.93876	0.0748557	0.386352	-4.98826	NOT
chi-miR-26b-3p	0.70684	2.53228	2.7	0.0183759	0.171787	-3.77446	NOT
NC_030817.1_14200	0.706251	3.38142	2.2255	0.0446321	0.282418	-4.67915	NOT
NC_030812.1_7054	0.697729	2.87029	2.55337	0.0242461	0.193969	-4.06529	NOT
NC_030827.1_26377	0.692664	2.88567	2.56655	0.0236515	0.191954	-4.04274	NOT
chi-miR-582-5p	0.685778	6.57788	1.30811	0.213798	0.704274	-6.22681	NOT
NC_030811.1_6068	0.677458	-0.794699	1.56069	0.142927	0.55433	-5.21347	NOT
chi-miR-103-3p	0.676826	12.3348	3.67733	0.00284806	0.0531637	-2.35143	NOT
chi-miR-877-3p	0.660634	-0.674495	1.8166	0.0927137	0.430043	-4.86713	NOT
NC_030832.1_30602	0.659464	2.77645	1.752	0.103634	0.458773	-5.39135	NOT
chi-miR-216b	0.657395	-2.87449	0.508449	0.619772	0.999987	-6.12862	NOT
NC_030824.1_21936	0.652283	-3.27765	0.834752	0.419137	0.999987	-5.846	NOT
NC_030829.1_27746	0.648692	-2.99594	0.713903	0.488078	0.999987	-5.93825	NOT
NC_030814.1_9929	0.63743	-1.39907	1.06853	0.304982	0.85522	-5.71706	NOT
NC_030833.1_31894	0.636399	-3.58206	0.991898	0.339594	0.903434	-5.70694	NOT
NC_030826.1_25596	0.636307	-1.71235	0.784896	0.446772	0.999987	-5.97643	NOT
NC_030815.1_12280	0.632659	4.47408	1.92179	0.0771331	0.38914	-5.27282	NOT
chi-miR-1307-5p	0.632025	5.2727	1.18879	0.256071	0.773292	-6.31108	NOT
NC_030834.1_32066	0.624943	0.805463	1.28019	0.223152	0.716132	-5.81542	NOT
NC_030810.1_4491	0.621239	0.256994	1.62784	0.127865	0.515138	-5.30615	NOT
NC_030833.1_31840	0.619426	-1.45837	1.04029	0.317422	0.875648	-5.74865	NOT
chi-miR-30b-5p	0.613209	9.55086	2.98114	0.010754	0.12417	-3.58902	NOT
chi-miR-1249	0.606415	3.01665	1.7538	0.103314	0.458773	-5.41309	NOT
NC_030830.1_29560	0.598746	-3.97567	0.777104	0.451195	0.999987	-5.88879	NOT
NC_030818.1_15794	0.597736	-3.5031	0.851274	0.410231	0.992352	-5.83195	NOT
NC_030813.1_8529	0.589684	8.81048	2.53947	0.0248893	0.194357	-4.38032	NOT
NC_030819.1_17319	0.577665	-2.73129	1.20936	0.248347	0.765967	-5.54119	NOT
NC_030811.1_6382	0.570455	-2.983	0.632232	0.538344	0.999987	-5.99463	NOT
NW_017189516.1_34588	0.563526	1.45057	1.11291	0.286172	0.828197	-6.08415	NOT
chi-miR-378-3p	0.562788	12.541	3.07385	0.00900653	0.114629	-3.50832	NOT
chi-miR-1296	0.545488	3.77229	2.45895	0.0289499	0.210545	-4.29827	NOT
chi-miR-3431-5p	0.543594	8.01741	1.79677	0.0959515	0.43333	-5.60691	NOT
NC_030814.1_10943	0.54205	-0.515553	1.22626	0.24214	0.756432	-5.79388	NOT
chi-miR-16b-3p	0.538344	1.402	1.57374	0.139885	0.545894	-5.52367	NOT
NC_030810.1_3592	0.535144	-0.814416	0.722455	0.482982	0.999987	-6.13476	NOT
chi-miR-499-3p	0.532885	-3.72813	0.548262	0.592928	0.999987	-6.03768	NOT
NC_030828.1_26712	0.53277	6.39069	3.01366	0.0101057	0.12277	-3.41938	NOT
NC_030808.1_347	0.529227	-0.0427998	0.605293	0.555545	0.999987	-6.39143	NOT
chi-miR-144-3p	0.528829	2.28685	0.669617	0.514978	0.999987	-6.56646	NOT
NC_030829.1_27816	0.52751	-2.92599	0.71016	0.490318	0.999987	-5.9507	NOT
chi-miR-129-3p	0.524475	-2.40476	0.789236	0.444321	0.999987	-5.90408	NOT
NC_030818.1_15876	0.523024	-0.785747	0.915728	0.376708	0.954553	-5.97471	NOT
NC_030822.1_20026	0.522222	5.88635	1.29488	0.218191	0.711615	-6.22458	NOT
chi-miR-182	0.522061	9.46414	1.71794	0.10984	0.472029	-5.77588	NOT
NC_030815.1_12297	0.519803	0.253922	1.31783	0.210617	0.697901	-5.69138	NOT
chi-miR-153	0.51303	-0.68224	0.955629	0.356928	0.927515	-5.93517	NOT
NC_030814.1_9711	0.511514	-0.468211	1.74149	0.105514	0.463435	-5.15407	NOT
NC_030812.1_8128	0.505439	-0.428835	0.93989	0.364641	0.936693	-5.95866	NOT
NC_030823.1_21308	0.502034	6.39134	1.95166	0.0731658	0.379378	-5.30312	NOT
NC_030823.1_21290	0.500422	0.394296	0.459765	0.653382	0.999987	-6.52844	NOT
NC_030815.1_11679	0.500155	0.169033	1.17181	0.262586	0.782287	-5.83627	NOT
NC_030828.1_27622	0.49964	-1.70417	0.521908	0.610631	0.999987	-6.16515	NOT
chi-let-7b-3p	0.498689	5.43272	2.1939	0.0472912	0.28814	-4.86008	NOT
NC_030834.1_32128	0.491297	9.86366	1.22096	0.244074	0.757237	-6.45331	NOT
NC_030817.1_13913	0.490803	2.22977	1.09118	0.295269	0.844727	-6.20126	NOT
NC_030832.1_31108	0.490803	2.22977	1.09118	0.295269	0.844727	-6.20126	NOT
NC_030825.1_23092	0.482065	3.78962	2.70807	0.0180965	0.171787	-3.85016	NOT
chi-miR-1343	0.475848	4.6346	1.84158	0.0887771	0.416684	-5.39017	NOT
NC_030836.1_33335	0.474156	-3.74017	0.533727	0.602659	0.999987	-6.04729	NOT
NC_030829.1_27947	0.474156	-3.57719	0.42124	0.680554	0.999987	-6.1018	NOT
NC_030813.1_8349	0.473469	-4.45312	0.59692	0.560952	0.999987	-6.01411	NOT
NC_030814.1_9822	0.473469	-4.72098	0.672587	0.513147	0.999987	-5.96603	NOT
NC_030812.1_6907	0.472729	-3.83843	0.760936	0.460459	0.999987	-5.90039	NOT
NC_030810.1_4990	0.472729	-3.60702	0.551346	0.590874	0.999987	-6.03764	NOT
NC_030819.1_17336	0.472284	-0.361705	1.00991	0.331216	0.893885	-5.94506	NOT
chi-miR-429	0.468689	8.69552	2.38098	0.033485	0.228678	-4.66024	NOT
chi-miR-184	0.462363	-2.87786	0.299866	0.769084	0.999987	-6.23619	NOT
NC_030819.1_17156	0.4614	-0.961477	0.934693	0.367214	0.940196	-5.92154	NOT
NC_030824.1_22296	0.459659	0.97931	0.895777	0.386877	0.963643	-6.28264	NOT
chi-miR-3432-3p	0.456879	1.73918	1.32659	0.207785	0.692824	-5.90928	NOT
NC_030825.1_23747	0.456493	-0.704012	0.787936	0.445055	0.999987	-6.05344	NOT
chi-miR-30d-3p	0.446456	5.50947	2.39706	0.0324972	0.22857	-4.51188	NOT
chi-miR-335-5p	0.442891	4.95951	0.796348	0.440324	0.999987	-6.6923	NOT
chi-miR-2284b	0.442717	-2.92973	0.452625	0.658381	0.999987	-6.10346	NOT
NC_030811.1_5413	0.438641	-0.0264394	1.0885	0.296409	0.844727	-5.89516	NOT
NC_030811.1_6076	0.438641	-0.0264394	1.0885	0.296409	0.844727	-5.89516	NOT
chi-miR-135a	0.432317	4.64952	0.453319	0.657894	0.999987	-6.96369	NOT
chi-miR-30f-5p	0.429105	9.35365	1.28205	0.222517	0.716132	-6.38244	NOT
chi-miR-33b-3p	0.418311	-0.86275	0.988473	0.341205	0.905568	-5.88335	NOT
NC_030813.1_9202	0.410265	-3.27247	0.489419	0.632809	0.999987	-6.07377	NOT
NC_030834.1_32346	0.40614	-1.94105	0.548559	0.59273	0.999987	-6.09627	NOT
chi-let-7g-3p	0.406035	1.76651	1.66749	0.119636	0.499972	-5.43531	NOT
chi-miR-144-5p	0.392982	2.46974	0.543114	0.596366	0.999987	-6.66988	NOT
chi-miR-2483-5p	0.390094	0.486792	0.86991	0.400339	0.981138	-6.25318	NOT
chi-miR-592	0.388269	-0.701343	0.46864	0.647193	0.999987	-6.42474	NOT
chi-miR-34c-3p	0.380613	-2.7742	0.418794	0.682296	0.999987	-6.12178	NOT
NC_030815.1_11463	0.37416	-1.17449	0.33183	0.745378	0.999987	-6.3527	NOT
NC_030810.1_3489	0.371049	0.47301	0.917363	0.375882	0.954553	-6.17012	NOT
NC_030821.1_18813	0.366792	-2.55781	0.491618	0.631296	0.999987	-6.09771	NOT
chi-miR-7-3p	0.365837	4.28864	1.13911	0.275488	0.80442	-6.31891	NOT
chi-miR-181b-3p	0.358969	-1.75028	0.514711	0.615511	0.999987	-6.12856	NOT
NC_030819.1_17044	0.357556	-1.74055	0.742709	0.471044	0.999987	-5.96507	NOT
NC_030808.1_357	0.355655	4.56697	0.897844	0.385815	0.963643	-6.56981	NOT
NC_030835.1_32990	0.355655	4.56697	0.897844	0.385815	0.963643	-6.56981	NOT
NC_030818.1_16159	0.352491	-3.0283	0.454538	0.65704	0.999987	-6.09112	NOT
NC_030812.1_8299	0.352296	-3.38924	0.470081	0.646191	0.999987	-6.08104	NOT
NC_030836.1_33970	0.352124	-3.58206	0.369436	0.717831	0.999987	-6.12213	NOT
NC_030822.1_19757	0.352124	-3.65615	0.410597	0.688145	0.999987	-6.10574	NOT
NC_030822.1_19758	0.352124	-3.65615	0.410597	0.688145	0.999987	-6.10574	NOT
NC_030814.1_10195	0.352124	-3.63372	0.37392	0.714573	0.999987	-6.12043	NOT
NW_017199850.1_36129	0.352124	-3.63372	0.37392	0.714573	0.999987	-6.12043	NOT
NC_030808.1_881	0.352124	-3.64808	0.324146	0.751053	0.999987	-6.13821	NOT
NC_030814.1_10604	0.352124	-3.69087	0.298941	0.769775	0.999987	-6.14626	NOT
NC_030833.1_31590	0.352124	-3.87349	0.267496	0.793341	0.999987	-6.15541	NOT
chi-miR-423-5p	0.349861	9.02876	1.63072	0.127251	0.514954	-5.89084	NOT
NW_017189519.1_35116	0.34068	6.68918	1.24594	0.235069	0.741626	-6.31278	NOT
NC_030819.1_17370	0.339712	-1.41909	0.831842	0.420718	0.999987	-5.93257	NOT
NW_017189596.1_35264	0.339712	-1.41909	0.831842	0.420718	0.999987	-5.93257	NOT
NC_030812.1_7117	0.336335	-0.648288	0.574133	0.57581	0.999987	-6.20953	NOT
NC_030819.1_17378	0.336267	-2.92925	0.27445	0.78811	0.999987	-6.18973	NOT
chi-miR-190a-3p	0.336265	1.63516	0.837779	0.417496	0.999295	-6.38692	NOT
NC_030826.1_25423	0.335126	2.58148	0.501692	0.624386	0.999987	-6.80719	NOT
NC_030823.1_21762	0.330559	0.71043	0.900062	0.384677	0.963643	-6.22811	NOT
NC_030820.1_18384	0.329069	6.51448	1.29283	0.218878	0.711615	-6.24806	NOT
NC_030814.1_9732	0.325819	-3.08239	0.425266	0.677692	0.999987	-6.10818	NOT
NC_030828.1_27224	0.324921	-2.76971	0.319657	0.754376	0.999987	-6.14335	NOT
NC_030815.1_12003	0.324387	-0.604519	0.288591	0.777506	0.999987	-6.41665	NOT
NC_030824.1_22695	0.324387	-0.604519	0.288591	0.777506	0.999987	-6.41665	NOT
NC_030831.1_30361	0.324387	-0.604519	0.288591	0.777506	0.999987	-6.41665	NOT
NC_030829.1_28284	0.322749	-0.325462	0.563987	0.582492	0.999987	-6.27047	NOT
chi-miR-141	0.316866	11.9373	1.31196	0.212533	0.702175	-6.41369	NOT
chi-miR-532-3p	0.316426	3.95963	1.20777	0.248939	0.765967	-6.21547	NOT
NC_030820.1_18388	0.315399	-0.184347	0.450724	0.659714	0.999987	-6.39844	NOT
NC_030822.1_20018	0.312264	-0.288804	0.515838	0.614745	0.999987	-6.34647	NOT
chi-miR-30a-5p	0.311701	15.4229	1.40157	0.184779	0.654842	-6.41475	NOT
NC_030819.1_16836	0.311407	-2.64623	0.377292	0.712127	0.999987	-6.12482	NOT
NC_030832.1_31013	0.303619	-1.07225	0.647028	0.529026	0.999987	-6.1219	NOT
NC_030822.1_19590	0.299223	-0.624215	0.251833	0.805161	0.999987	-6.28447	NOT
NW_017217253.1_36863	0.297217	-0.511032	0.669937	0.514781	0.999987	-6.199	NOT
NC_030836.1_33171	0.293175	0.553945	0.489958	0.632439	0.999987	-6.4988	NOT
chi-miR-29a-5p	0.292698	2.01648	0.847608	0.412197	0.992818	-6.45563	NOT
NC_030822.1_20278	0.292205	-0.610573	0.63973	0.53361	0.999987	-6.2225	NOT
NW_017189517.1_34813	0.292205	-0.610573	0.63973	0.53361	0.999987	-6.2225	NOT
chi-miR-137	0.291376	-3.29705	0.353388	0.729539	0.999987	-6.13623	NOT
NC_030817.1_14289	0.284187	-2.70554	0.310943	0.760841	0.999987	-6.14446	NOT
NC_030828.1_26882	0.281719	-2.65712	0.353187	0.729686	0.999987	-6.162	NOT
NC_030824.1_21930	0.277102	2.35548	1.07339	0.302879	0.85447	-6.24319	NOT
NC_030810.1_3788	0.272569	-2.75893	0.300725	0.768444	0.999987	-6.16232	NOT
chi-miR-215-5p	0.271399	3.31506	0.393095	0.700706	0.999987	-6.85477	NOT
chi-miR-186-5p	0.2686	12.4434	2.0081	0.0661743	0.355158	-5.41708	NOT
chi-miR-148b-5p	0.256415	5.40162	1.26039	0.229978	0.729677	-6.24291	NOT
NC_030814.1_10661	0.256332	0.839142	0.28494	0.780239	0.999987	-6.67562	NOT
NC_030823.1_21668	0.251053	-2.73766	0.32395	0.751199	0.999987	-6.18421	NOT
NC_030814.1_10456	0.247921	-0.054142	0.4891	0.633029	0.999987	-6.39341	NOT
NC_030833.1_31460	0.244718	-1.19908	0.439734	0.667449	0.999987	-6.21243	NOT
NC_030817.1_14862	0.242547	-2.0625	0.35619	0.727489	0.999987	-6.16614	NOT
NC_030820.1_17589	0.240165	-1.7584	0.356602	0.727188	0.999987	-6.17793	NOT
chi-let-7f-3p	0.236917	4.04716	1.18367	0.258021	0.776054	-6.24975	NOT
NC_030828.1_27559	0.236018	-2.35888	0.211618	0.835731	0.999987	-6.21896	NOT
chi-miR-381	0.234649	5.43837	0.182681	0.857905	0.999987	-7.07147	NOT
NC_030824.1_22445	0.234045	2.60248	0.977386	0.346456	0.908841	-6.36138	NOT
chi-miR-200b	0.232889	13.5917	0.69933	0.496835	0.999987	-7.08138	NOT
NC_030822.1_19935	0.23268	-2.68682	0.400808	0.695159	0.999987	-6.11404	NOT
NC_030816.1_13336	0.23009	-0.513516	0.380351	0.70991	0.999987	-6.53863	NOT
chi-miR-2411-3p	0.229774	-2.00383	0.461017	0.652507	0.999987	-6.11863	NOT
NC_030828.1_27031	0.229535	-1.53679	0.296752	0.771407	0.999987	-6.19598	NOT
NC_030818.1_15986	0.229245	-3.27317	0.185863	0.85546	0.999987	-6.17476	NOT
NC_030825.1_22765	0.229245	-3.38539	0.183175	0.857525	0.999987	-6.17527	NOT
chi-miR-29a-3p	0.227149	10.1903	1.01674	0.328074	0.891296	-6.69755	NOT
chi-miR-338-3p	0.22188	4.81546	0.755006	0.463886	0.999987	-6.71125	NOT
NC_030832.1_30398	0.219248	-1.43016	0.267719	0.793173	0.999987	-6.27468	NOT
NC_030809.1_1955	0.218117	0.00356292	0.223745	0.82648	0.999987	-6.68242	NOT
chi-miR-29b-5p	0.216653	0.815766	0.567167	0.580394	0.999987	-6.51577	NOT
chi-miR-490	0.215109	1.91974	0.501845	0.624281	0.999987	-6.68971	NOT
chi-miR-326-3p	0.21438	4.31779	0.477372	0.64113	0.999987	-6.85081	NOT
NW_017189516.1_34156	0.212051	-1.44204	0.605007	0.555729	0.999987	-6.11353	NOT
chi-miR-200c	0.210759	11.624	0.500942	0.6249	0.999987	-7.14386	NOT
NC_030832.1_30579	0.210027	-2.16058	0.195179	0.848311	0.999987	-6.24871	NOT
chi-let-7d-5p	0.206489	8.46661	1.04897	0.313558	0.867124	-6.60127	NOT
chi-miR-98-3p	0.205014	3.44152	0.664733	0.517997	0.999987	-6.68206	NOT
NC_030820.1_18042	0.204617	-3.32979	0.314576	0.758143	0.999987	-6.14913	NOT
NC_030826.1_24875	0.202728	1.63782	0.187217	0.85442	0.999987	-6.87207	NOT
NC_030826.1_24809	0.202521	0.0877791	0.499279	0.626038	0.999987	-6.41103	NOT
chi-miR-500-5p	0.199402	3.86034	0.821538	0.42635	0.999987	-6.59543	NOT
NC_030823.1_20902	0.196264	1.14744	0.331133	0.745893	0.999987	-6.65049	NOT
chi-miR-323a-3p	0.195708	2.51713	0.283602	0.781242	0.999987	-6.85896	NOT
NC_030836.1_33198	0.195399	-1.1939	0.266538	0.794062	0.999987	-6.26077	NOT
NC_030811.1_6381	0.193737	-2.28041	0.228919	0.822542	0.999987	-6.21375	NOT
NC_030825.1_23703	0.192077	-4.44445	0.266657	0.793973	0.999987	-6.15647	NOT
NC_030812.1_6974	0.191436	-3.27396	0.256496	0.801637	0.999987	-6.15711	NOT
NC_030823.1_20788	0.191077	-3.75315	0.223303	0.826817	0.999987	-6.16592	NOT
NC_030826.1_25462	0.191077	-3.72087	0.215255	0.832954	0.999987	-6.16774	NOT
NC_030815.1_11422	0.191077	-3.87001	0.227798	0.823395	0.999987	-6.16487	NOT
NC_030826.1_25461	0.191077	-3.74504	0.220415	0.829018	0.999987	-6.16658	NOT
NC_030809.1_3328	0.19101	-3.91687	0.229229	0.822306	0.999987	-6.16628	NOT
NC_030828.1_26920	0.19101	-3.50575	0.201754	0.843274	0.999987	-6.17238	NOT
NC_030826.1_25755	0.19076	7.03777	0.861506	0.40478	0.989856	-6.7233	NOT
NC_030824.1_22215	0.190031	-1.00503	0.220171	0.829204	0.999987	-6.37037	NOT
NC_030829.1_27755	0.190031	-1.00503	0.220171	0.829204	0.999987	-6.37037	NOT
chi-miR-425-3p	0.188572	2.11423	0.759538	0.461266	0.999987	-6.51089	NOT
NC_030815.1_12533	0.187878	0.429743	0.635183	0.536478	0.999987	-6.37488	NOT
NC_030815.1_11357	0.186244	-2.00971	0.173764	0.864764	0.999987	-6.28645	NOT
chi-miR-151-3p	0.182354	11.7858	0.776973	0.451269	0.999987	-6.96088	NOT
NC_030810.1_4011	0.182038	-0.842829	0.221395	0.828271	0.999987	-6.3515	NOT
NC_030826.1_24597	0.180572	-1.87716	0.196501	0.847298	0.999987	-6.20726	NOT
chi-miR-411b-3p	0.180384	1.27827	0.275181	0.787561	0.999987	-6.70115	NOT
NC_030832.1_30988	0.179574	-1.57013	0.414093	0.685648	0.999987	-6.17688	NOT
chi-miR-376b-5p	0.174633	0.810043	0.289199	0.777051	0.999987	-6.62117	NOT
chi-miR-376e-5p	0.174633	0.810043	0.289199	0.777051	0.999987	-6.62117	NOT
chi-miR-362-3p	0.172718	1.80911	0.35579	0.727782	0.999987	-6.70302	NOT
chi-miR-545-3p	0.172616	0.238446	0.217502	0.831239	0.999987	-6.48339	NOT
chi-miR-148a-3p	0.171999	13.9483	0.764541	0.458383	0.999987	-7.12075	NOT
NC_030835.1_32988	0.167609	4.01093	0.220619	0.828863	0.999987	-7.01495	NOT
chi-miR-376c-5p	0.166916	0.857612	0.263597	0.796278	0.999987	-6.64023	NOT
NC_030816.1_13414	0.166482	-1.33042	0.141595	0.8896	0.999987	-6.34273	NOT
chi-miR-16a-3p	0.165582	0.801694	0.307893	0.763107	0.999987	-6.59041	NOT
NC_030828.1_26896	0.162888	2.05959	0.532157	0.603715	0.999987	-6.65926	NOT
NC_030810.1_5013	0.1622	1.40549	0.155687	0.878704	0.999987	-6.87629	NOT
NC_030827.1_26030	0.161765	-2.60414	0.116119	0.909357	0.999987	-6.19897	NOT
NC_030826.1_25273	0.161674	0.387801	0.146563	0.885756	0.999987	-6.70347	NOT
chi-miR-99a-3p	0.160932	5.33887	0.569608	0.578785	0.999987	-6.86897	NOT
NC_030821.1_19056	0.160877	-2.51746	0.175287	0.863592	0.999987	-6.20572	NOT
chi-miR-29b-3p	0.160828	5.54611	0.16785	0.86932	0.999987	-7.08006	NOT
chi-miR-224-5p	0.159817	8.90253	0.448722	0.661121	0.999987	-7.07492	NOT
chi-miR-320-3p	0.154806	9.03211	0.669933	0.514783	0.999987	-6.94864	NOT
NC_030814.1_11190	0.154406	-1.57417	0.141373	0.889772	0.999987	-6.27776	NOT
chi-miR-183	0.153242	6.14796	0.0875165	0.931613	0.999987	-7.10251	NOT
NC_030823.1_21022	0.146956	-1.26711	0.267462	0.793366	0.999987	-6.29684	NOT
NC_030826.1_25682	0.143945	0.722392	0.305918	0.764577	0.999987	-6.5954	NOT
chi-miR-491-5p	0.142983	0.965539	0.348335	0.733241	0.999987	-6.61733	NOT
NC_030828.1_27300	0.142093	-0.59209	0.162007	0.873825	0.999987	-6.48665	NOT
NC_030810.1_4301	0.140699	4.31656	0.455105	0.656643	0.999987	-6.90117	NOT
chi-miR-133b	0.136764	1.01659	0.190194	0.852134	0.999987	-6.69142	NOT
chi-miR-423-3p	0.136034	9.92355	0.6053	0.555541	0.999987	-7.02592	NOT
NC_030810.1_3827	0.13408	0.816393	0.346417	0.734647	0.999987	-6.61312	NOT
NC_030823.1_21350	0.13211	-2.38147	0.140257	0.890636	0.999987	-6.26167	NOT
NC_030831.1_30249	0.130659	-1.74569	0.208431	0.838167	0.999987	-6.26773	NOT
chi-miR-34b-3p	0.128373	-0.93407	0.104792	0.918162	0.999987	-6.69468	NOT
NC_030808.1_439	0.125096	-1.72003	0.215645	0.832656	0.999987	-6.24714	NOT
chi-miR-345-3p	0.123805	5.30715	0.536966	0.600483	0.999987	-6.89072	NOT
chi-miR-30f-3p	0.122706	4.01388	0.635865	0.536047	0.999987	-6.86738	NOT
chi-miR-660	0.122654	9.42277	0.742264	0.471305	0.999987	-6.90865	NOT
NC_030812.1_7983	0.122634	-0.246812	0.173488	0.864976	0.999987	-6.48376	NOT
chi-miR-202-5p	0.121964	1.33868	0.320254	0.753934	0.999987	-6.66419	NOT
NC_030836.1_33523	0.121145	5.77272	0.30546	0.764917	0.999987	-7.01394	NOT
NC_030808.1_945	0.119897	0.0711528	0.215744	0.832581	0.999987	-6.51197	NOT
chi-miR-194	0.117657	6.37435	0.450661	0.659759	0.999987	-6.97906	NOT
chi-miR-22-5p	0.115038	4.56411	0.35512	0.728272	0.999987	-6.93354	NOT
chi-miR-2284d	0.113566	-0.394113	0.265885	0.794554	0.999987	-6.40056	NOT
NC_030821.1_18859	0.113414	-0.368676	0.349018	0.73274	0.999987	-6.38247	NOT
NW_017189517.1_35086	0.111811	-0.351336	0.139743	0.891034	0.999987	-6.54723	NOT
NC_030819.1_16942	0.111698	0.172806	0.121873	0.904889	0.999987	-6.63463	NOT
NC_030828.1_27538	0.111339	-0.398635	0.200241	0.844432	0.999987	-6.78653	NOT
NC_030817.1_14849	0.108377	0.355887	0.323303	0.751677	0.999987	-6.50918	NOT
chi-miR-26b-5p	0.107222	12.4303	0.328645	0.747728	0.999987	-7.24509	NOT
NW_017189517.1_34805	0.107059	-2.92337	0.138853	0.891723	0.999987	-6.18851	NOT
NC_030815.1_11303	0.106858	-3.65868	0.171473	0.866528	0.999987	-6.17781	NOT
NC_030831.1_29865	0.106811	-3.69338	0.0992581	0.922468	0.999987	-6.1879	NOT
NW_017189517.1_34744	0.106374	-3.45788	0.123382	0.903717	0.999987	-6.18513	NOT
NC_030812.1_7618	0.105908	-3.6815	0.107347	0.916175	0.999987	-6.18935	NOT
NC_030810.1_5014	0.104579	-0.35393	0.128636	0.899641	0.999987	-6.67738	NOT
chi-miR-30c-5p	0.102838	10.2196	0.420117	0.681353	0.999987	-7.13138	NOT
NC_030828.1_27537	0.102182	-0.810529	0.207804	0.838646	0.999987	-6.70974	NOT
chi-miR-200a	0.101324	12.1251	0.742372	0.471241	0.999987	-7.00919	NOT
chi-miR-30b-3p	0.10132	1.839	0.363693	0.722013	0.999987	-6.71835	NOT
NC_030818.1_15144	0.100064	3.26917	0.252523	0.804639	0.999987	-6.87198	NOT
NC_030830.1_29036	0.098916	2.44554	0.431933	0.672963	0.999987	-6.74228	NOT
NC_030832.1_30758	0.0978059	7.27144	0.47726	0.641208	0.999987	-6.99808	NOT
chi-miR-9-5p	0.0973609	3.16361	0.195774	0.847855	0.999987	-6.90715	NOT
NC_030833.1_31811	0.0916714	0.789254	0.317063	0.756298	0.999987	-6.59431	NOT
NC_030815.1_11700	0.0914261	-1.59533	0.0724562	0.943357	0.999987	-6.2171	NOT
NC_030813.1_9166	0.0894494	1.22563	0.148615	0.884169	0.999987	-6.71934	NOT
NC_030815.1_12531	0.0893565	5.86827	0.0538373	0.957894	0.999987	-7.09048	NOT
NC_030809.1_3338	0.089233	1.96902	0.0864834	0.932418	0.999987	-6.83328	NOT
NC_030836.1_33765	0.0878349	-1.7064	0.147265	0.885213	0.999987	-6.25737	NOT
chi-miR-186-3p	0.0869105	-1.21281	0.0930086	0.927334	0.999987	-6.27151	NOT
chi-miR-28-5p	0.0851068	7.28094	0.471349	0.645309	0.999987	-7.00285	NOT
chi-miR-146b-3p	0.0837821	3.08809	0.0678955	0.946916	0.999987	-7.06865	NOT
NC_030833.1_31855	0.0834136	0.994002	0.281391	0.782899	0.999987	-6.63396	NOT
chi-miR-671-5p	0.0829045	2.30236	0.228273	0.823033	0.999987	-6.80231	NOT
chi-miR-380-5p	0.081627	-1.96797	0.128245	0.899944	0.999987	-6.26906	NOT
chi-miR-29c-5p	0.0808974	5.0125	0.232298	0.819972	0.999987	-7.00607	NOT
chi-miR-195-3p	0.0788187	5.82043	0.192639	0.850259	0.999987	-7.05355	NOT
chi-miR-671-3p	0.0774261	3.6131	0.272718	0.789412	0.999987	-6.89025	NOT
NC_030824.1_22291	0.0763033	-2.1271	0.113748	0.911199	0.999987	-6.22445	NOT
NC_030819.1_16677	0.0755242	-1.85479	0.1817	0.858659	0.999987	-6.23182	NOT
NC_030836.1_33259	0.07447	-1.07528	0.0964458	0.924657	0.999987	-6.37644	NOT
NC_030814.1_10954	0.0743603	-1.92164	0.0693013	0.945819	0.999987	-6.23798	NOT
NC_030825.1_23754	0.0743183	-1.41035	0.100529	0.921479	0.999987	-6.34705	NOT
chi-miR-181d	0.073692	3.61462	0.162167	0.873702	0.999987	-6.9404	NOT
chi-miR-197-3p	0.0725226	5.92713	0.351768	0.730725	0.999987	-7.00176	NOT
chi-let-7a-3p	0.0722323	6.95523	0.282269	0.782241	0.999987	-7.06491	NOT
NC_030823.1_21336	0.0722014	-1.82482	0.139489	0.891231	0.999987	-6.27702	NOT
NC_030824.1_22147	0.0722014	-2.53929	0.0490461	0.961638	0.999987	-6.28589	NOT
NC_030818.1_15169	0.0703782	-0.16616	0.12816	0.900011	0.999987	-6.45046	NOT
NC_030835.1_32832	0.0681443	-0.306886	0.157838	0.877042	0.999987	-6.44506	NOT
NC_030812.1_7220	0.0668483	-3.0256	0.0880374	0.931207	0.999987	-6.20775	NOT
NW_017189516.1_34367	0.0664977	-3.44482	0.0669641	0.947643	0.999987	-6.19191	NOT
chi-miR-502a	0.0657063	-2.86713	0.0994823	0.922294	0.999987	-6.19583	NOT
NC_030824.1_22271	0.064951	-2.85155	0.0659302	0.94845	0.999987	-6.19869	NOT
NC_030809.1_2497	0.0639339	-2.29391	0.161845	0.87395	0.999987	-6.19171	NOT
NC_030812.1_7426	0.059877	0.103753	0.15127	0.882117	0.999987	-6.53184	NOT
chi-miR-30a-3p	0.0579713	9.15992	0.238402	0.815337	0.999987	-7.17004	NOT
chi-miR-150	0.0569411	7.51474	0.155161	0.87911	0.999987	-7.11828	NOT
NW_017189851.1_35540	0.0568571	6.72728	0.0387761	0.969666	0.999987	-7.13672	NOT
chi-miR-129-5p	0.0552612	-2.02853	0.0597494	0.953276	0.999987	-6.26712	NOT
NC_030809.1_1901	0.0543431	-1.29337	0.100925	0.92117	0.999987	-6.39639	NOT
NC_030836.1_33663	0.0541248	0.639986	0.134631	0.894993	0.999987	-6.62258	NOT
NC_030808.1_1525	0.052405	-0.929216	0.0442318	0.965401	0.999987	-6.49271	NOT
chi-miR-126-5p	0.0513553	12.6722	0.169716	0.867882	0.999987	-7.28783	NOT
NC_030830.1_29154	0.0505624	0.0765435	0.04177	0.967325	0.999987	-6.64088	NOT
NC_030809.1_3204	0.0486268	-1.46878	0.0435941	0.965899	0.999987	-6.40656	NOT
chi-miR-335-3p	0.0457433	4.84617	0.0326353	0.974468	0.999987	-7.06097	NOT
chi-let-7a-5p	0.0444901	13.67	0.257864	0.800603	0.999987	-7.30389	NOT
NC_030818.1_15101	0.0414806	-0.333675	0.066493	0.948011	0.999987	-6.48773	NOT
NC_030818.1_15858	0.0414806	-0.333675	0.066493	0.948011	0.999987	-6.48773	NOT
NC_030830.1_29258	0.0390676	-1.92487	0.0514875	0.95973	0.999987	-6.24363	NOT
NW_017189516.1_34235	0.0390538	3.20447	0.112904	0.911855	0.999987	-6.90093	NOT
NC_030813.1_9442	0.036146	0.991793	0.0264104	0.979337	0.999987	-6.82947	NOT
NC_030819.1_16932	0.0353688	-0.686458	0.0487258	0.961888	0.999987	-6.44148	NOT
NC_030817.1_14373	0.0348386	-1.50446	0.0350697	0.972564	0.999987	-6.3768	NOT
chi-miR-708-3p	0.0328059	5.1768	0.0284532	0.977739	0.999987	-7.07582	NOT
chi-miR-331-5p	0.0326018	4.53569	0.0964677	0.92464	0.999987	-6.99172	NOT
NC_030830.1_29141	0.0274725	-1.66898	0.0513758	0.959818	0.999987	-6.32943	NOT
NC_030824.1_21986	0.0271048	7.88845	0.14513	0.886864	0.999987	-7.13257	NOT
NC_030808.1_1339	0.0267347	2.34193	0.0855697	0.93313	0.999987	-6.83173	NOT
NC_030816.1_13211	0.0267347	2.34193	0.0855697	0.93313	0.999987	-6.83173	NOT
chi-miR-23a	0.0266629	9.60937	0.0764051	0.940276	0.999987	-7.20795	NOT
chi-miR-128-3p	0.0261912	7.56935	0.0542025	0.957609	0.999987	-7.1346	NOT
chi-miR-361-3p	0.0257621	8.13891	0.0679183	0.946898	0.999987	-7.15395	NOT
NC_030812.1_8014	0.0256773	-1.36162	0.0238802	0.981316	0.999987	-6.34601	NOT
NC_030813.1_8803	0.0256773	-1.36162	0.0238802	0.981316	0.999987	-6.34601	NOT
NC_030823.1_20959	0.0251075	-1.30849	0.0606428	0.952579	0.999987	-6.29388	NOT
chi-miR-330-3p	0.024357	2.27424	0.0779491	0.939072	0.999987	-6.82566	NOT
NC_030822.1_19756	0.0217771	7.49228	0.0508858	0.960201	0.999987	-7.13151	NOT
chi-miR-411a-3p	0.0183499	4.63811	0.0823666	0.935627	0.999987	-6.9973	NOT
NC_030825.1_23386	0.0151555	3.78318	0.0518856	0.959419	0.999987	-6.94086	NOT
NC_030811.1_6125	0.0148286	2.18897	0.0652823	0.948956	0.999987	-6.81323	NOT
NC_030818.1_16131	0.0131379	1.18368	0.0392182	0.96932	0.999987	-6.71152	NOT
NC_030823.1_20683	0.0131282	-2.02487	0.0209785	0.983586	0.999987	-6.23777	NOT
chi-miR-1271-5p	0.0129541	5.91468	0.055855	0.956318	0.999987	-7.06673	NOT
chi-miR-2331	0.0129458	-1.73762	0.0162694	0.98727	0.999987	-6.28902	NOT
NC_030826.1_25632	0.0126461	-0.134368	0.0255874	0.97998	0.999987	-6.4893	NOT
NW_017189516.1_34431	0.0118695	1.14665	0.0158878	0.987568	0.999987	-6.7606	NOT
chi-miR-24-5p	0.00947698	3.44487	0.020465	0.983987	0.999987	-6.93962	NOT
chi-miR-148b-3p	0.00777403	10.6683	0.0159889	0.987489	0.999987	-7.24835	NOT
chi-miR-217-5p	0.00622849	-0.263005	0.00379014	0.997034	0.999987	-6.68688	NOT
chi-miR-96	0.00551109	4.75453	0.00336499	0.997367	0.999987	-7.05054	NOT
NC_030832.1_31111	0.00423895	2.71934	0.0104554	0.991819	0.999987	-6.87977	NOT
chi-miR-192-5p	0.00374276	10.0916	0.0265639	0.979216	0.999987	-7.22016	NOT
NC_030818.1_15349	0.00237549	-1.99992	0.00363103	0.997159	0.999987	-6.22117	NOT
chi-miR-656	0.00230323	1.43572	0.00387076	0.996971	0.999987	-6.75892	NOT
chi-miR-338-5p	0.00177912	1.24286	0.00245023	0.998083	0.999987	-6.80418	NOT
chi-miR-30e-5p	-3.24606e-06	11.4578	-1.71715e-05	0.999987	0.999987	-7.26521	NOT
chi-miR-105b-5p	-0.000117762	-2.55578	-0.000143096	0.999888	0.999987	-6.21342	NOT
chi-miR-340-5p	-0.000280244	8.75816	-0.000956622	0.999251	0.999987	-7.17768	NOT
chi-miR-125a-5p	-0.00251082	10.5745	-0.0103714	0.991885	0.999987	-7.2391	NOT
chi-miR-224-3p	-0.00260535	-0.590623	-0.00508558	0.996021	0.999987	-6.40462	NOT
NC_030822.1_19803	-0.00594992	2.51958	-0.0133788	0.989531	0.999987	-6.8696	NOT
chi-miR-140-3p	-0.00647884	8.92232	-0.018894	0.985216	0.999987	-7.18372	NOT
chi-miR-504	-0.00680124	3.92314	-0.0181464	0.985801	0.999987	-6.96133	NOT
NC_030816.1_12976	-0.00993498	-1.53181	-0.0183076	0.985675	0.999987	-6.37548	NOT
NC_030808.1_1313	-0.00993869	2.98297	-0.0112417	0.991204	0.999987	-6.90865	NOT
chi-miR-188-3p	-0.0109084	-0.357857	-0.0324048	0.974648	0.999987	-6.436	NOT
NC_030812.1_8102	-0.0109913	-0.629739	-0.0174178	0.986371	0.999987	-6.47819	NOT
NC_030813.1_9300	-0.0110045	3.05651	-0.0301867	0.976383	0.999987	-6.89743	NOT
chi-miR-494	-0.0134155	5.24578	-0.00848853	0.993358	0.999987	-7.07353	NOT
chi-let-7e-3p	-0.0140661	2.39694	-0.0394396	0.969147	0.999987	-6.85811	NOT
NC_030826.1_25227	-0.0149379	-3.52065	-0.0229135	0.982072	0.999987	-6.19223	NOT
chi-let-7g-5p	-0.0149928	13.8155	-0.0540708	0.957712	0.999987	-7.34341	NOT
NC_030812.1_7237	-0.0153187	0.173095	-0.0210407	0.983537	0.999987	-6.66776	NOT
NC_030832.1_30588	-0.0192388	4.57291	-0.0156514	0.987753	0.999987	-7.0393	NOT
chi-miR-499-5p	-0.0212249	5.5252	-0.0610423	0.952267	0.999987	-7.05344	NOT
chi-miR-155-5p	-0.0249598	8.35439	-0.0727825	0.943102	0.999987	-7.1666	NOT
NC_030826.1_24545	-0.0266143	7.86317	-0.0286619	0.977575	0.999987	-7.16218	NOT
chi-let-7d-3p	-0.0295758	5.66366	-0.141325	0.889809	0.999987	-7.04704	NOT
NC_030822.1_19962	-0.0331339	-0.0489053	-0.026247	0.979464	0.999987	-6.62927	NOT
NC_030811.1_6576	-0.0332634	2.08892	-0.0575519	0.954993	0.999987	-6.90732	NOT
chi-let-7b-5p	-0.0333954	12.2301	-0.145096	0.886891	0.999987	-7.28841	NOT
NC_030826.1_25741	-0.0334925	-0.467989	-0.0287876	0.977477	0.999987	-6.5601	NOT
NC_030832.1_31212	-0.037628	-0.095242	-0.0496283	0.961183	0.999987	-6.60144	NOT
NC_030808.1_43	-0.0389577	1.61533	-0.0923214	0.927869	0.999987	-6.74173	NOT
NC_030832.1_31211	-0.0401816	0.132387	-0.051137	0.960004	0.999987	-6.64066	NOT
chi-let-7i-5p	-0.0406451	13.1434	-0.0151884	0.988116	0.999987	-7.36428	NOT
chi-miR-126-3p	-0.0410655	13.3117	-0.133926	0.89554	0.999987	-7.31904	NOT
chi-miR-758	-0.0419198	3.4321	-0.139072	0.891553	0.999987	-6.90635	NOT
NC_030828.1_27040	-0.0434733	0.782097	-0.0313704	0.975457	0.999987	-6.75175	NOT
NC_030812.1_7668	-0.043814	0.773159	-0.0418211	0.967285	0.999987	-6.76329	NOT
NC_030813.1_8818	-0.0449174	2.10269	-0.134953	0.894744	0.999987	-6.80459	NOT
chi-miR-3432-5p	-0.0452332	5.30311	-0.0579109	0.954712	0.999987	-7.10904	NOT
chi-miR-143-5p	-0.0456191	6.0416	-0.0232608	0.9818	0.999987	-7.11246	NOT
chi-miR-363-3p	-0.0462084	4.17071	-0.184913	0.856189	0.999987	-6.96362	NOT
NC_030827.1_26445	-0.0462973	0.802988	-0.0825775	0.935462	0.999987	-6.72142	NOT
chi-miR-411b-5p	-0.0483703	1.4597	-0.0402241	0.968534	0.999987	-6.80152	NOT
NC_030827.1_26517	-0.0490492	1.08252	-0.191144	0.851406	0.999987	-6.66426	NOT
chi-miR-362-5p	-0.0492336	4.76347	-0.179119	0.860643	0.999987	-6.9961	NOT
NC_030817.1_14479	-0.0505004	-1.78014	-0.128523	0.899729	0.999987	-6.24551	NOT
NC_030816.1_12705	-0.0515732	1.55194	-0.0689158	0.94612	0.999987	-6.86131	NOT
NC_030814.1_10611	-0.0529108	3.64733	-0.119502	0.90673	0.999987	-6.93315	NOT
chi-miR-7-5p	-0.0533543	7.33438	-0.0197708	0.984531	0.999987	-7.22644	NOT
NC_030834.1_32156	-0.0539319	5.02608	-0.187044	0.854553	0.999987	-7.01051	NOT
NC_030810.1_4496	-0.0542358	-3.83394	-0.0985611	0.923011	0.999987	-6.18732	NOT
NW_017189517.1_35015	-0.0544913	-1.92346	-0.0355905	0.972157	0.999987	-6.47961	NOT
NC_030815.1_11660	-0.0545149	-1.44413	-0.0473764	0.962943	0.999987	-6.41103	NOT
NW_017189516.1_34430	-0.0545174	0.224389	-0.077366	0.939526	0.999987	-6.61242	NOT
NC_030820.1_17538	-0.0545228	-1.95639	-0.0916486	0.928393	0.999987	-6.38845	NOT
chi-miR-3955-3p	-0.0545279	-1.48836	-0.0503869	0.96059	0.999987	-6.37095	NOT
NC_030831.1_29992	-0.0545325	4.41771	-0.0459648	0.964046	0.999987	-7.01189	NOT
NC_030808.1_1383	-0.0545651	-1.73695	-0.0947511	0.925977	0.999987	-6.3229	NOT
NC_030828.1_27534	-0.0545721	2.2528	-0.163943	0.872331	0.999987	-6.94691	NOT
chi-miR-2404	-0.054614	-1.94365	-0.0673274	0.947359	0.999987	-6.27754	NOT
NC_030809.1_3142	-0.0546346	0.56726	-0.0624933	0.951133	0.999987	-6.66685	NOT
NW_017189517.1_34755	-0.0546346	0.461595	-0.0552681	0.956777	0.999987	-6.6673	NOT
chi-miR-135b-5p	-0.0546649	-2.4322	-0.0928869	0.927429	0.999987	-6.22605	NOT
NC_030819.1_16912	-0.0546723	-3.74204	-0.0814569	0.936336	0.999987	-6.18891	NOT
NW_017189740.1_35465	-0.0546936	-3.52805	-0.0589678	0.953887	0.999987	-6.18843	NOT
NC_030809.1_3244	-0.0547387	-2.79806	-0.125496	0.902077	0.999987	-6.2007	NOT
NC_030832.1_30817	-0.0547759	-2.99223	-0.0941928	0.926412	0.999987	-6.19264	NOT
NC_030812.1_7235	-0.0547759	-3.27199	-0.0892436	0.930267	0.999987	-6.19311	NOT
NC_030828.1_27306	-0.0547759	-3.26532	-0.0643001	0.949723	0.999987	-6.19509	NOT
chi-miR-363-5p	-0.0547759	-3.47522	-0.0641994	0.949801	0.999987	-6.1951	NOT
NC_030818.1_16313	-0.0547759	-3.38154	-0.0440125	0.965572	0.999987	-6.19623	NOT
NC_030825.1_23675	-0.0547759	-3.0621	-0.0802743	0.937258	0.999987	-6.1939	NOT
NW_017189516.1_34356	-0.0547759	-3.30435	-0.0599918	0.953087	0.999987	-6.19537	NOT
NC_030808.1_1081	-0.0547759	-3.81151	-0.0583659	0.954357	0.999987	-6.19547	NOT
NC_030825.1_24041	-0.0547759	-3.37524	-0.0492773	0.961458	0.999987	-6.19597	NOT
NC_030830.1_29604	-0.0547759	-3.33508	-0.0447903	0.964964	0.999987	-6.19619	NOT
NC_030809.1_2740	-0.0547933	-4.1603	-0.0810973	0.936617	0.999987	-6.18754	NOT
NC_030814.1_9628	-0.0547933	-3.51765	-0.0860099	0.932787	0.999987	-6.18711	NOT
NC_030808.1_880	-0.0547933	-3.71521	-0.0849494	0.933614	0.999987	-6.18721	NOT
NC_030814.1_9992	-0.0547933	-3.55001	-0.084535	0.933936	0.999987	-6.18724	NOT
NC_030836.1_33531	-0.0547933	-3.50088	-0.0803077	0.937232	0.999987	-6.1876	NOT
NC_030828.1_26799	-0.0547933	-4.22572	-0.0777308	0.939242	0.999987	-6.18781	NOT
NC_030828.1_26800	-0.0547933	-4.22572	-0.0777308	0.939242	0.999987	-6.18781	NOT
NC_030836.1_33253	-0.0547933	-4.14423	-0.0752818	0.941152	0.999987	-6.18801	NOT
NC_030820.1_17781	-0.0547933	-3.70781	-0.0625326	0.951103	0.999987	-6.18891	NOT
NC_030824.1_22102	-0.0547933	-3.76434	-0.062432	0.951181	0.999987	-6.18892	NOT
NC_030814.1_9693	-0.0547933	-3.91914	-0.117203	0.908515	0.999987	-6.18384	NOT
NC_030815.1_12594	-0.0547933	-4.01439	-0.11066	0.913599	0.999987	-6.18461	NOT
NC_030814.1_10166	-0.0547933	-4.22572	-0.0809498	0.936732	0.999987	-6.18755	NOT
NC_030808.1_871	-0.0547933	-4.10629	-0.0802698	0.937262	0.999987	-6.18761	NOT
NC_030817.1_14672	-0.0547933	-4.08699	-0.0779626	0.939061	0.999987	-6.18779	NOT
NW_017189674.1_35393	-0.0547933	-4.08699	-0.0761389	0.940484	0.999987	-6.18794	NOT
NC_030828.1_26854	-0.0547933	-4.07393	-0.0732774	0.942716	0.999987	-6.18816	NOT
NC_030834.1_32379	-0.0547933	-3.7967	-0.0698633	0.94538	0.999987	-6.18841	NOT
NC_030815.1_12523	-0.0547933	-4.22572	-0.0677493	0.94703	0.999987	-6.18856	NOT
NC_030833.1_31814	-0.0547933	-3.91914	-0.0661315	0.948293	0.999987	-6.18868	NOT
NC_030818.1_16092	-0.0547933	-3.96827	-0.0653413	0.94891	0.999987	-6.18873	NOT
NC_030828.1_27464	-0.0547933	-3.91914	-0.0645594	0.94952	0.999987	-6.18878	NOT
NC_030814.1_10851	-0.0547933	-4.09426	-0.0616282	0.951809	0.999987	-6.18897	NOT
NC_030823.1_21721	-0.0547933	-4.10773	-0.0550075	0.95698	0.999987	-6.18937	NOT
NC_030829.1_28201	-0.0547933	-3.9515	-0.118515	0.907496	0.999987	-6.18368	NOT
NC_030813.1_8786	-0.0547933	-3.97567	-0.0908152	0.929043	0.999987	-6.18667	NOT
NC_030813.1_9369	-0.0547933	-3.97567	-0.0908152	0.929043	0.999987	-6.18667	NOT
NC_030809.1_2899	-0.0547933	-4.33139	-0.0700842	0.945208	0.999987	-6.1884	NOT
NC_030808.1_1630	-0.0547933	-3.89418	-0.0651555	0.949055	0.999987	-6.18874	NOT
NC_030825.1_23052	-0.0547933	-4.21196	-0.0619812	0.951533	0.999987	-6.18895	NOT
NC_030814.1_10131	-0.0547991	-4.69115	-0.0710237	0.944475	0.999987	-6.19463	NOT
NC_030808.1_1554	-0.0547991	-4.93957	-0.0651244	0.949079	0.999987	-6.19505	NOT
NC_030828.1_26853	-0.0547991	-4.83775	-0.0849626	0.933603	0.999987	-6.19351	NOT
NC_030815.1_11447	-0.0547991	-4.62643	-0.0757826	0.940762	0.999987	-6.19427	NOT
NC_030815.1_11834	-0.0547991	-4.72098	-0.0703838	0.944974	0.999987	-6.19468	NOT
NC_030825.1_23512	-0.0548618	-3.2676	-0.060187	0.952935	0.999987	-6.19256	NOT
chi-miR-412-3p	-0.0548618	-3.66608	-0.0909965	0.928901	0.999987	-6.19015	NOT
NC_030808.1_867	-0.0548799	-3.15295	-0.0677286	0.947046	0.999987	-6.20095	NOT
NC_030812.1_6784	-0.0549064	-3.68772	-0.0673509	0.947341	0.999987	-6.1892	NOT
NC_030826.1_25649	-0.0549522	-3.59278	-0.0744077	0.941834	0.999987	-6.18948	NOT
NC_030826.1_25425	-0.0553663	3.40467	-0.146786	0.885583	0.999987	-7.03147	NOT
chi-miR-99a-5p	-0.0557046	12.6047	-0.0251645	0.980311	0.999987	-7.36888	NOT
NC_030813.1_9463	-0.0574368	3.03132	-0.126418	0.901361	0.999987	-6.8994	NOT
chi-miR-1	-0.05744	6.76231	-0.0578458	0.954763	0.999987	-7.18621	NOT
NC_030817.1_14005	-0.0577209	-1.97291	-0.0444646	0.965219	0.999987	-6.29344	NOT
chi-let-7f-5p	-0.0579886	14.5301	-0.309553	0.761873	0.999987	-7.31605	NOT
NC_030810.1_3611	-0.0584048	-0.650347	-0.157032	0.877665	0.999987	-6.37697	NOT
chi-miR-218	-0.0594341	6.36017	-0.0410219	0.96791	0.999987	-7.12784	NOT
NC_030815.1_12105	-0.0611058	2.8038	-0.154839	0.879359	0.999987	-6.98472	NOT
NC_030826.1_25149	-0.0645139	4.79345	-0.179745	0.860161	0.999987	-7.01791	NOT
NC_030826.1_25150	-0.0653473	4.64565	-0.185652	0.855622	0.999987	-7.00676	NOT
chi-miR-455-3p	-0.0655239	5.25931	-0.264421	0.795657	0.999987	-7.00858	NOT
chi-miR-328-3p	-0.0661505	6.28524	-0.0880709	0.931181	0.999987	-7.08431	NOT
chi-miR-708-5p	-0.0670084	3.54082	-0.0942074	0.9264	0.999987	-7.01054	NOT
NC_030810.1_4233	-0.0671347	6.09091	-0.34422	0.73626	0.999987	-7.01107	NOT
NC_030823.1_21582	-0.0696284	1.20143	-0.124781	0.902631	0.999987	-6.77312	NOT
chi-miR-493-3p	-0.0701049	7.20886	-0.124732	0.90267	0.999987	-7.11467	NOT
chi-miR-145-3p	-0.0701348	8.88735	-0.109389	0.914587	0.999987	-7.18595	NOT
chi-miR-1468-5p	-0.0707747	9.16689	-0.250322	0.806304	0.999987	-7.15524	NOT
NC_030811.1_6517	-0.0708359	1.82981	-0.098569	0.923004	0.999987	-6.88061	NOT
NC_030824.1_22051	-0.0733431	3.72736	-0.0480411	0.962424	0.999987	-6.98184	NOT
NC_030829.1_27831	-0.0737035	1.34412	-0.0985564	0.923014	0.999987	-6.83909	NOT
NC_030823.1_21410	-0.0737035	1.33614	-0.0963751	0.924712	0.999987	-6.83931	NOT
chi-miR-196b	-0.0742641	6.65706	-0.310098	0.761468	0.999987	-7.04572	NOT
NC_030814.1_10444	-0.0747708	-0.187813	-0.0730454	0.942897	0.999987	-6.56828	NOT
NC_030810.1_4307	-0.0747708	-0.185998	-0.0728975	0.943012	0.999987	-6.56829	NOT
NC_030810.1_4768	-0.0747708	-0.185998	-0.0728975	0.943012	0.999987	-6.56829	NOT
NC_030815.1_11527	-0.0756538	-0.0434072	-0.0854643	0.933212	0.999987	-6.55664	NOT
NC_030817.1_14555	-0.0762251	1.80946	-0.241001	0.813365	0.999987	-6.75479	NOT
chi-miR-140-5p	-0.0763594	5.20303	-0.137698	0.892617	0.999987	-7.03987	NOT
chi-miR-374b-5p	-0.0764169	7.94682	-0.251657	0.805294	0.999987	-7.1248	NOT
chi-miR-206	-0.0796487	-0.441875	-0.106817	0.916587	0.999987	-6.67269	NOT
chi-miR-1248-5p	-0.0820321	0.341636	-0.125325	0.902209	0.999987	-6.65235	NOT
chi-miR-379-5p	-0.0828822	8.85849	-0.163031	0.873035	0.999987	-7.17382	NOT
chi-miR-27a-5p	-0.082952	3.78898	-0.0692883	0.945829	0.999987	-6.9742	NOT
chi-miR-27a-3p	-0.0839526	10.4631	-0.236782	0.816566	0.999987	-7.20691	NOT
NC_030827.1_26289	-0.0846597	7.46766	-0.389208	0.703508	0.999987	-7.04546	NOT
NC_030825.1_22961	-0.086115	-0.113417	-0.209347	0.837466	0.999987	-6.4644	NOT
chi-miR-374a-5p	-0.0879671	7.89308	-0.497307	0.627389	0.999987	-7.01441	NOT
chi-miR-379-3p	-0.0879906	4.32496	-0.292075	0.774901	0.999987	-6.93758	NOT
NC_030810.1_4355	-0.0891338	1.91902	-0.228474	0.822881	0.999987	-6.75878	NOT
NC_030823.1_21029	-0.0923983	2.35137	-0.178091	0.861434	0.999987	-6.83295	NOT
NC_030823.1_21650	-0.0923983	2.35137	-0.178091	0.861434	0.999987	-6.83295	NOT
chi-miR-15a-5p	-0.0927043	7.10002	-0.438462	0.668347	0.999987	-7.00941	NOT
NC_030817.1_14238	-0.0934923	8.90623	-0.535899	0.6012	0.999987	-7.02796	NOT
NC_030830.1_29598	-0.0938508	-2.18554	-0.127698	0.900369	0.999987	-6.20624	NOT
NC_030830.1_29669	-0.0959467	-1.32656	-0.112206	0.912398	0.999987	-6.29247	NOT
NC_030825.1_24037	-0.0960934	-3.15844	-0.0771845	0.939668	0.999987	-6.19968	NOT
chi-miR-2284c	-0.097265	-1.05733	-0.19409	0.849146	0.999987	-6.33155	NOT
NC_030812.1_7001	-0.0982353	-1.09582	-0.401744	0.694487	0.999987	-6.58337	NOT
chi-miR-532-5p	-0.0988321	8.61177	-0.560973	0.584485	0.999987	-7.00356	NOT
NC_030825.1_23366	-0.0992902	-2.2021	-0.223303	0.826817	0.999987	-6.19076	NOT
chi-miR-193b-5p	-0.0994226	-0.941134	-0.244273	0.810884	0.999987	-6.39303	NOT
chi-miR-1839	-0.0997295	6.9316	-0.314202	0.758421	0.999987	-7.05882	NOT
chi-miR-495-3p	-0.099825	4.64445	-0.226341	0.824504	0.999987	-6.98625	NOT
NC_030816.1_13311	-0.101012	2.29059	-0.11304	0.911749	0.999987	-6.87061	NOT
chi-miR-105a	-0.101087	-1.04014	-0.119256	0.906921	0.999987	-6.61632	NOT
chi-miR-188-5p	-0.101265	2.19625	-0.22236	0.827536	0.999987	-6.78278	NOT
NC_030828.1_26957	-0.102027	3.03348	-0.115607	0.909754	0.999987	-6.95171	NOT
NC_030813.1_8939	-0.102073	5.12902	-0.261797	0.797636	0.999987	-7.0015	NOT
chi-miR-106a-5p	-0.102272	2.44686	-0.279476	0.784336	0.999987	-6.82023	NOT
chi-miR-1306-3p	-0.102579	-0.178296	-0.15625	0.878269	0.999987	-6.54159	NOT
chi-miR-543-3p	-0.103066	3.57803	-0.182712	0.857881	0.999987	-6.9307	NOT
chi-miR-199a-5p	-0.103552	9.44985	-0.24072	0.813578	0.999987	-7.17822	NOT
chi-miR-301a-5p	-0.105454	0.377821	-0.171889	0.866208	0.999987	-6.5983	NOT
chi-miR-342-3p	-0.111405	8.14237	-0.397213	0.697742	0.999987	-7.07012	NOT
NC_030809.1_2001	-0.112424	0.0248116	-0.227187	0.82386	0.999987	-6.50916	NOT
NC_030817.1_14414	-0.114416	1.69488	-0.0692213	0.945881	0.999987	-6.86652	NOT
chi-miR-369-5p	-0.115107	3.99465	-0.411715	0.687347	0.999987	-6.86695	NOT
chi-miR-24-3p	-0.11586	10.1793	-0.275385	0.787408	0.999987	-7.1885	NOT
chi-miR-3959-5p	-0.116112	7.55638	-0.258876	0.79984	0.999987	-7.09889	NOT
NC_030831.1_29819	-0.117138	0.921307	-0.326699	0.749166	0.999987	-6.61185	NOT
chi-miR-500-3p	-0.117929	7.39483	-0.603842	0.55648	0.999987	-6.93095	NOT
NC_030828.1_27570	-0.118665	0.52477	-0.124771	0.90264	0.999987	-6.66946	NOT
chi-miR-122	-0.118916	0.619685	-0.123918	0.903301	0.999987	-6.83298	NOT
NC_030825.1_23224	-0.121466	6.93497	-0.667686	0.51617	0.999987	-6.87098	NOT
chi-miR-101-3p	-0.122414	11.6624	-0.44884	0.661037	0.999987	-7.16564	NOT
chi-miR-382-3p	-0.123361	4.3118	-0.185945	0.855397	0.999987	-6.99074	NOT
NC_030814.1_10642	-0.125618	-1.56362	-0.145407	0.88665	0.999987	-6.41921	NOT
NC_030819.1_16783	-0.125618	-1.56362	-0.145407	0.88665	0.999987	-6.41921	NOT
NC_030823.1_21435	-0.126212	-0.0948519	-0.171176	0.866756	0.999987	-6.51052	NOT
chi-miR-455-5p	-0.126545	7.91391	-0.240415	0.813809	0.999987	-7.12497	NOT
chi-let-7c-5p	-0.128133	10.9271	-0.257014	0.801246	0.999987	-7.23445	NOT
NC_030829.1_28251	-0.129423	-1.44948	-0.346299	0.734734	0.999987	-6.3364	NOT
chi-miR-145-5p	-0.132557	10.849	-0.200675	0.8441	0.999987	-7.23125	NOT
chi-miR-655	-0.132735	4.37629	-0.254084	0.803459	0.999987	-6.95638	NOT
chi-miR-450-3p	-0.133874	-1.61629	-0.140892	0.890144	0.999987	-6.35358	NOT
chi-miR-340-3p	-0.134598	5.78466	-0.443975	0.66446	0.999987	-6.96013	NOT
NC_030823.1_21436	-0.135918	-0.113874	-0.187725	0.85403	0.999987	-6.5031	NOT
chi-miR-361-5p	-0.136687	6.16051	-0.609894	0.552586	0.999987	-6.88228	NOT
chi-miR-15b-3p	-0.137506	2.46911	-0.442253	0.665673	0.999987	-6.73862	NOT
NC_030815.1_11471	-0.139669	-1.46118	-0.305361	0.764991	0.999987	-6.32828	NOT
NC_030829.1_28252	-0.139828	-0.690118	-0.388531	0.703996	0.999987	-6.46336	NOT
NC_030812.1_7766	-0.141029	-1.39427	-0.121086	0.9055	0.999987	-6.33599	NOT
chi-let-7e-5p	-0.142647	8.80149	-0.852879	0.409373	0.992352	-6.80216	NOT
chi-miR-99b-5p	-0.142882	9.29534	-0.480455	0.638996	0.999987	-7.07296	NOT
chi-miR-2284e	-0.143282	-1.97614	-0.211006	0.836198	0.999987	-6.20274	NOT
chi-miR-125b-5p	-0.144554	10.956	-0.654658	0.524256	0.999987	-7.03553	NOT
NC_030818.1_16319	-0.145447	1.63102	-0.28071	0.78341	0.999987	-6.74292	NOT
chi-miR-3955-5p	-0.146185	2.60829	-0.390754	0.702393	0.999987	-6.77816	NOT
NC_030825.1_23311	-0.148904	-1.45983	-0.168441	0.868864	0.999987	-6.23991	NOT
NC_030826.1_25810	-0.14968	-2.20018	-0.220375	0.829048	0.999987	-6.2093	NOT
NC_030829.1_28089	-0.15067	1.44162	-0.516539	0.614269	0.999987	-6.599	NOT
chi-miR-323b	-0.150672	3.15353	-0.39473	0.699528	0.999987	-6.80986	NOT
chi-miR-34b-5p	-0.150833	-0.0396793	-0.158439	0.876578	0.999987	-6.68235	NOT
NW_017189674.1_35389	-0.151317	-1.39754	-0.158469	0.876555	0.999987	-6.43708	NOT
NC_030826.1_25514	-0.151996	-2.31299	-0.150929	0.88238	0.999987	-6.22264	NOT
chi-miR-99b-3p	-0.153983	3.04089	-0.511569	0.617647	0.999987	-6.7633	NOT
NC_030822.1_20500	-0.154903	-0.804017	-0.16911	0.868349	0.999987	-6.42914	NOT
chi-miR-9-3p	-0.156438	-1.79814	-0.282939	0.781739	0.999987	-6.27071	NOT
NC_030834.1_32201	-0.15914	-0.0208343	-0.395049	0.699299	0.999987	-6.42509	NOT
NC_030825.1_23433	-0.160367	1.1633	-0.428226	0.675591	0.999987	-6.60566	NOT
NC_030833.1_31459	-0.160434	-1.53614	-0.316535	0.75669	0.999987	-6.24185	NOT
NC_030836.1_33332	-0.160976	-1.44581	-0.23205	0.820161	0.999987	-6.30698	NOT
NC_030836.1_33501	-0.162298	-1.8665	-0.147862	0.884751	0.999987	-6.34437	NOT
chi-miR-493-5p	-0.163025	6.96245	-0.211861	0.835545	0.999987	-7.09898	NOT
chi-miR-133a-3p	-0.165355	6.30789	-0.325296	0.750203	0.999987	-7.02507	NOT
chi-miR-199a-3p	-0.166859	10.9214	-0.320365	0.753852	0.999987	-7.22729	NOT
chi-miR-130a-5p	-0.166914	-0.522283	-0.359007	0.725432	0.999987	-6.40086	NOT
chi-miR-376c-3p	-0.16717	4.04767	-0.541051	0.597746	0.999987	-6.80523	NOT
chi-miR-199b-3p	-0.167621	10.9091	-0.31896	0.754892	0.999987	-7.22768	NOT
chi-miR-199c-3p	-0.167621	10.9091	-0.31896	0.754892	0.999987	-7.22768	NOT
chi-miR-1306-5p	-0.168179	1.70577	-0.560322	0.584916	0.999987	-6.60404	NOT
chi-miR-143-3p	-0.169022	16.5814	-0.521795	0.610707	0.999987	-7.28232	NOT
chi-miR-374a-3p	-0.169172	7.81475	-0.541077	0.597728	0.999987	-6.988	NOT
chi-miR-100-5p	-0.170701	10.4169	-0.461562	0.652127	0.999987	-7.13708	NOT
NC_030809.1_2161	-0.176168	-3.46333	-0.186424	0.855029	0.999987	-6.17628	NOT
NC_030819.1_17406	-0.176192	-2.81981	-0.322873	0.751995	0.999987	-6.15796	NOT
NC_030815.1_12540	-0.176192	-3.3649	-0.210535	0.836559	0.999987	-6.1888	NOT
chi-miR-1307-3p	-0.17892	5.14491	-0.906413	0.381433	0.962495	-6.60968	NOT
chi-miR-20b	-0.17912	2.44434	-0.661786	0.519823	0.999987	-6.63668	NOT
chi-miR-196a	-0.180267	5.90849	-0.594174	0.562731	0.999987	-6.89797	NOT
chi-miR-98-5p	-0.181011	9.88244	-0.792884	0.442268	0.999987	-6.88463	NOT
chi-miR-17-3p	-0.181073	3.72887	-0.856198	0.407602	0.992352	-6.55589	NOT
NC_030815.1_11664	-0.181981	-0.779199	-0.29727	0.771021	0.999987	-6.41185	NOT
chi-miR-34c-5p	-0.186294	2.24121	-0.212578	0.834997	0.999987	-6.91991	NOT
NC_030825.1_23181	-0.18779	-1.29889	-0.305994	0.76452	0.999987	-6.27612	NOT
chi-miR-199b-5p	-0.188559	9.81678	-0.703479	0.494332	0.999987	-6.96284	NOT
chi-miR-199c-5p	-0.188559	9.81678	-0.703479	0.494332	0.999987	-6.96284	NOT
NC_030825.1_23434	-0.190847	1.09518	-0.546798	0.593905	0.999987	-6.53412	NOT
chi-miR-26a-5p	-0.191746	15.277	-0.6048	0.555862	0.999987	-7.19749	NOT
chi-miR-16a-5p	-0.191971	11.2005	-0.887766	0.391013	0.965818	-6.84848	NOT
chi-miR-147-5p	-0.192816	-1.97109	-0.269043	0.792177	0.999987	-6.32316	NOT
chi-miR-10a-3p	-0.19361	1.68308	-0.712258	0.489061	0.999987	-6.55448	NOT
NC_030809.1_2343	-0.197107	-2.86684	-0.196178	0.847546	0.999987	-6.17402	NOT
NC_030820.1_18267	-0.202858	-2.18989	-0.235262	0.817721	0.999987	-6.20502	NOT
chi-miR-10b-3p	-0.205024	3.45786	-0.733702	0.47633	0.999987	-6.65516	NOT
chi-miR-425-5p	-0.205266	5.74262	-0.884208	0.39286	0.965818	-6.65661	NOT
chi-miR-485-5p	-0.208345	2.37933	-0.787397	0.445359	0.999987	-6.51818	NOT
NW_017189517.1_34964	-0.209545	-1.76274	-0.332486	0.744895	0.999987	-6.18202	NOT
NC_030812.1_7616	-0.212124	2.31789	-0.449107	0.66085	0.999987	-6.72792	NOT
NC_030828.1_27618	-0.214102	0.574001	-0.438613	0.66824	0.999987	-6.53543	NOT
NC_030836.1_33170	-0.216205	-3.48458	-0.1848	0.856276	0.999987	-6.17274	NOT
NC_030824.1_22189	-0.216666	-4.13534	-0.200014	0.844606	0.999987	-6.1709	NOT
NC_030811.1_5796	-0.216741	-3.06854	-0.22011	0.82925	0.999987	-6.17347	NOT
NC_030826.1_24445	-0.216862	-3.37099	-0.445967	0.663058	0.999987	-6.09644	NOT
NC_030821.1_19499	-0.216862	-3.1573	-0.248584	0.807619	0.999987	-6.1666	NOT
chi-miR-365-3p	-0.222158	5.39518	-0.567591	0.580114	0.999987	-6.87673	NOT
chi-miR-33a-3p	-0.223562	1.5491	-0.707721	0.491781	0.999987	-6.48897	NOT
chi-miR-221-3p	-0.227321	7.51891	-1.16927	0.263569	0.782287	-6.43839	NOT
chi-miR-25-3p	-0.22885	11.023	-0.956557	0.356477	0.927515	-6.77828	NOT
chi-miR-382-5p	-0.229653	4.59981	-0.341362	0.738359	0.999987	-6.96845	NOT
NC_030826.1_24345	-0.231192	-3.80583	-0.195527	0.848045	0.999987	-6.17067	NOT
NC_030829.1_28063	-0.232155	-4.12746	-0.181406	0.858885	0.999987	-6.17341	NOT
NC_030836.1_33371	-0.233404	-0.710513	-0.522417	0.610286	0.999987	-6.2441	NOT
chi-miR-106b-3p	-0.233893	6.67452	-1.15359	0.269714	0.794947	-6.42067	NOT
NC_030832.1_30780	-0.236538	-2.91282	-0.267708	0.793181	0.999987	-6.15523	NOT
chi-miR-20a-5p	-0.238922	8.34034	-0.949214	0.360058	0.931494	-6.69908	NOT
chi-miR-409-5p	-0.239582	5.16065	-0.484297	0.636341	0.999987	-6.91368	NOT
NC_030826.1_24432	-0.240146	-3.03365	-0.178243	0.861317	0.999987	-6.19358	NOT
chi-miR-23b-5p	-0.241425	-0.156514	-0.570696	0.578069	0.999987	-6.36447	NOT
chi-miR-329b-3p	-0.243814	3.08158	-0.4728	0.644301	0.999987	-6.79461	NOT
chi-miR-874-5p	-0.24663	0.204743	-0.588037	0.566719	0.999987	-6.34706	NOT
chi-miR-30e-3p	-0.251551	7.88521	-1.28418	0.221795	0.715879	-6.31191	NOT
NC_030810.1_5154	-0.251731	1.74949	-0.306323	0.764275	0.999987	-6.70708	NOT
chi-miR-377	-0.253802	-1.15378	-0.498546	0.62654	0.999987	-6.20718	NOT
NC_030819.1_16860	-0.254722	5.20741	-0.759649	0.461201	0.999987	-6.73436	NOT
chi-miR-195-5p	-0.255158	4.9858	-1.16631	0.26472	0.782287	-6.32947	NOT
chi-miR-324-3p	-0.255855	1.83983	-1.03849	0.318225	0.875704	-6.23096	NOT
chi-miR-214-5p	-0.268244	3.89593	-0.631498	0.538809	0.999987	-6.76177	NOT
chi-miR-10a-5p	-0.268501	11.9149	-0.655229	0.5239	0.999987	-7.05168	NOT
chi-miR-329a-3p	-0.26881	-1.48771	-0.255251	0.802577	0.999987	-6.32326	NOT
chi-miR-374b-3p	-0.269517	4.13616	-0.516322	0.614416	0.999987	-6.83196	NOT
chi-miR-544-5p	-0.271342	0.699534	-0.318449	0.755271	0.999987	-6.62409	NOT
NC_030810.1_4037	-0.276474	-1.15448	-0.259504	0.799366	0.999987	-6.34011	NOT
NC_030833.1_31917	-0.282135	-2.77708	-0.33936	0.739831	0.999987	-6.2074	NOT
chi-miR-502b-5p	-0.285604	0.644994	-0.633469	0.537561	0.999987	-6.40996	NOT
chi-miR-133a-5p	-0.286468	-0.82761	-0.259243	0.799563	0.999987	-6.46182	NOT
chi-miR-30c-3p	-0.287773	2.25773	-1.07571	0.30188	0.853801	-6.23476	NOT
chi-miR-487b-3p	-0.291067	4.89237	-0.906162	0.38156	0.962495	-6.58904	NOT
NC_030819.1_17144	-0.293219	-1.20243	-0.414665	0.68524	0.999987	-6.27847	NOT
chi-miR-221-5p	-0.295272	3.95657	-0.247117	0.80873	0.999987	-6.97865	NOT
NC_030820.1_18336	-0.297007	-0.506405	-0.473486	0.643825	0.999987	-6.42717	NOT
chi-miR-146b-5p	-0.298109	13.2091	-0.441122	0.66647	0.999987	-7.22358	NOT
chi-miR-767	-0.29943	2.093	-0.438501	0.66832	0.999987	-6.72729	NOT
NC_030826.1_25316	-0.300543	-3.58074	-0.428351	0.675502	0.999987	-6.0975	NOT
NC_030808.1_1168	-0.300543	-4.07093	-0.404072	0.692817	0.999987	-6.1078	NOT
NC_030828.1_27245	-0.300612	-2.76461	-0.52115	0.611144	0.999987	-6.05863	NOT
NC_030813.1_8383	-0.300622	-3.9322	-0.749872	0.466866	0.999987	-5.90745	NOT
NC_030820.1_17697	-0.300622	-3.69025	-0.536722	0.600648	0.999987	-6.04446	NOT
NC_030811.1_6472	-0.300622	-4.08699	-0.410201	0.688429	0.999987	-6.10526	NOT
NC_030833.1_31469	-0.300622	-4.10166	-0.388873	0.70375	0.999987	-6.11395	NOT
NC_030829.1_27815	-0.300622	-3.89984	-0.341597	0.738186	0.999987	-6.13161	NOT
NC_030826.1_25321	-0.301798	-3.01533	-0.357158	0.726782	0.999987	-6.13064	NOT
chi-miR-27b-3p	-0.308117	14.3052	-1.07007	0.304313	0.85522	-6.76941	NOT
[truncated: 313 more rows]

## Sheet: LLvsEL
ID	logFC	AveExpr	t	P.Value	FDR	B	change
[truncated: 1,120 more rows]

[truncated: 4 more sheets: DPvsEL, LLvsPL, DPvsPL, DPvsLL]
