# Supplementary material for: Transcriptomic analysis of mammary gland tissues in lactating and non-lactating dairy goats reveals miRNA-mediated regulation of lactation, involution, and remodeling
Source: Front Cell Dev Biol. 2025 May 30;13:1604855. doi: 10.3389/fcell.2025.1604855 (PMC12162918; doi:10.3389/fcell.2025.1604855)
Supplement: Supplementary file 1 [file DataSheet1.zip › Supplementary Materials/Table S5. Target genes of Differentially Expressed miRNAs..xlsx]

## Sheet: Sheet1
mRNA	miRNA	cor	pvalue	score	energy	gene_id
NM_001285538.1	chi-miR-877-3p	-0.53736	0.0388493	166	-32.41	ITGB2
NM_001285538.1	NC_030828.1_26712	-0.596317	0.0189599	157	-23.53	ITGB2
NM_001285548.1	NC_030832.1_31211	-0.575614	0.0247464	165	-27.02	LTF
NM_001285548.1	chi-miR-204-5p	-0.543888	0.0360972	152	-16.74	LTF
NM_001285548.1	NC_030832.1_31212	-0.574377	0.02513	165	-27.02	LTF
NM_001285574.1	NC_030832.1_30817	-0.610212	0.015702	153	-20.12	TLR4
NM_001285595.1	NC_030819.1_17336	-0.641744	0.00990833	155	-16.18	PLIN3
NM_001285607.1	NC_030810.1_3827	-0.703638	0.00341995	154	-19.1	LPL
NM_001285607.1	chi-miR-20a-5p	-0.580956	0.0231396	152	-18.05	LPL
NM_001285607.1	NC_030813.1_8939	-0.52648	0.0437792	156	-18.76	LPL
NM_001285615.1	NC_030820.1_17808	-0.555188	0.0316816	159	-24.32	MGST3
NM_001285618.1	chi-miR-15b-5p	-0.569247	0.0267703	150	-17.1	BTN1A1
NM_001285618.1	NC_030819.1_17156	-0.674356	0.00582786	157	-16.9	BTN1A1
NM_001285618.1	NC_030814.1_9693	-0.516763	0.0485607	150	-24.11	BTN1A1
NM_001285618.1	NC_030828.1_27139	-0.670054	0.00627268	153	-14.52	BTN1A1
NM_001285618.1	chi-miR-433	-0.620304	0.0136201	163	-23.66	BTN1A1
NM_001285618.1	chi-miR-16b-5p	-0.603257	0.0172738	167	-28.19	BTN1A1
NM_001285618.1	NC_030810.1_3827	-0.784126	0.000539614	158	-22.32	BTN1A1
NM_001285618.1	NC_030826.1_25810	-0.704412	0.00336935	151	-23.52	BTN1A1
NM_001285618.1	chi-miR-432-5p	-0.624051	0.0129041	157	-21.69	BTN1A1
NM_001285619.1	chi-miR-455-5p	-0.589375	0.0207703	151	-21.15	SCD
NM_001285624.1	NC_030820.1_17538	-0.514839	0.0495514	162	-21.13	XDH
NM_001285624.1	chi-miR-199a-5p	-0.55547	0.0315771	156	-25.37	XDH
NM_001285624.1	NC_030823.1_21029	-0.560995	0.0295771	153	-21.51	XDH
NM_001285624.1	chi-miR-22-5p	-0.581451	0.022995	155	-16.4	XDH
NM_001285624.1	NC_030823.1_21650	-0.560995	0.0295771	153	-21.51	XDH
NM_001285624.1	NC_030824.1_22296	-0.737339	0.0017077	150	-16.68	XDH
NM_001285624.1	NC_030834.1_32156	-0.626437	0.0124636	156	-24.14	XDH
NM_001285624.1	NW_017189851.1_35540	-0.735635	0.00177295	151	-24.7	XDH
NM_001285629.1	chi-miR-196b	-0.603985	0.0171038	151	-26.56	FASN
NM_001285629.1	NC_030811.1_5869	-0.634828	0.0110066	152	-14.17	FASN
NM_001285629.1	NC_030832.1_31289	-0.758763	0.0010395	162	-22.6	FASN
NM_001285629.1	chi-miR-145-3p	-0.5184	0.0477295	154	-23	FASN
NM_001285629.1	chi-miR-214-5p	-0.684777	0.00485316	152	-20.04	FASN
NM_001285629.1	chi-miR-342-5p	-0.576991	0.0243242	159	-30.83	FASN
NM_001285629.1	chi-miR-1306-3p	-0.639456	0.0102618	156	-22.08	FASN
NM_001285629.1	NC_030828.1_27576	-0.549936	0.0336804	155	-21.82	FASN
NM_001285629.1	chi-miR-199c-5p	-0.75855	0.0010449	155	-18.58	FASN
NM_001285629.1	chi-miR-15b-5p	-0.524424	0.0447603	151	-20.01	FASN
NM_001285629.1	NC_030812.1_7220	-0.6095	0.0158575	151	-19.65	FASN
NM_001285629.1	chi-miR-412-3p	-0.576393	0.0245068	162	-24.2	FASN
NM_001285629.1	NC_030818.1_16131	-0.542547	0.0366501	152	-15.54	FASN
NM_001285629.1	chi-miR-199a-5p	-0.628256	0.0121356	155	-21.07	FASN
NM_001285629.1	chi-miR-199b-5p	-0.75855	0.0010449	155	-18.58	FASN
NM_001285629.1	chi-miR-147-3p	-0.607952	0.0162001	162	-23.52	FASN
NM_001285629.1	chi-miR-23b-5p	-0.686669	0.00469098	151	-23.52	FASN
NM_001285641.1	NC_030815.1_12280	-0.590789	0.0203913	155	-20.1	RPS6KB1
NM_001285641.1	chi-miR-103-3p	-0.659542	0.00747267	154	-20.88	RPS6KB1
NM_001285641.1	chi-miR-107-3p	-0.585007	0.0219752	152	-20.88	RPS6KB1
NM_001285641.1	NC_030815.1_11506	-0.628034	0.0121754	151	-17.33	RPS6KB1
NM_001285662.1	NC_030825.1_23386	-0.551032	0.0332554	155	-32.4	SPARC
NM_001285670.1	chi-miR-107-3p	-0.620343	0.0136124	158	-19.6	KITLG
NM_001285670.1	chi-miR-135a	-0.659478	0.00748054	150	-15.16	KITLG
NM_001285670.1	NC_030829.1_27708	-0.570463	0.0263743	151	-20.02	KITLG
NM_001285670.1	chi-miR-103-3p	-0.638157	0.0104667	164	-24.5	KITLG
NM_001285670.1	chi-miR-2284c	-0.646116	0.00925964	153	-11.35	KITLG
NM_001285670.1	NC_030822.1_20278	-0.608493	0.0160797	153	-11.51	KITLG
NM_001285670.1	NW_017189517.1_34813	-0.608493	0.0160797	153	-11.51	KITLG
NM_001285685.1	NC_030810.1_5013	-0.544563	0.0358212	155	-19.78	RHOB
NM_001285690.1	chi-miR-2411-5p	-0.553032	0.0324911	150	-23.33	GNS
NM_001285690.1	NC_030815.1_12594	-0.550731	0.033372	158	-22.32	GNS
NM_001285690.1	chi-miR-363-3p	-0.625002	0.0127271	155	-13.91	GNS
NM_001285690.1	NC_030826.1_25151	-0.63849	0.0104139	152	-21.61	GNS
NM_001285690.1	NC_030814.1_10486	-0.519789	0.0470322	160	-16.84	GNS
NM_001285690.1	chi-miR-148b-3p	-0.716268	0.00266576	151	-20.89	GNS
NM_001285691.1	chi-miR-106a-5p	-0.556514	0.0311915	161	-19.81	MANBA
NM_001285691.1	chi-miR-20b	-0.612002	0.0153159	156	-19.89	MANBA
NM_001285691.1	NC_030832.1_30588	-0.627357	0.012297	154	-17.55	MANBA
NM_001285691.1	chi-miR-200a	-0.523233	0.0453362	153	-13.3	MANBA
NM_001285693.1	chi-miR-145-3p	-0.615466	0.0145896	155	-19.24	P97BCNT
NM_001285693.1	NW_017189517.1_34813	-0.562641	0.0290002	157	-15.07	P97BCNT
NM_001285693.1	NC_030822.1_20278	-0.562641	0.0290002	157	-15.07	P97BCNT
NM_001285693.1	chi-miR-708-5p	-0.640685	0.0100708	172	-22.99	P97BCNT
NM_001285718.1	chi-miR-30a-5p	-0.550077	0.0336253	156	-16.7	LDH-A
NM_001285724.1	chi-miR-148b-3p	-0.695291	0.00400532	162	-21.24	KIT
NM_001285724.1	chi-miR-423-5p	-0.572563	0.025701	150	-28.51	KIT
NM_001285724.1	NC_030810.1_4301	-0.539352	0.0379935	159	-12.23	KIT
NM_001285724.1	NC_030829.1_27708	-0.552052	0.0328642	157	-21.58	KIT
NM_001285724.1	chi-miR-148a-3p	-0.652256	0.00840514	156	-20.02	KIT
NM_001285724.1	NC_030828.1_27001	-0.77013	0.000782592	155	-22.15	KIT
NM_001285724.1	chi-miR-378-3p	-0.593501	0.0196791	151	-20.15	KIT
NM_001285724.1	chi-miR-200a	-0.54131	0.0371662	157	-15.86	KIT
NM_001285726.1	NC_030828.1_26712	-0.635269	0.0109337	164	-26.86	SLAMF1
NM_001285726.1	chi-miR-378-3p	-0.664856	0.00684539	159	-22.66	SLAMF1
NM_001285726.1	NC_030814.1_9711	-0.514953	0.0494927	154	-23.48	SLAMF1
NM_001285726.1	NC_030826.1_25423	-0.536196	0.0393557	155	-20.04	SLAMF1
NM_001285731.1	chi-miR-9-3p	-0.575176	0.0248818	152	-12.06	SDHD
NM_001285731.1	NC_030809.1_3244	-0.772681	0.000732721	161	-19.86	SDHD
NM_001285737.1	chi-miR-135b-5p	-0.622608	0.0131763	151	-12.44	MSTN
NM_001285737.1	chi-miR-193b-5p	-0.701067	0.00359249	150	-22.95	MSTN
NM_001285739.1	NC_030825.1_23386	-0.583351	0.0224456	155	-32.58	PNPLA2
NM_001285745.1	chi-miR-380-5p	-0.53625	0.0393322	158	-18.62	CRISP3
NM_001285750.1	NC_030818.1_15717	-0.522461	0.0457127	179	-42.62	AKT1
NM_001285760.1	chi-miR-2411-5p	-0.558253	0.0305573	150	-19.46	SP1
NM_001285761.1	chi-miR-99a-5p	-0.536308	0.0393067	158	-20.56	AGPAT1
NM_001285761.1	chi-miR-181d	-0.542654	0.036606	151	-16.58	AGPAT1
NM_001285761.1	NC_030813.1_8383	-0.566595	0.0276493	152	-12.92	AGPAT1
NM_001285761.1	chi-miR-100-5p	-0.564035	0.0285184	157	-20.56	AGPAT1
NM_001285767.1	chi-miR-708-5p	-0.689485	0.00445753	150	-17.16	KRTAP11-1
NM_001286090.1	NC_030829.1_27800	-0.524943	0.0445114	158	-25.12	LOC102172960
NM_001288818.1	chi-miR-423-5p	-0.531292	0.0415448	150	-17.31	ETV5
NM_001289106.1	chi-miR-1839	-0.560571	0.0297272	159	-16.96	MAN2A1
NM_001289106.1	chi-miR-27a-3p	-0.532795	0.0408644	160	-21.61	MAN2A1
NM_001289948.1	chi-miR-29b-5p	-0.640049	0.0101693	156	-15.22	BTG3
NM_001289948.1	chi-miR-30b-3p	-0.714418	0.00276705	164	-19.27	BTG3
NM_001290120.1	chi-miR-423-5p	-0.586901	0.0214463	155	-28.42	OAZ2
NM_001290120.1	chi-miR-30b-3p	-0.635557	0.0108865	150	-18.36	OAZ2
NM_001291699.1	NC_030808.1_686	-0.521354	0.0462561	152	-13.71	AZIN1
NM_001291699.1	NC_030811.1_6318	-0.594342	0.0194623	155	-18.38	AZIN1
NM_001314156.1	NC_030833.1_31894	-0.675307	0.00573299	161	-18.11	ITGB1
NM_001314156.1	NC_030815.1_12594	-0.598969	0.0183014	151	-19.98	ITGB1
NM_001314156.1	NC_030810.1_4496	-0.62736	0.0122964	155	-17.03	ITGB1
NM_001314156.1	NC_030823.1_21308	-0.591736	0.0201402	153	-10.81	ITGB1
NM_001314180.1	chi-miR-146b-5p	-0.635077	0.0109654	159	-18.09	ST3GAL5
NM_001314180.1	NC_030828.1_27537	-0.723869	0.00228037	155	-22.06	ST3GAL5
NM_001314180.1	NC_030826.1_25151	-0.659261	0.00750706	161	-31.57	ST3GAL5
NM_001314180.1	NC_030833.1_31894	-0.822291	0.000168154	151	-25.03	ST3GAL5
NM_001314180.1	NC_030828.1_27538	-0.733773	0.00184655	155	-22.06	ST3GAL5
NM_001314180.1	NC_030810.1_4491	-0.691538	0.00429322	169	-30.9	ST3GAL5
NM_001314180.1	NC_030825.1_22780	-0.789518	0.000464267	151	-10.92	ST3GAL5
NM_001314180.1	chi-miR-502a	-0.726441	0.00216057	150	-16.11	ST3GAL5
NM_001314184.1	NC_030829.1_27708	-0.674358	0.00582764	150	-10.78	ITGAV
NM_001314184.1	NC_030823.1_21059	-0.575816	0.0246839	157	-10.19	ITGAV
NM_001314184.1	NC_030825.1_23386	-0.709161	0.00307167	152	-30.02	ITGAV
NM_001314184.1	chi-miR-363-3p	-0.803933	0.000303895	162	-19.2	ITGAV
NM_001314184.1	NC_030823.1_21676	-0.575816	0.0246839	157	-10.19	ITGAV
NM_001314219.1	NC_030828.1_26712	-0.806315	0.000282412	153	-25.79	IGFBP3
NM_001314219.1	NC_030832.1_30817	-0.578775	0.0237857	154	-19.67	IGFBP3
NM_001314219.1	NC_030814.1_9711	-0.737686	0.00169463	152	-26.5	IGFBP3
NM_001314219.1	chi-miR-423-3p	-0.906447	3.21021e-06	163	-22.86	IGFBP3
NM_001314219.1	chi-miR-378-3p	-0.757269	0.00107782	154	-27.72	IGFBP3
NM_001314233.1	chi-miR-2411-5p	-0.560815	0.0296408	157	-30.68	HSPA8
NM_001314233.1	NC_030819.1_17319	-0.518928	0.0474637	150	-16.29	HSPA8
NM_001314233.1	NC_030822.1_20278	-0.517272	0.0483015	168	-21.01	HSPA8
NM_001314233.1	NW_017189517.1_34813	-0.517272	0.0483015	168	-21.01	HSPA8
NM_001314245.1	NC_030816.1_13336	-0.528971	0.0426116	151	-23.95	CTSB
NM_001314253.1	chi-miR-499-5p	-0.540665	0.0374373	154	-13.61	CMPK1
NM_001314253.1	chi-miR-29a-3p	-0.515571	0.0491731	155	-13.56	CMPK1
NM_001314253.1	NC_030831.1_30149	-0.539651	0.0378661	150	-15.78	CMPK1
NM_001314253.1	NC_030813.1_8383	-0.560331	0.0298125	154	-11.03	CMPK1
NM_001314257.1	NC_030834.1_32156	-0.544446	0.0358688	165	-27.01	ELOVL6
NM_001314257.1	NC_030819.1_17336	-0.584447	0.0221335	165	-20.45	ELOVL6
NM_001314268.1	NC_030812.1_7235	-0.523666	0.0451262	160	-22.85	TRAM1
NM_001314281.1	chi-miR-423-5p	-0.526421	0.0438068	167	-37.7	LTBR
NM_001314285.1	NC_030811.1_5869	-0.54772	0.0345512	153	-17.05	ELF5
NM_001314285.1	chi-miR-455-3p	-0.598466	0.0184249	153	-20.1	ELF5
NM_001314314.1	NC_030834.1_32156	-0.628175	0.0121501	155	-17.57	EEF1B2
NM_001314316.1	NC_030830.1_28660	-0.60552	0.0167496	152	-15.58	ITGAL
NM_001314316.1	NC_030808.1_1064	-0.623709	0.0129681	155	-19.78	ITGAL
NM_001314323.1	NC_030819.1_16912	-0.530533	0.0418913	150	-22.38	SLC5A1
NM_001314323.1	chi-miR-130b-5p	-0.715592	0.0027024	156	-13.37	SLC5A1
NM_001314342.1	NC_030816.1_13336	-0.61339	0.0150216	157	-23.53	ACTB
NM_001314342.1	NC_030833.1_31894	-0.553907	0.0321606	153	-30.42	ACTB
NM_001319276.1	NC_030823.1_21676	-0.650553	0.0086356	155	-18.79	FTO
NM_001319276.1	NC_030823.1_21059	-0.650553	0.0086356	155	-18.79	FTO
NM_001319276.1	NC_030810.1_4496	-0.613846	0.0149258	150	-18.23	FTO
NM_001319276.1	NC_030825.1_23684	-0.754248	0.0011588	162	-22.41	FTO
NM_001319276.1	chi-miR-148a-3p	-0.592941	0.0198246	150	-18.42	FTO
NM_001319277.1	NC_030831.1_30249	-0.579451	0.0235839	163	-17.28	RPRD1B
NM_001319277.1	NC_030818.1_16387	-0.555971	0.0313916	171	-23.57	RPRD1B
NM_001319277.1	chi-miR-107-3p	-0.684476	0.00487938	159	-16.38	RPRD1B
NM_001319277.1	NC_030832.1_30817	-0.603814	0.0171436	150	-20.07	RPRD1B
NM_001319277.1	NC_030828.1_27538	-0.593948	0.0195635	158	-16.68	RPRD1B
NM_001319277.1	NC_030824.1_22196	-0.572002	0.0258797	171	-23.57	RPRD1B
NM_001319277.1	NC_030828.1_27537	-0.63518	0.0109485	158	-16.68	RPRD1B
NM_001319277.1	chi-miR-103-3p	-0.754096	0.001163	159	-17.53	RPRD1B
NM_001319277.1	NC_030825.1_22780	-0.762712	0.000943494	158	-13.58	RPRD1B
XM_005674671.3	chi-miR-29b-5p	-0.582195	0.0227787	156	-16.4	GART
XM_005674673.3	chi-miR-20b	-0.526648	0.0436998	159	-19.67	GART
XM_005674673.3	NC_030819.1_16932	-0.539102	0.0381001	151	-14.44	GART
XM_005674673.3	NC_030816.1_13534	-0.557744	0.0307421	153	-23.38	GART
XM_005674673.3	NC_030814.1_10611	-0.605551	0.0167425	162	-12.51	GART
XM_005674673.3	chi-miR-103-3p	-0.52742	0.0433356	151	-20.24	GART
XM_005674673.3	chi-miR-423-5p	-0.690099	0.0044079	150	-24.02	GART
XM_005674673.3	NC_030810.1_4496	-0.524817	0.0445717	158	-25.69	GART
XM_005674673.3	chi-miR-106a-5p	-0.580441	0.023291	159	-16.41	GART
XM_005674692.3	NC_030825.1_22780	-0.527366	0.0433611	151	-23.59	C1H21orf59
XM_005674692.3	NC_030829.1_28252	-0.517982	0.0479407	155	-24.47	C1H21orf59
XM_005674692.3	NC_030812.1_7001	-0.55306	0.0324805	154	-23.97	C1H21orf59
XM_005674692.3	NC_030829.1_28251	-0.537064	0.0389775	155	-24.47	C1H21orf59
XM_005674692.3	chi-miR-423-5p	-0.558407	0.0305017	162	-25.3	C1H21orf59
XM_005674708.3	chi-miR-29b-5p	-0.710124	0.00301394	155	-23.86	CLDN8
XM_005674708.3	NW_017189851.1_35540	-0.600658	0.017891	160	-23.49	CLDN8
XM_005674713.3	chi-miR-107-3p	-0.715829	0.00268952	153	-18.29	CCT8
XM_005674713.3	chi-miR-103-3p	-0.690034	0.00441314	154	-18.56	CCT8
XM_005674713.3	NC_030810.1_4496	-0.532979	0.0407818	150	-15.81	CCT8
XM_005674716.3	NC_030809.1_3244	-0.530292	0.0420018	155	-19.94	USP16
XM_005674716.3	chi-miR-9-5p	-0.558392	0.0305071	155	-19.8	USP16
XM_005674716.3	chi-miR-22-5p	-0.517123	0.0483774	167	-20.53	USP16
XM_005674716.3	NC_030819.1_17336	-0.622099	0.0132734	157	-18.38	USP16
XM_005674720.3	NC_030815.1_11506	-0.610977	0.015536	160	-17.04	LTN1
XM_005674720.3	NC_030831.1_30249	-0.615716	0.0145382	150	-13.14	LTN1
XM_005674720.3	NC_030828.1_27537	-0.544287	0.0359339	171	-18.51	LTN1
XM_005674720.3	NC_030828.1_27538	-0.547432	0.0346657	171	-18.51	LTN1
XM_005674720.3	NC_030823.1_21308	-0.52715	0.0434626	168	-16.93	LTN1
XM_005674720.3	NC_030825.1_22780	-0.619737	0.013731	162	-14.04	LTN1
XM_005674720.3	chi-miR-135a	-0.582591	0.022664	151	-12.59	LTN1
XM_005674720.3	NC_030810.1_4496	-0.595016	0.0192896	152	-28.46	LTN1
XM_005674792.3	NC_030823.1_21059	-0.664521	0.00688366	158	-19.87	CHMP2B
XM_005674792.3	NC_030823.1_21676	-0.664521	0.00688366	158	-19.87	CHMP2B
XM_005674807.3	chi-miR-103-3p	-0.521727	0.0460721	150	-16.06	ARL13B
XM_005674807.3	chi-miR-106a-5p	-0.717621	0.0025936	155	-19.08	ARL13B
XM_005674807.3	chi-miR-20b	-0.737656	0.00169578	154	-17.5	ARL13B
XM_005674807.3	chi-miR-331-5p	-0.602105	0.0175454	154	-15.99	ARL13B
XM_005674837.3	NC_030810.1_4496	-0.591677	0.020156	154	-15.76	TBC1D23
XM_005674837.3	NC_030816.1_13336	-0.531586	0.0414109	156	-24.46	TBC1D23
XM_005674837.3	chi-miR-877-3p	-0.582102	0.0228056	174	-28.03	TBC1D23
XM_005674841.3	chi-miR-2411-5p	-0.75025	0.00127344	150	-19.49	TOMM70
XM_005674841.3	chi-miR-29b-5p	-0.681799	0.00511745	161	-12.86	TOMM70
XM_005674841.3	chi-miR-423-5p	-0.651484	0.00850909	166	-25.56	TOMM70
XM_005674841.3	NC_030819.1_17319	-0.763037	0.000935943	156	-22.68	TOMM70
XM_005674841.3	NC_030823.1_21308	-0.64156	0.00993643	161	-25.36	TOMM70
XM_005674841.3	chi-miR-107-3p	-0.660323	0.00737778	157	-18.06	TOMM70
XM_005674841.3	chi-miR-103-3p	-0.675691	0.00569503	164	-18.06	TOMM70
XM_005674841.3	NC_030818.1_15725	-0.604101	0.0170767	150	-21.94	TOMM70
XM_005674841.3	chi-miR-135a	-0.726671	0.00215012	156	-18.14	TOMM70
XM_005674853.3	chi-miR-106a-5p	-0.658489	0.00760218	156	-22.41	LOC102180889
XM_005674853.3	chi-miR-20b	-0.629956	0.0118353	156	-21.9	LOC102180889
XM_005674865.2	NC_030815.1_11506	-0.688012	0.00457845	155	-14.53	TRMT10C
XM_005674865.2	chi-miR-29b-5p	-0.610029	0.0157417	168	-19.52	TRMT10C
XM_005674865.2	chi-miR-148a-3p	-0.521689	0.0460911	154	-17.7	TRMT10C
XM_005674865.2	chi-miR-146b-5p	-0.568263	0.027094	152	-17.79	TRMT10C
XM_005674865.2	chi-miR-2284c	-0.560995	0.0295772	175	-14.51	TRMT10C
XM_005674865.2	NC_030819.1_17319	-0.62428	0.0128614	157	-18.77	TRMT10C
XM_005674866.2	NC_030826.1_25151	-0.535137	0.039821	152	-19.26	TRMT10C
XM_005674866.2	NC_030819.1_17319	-0.649768	0.00874364	157	-18.77	TRMT10C
XM_005674866.2	chi-miR-148a-3p	-0.646757	0.00916733	154	-17.7	TRMT10C
XM_005674866.2	chi-miR-2284c	-0.622284	0.0132379	175	-14.51	TRMT10C
XM_005674866.2	chi-miR-146b-5p	-0.604368	0.0170149	152	-17.79	TRMT10C
XM_005674866.2	chi-miR-877-3p	-0.599719	0.0181182	153	-24.28	TRMT10C
XM_005674866.2	chi-miR-148b-3p	-0.599186	0.0182481	154	-17.59	TRMT10C
XM_005674866.2	NC_030815.1_11506	-0.737048	0.00171869	155	-14.53	TRMT10C
XM_005674868.3	NC_030812.1_7001	-0.526207	0.0439086	154	-22.21	ZBTB11
XM_005674868.3	NC_030816.1_13311	-0.551858	0.0329383	151	-23.37	ZBTB11
XM_005674868.3	chi-miR-135a	-0.551148	0.0332108	161	-21.01	ZBTB11
XM_005674883.3	chi-miR-20b	-0.823323	0.000162336	160	-17.34	DCBLD2
XM_005674883.3	NC_030829.1_27708	-0.640139	0.0101552	152	-19.65	DCBLD2
XM_005674883.3	chi-miR-340-5p	-0.543954	0.0360701	164	-14.46	DCBLD2
XM_005674883.3	NC_030825.1_22780	-0.589852	0.0206418	162	-14.17	DCBLD2
XM_005674883.3	chi-miR-106a-5p	-0.820829	0.000176689	160	-15.54	DCBLD2
XM_005674883.3	NC_030825.1_23386	-0.593128	0.0197759	156	-33.44	DCBLD2
XM_005674895.3	NC_030810.1_4496	-0.691878	0.00426651	151	-23.6	IFT57
XM_005674895.3	chi-miR-2411-5p	-0.685876	0.00475843	165	-26.53	IFT57
XM_005674895.3	NC_030818.1_15725	-0.60823	0.0161382	151	-30.91	IFT57
XM_005674895.3	NC_030814.1_10611	-0.536395	0.0392689	159	-14.56	IFT57
XM_005674899.3	chi-miR-2284c	-0.650002	0.00871136	153	-11.29	LOC102175896
XM_005674903.3	chi-miR-30b-3p	-0.532128	0.0411654	167	-24.34	CD96
XM_005674903.3	chi-miR-151-5p	-0.522146	0.0458665	154	-19.55	CD96
XM_005674903.3	NC_030812.1_8102	-0.53868	0.0382806	150	-15.85	CD96
XM_005674903.3	NC_030808.1_1640	-0.536295	0.0393127	158	-24.96	CD96
XM_005674923.3	NC_030815.1_11506	-0.531197	0.0415877	159	-15.83	SLC35A5
XM_005674925.3	chi-miR-363-3p	-0.522155	0.0458621	172	-20.81	NEPRO
XM_005674926.3	NC_030812.1_7001	-0.699187	0.00372298	165	-26.85	GTPBP8
XM_005674926.3	NC_030815.1_12594	-0.648317	0.00894586	150	-21.87	GTPBP8
XM_005674926.3	chi-miR-340-5p	-0.648879	0.00886702	153	-14.01	GTPBP8
XM_005674936.3	NC_030816.1_12705	-0.552694	0.0326192	155	-23.99	ATP6V1A
XM_005674936.3	NC_030815.1_12594	-0.515468	0.0492263	150	-19.8	ATP6V1A
XM_005674936.3	chi-miR-2411-5p	-0.601186	0.0177643	164	-26.13	ATP6V1A
XM_005674936.3	NC_030828.1_27538	-0.567249	0.0274305	150	-13.83	ATP6V1A
XM_005674936.3	NC_030828.1_27537	-0.568433	0.027038	150	-13.83	ATP6V1A
XM_005674937.3	chi-miR-362-5p	-0.590784	0.0203926	150	-15.26	ATP6V1A
XM_005674937.3	NW_017189851.1_35540	-0.647412	0.00907387	169	-24.66	ATP6V1A
XM_005674937.3	NC_030816.1_12705	-0.542676	0.0365967	155	-23.99	ATP6V1A
XM_005674942.3	NC_030825.1_23684	-0.80232	0.000319177	153	-18.38	QTRT2
XM_005674942.3	chi-miR-30b-3p	-0.529503	0.0423651	155	-18.71	QTRT2
XM_005674953.3	NC_030825.1_23386	-0.558732	0.0303844	170	-39.02	ARHGAP31
XM_005674953.3	NC_030814.1_9992	-0.558776	0.0303685	156	-31.86	ARHGAP31
XM_005674953.3	NC_030829.1_27708	-0.681107	0.00518038	153	-12.72	ARHGAP31
XM_005674953.3	NC_030826.1_25151	-0.524786	0.0445863	155	-29.73	ARHGAP31
XM_005674953.3	chi-miR-20b	-0.811383	0.000240827	167	-23.13	ARHGAP31
XM_005674953.3	NC_030819.1_16932	-0.582714	0.0226286	155	-10.3	ARHGAP31
XM_005674953.3	NC_030815.1_12280	-0.586524	0.0215507	152	-19.17	ARHGAP31
XM_005674953.3	NC_030819.1_17319	-0.540574	0.0374755	152	-14.7	ARHGAP31
XM_005674953.3	chi-miR-378-3p	-0.533086	0.0407338	154	-19.26	ARHGAP31
XM_005674953.3	NC_030828.1_27001	-0.724111	0.00226887	158	-27.06	ARHGAP31
XM_005674953.3	NC_030835.1_32988	-0.67407	0.00585667	151	-12.44	ARHGAP31
XM_005674953.3	NC_030820.1_18336	-0.588218	0.0210844	157	-17.13	ARHGAP31
XM_005674953.3	NC_030812.1_6784	-0.583873	0.0222965	152	-19.06	ARHGAP31
XM_005674953.3	chi-miR-363-3p	-0.817068	0.00020029	153	-19.26	ARHGAP31
XM_005674953.3	NC_030808.1_347	-0.519555	0.0471491	150	-14.93	ARHGAP31
XM_005674953.3	chi-miR-106a-5p	-0.80291	0.000313512	167	-21.14	ARHGAP31
XM_005674953.3	chi-miR-122	-0.537824	0.0386486	151	-20.32	ARHGAP31
XM_005674953.3	chi-miR-423-5p	-0.622902	0.0131204	161	-24.5	ARHGAP31
XM_005674990.2	chi-miR-103-3p	-0.642066	0.00985937	155	-17.73	RABL3
XM_005674990.2	chi-miR-135a	-0.652349	0.00839261	152	-13.15	RABL3
XM_005674990.2	chi-miR-107-3p	-0.576417	0.0244994	154	-17.73	RABL3
XM_005674990.2	NC_030819.1_17336	-0.56579	0.0279204	150	-17.26	RABL3
XM_005674994.3	NC_030828.1_27538	-0.71335	0.00282686	171	-14.31	GTF2E1
XM_005674994.3	chi-miR-200c	-0.515409	0.0492565	151	-16.95	GTF2E1
XM_005674994.3	NC_030815.1_11506	-0.810337	0.000248968	154	-18.54	GTF2E1
XM_005674994.3	NC_030825.1_22780	-0.864023	3.2822e-05	167	-11.35	GTF2E1
XM_005674994.3	NC_030827.1_26030	-0.544132	0.0359973	150	-25.4	GTF2E1
XM_005674994.3	chi-miR-423-5p	-0.728545	0.00206637	173	-30.08	GTF2E1
XM_005674994.3	NC_030826.1_25649	-0.534641	0.0400405	155	-19.11	GTF2E1
XM_005674994.3	chi-miR-2284c	-0.699348	0.00371162	166	-11.25	GTF2E1
XM_005674994.3	NC_030828.1_27537	-0.734276	0.00182642	171	-14.31	GTF2E1
XM_005675006.3	NC_030823.1_21308	-0.589941	0.020618	152	-16.22	IQCB1
XM_005675006.3	chi-miR-146b-5p	-0.613969	0.0149	154	-21.98	IQCB1
XM_005675006.3	NC_030825.1_22780	-0.652505	0.0083718	151	-14.35	IQCB1
XM_005675006.3	NC_030819.1_17319	-0.616813	0.0143144	163	-20.24	IQCB1
XM_005675006.3	chi-miR-135a	-0.686568	0.00469947	158	-15.9	IQCB1
XM_005675013.3	NW_017189851.1_35540	-0.621434	0.013401	153	-14.81	LOC102184002
XM_005675013.3	NC_030826.1_25597	-0.562209	0.0291511	153	-22.45	LOC102184002
XM_005675013.3	NC_030812.1_7928	-0.570715	0.026293	153	-15.65	LOC102184002
XM_005675013.3	chi-miR-10b-3p	-0.518183	0.0478393	159	-18.86	LOC102184002
XM_005675013.3	NC_030825.1_23754	-0.51741	0.048231	171	-32.85	LOC102184002
XM_005675013.3	chi-miR-3432-3p	-0.648391	0.00893548	157	-24.27	LOC102184002
XM_005675013.3	NC_030826.1_24545	-0.539012	0.0381386	167	-23.11	LOC102184002
XM_005675014.3	NC_030826.1_25597	-0.589055	0.0208568	153	-22.45	LOC102184282
XM_005675014.3	chi-miR-29b-5p	-0.626428	0.0124653	161	-17.99	LOC102184282
XM_005675014.3	NW_017189851.1_35540	-0.673065	0.0059587	153	-14.81	LOC102184282
XM_005675014.3	chi-miR-3432-3p	-0.614619	0.0147647	151	-22.33	LOC102184282
XM_005675028.3	NC_030808.1_1640	-0.546535	0.0350239	152	-24.95	PARP9
XM_005675028.3	NC_030811.1_5360	-0.528617	0.042776	156	-16.25	PARP9
XM_005675028.3	NC_030827.1_26030	-0.540101	0.0376754	156	-20.08	PARP9
XM_005675030.3	NC_030815.1_12594	-0.605244	0.0168129	172	-34.14	PARP14
XM_005675030.3	NC_030825.1_22780	-0.68959	0.00444898	150	-16.58	PARP14
XM_005675030.3	chi-miR-135a	-0.68025	0.00525928	158	-13.07	PARP14
XM_005675030.3	chi-miR-29b-5p	-0.571246	0.0261218	152	-16.5	PARP14
XM_005675030.3	chi-miR-340-5p	-0.543213	0.0363749	153	-15.42	PARP14
XM_005675030.3	NC_030828.1_27537	-0.665306	0.00679432	152	-16.84	PARP14
XM_005675030.3	NC_030828.1_27538	-0.658793	0.00756465	152	-16.84	PARP14
XM_005675030.3	chi-miR-107-3p	-0.81077	0.000245572	151	-17.87	PARP14
XM_005675030.3	NC_030830.1_28660	-0.549929	0.0336829	155	-22.28	PARP14
XM_005675030.3	NC_030810.1_4496	-0.605197	0.0168236	156	-26.18	PARP14
XM_005675030.3	NC_030823.1_21333	-0.616048	0.0144701	151	-25.88	PARP14
XM_005675030.3	chi-miR-148a-5p	-0.685893	0.00475696	152	-16.81	PARP14
XM_005675030.3	chi-miR-877-3p	-0.559574	0.0300823	168	-32.6	PARP14
XM_005675030.3	NC_030819.1_17319	-0.708817	0.00309247	152	-14.86	PARP14
XM_005675030.3	NC_030815.1_11506	-0.789821	0.00046031	155	-11.37	PARP14
XM_005675030.3	chi-miR-103-3p	-0.832887	0.000115859	151	-17.87	PARP14
XM_005675031.3	chi-miR-502a	-0.592578	0.0199193	155	-19	HSPBAP1
XM_005675031.3	NC_030825.1_22780	-0.67047	0.00622853	152	-15.43	HSPBAP1
XM_005675036.2	chi-miR-106a-5p	-0.517487	0.048192	150	-14.53	SEC22A
XM_005675036.2	NC_030826.1_24875	-0.544559	0.0358231	151	-15.02	SEC22A
XM_005675036.2	chi-miR-148a-3p	-0.5286	0.0427841	157	-19.72	SEC22A
XM_005675036.2	NC_030816.1_13336	-0.618993	0.0138777	153	-17.96	SEC22A
XM_005675036.2	chi-miR-148b-3p	-0.515705	0.0491037	153	-17.88	SEC22A
XM_005675036.2	chi-miR-103-3p	-0.549698	0.0337731	150	-18.48	SEC22A
XM_005675044.2	chi-miR-423-5p	-0.747264	0.00136491	152	-23.58	UMPS
XM_005675044.2	chi-miR-103-3p	-0.613295	0.0150415	157	-26.78	UMPS
XM_005675044.2	NC_030833.1_31917	-0.556419	0.0312265	152	-10.17	UMPS
XM_005675044.2	NC_030819.1_17336	-0.599264	0.0182293	156	-18.46	UMPS
XM_005675044.2	chi-miR-107-3p	-0.58813	0.0211084	151	-20.76	UMPS
XM_005675048.3	chi-miR-146b-3p	-0.630408	0.0117565	152	-20.4	OSBPL11
XM_005675048.3	NC_030828.1_27537	-0.65452	0.00810609	155	-23.49	OSBPL11
XM_005675048.3	NC_030827.1_26030	-0.570842	0.026252	155	-27.23	OSBPL11
XM_005675048.3	NC_030823.1_21029	-0.516748	0.0485688	164	-20.02	OSBPL11
XM_005675048.3	NC_030825.1_22780	-0.728256	0.0020791	151	-20.01	OSBPL11
XM_005675048.3	chi-miR-148a-3p	-0.618653	0.0139452	153	-19.29	OSBPL11
XM_005675048.3	NC_030815.1_12594	-0.6352	0.0109452	159	-29.99	OSBPL11
XM_005675048.3	chi-miR-148b-3p	-0.605328	0.0167936	159	-22.41	OSBPL11
XM_005675048.3	NC_030823.1_21650	-0.516748	0.0485688	164	-20.02	OSBPL11
XM_005675048.3	chi-miR-103-3p	-0.729291	0.00203376	163	-18.5	OSBPL11
XM_005675048.3	NC_030833.1_31917	-0.526387	0.043823	153	-14.57	OSBPL11
XM_005675048.3	NC_030828.1_27538	-0.645812	0.00930361	155	-23.49	OSBPL11
XM_005675048.3	NC_030826.1_25151	-0.549541	0.0338345	157	-24.49	OSBPL11
XM_005675048.3	chi-miR-29b-5p	-0.59806	0.0185252	159	-24.29	OSBPL11
XM_005675048.3	chi-miR-423-5p	-0.621518	0.0133849	154	-24.4	OSBPL11
XM_005675048.3	chi-miR-107-3p	-0.659532	0.00747395	163	-18.43	OSBPL11
XM_005675056.2	NC_030823.1_21714	-0.536838	0.039076	154	-17.62	RUBCN
XM_005675056.2	NC_030826.1_25151	-0.647231	0.00909967	150	-25.44	RUBCN
XM_005675056.2	chi-miR-148b-3p	-0.601934	0.017586	150	-16.63	RUBCN
XM_005675056.2	NC_030823.1_21333	-0.614132	0.0148659	163	-23.25	RUBCN
XM_005675056.2	chi-miR-29b-5p	-0.536937	0.0390329	162	-25.51	RUBCN
XM_005675056.2	chi-miR-877-3p	-0.677168	0.00555091	162	-33.53	RUBCN
XM_005675056.2	chi-miR-103-3p	-0.834998	0.000107245	155	-23.52	RUBCN
XM_005675056.2	chi-miR-423-5p	-0.750096	0.00127804	151	-23.25	RUBCN
XM_005675056.2	chi-miR-2411-5p	-0.528116	0.0430097	151	-28.87	RUBCN
XM_005675056.2	chi-miR-107-3p	-0.834429	0.000109515	150	-19.07	RUBCN
XM_005675056.2	chi-miR-148a-3p	-0.582364	0.0227296	150	-15	RUBCN
XM_005675060.3	chi-miR-363-3p	-0.673017	0.00596361	154	-19.76	PCYT1A
XM_005675060.3	NC_030826.1_25151	-0.622099	0.0132734	150	-19.72	PCYT1A
XM_005675060.3	chi-miR-423-5p	-0.718612	0.00254175	168	-26.04	PCYT1A
XM_005675060.3	NC_030815.1_12594	-0.609958	0.0157573	152	-22.06	PCYT1A
XM_005675060.3	NC_030823.1_21333	-0.538594	0.0383174	161	-20.99	PCYT1A
XM_005675060.3	chi-miR-345-3p	-0.558298	0.0305413	150	-20.44	PCYT1A
XM_005675060.3	chi-miR-135a	-0.686805	0.00467946	150	-12.38	PCYT1A
XM_005675076.3	chi-miR-2411-5p	-0.541069	0.0372673	156	-16.6	SENP5
XM_005675076.3	chi-miR-146b-5p	-0.548277	0.0343307	159	-15.78	SENP5
XM_005675076.3	NC_030825.1_22780	-0.612032	0.0153094	162	-14.25	SENP5
XM_005675076.3	chi-miR-122	-0.591263	0.0202654	150	-19.09	SENP5
XM_005675093.3	NC_030829.1_28252	-0.547266	0.0347319	154	-29.39	APOD
XM_005675093.3	NC_030814.1_9992	-0.553553	0.0322941	151	-22.34	APOD
XM_005675093.3	NC_030810.1_4301	-0.610911	0.0155502	152	-11.26	APOD
XM_005675093.3	chi-miR-363-3p	-0.772411	0.000737874	156	-13.23	APOD
XM_005675123.3	NC_030810.1_4491	-0.531531	0.0414358	150	-19.42	CLDN1
XM_005675136.3	NC_030832.1_30588	-0.541406	0.0371257	156	-20.88	BCL6
XM_005675136.3	NC_030813.1_9463	-0.615985	0.014483	153	-17.93	BCL6
XM_005675140.3	NC_030827.1_26030	-0.543893	0.036095	150	-19.06	RTP4
XM_005675163.3	chi-miR-146b-5p	-0.523065	0.0454178	152	-16.4	TBCCD1
XM_005675163.3	NC_030809.1_3204	-0.598195	0.0184917	152	-10.01	TBCCD1
XM_005675163.3	NC_030819.1_17319	-0.55226	0.0327844	151	-13.64	TBCCD1
XM_005675163.3	NC_030833.1_31894	-0.635471	0.0109006	154	-17.58	TBCCD1
XM_005675163.3	NC_030815.1_11506	-0.586779	0.0214801	155	-15.74	TBCCD1
XM_005675175.3	NW_017189517.1_34813	-0.605551	0.0167425	152	-14.87	EHHADH
XM_005675175.3	NC_030822.1_20278	-0.605551	0.0167425	152	-14.87	EHHADH
XM_005675175.3	chi-miR-29b-5p	-0.58166	0.0229338	150	-14.04	EHHADH
XM_005675194.3	chi-miR-29b-5p	-0.617706	0.0141343	152	-17.08	ECE2
XM_005675194.3	NC_030816.1_13336	-0.741283	0.00156403	162	-23.53	ECE2
XM_005675211.3	chi-miR-30a-5p	-0.51726	0.0483073	151	-23.57	KLHL6
XM_005675211.3	chi-miR-378-5p	-0.634188	0.0111128	160	-28.78	KLHL6
XM_005675211.3	chi-miR-877-3p	-0.621814	0.013328	161	-25.71	KLHL6
XM_005675213.3	chi-miR-200b	-0.707815	0.0031538	163	-19.24	B3GNT5
XM_005675213.3	chi-miR-1307-3p	-0.674325	0.00583096	157	-25.66	B3GNT5
XM_005675213.3	NC_030817.1_14370	-0.565167	0.0281317	150	-16.54	B3GNT5
XM_005675213.3	NC_030820.1_18336	-0.599886	0.0180778	165	-20.52	B3GNT5
XM_005675213.3	NC_030835.1_32988	-0.689433	0.00446178	167	-20.09	B3GNT5
XM_005675213.3	chi-miR-543-3p	-0.531072	0.0416451	153	-13.26	B3GNT5
XM_005675213.3	chi-miR-200c	-0.709202	0.00306916	167	-25.26	B3GNT5
XM_005675213.3	chi-miR-30a-5p	-0.522673	0.0456092	150	-12.25	B3GNT5
XM_005675223.3	chi-miR-877-3p	-0.550999	0.0332684	154	-20.13	FXR1
XM_005675223.3	chi-miR-103-3p	-0.67072	0.00620216	155	-16.68	FXR1
XM_005675223.3	NC_030815.1_11506	-0.556949	0.031032	156	-23.67	FXR1
XM_005675223.3	NC_030816.1_13311	-0.537524	0.0387781	156	-27.42	FXR1
XM_005675223.3	NC_030825.1_22780	-0.567839	0.0272343	150	-14.93	FXR1
XM_005675223.3	chi-miR-30b-3p	-0.553786	0.0322064	151	-20.38	FXR1
XM_005675226.3	NC_030828.1_27537	-0.555116	0.0317084	153	-16.9	FXR1
XM_005675226.3	NC_030827.1_26030	-0.560693	0.029684	150	-23.68	FXR1
XM_005675226.3	NC_030828.1_27538	-0.546422	0.0350693	153	-16.9	FXR1
XM_005675226.3	chi-miR-877-3p	-0.609453	0.0158678	154	-20.13	FXR1
XM_005675226.3	NC_030815.1_11506	-0.683268	0.00498568	156	-23.67	FXR1
XM_005675226.3	chi-miR-103-3p	-0.729721	0.0020152	155	-16.68	FXR1
XM_005675226.3	NC_030825.1_22780	-0.699146	0.0037258	150	-14.93	FXR1
XM_005675240.3	chi-miR-1839	-0.65486	0.00806198	151	-22.04	MUC20
XM_005675240.3	NC_030819.1_17336	-0.543351	0.0363179	150	-18.39	MUC20
XM_005675240.3	chi-miR-195-3p	-0.611782	0.0153628	162	-33.4	MUC20
XM_005675240.3	NC_030809.1_3244	-0.717542	0.00259779	150	-12.6	MUC20
XM_005675240.3	NC_030834.1_32156	-0.605705	0.0167073	160	-21.25	MUC20
XM_005675240.3	chi-miR-708-5p	-0.715059	0.00273162	173	-28.56	MUC20
XM_005675240.3	NC_030826.1_25597	-0.678719	0.00540259	157	-17.79	MUC20
XM_005675240.3	chi-miR-9-5p	-0.648478	0.00892329	154	-18.17	MUC20
XM_005675240.3	chi-miR-2483-5p	-0.65561	0.00796519	156	-16.71	MUC20
XM_005675249.3	NC_030825.1_22780	-0.696068	0.00394771	158	-14.08	MB21D2
XM_005675249.3	NC_030815.1_12594	-0.595604	0.01914	154	-23.21	MB21D2
XM_005675249.3	NC_030819.1_17319	-0.669229	0.00636104	155	-21.09	MB21D2
XM_005675249.3	NC_030818.1_15725	-0.550792	0.0333483	151	-24.44	MB21D2
XM_005675249.3	NC_030823.1_21308	-0.595751	0.0191028	165	-18.04	MB21D2
XM_005675249.3	chi-miR-135a	-0.677794	0.00549067	157	-15.62	MB21D2
XM_005675249.3	NC_030823.1_21676	-0.536238	0.0393375	157	-14.87	MB21D2
XM_005675249.3	chi-miR-146b-5p	-0.546426	0.0350675	155	-18.77	MB21D2
XM_005675249.3	NC_030823.1_21059	-0.536238	0.0393375	157	-14.87	MB21D2
XM_005675249.3	NC_030816.1_13336	-0.702137	0.00351987	157	-30.6	MB21D2
XM_005675249.3	NC_030828.1_27538	-0.547435	0.0346646	158	-14.08	MB21D2
XM_005675249.3	NC_030816.1_13311	-0.554653	0.0318809	168	-20.92	MB21D2
XM_005675249.3	chi-miR-340-5p	-0.540992	0.0372996	154	-11.02	MB21D2
XM_005675249.3	NC_030828.1_27537	-0.564742	0.0282765	158	-14.08	MB21D2
XM_005675256.3	chi-miR-345-3p	-0.546492	0.0350414	156	-25.75	C1H3orf70
XM_005675256.3	chi-miR-17-5p	-0.537681	0.0387105	157	-14.13	C1H3orf70
XM_005675263.3	NC_030812.1_7001	-0.525984	0.0440143	157	-21.56	EIF2B5
XM_005675278.3	NW_017189517.1_34813	-0.608442	0.0160911	172	-20.66	NDUFB5
XM_005675278.3	NC_030822.1_20278	-0.608442	0.0160911	172	-20.66	NDUFB5
XM_005675307.3	NC_030823.1_21762	-0.532512	0.0409917	160	-16.53	NCEH1
XM_005675307.3	NC_030814.1_9711	-0.687887	0.00458883	152	-18.45	NCEH1
XM_005675307.3	NC_030811.1_6576	-0.596938	0.0188042	152	-12.12	NCEH1
XM_005675307.3	NC_030808.1_682	-0.536975	0.0390163	156	-27.8	NCEH1
XM_005675307.3	chi-miR-378-3p	-0.67849	0.00542428	157	-18.78	NCEH1
XM_005675307.3	chi-miR-30f-5p	-0.577755	0.0240926	150	-13.97	NCEH1
XM_005675307.3	NC_030835.1_32988	-0.788508	0.00047768	151	-23.2	NCEH1
XM_005675307.3	NC_030815.1_11471	-0.581557	0.0229639	160	-20.27	NCEH1
XM_005675307.3	chi-miR-148b-3p	-0.736311	0.00174684	152	-17.82	NCEH1
XM_005675307.3	chi-miR-148a-3p	-0.651444	0.00851443	152	-16.48	NCEH1
XM_005675307.3	chi-miR-345-3p	-0.774329	0.000701885	168	-20.58	NCEH1
XM_005675307.3	NC_030810.1_4491	-0.583709	0.0223434	188	-35.4	NCEH1
XM_005675307.3	NC_030826.1_25423	-0.624017	0.0129104	153	-18.78	NCEH1
XM_005675307.3	NC_030812.1_6784	-0.543769	0.0361459	158	-26.51	NCEH1
XM_005675307.3	NC_030830.1_29141	-0.574458	0.0251048	152	-16.15	NCEH1
XM_005675307.3	NC_030809.1_3204	-0.583936	0.0222784	159	-15.14	NCEH1
XM_005675307.3	NC_030810.1_4301	-0.696787	0.00389495	150	-14.35	NCEH1
XM_005675307.3	chi-miR-200a	-0.654731	0.00807867	155	-14.53	NCEH1
XM_005675316.3	chi-miR-103-3p	-0.537036	0.0389896	153	-16.61	TNIK
XM_005675316.3	chi-miR-2411-5p	-0.575292	0.0248457	156	-22.26	TNIK
XM_005675316.3	NC_030826.1_24875	-0.516724	0.0485807	156	-12.2	TNIK
XM_005675333.3	chi-miR-545-5p	-0.520286	0.046785	165	-16.08	GPR160
XM_005675343.3	chi-miR-135a	-0.557562	0.030808	169	-23.27	MYNN
XM_005675343.3	NC_030815.1_11506	-0.537887	0.0386214	162	-23.16	MYNN
XM_005675343.3	NC_030823.1_21029	-0.61521	0.0146423	152	-16.26	MYNN
XM_005675343.3	NC_030823.1_21650	-0.61521	0.0146423	152	-16.26	MYNN
XM_005675343.3	NC_030825.1_22780	-0.522927	0.0454851	155	-13.14	MYNN
XM_005675343.3	NC_030819.1_17336	-0.688929	0.00450285	150	-13.41	MYNN
XM_005675343.3	chi-miR-2411-5p	-0.656899	0.00780097	152	-25.07	MYNN
XM_005675343.3	NC_030831.1_30249	-0.728869	0.00205215	154	-12.19	MYNN
XM_005675352.3	chi-miR-103-3p	-0.610335	0.0156752	155	-23.51	GOLIM4
XM_005675352.3	chi-miR-877-3p	-0.664534	0.00688224	170	-33.01	GOLIM4
XM_005675352.3	NC_030827.1_26030	-0.678192	0.00545258	154	-29.97	GOLIM4
XM_005675352.3	NC_030812.1_7001	-0.620935	0.0134974	161	-30.51	GOLIM4
XM_005675352.3	chi-miR-200b	-0.826313	0.000146406	157	-15.2	GOLIM4
XM_005675352.3	chi-miR-381	-0.676954	0.00557158	156	-16.98	GOLIM4
XM_005675352.3	NC_030832.1_30588	-0.586667	0.0215112	151	-19.19	GOLIM4
XM_005675352.3	chi-miR-107-3p	-0.581495	0.0229821	155	-22.4	GOLIM4
XM_005675352.3	NC_030813.1_9463	-0.655898	0.00792825	150	-22.24	GOLIM4
XM_005675353.3	chi-miR-200b	-0.692502	0.0042178	157	-15.2	GOLIM4
XM_005675353.3	NC_030832.1_30588	-0.550168	0.0335901	151	-19.19	GOLIM4
XM_005675353.3	NC_030813.1_9463	-0.578085	0.0239928	150	-22.24	GOLIM4
XM_005675354.3	NC_030813.1_9463	-0.713583	0.00281375	150	-22.24	GOLIM4
XM_005675354.3	chi-miR-103-3p	-0.568151	0.0271311	155	-23.51	GOLIM4
XM_005675354.3	chi-miR-107-3p	-0.570476	0.0263701	155	-22.4	GOLIM4
XM_005675354.3	NC_030832.1_30588	-0.59153	0.0201946	151	-19.19	GOLIM4
XM_005675354.3	chi-miR-200b	-0.77198	0.000746163	157	-15.2	GOLIM4
XM_005675354.3	chi-miR-877-3p	-0.696863	0.00388944	170	-33.01	GOLIM4
XM_005675354.3	NC_030820.1_18336	-0.560395	0.0297898	154	-16.04	GOLIM4
XM_005675354.3	NC_030825.1_23386	-0.595938	0.0190557	158	-32.01	GOLIM4
XM_005675355.3	chi-miR-200b	-0.697151	0.00386848	157	-15.2	GOLIM4
XM_005675355.3	NC_030813.1_9463	-0.551204	0.0331892	150	-22.24	GOLIM4
XM_005675355.3	NC_030832.1_30588	-0.600753	0.0178682	151	-19.19	GOLIM4
XM_005675373.3	chi-miR-29b-5p	-0.587276	0.0213429	152	-16.73	SPTSSB
XM_005675374.3	chi-miR-135b-5p	-0.645683	0.00932238	154	-15.77	NMD3
XM_005675374.3	chi-miR-592	-0.623269	0.013051	150	-14.19	NMD3
XM_005675374.3	NC_030819.1_17336	-0.556154	0.0313242	154	-18.08	NMD3
XM_005675389.2	NC_030815.1_11506	-0.64466	0.00947192	158	-12.28	MFSD1
XM_005675390.3	NC_030826.1_25649	-0.5473	0.0347183	151	-22.05	GFM1
XM_005675390.3	NC_030822.1_20278	-0.60809	0.0161693	164	-15.81	GFM1
XM_005675390.3	chi-miR-135a	-0.720466	0.00244693	160	-13.91	GFM1
XM_005675390.3	NW_017189517.1_34813	-0.60809	0.0161693	164	-15.81	GFM1
XM_005675416.3	NC_030823.1_21308	-0.547576	0.0346085	153	-12.72	MME
XM_005675416.3	chi-miR-135a	-0.525829	0.0440881	161	-16.84	MME
XM_005675416.3	NC_030826.1_24875	-0.653078	0.00829559	161	-16.03	MME
XM_005675433.3	NC_030823.1_21676	-0.657463	0.00772999	153	-20.62	MBNL1
XM_005675433.3	NC_030823.1_21059	-0.657463	0.00772999	153	-20.62	MBNL1
XM_005675433.3	NC_030830.1_29141	-0.524883	0.04454	152	-16.87	MBNL1
XM_005675433.3	chi-miR-148a-5p	-0.601216	0.0177572	152	-14.31	MBNL1
XM_005675437.3	NC_030830.1_28660	-0.627192	0.0123266	155	-15.6	GPR171
XM_005675449.3	NC_030825.1_23675	-0.526634	0.0437062	160	-19.89	EIF2A
XM_005675449.3	NC_030822.1_20278	-0.583753	0.0223308	153	-13.41	EIF2A
XM_005675449.3	chi-miR-29b-5p	-0.645473	0.00935285	157	-18.13	EIF2A
XM_005675449.3	NW_017189517.1_34813	-0.583753	0.0223308	153	-13.41	EIF2A
XM_005675449.3	NW_017189516.1_34431	-0.607867	0.016219	153	-13.02	EIF2A
XM_005675449.3	NC_030819.1_17336	-0.576715	0.0244083	158	-15.02	EIF2A
XM_005675449.3	chi-miR-145-3p	-0.543369	0.0363104	156	-14.86	EIF2A
XM_005675449.3	chi-miR-2483-3p	-0.571269	0.0261145	156	-17.11	EIF2A
XM_005675449.3	chi-miR-135b-5p	-0.554873	0.0317992	169	-19.41	EIF2A
XM_005675450.2	NC_030823.1_21059	-0.656102	0.00790217	166	-23.84	RNF13
XM_005675450.2	NC_030823.1_21676	-0.656102	0.00790217	166	-23.84	RNF13
XM_005675450.2	NC_030833.1_31917	-0.628766	0.0120451	151	-10.16	RNF13
XM_005675450.2	chi-miR-146b-3p	-0.663179	0.00703868	153	-25.66	RNF13
XM_005675453.3	chi-miR-103-3p	-0.617286	0.0142189	156	-20.22	COMMD2
XM_005675453.3	chi-miR-107-3p	-0.63923	0.0102972	151	-20.22	COMMD2
XM_005675453.3	NC_030816.1_13336	-0.743728	0.00147999	155	-20.95	COMMD2
XM_005675458.3	NC_030825.1_22780	-0.548981	0.0340534	154	-13.93	TM4SF18
XM_005675461.3	chi-miR-200c	-0.688885	0.00450647	151	-19.73	CP
XM_005675471.3	chi-let-7d-5p	-0.519101	0.0473769	160	-20.19	LOC102175526
XM_005675480.3	NC_030818.1_16387	-0.540851	0.0373589	151	-16.5	TRPC1
XM_005675480.3	NC_030824.1_22196	-0.550926	0.0332964	151	-16.5	TRPC1
XM_005675480.3	chi-miR-106a-5p	-0.609581	0.0158397	151	-16.78	TRPC1
XM_005675482.2	chi-miR-148a-3p	-0.591395	0.0202303	164	-20.19	ATR
XM_005675482.2	chi-miR-135a	-0.625348	0.0126631	163	-16.63	ATR
XM_005675482.2	NC_030819.1_17319	-0.599399	0.0181963	154	-15.04	ATR
XM_005675482.2	chi-miR-2411-5p	-0.650944	0.00858226	170	-28.47	ATR
XM_005675482.2	chi-miR-148b-3p	-0.584786	0.0220375	152	-16.98	ATR
XM_005675482.2	NC_030816.1_13336	-0.663448	0.00700742	153	-24.53	ATR
XM_005675482.2	chi-miR-20b	-0.516026	0.0489388	160	-19.96	ATR
XM_005675482.2	NC_030808.1_347	-0.586425	0.0215783	156	-19.25	ATR
XM_005675482.2	chi-miR-2284c	-0.617189	0.0142383	152	-13.12	ATR
XM_005675482.2	NC_030810.1_4496	-0.615585	0.014565	154	-18.13	ATR
XM_005675484.3	chi-miR-363-3p	-0.601368	0.0177207	152	-21.93	XRN1
XM_005675484.3	chi-miR-200c	-0.672755	0.00599043	159	-14.43	XRN1
XM_005675484.3	chi-miR-148a-3p	-0.568162	0.0271275	151	-16.57	XRN1
XM_005675484.3	NC_030813.1_9463	-0.634641	0.0110374	168	-23.25	XRN1
XM_005675484.3	chi-miR-106a-5p	-0.63832	0.0104409	152	-17.91	XRN1
XM_005675484.3	NC_030823.1_21676	-0.614881	0.0147102	155	-12.4	XRN1
XM_005675484.3	chi-miR-200b	-0.69114	0.00432468	164	-18.63	XRN1
XM_005675484.3	NC_030828.1_27001	-0.557751	0.0307393	157	-17.34	XRN1
XM_005675484.3	NC_030823.1_21059	-0.614881	0.0147102	155	-12.4	XRN1
XM_005675484.3	chi-miR-148b-3p	-0.624758	0.0127724	155	-18.55	XRN1
XM_005675497.3	chi-miR-146b-5p	-0.528336	0.0429071	150	-18.87	ZBTB38
XM_005675497.3	NC_030815.1_11506	-0.514343	0.0498095	150	-12.31	ZBTB38
XM_005675497.3	chi-miR-20b	-0.542997	0.0364639	150	-21.91	ZBTB38
XM_005675498.3	chi-miR-200b	-0.707694	0.00316129	156	-13.02	ZBTB38
XM_005675498.3	NC_030835.1_32988	-0.529999	0.0421366	150	-14.69	ZBTB38
XM_005675498.3	chi-miR-20b	-0.573336	0.0254567	150	-21.91	ZBTB38
XM_005675498.3	chi-miR-106a-5p	-0.585617	0.0218037	152	-19.28	ZBTB38
XM_005675498.3	NC_030829.1_27708	-0.553961	0.0321405	153	-12.21	ZBTB38
XM_005675506.2	NC_030828.1_27538	-0.706758	0.00321951	156	-12.38	COPB2
XM_005675506.2	NC_030819.1_17336	-0.770279	0.000779622	154	-16.62	COPB2
XM_005675506.2	NC_030828.1_27537	-0.716519	0.00265228	156	-12.38	COPB2
XM_005675506.2	NC_030825.1_22780	-0.779629	0.000609813	151	-10.13	COPB2
XM_005675506.2	NC_030823.1_21650	-0.72526	0.0022149	153	-14.1	COPB2
XM_005675506.2	NC_030829.1_28251	-0.691818	0.00427118	156	-25.33	COPB2
XM_005675506.2	chi-miR-30b-3p	-0.721191	0.00241066	153	-21.37	COPB2
XM_005675506.2	NC_030822.1_20278	-0.66185	0.00719495	152	-11.37	COPB2
XM_005675506.2	NC_030829.1_28252	-0.598379	0.0184462	156	-25.33	COPB2
XM_005675506.2	NW_017189517.1_34813	-0.66185	0.00719495	152	-11.37	COPB2
XM_005675506.2	chi-miR-223-5p	-0.519397	0.0472285	152	-16.36	COPB2
XM_005675506.2	chi-miR-135a	-0.749407	0.00129875	164	-19.21	COPB2
XM_005675506.2	NC_030824.1_22296	-0.524047	0.044942	150	-17.98	COPB2
XM_005675506.2	NC_030823.1_21029	-0.72526	0.0022149	153	-14.1	COPB2
XM_005675506.2	NC_030815.1_11506	-0.797085	0.000373197	155	-16.26	COPB2
XM_005675520.3	chi-miR-135a	-0.664794	0.00685245	155	-16.44	DBR1
XM_005675520.3	NW_017189517.1_34813	-0.549632	0.0337986	150	-13.11	DBR1
XM_005675520.3	chi-miR-29b-5p	-0.561437	0.0294216	153	-13.24	DBR1
XM_005675520.3	NC_030826.1_24875	-0.582524	0.0226833	153	-14.68	DBR1
XM_005675520.3	NC_030812.1_7001	-0.64913	0.00883209	156	-24.02	DBR1
XM_005675520.3	NC_030815.1_11506	-0.646351	0.00922567	175	-20.33	DBR1
XM_005675520.3	NC_030822.1_20278	-0.549632	0.0337986	150	-13.11	DBR1
XM_005675535.3	chi-miR-145-3p	-0.638632	0.0103914	157	-17.94	PCCB
XM_005675535.3	NC_030824.1_22296	-0.64899	0.00885164	167	-21.55	PCCB
XM_005675535.3	NC_030826.1_25597	-0.703364	0.00343805	154	-18.89	PCCB
XM_005675535.3	NW_017189516.1_34430	-0.667521	0.00654683	154	-15.64	PCCB
XM_005675536.3	NC_030819.1_17319	-0.68071	0.0052168	160	-16.3	MSL2
XM_005675536.3	NC_030816.1_13534	-0.680989	0.0051912	152	-20.87	MSL2
XM_005675536.3	NC_030813.1_9463	-0.665352	0.0067891	151	-17.47	MSL2
XM_005675536.3	chi-miR-200b	-0.622687	0.0131611	153	-15.48	MSL2
XM_005675536.3	chi-miR-135a	-0.663165	0.00704038	154	-22.33	MSL2
XM_005675536.3	NC_030828.1_27537	-0.602296	0.0175001	162	-14.21	MSL2
XM_005675536.3	chi-miR-423-5p	-0.720887	0.00242583	151	-21.51	MSL2
XM_005675536.3	chi-miR-423-3p	-0.703473	0.00343086	150	-27.62	MSL2
XM_005675536.3	NC_030813.1_9300	-0.638241	0.0104534	160	-13.01	MSL2
XM_005675536.3	NW_017189516.1_34235	-0.646376	0.00922209	160	-13.01	MSL2
XM_005675536.3	NC_030825.1_22780	-0.734925	0.00180071	162	-14.21	MSL2
XM_005675536.3	chi-miR-200c	-0.678451	0.00542797	155	-13.95	MSL2
XM_005675536.3	NC_030812.1_8102	-0.727839	0.00209759	157	-13.01	MSL2
XM_005675536.3	NC_030808.1_558	-0.636323	0.0107614	154	-32.87	MSL2
XM_005675536.3	NC_030823.1_21308	-0.654795	0.00807043	164	-23.86	MSL2
XM_005675536.3	NC_030833.1_31917	-0.537001	0.039005	156	-14.65	MSL2
XM_005675536.3	NC_030828.1_27538	-0.585412	0.0218612	162	-14.21	MSL2
XM_005675551.3	chi-miR-200c	-0.644449	0.00950295	152	-13.5	LOC102172205
XM_005675551.3	chi-miR-345-3p	-0.632352	0.0114219	163	-31.64	LOC102172205
XM_005675551.3	chi-miR-363-3p	-0.634179	0.0111143	158	-19.44	LOC102172205
XM_005675551.3	chi-miR-106a-5p	-0.635764	0.0108527	154	-17.4	LOC102172205
XM_005675551.3	NC_030813.1_9463	-0.557728	0.0307477	150	-20.96	LOC102172205
XM_005675553.3	chi-miR-376a	-0.564296	0.0284291	158	-13.15	LOC102172488
XM_005675553.3	chi-miR-432-5p	-0.53084	0.0417509	158	-24.5	LOC102172488
XM_005675553.3	chi-miR-1388-3p	-0.533316	0.0406306	153	-23.06	LOC102172488
XM_005675557.3	NC_030826.1_24875	-0.583439	0.0224205	155	-12.42	TOPBP1
XM_005675557.3	chi-miR-502a	-0.640609	0.0100824	156	-20.68	TOPBP1
XM_005675557.3	NC_030818.1_15725	-0.521564	0.0461523	150	-24.36	TOPBP1
XM_005675557.3	chi-miR-2411-5p	-0.614572	0.0147745	154	-25.52	TOPBP1
XM_005675557.3	chi-miR-103-3p	-0.562614	0.02901	155	-22.46	TOPBP1
XM_005675557.3	NC_030810.1_4496	-0.612799	0.0151463	156	-18.63	TOPBP1
XM_005675605.3	NC_030828.1_27538	-0.559058	0.0302673	160	-13.94	NPHP3
XM_005675605.3	NC_030827.1_26030	-0.538025	0.0385619	158	-26.84	NPHP3
XM_005675605.3	NC_030825.1_22780	-0.586177	0.0216474	159	-13.04	NPHP3
XM_005675605.3	NC_030828.1_27537	-0.551363	0.033128	160	-13.94	NPHP3
XM_005675605.3	NC_030826.1_24875	-0.559082	0.0302587	162	-17.86	NPHP3
XM_005675605.3	NC_030819.1_17319	-0.516875	0.0485038	157	-15.37	NPHP3
XM_005675605.3	chi-miR-423-3p	-0.562138	0.0291758	155	-30.31	NPHP3
XM_005675605.3	chi-miR-363-3p	-0.564793	0.0282592	154	-17.18	NPHP3
XM_005675605.3	chi-miR-2411-5p	-0.54088	0.0373464	152	-24.62	NPHP3
XM_005675609.3	chi-miR-30a-5p	-0.651785	0.00846834	152	-20.66	ACPP
XM_005675609.3	NC_030832.1_30588	-0.558229	0.030566	156	-19.73	ACPP
XM_005675609.3	NC_030808.1_558	-0.560574	0.0297261	164	-28.17	ACPP
XM_005675609.3	NC_030828.1_27074	-0.718451	0.00255011	163	-17.38	ACPP
XM_005675609.3	NC_030828.1_27618	-0.616647	0.0143481	153	-19.16	ACPP
XM_005675609.3	NC_030815.1_11471	-0.634616	0.0110416	174	-30.19	ACPP
XM_005675609.3	NC_030829.1_28201	-0.624821	0.0127606	162	-14.87	ACPP
XM_005675625.3	NW_017189516.1_34431	-0.558472	0.0304784	164	-12.77	IGSF5
XM_005675625.3	NC_030820.1_17538	-0.523725	0.0450976	162	-23.45	IGSF5
XM_005675700.3	NC_030812.1_7001	-0.566023	0.0278418	150	-26.81	DSCR3
XM_005675706.2	NC_030825.1_22780	-0.588705	0.0209518	156	-17.9	ERG
XM_005675706.2	NC_030815.1_11506	-0.560016	0.0299243	158	-17.51	ERG
XM_005675720.3	chi-miR-106a-5p	-0.633377	0.0112485	156	-20.24	DPH3
XM_005675720.3	chi-miR-135a	-0.556698	0.0311239	169	-19.39	DPH3
XM_005675720.3	chi-miR-20b	-0.571123	0.0261615	156	-23.09	DPH3
XM_005675805.3	NC_030808.1_347	-0.570419	0.0263886	155	-22.7	LOC102186637
XM_005675805.3	NC_030826.1_25151	-0.553768	0.0322132	165	-37.33	LOC102186637
XM_005675805.3	chi-miR-2411-5p	-0.61435	0.0148205	152	-24.17	LOC102186637
XM_005675805.3	chi-miR-103-3p	-0.527156	0.0434599	160	-20.22	LOC102186637
XM_005675805.3	chi-miR-20b	-0.639437	0.0102647	164	-21.25	LOC102186637
XM_005675805.3	chi-miR-135a	-0.613592	0.014979	152	-22.89	LOC102186637
XM_005675805.3	NC_030828.1_27001	-0.629027	0.0119988	155	-22.23	LOC102186637
XM_005675805.3	chi-miR-146b-3p	-0.57112	0.0261622	152	-26.29	LOC102186637
XM_005675805.3	chi-miR-107-3p	-0.541974	0.0368887	155	-20.22	LOC102186637
XM_005675805.3	NC_030819.1_17319	-0.6042	0.0170539	163	-24.07	LOC102186637
XM_005675805.3	NC_030833.1_31894	-0.611822	0.0153543	165	-21.13	LOC102186637
XM_005675805.3	NC_030823.1_21059	-0.613056	0.015092	150	-12.76	LOC102186637
XM_005675805.3	NC_030810.1_4491	-0.546708	0.0349547	150	-17.85	LOC102186637
XM_005675805.3	NC_030825.1_23684	-0.678053	0.00546582	156	-31.36	LOC102186637
XM_005675805.3	NC_030815.1_12280	-0.582662	0.0226438	153	-23.78	LOC102186637
XM_005675805.3	NC_030823.1_21676	-0.613056	0.015092	150	-12.76	LOC102186637
XM_005675805.3	chi-miR-502a	-0.657404	0.00773745	150	-18.34	LOC102186637
XM_005675805.3	chi-miR-106a-5p	-0.60294	0.017348	164	-18.55	LOC102186637
XM_005675805.3	chi-miR-146b-5p	-0.532994	0.040775	166	-23.1	LOC102186637
XM_005675805.3	NC_030815.1_11506	-0.646879	0.00914993	150	-14.94	LOC102186637
XM_005675815.3	NC_030826.1_24875	-0.552568	0.0326671	154	-12.55	IMP4
XM_005675815.3	chi-miR-103-3p	-0.556369	0.0312449	151	-14.34	IMP4
XM_005675815.3	NC_030826.1_25597	-0.5683	0.0270817	160	-19.38	IMP4
XM_005675825.3	chi-miR-148a-3p	-0.696778	0.0038956	153	-17.26	PLEKHB2
XM_005675825.3	chi-miR-148b-3p	-0.624479	0.0128242	157	-18.68	PLEKHB2
XM_005675825.3	chi-miR-200c	-0.638304	0.0104433	153	-15.2	PLEKHB2
XM_005675825.3	NC_030823.1_21333	-0.559678	0.0300451	151	-22.97	PLEKHB2
XM_005675825.3	chi-miR-146b-5p	-0.62879	0.0120407	156	-21.66	PLEKHB2
XM_005675825.3	chi-miR-106a-5p	-0.624513	0.0128178	157	-16.4	PLEKHB2
XM_005675825.3	chi-miR-20b	-0.637893	0.0105088	152	-14.65	PLEKHB2
XM_005675825.3	NC_030826.1_24875	-0.622403	0.0132152	151	-14	PLEKHB2
XM_005675826.3	NC_030823.1_21308	-0.554105	0.0320862	150	-12.24	PLEKHB2
XM_005675847.3	chi-miR-29b-5p	-0.624807	0.0127633	154	-22.55	HIBCH
XM_005675847.3	NC_030819.1_17319	-0.615153	0.014654	156	-15.84	HIBCH
XM_005675860.2	NC_030825.1_22780	-0.524786	0.0445864	150	-15.65	PMS1
XM_005675864.3	chi-miR-20b	-0.533748	0.0404374	152	-17.92	ASNSD1
XM_005675864.3	NC_030825.1_22780	-0.839037	9.22356e-05	153	-10.23	ASNSD1
XM_005675864.3	NC_030828.1_27538	-0.737909	0.0016863	153	-11.16	ASNSD1
XM_005675864.3	NC_030815.1_11506	-0.817652	0.000196466	151	-11.22	ASNSD1
XM_005675864.3	NC_030828.1_27537	-0.756733	0.00109183	153	-11.16	ASNSD1
XM_005675868.3	chi-miR-106a-5p	-0.64722	0.0091012	152	-11.85	COL5A2
XM_005675868.3	NC_030829.1_28252	-0.584077	0.0222385	160	-26.5	COL5A2
XM_005675868.3	NC_030816.1_13336	-0.645505	0.00934818	150	-18.99	COL5A2
XM_005675868.3	NC_030823.1_21650	-0.568174	0.0271233	150	-15.57	COL5A2
XM_005675868.3	chi-miR-135a	-0.549451	0.0338696	151	-16.01	COL5A2
XM_005675868.3	NC_030823.1_21029	-0.568174	0.0271233	150	-15.57	COL5A2
XM_005675868.3	NC_030819.1_17319	-0.606078	0.0166222	150	-18.34	COL5A2
XM_005675868.3	NC_030829.1_28251	-0.596696	0.0188647	160	-26.5	COL5A2
XM_005675879.2	chi-miR-135a	-0.594434	0.0194385	151	-15.39	ZC3H15
XM_005675898.2	chi-miR-2284c	-0.543595	0.0362176	151	-11.12	CWC22
XM_005675898.2	NC_030814.1_10611	-0.523182	0.0453609	160	-13.22	CWC22
XM_005675898.2	NC_030815.1_12594	-0.568976	0.0268593	158	-22.29	CWC22
XM_005675898.2	chi-miR-200c	-0.537739	0.0386854	156	-17.2	CWC22
XM_005675898.2	NC_030829.1_28533	-0.548893	0.0340882	151	-14.63	CWC22
XM_005675928.3	NC_030815.1_11506	-0.588204	0.0210881	159	-15.58	MTX2
XM_005675928.3	NC_030825.1_22780	-0.657497	0.0077258	162	-14.69	MTX2
XM_005675937.3	NC_030826.1_25649	-0.540593	0.0374676	162	-24.39	ATF2
XM_005675937.3	NC_030809.1_3244	-0.568569	0.0269929	152	-10.9	ATF2
XM_005675946.3	NC_030825.1_22780	-0.602403	0.0174748	150	-17.06	CIR1
XM_005675964.2	NC_030826.1_24875	-0.6286	0.0120745	155	-22.06	HAT1
XM_005675964.2	chi-miR-2411-5p	-0.590149	0.020562	151	-24.9	HAT1
XM_005675964.2	NC_030815.1_11506	-0.702034	0.00352682	152	-12.79	HAT1
XM_005675964.2	NC_030825.1_22780	-0.736644	0.00173406	155	-10.56	HAT1
XM_005675964.2	NC_030828.1_27537	-0.521034	0.0464141	151	-11.64	HAT1
XM_005675984.2	NC_030819.1_17319	-0.626673	0.0124207	150	-11.99	SSB
XM_005675986.3	NC_030823.1_21059	-0.751873	0.00122585	151	-17.87	METTL5
XM_005675986.3	NC_030823.1_21676	-0.751873	0.00122585	151	-17.87	METTL5
XM_005675986.3	NC_030833.1_31917	-0.516789	0.0485476	152	-10.84	METTL5
XM_005675986.3	NC_030826.1_25151	-0.519355	0.0472494	154	-24.49	METTL5
XM_005675999.3	chi-miR-148a-3p	-0.55461	0.0318971	154	-16.41	PPIG
XM_005675999.3	chi-miR-543-3p	-0.53676	0.0391098	150	-12.64	PPIG
XM_005675999.3	chi-miR-2284c	-0.551423	0.033105	168	-11.76	PPIG
XM_005675999.3	NC_030828.1_26712	-0.618967	0.0138829	153	-15.1	PPIG
XM_005675999.3	chi-miR-877-3p	-0.604308	0.0170288	159	-31.38	PPIG
XM_005675999.3	chi-miR-30a-3p	-0.545579	0.0354089	150	-10.64	PPIG
XM_005675999.3	NC_030823.1_21336	-0.631974	0.0114864	152	-15.08	PPIG
XM_005675999.3	NC_030835.1_32988	-0.643397	0.00965906	159	-17.59	PPIG
XM_005675999.3	chi-miR-148a-5p	-0.594516	0.0194176	153	-16.63	PPIG
XM_005675999.3	chi-miR-106a-5p	-0.534928	0.0399134	157	-18.44	PPIG
XM_005676002.3	chi-miR-29b-5p	-0.534225	0.0402248	154	-13.13	FASTKD1
XM_005676002.3	NC_030826.1_24875	-0.609217	0.0159198	158	-15.04	FASTKD1
XM_005676005.3	chi-miR-106a-5p	-0.732181	0.00191138	154	-16.95	BBS5
XM_005676005.3	NC_030819.1_17319	-0.555018	0.0317451	159	-15.17	BBS5
XM_005676041.3	NC_030819.1_17336	-0.65665	0.00783257	153	-14.91	GCA
XM_005676041.3	NC_030809.1_3244	-0.544794	0.035727	163	-21.83	GCA
XM_005676041.3	NC_030826.1_24875	-0.535593	0.0396205	154	-19.34	GCA
XM_005676043.3	chi-miR-200a	-0.544115	0.0360042	158	-11.88	FAP
XM_005676043.3	NW_017192021.1_35906	-0.517752	0.0480572	153	-15.11	FAP
XM_005676043.3	NC_030832.1_30817	-0.530227	0.0420316	155	-23.11	FAP
XM_005676043.3	NC_030809.1_1901	-0.583542	0.0223909	150	-11.02	FAP
XM_005676046.3	NC_030819.1_17156	-0.690229	0.0043974	155	-12.54	DPP4
XM_005676046.3	NC_030813.1_8939	-0.609395	0.0158806	150	-14.15	DPP4
XM_005676046.3	chi-miR-432-5p	-0.593412	0.0197021	151	-17.58	DPP4
XM_005676046.3	chi-miR-130a-5p	-0.515668	0.0491228	150	-15.01	DPP4
XM_005676046.3	NC_030817.1_14851	-0.601104	0.0177841	155	-15.61	DPP4
XM_005676046.3	chi-miR-20a-5p	-0.697847	0.00381822	150	-13	DPP4
XM_005676046.3	chi-miR-450-3p	-0.618359	0.0140036	150	-12.75	DPP4
XM_005676052.2	NC_030812.1_7001	-0.523751	0.0450852	153	-30.61	PSMD14
XM_005676052.2	chi-miR-30b-3p	-0.553619	0.0322692	154	-24.08	PSMD14
XM_005676064.3	chi-miR-130b-3p	-0.550123	0.0336075	153	-12.66	ITGB6
XM_005676064.3	chi-miR-324-5p	-0.562443	0.0290694	160	-30.89	ITGB6
XM_005676094.3	chi-miR-324-5p	-0.603124	0.0173048	185	-31.18	WDSUB1
XM_005676115.3	chi-miR-103-3p	-0.606962	0.0164221	158	-18.06	CYTIP
XM_005676115.3	chi-miR-106a-5p	-0.551627	0.0330267	150	-14.93	CYTIP
XM_005676115.3	NC_030814.1_10486	-0.52653	0.0437556	160	-22.37	CYTIP
XM_005676115.3	chi-miR-107-3p	-0.550361	0.033515	158	-17.3	CYTIP
XM_005676115.3	NC_030823.1_21308	-0.571132	0.0261584	159	-16.04	CYTIP
XM_005676158.2	NC_030825.1_22780	-0.615373	0.0146088	151	-12.39	RBM43
XM_005676158.2	NC_030816.1_13311	-0.520155	0.0468501	170	-24.61	RBM43
XM_005676159.3	chi-miR-200b	-0.620546	0.013573	159	-23.86	RND3
XM_005676159.3	chi-miR-20b	-0.707129	0.00319637	150	-17.23	RND3
XM_005676159.3	chi-miR-146b-5p	-0.566621	0.0276406	164	-28.73	RND3
XM_005676159.3	chi-miR-2284c	-0.631821	0.0115125	152	-10.99	RND3
XM_005676159.3	NC_030816.1_13311	-0.623363	0.0130334	154	-21.47	RND3
XM_005676159.3	chi-miR-106a-5p	-0.630977	0.0116578	158	-14.02	RND3
XM_005676159.3	chi-miR-200c	-0.688625	0.0045278	164	-23.12	RND3
XM_005676179.3	NC_030832.1_30588	-0.656163	0.00789444	152	-13.39	ARHGAP15
XM_005676180.3	chi-miR-200c	-0.55828	0.0305476	156	-11.43	KYNU
XM_005676180.3	chi-miR-378-3p	-0.693393	0.00414897	155	-25.01	KYNU
XM_005676180.3	NC_030814.1_10943	-0.534446	0.0401268	170	-21.67	KYNU
XM_005676180.3	NC_030813.1_9463	-0.700061	0.00366183	162	-25.88	KYNU
XM_005676180.3	chi-miR-200b	-0.571352	0.0260879	152	-12.58	KYNU
XM_005676180.3	NC_030828.1_26712	-0.671663	0.00610331	151	-24.66	KYNU
XM_005676186.2	NC_030830.1_28660	-0.582625	0.0226544	151	-14.36	CXCR4
XM_005676186.2	NC_030815.1_11506	-0.589993	0.020604	152	-16.49	CXCR4
XM_005676187.3	NC_030819.1_17336	-0.613961	0.0149017	150	-21.62	DARS
XM_005676187.3	chi-miR-423-5p	-0.621894	0.0133125	154	-23.26	DARS
XM_005676187.3	NC_030823.1_21308	-0.604825	0.0169092	160	-18.98	DARS
XM_005676193.3	chi-miR-146b-5p	-0.524624	0.0446642	163	-21.84	RAB3GAP1
XM_005676193.3	NC_030815.1_11506	-0.595015	0.0192899	168	-19.98	RAB3GAP1
XM_005676246.3	chi-miR-135a	-0.651633	0.00848895	166	-19.5	DDX18
XM_005676246.3	NC_030828.1_27001	-0.608977	0.0159726	158	-17.86	DDX18
XM_005676246.3	chi-miR-200b	-0.668678	0.00642046	152	-12.25	DDX18
XM_005676257.3	NC_030812.1_6784	-0.542325	0.0367424	151	-34.56	TMEM177
XM_005676261.3	chi-miR-200c	-0.726969	0.0021366	164	-19.82	TMEM185B
XM_005676261.3	chi-miR-200b	-0.721917	0.00237474	155	-13.33	TMEM185B
XM_005676261.3	chi-miR-423-5p	-0.737812	0.00168992	161	-25.56	TMEM185B
XM_005676268.3	NC_030825.1_22780	-0.634775	0.0110153	154	-10.21	NIFK
XM_005676268.3	NC_030815.1_11506	-0.575589	0.0247541	159	-18.35	NIFK
XM_005676268.3	chi-miR-29c-5p	-0.545055	0.0356212	151	-23.14	NIFK
XM_005676268.3	chi-miR-146b-5p	-0.544963	0.0356584	151	-11.62	NIFK
XM_005676268.3	NC_030831.1_30249	-0.537536	0.0387729	159	-12.57	NIFK
XM_005676269.3	NC_030815.1_12280	-0.635558	0.0108863	156	-28.26	TSN
XM_005676269.3	NC_030823.1_21650	-0.514037	0.0499691	151	-20.12	TSN
XM_005676269.3	NW_017189517.1_34813	-0.56939	0.0267234	157	-17.11	TSN
XM_005676269.3	NC_030822.1_20278	-0.56939	0.0267234	157	-17.11	TSN
XM_005676269.3	NC_030812.1_7001	-0.619375	0.0138022	150	-25.99	TSN
XM_005676269.3	NC_030814.1_10611	-0.533711	0.040454	150	-15.3	TSN
XM_005676269.3	NC_030823.1_21029	-0.514037	0.0499691	151	-20.12	TSN
XM_005676278.3	NC_030832.1_30817	-0.561607	0.0293619	150	-20.95	STAT4
XM_005676278.3	NC_030809.1_1901	-0.529548	0.0423446	154	-13.94	STAT4
XM_005676278.3	chi-miR-2411-5p	-0.547049	0.0348184	173	-29.43	STAT4
XM_005676278.3	chi-miR-345-3p	-0.663258	0.00702956	153	-25.13	STAT4
XM_005676278.3	chi-miR-148a-5p	-0.705738	0.00328402	152	-18.19	STAT4
XM_005676278.3	NC_030828.1_26712	-0.700302	0.00364512	151	-20.6	STAT4
XM_005676284.3	NC_030818.1_15725	-0.595768	0.0190987	162	-27.39	SDPR
XM_005676284.3	NC_030833.1_31894	-0.705076	0.00332637	172	-27.97	SDPR
XM_005676284.3	NC_030815.1_11506	-0.702608	0.00348825	151	-17.46	SDPR
XM_005676284.3	NC_030823.1_21333	-0.552261	0.0327842	154	-15.38	SDPR
XM_005676286.3	chi-miR-129-3p	-0.562963	0.0288885	159	-27.95	SLC39A10
XM_005676286.3	NC_030825.1_23684	-0.594331	0.0194649	151	-21.25	SLC39A10
XM_005676286.3	NC_030831.1_30249	-0.620948	0.0134948	154	-12.67	SLC39A10
XM_005676288.3	chi-miR-2284c	-0.542445	0.0366925	164	-11.96	SLC39A10
XM_005676288.3	NC_030826.1_24875	-0.58955	0.020723	164	-14.24	SLC39A10
XM_005676288.3	NC_030825.1_22780	-0.594021	0.0195447	154	-14.33	SLC39A10
XM_005676288.3	chi-miR-20b	-0.524171	0.0448824	152	-25.69	SLC39A10
XM_005676288.3	chi-miR-107-3p	-0.559938	0.0299524	160	-24.13	SLC39A10
XM_005676288.3	NC_030816.1_13534	-0.531054	0.0416531	160	-27.9	SLC39A10
XM_005676288.3	chi-miR-103-3p	-0.592845	0.0198495	160	-24.26	SLC39A10
XM_005676288.3	NC_030825.1_23684	-0.674763	0.00578717	151	-21.25	SLC39A10
XM_005676292.3	chi-miR-20b	-0.526187	0.0439181	181	-23.63	STK17B
XM_005676292.3	NC_030826.1_24875	-0.517404	0.0482341	156	-14.76	STK17B
XM_005676299.3	NC_030833.1_31894	-0.653121	0.00828991	151	-15.32	SF3B1
XM_005676299.3	NC_030830.1_28660	-0.784801	0.000529666	151	-14.89	SF3B1
XM_005676299.3	chi-miR-378-3p	-0.562097	0.0291901	158	-18.87	SF3B1
XM_005676299.3	NC_030823.1_21308	-0.702577	0.00349031	151	-12.57	SF3B1
XM_005676299.3	chi-miR-151-5p	-0.612192	0.0152752	165	-27.55	SF3B1
XM_005676299.3	NC_030825.1_23901	-0.566322	0.0277413	151	-12.34	SF3B1
XM_005676299.3	NC_030816.1_13336	-0.623186	0.0130667	153	-29.08	SF3B1
XM_005676299.3	NC_030829.1_27816	-0.66418	0.00692285	156	-19.13	SF3B1
XM_005676299.3	NC_030832.1_30588	-0.555964	0.0313942	163	-23.85	SF3B1
XM_005676299.3	NC_030819.1_17319	-0.568213	0.0271106	154	-19.39	SF3B1
XM_005676309.3	NC_030810.1_4301	-0.578069	0.0239978	151	-11.66	RFTN2
XM_005676329.3	NC_030831.1_30249	-0.520882	0.0464892	154	-14.04	LOC102185228
XM_005676329.3	chi-miR-2483-5p	-0.571629	0.0259989	151	-25.38	LOC102185228
XM_005676329.3	chi-miR-455-3p	-0.531019	0.0416689	155	-19.45	LOC102185228
XM_005676329.3	NC_030834.1_32156	-0.602996	0.0173349	157	-20.29	LOC102185228
XM_005676330.3	NC_030825.1_22780	-0.580519	0.023268	153	-12.32	TYW5
XM_005676339.3	NC_030829.1_27708	-0.536295	0.0393124	156	-16	LOC102187632
XM_005676339.3	chi-miR-20b	-0.57178	0.0259505	151	-17.44	LOC102187632
XM_005676339.3	NC_030820.1_18336	-0.551381	0.0331214	150	-15.13	LOC102187632
XM_005676345.3	NW_017189517.1_34813	-0.56853	0.027006	155	-13.87	BZW1
XM_005676345.3	NC_030828.1_27537	-0.536977	0.0390154	152	-17.6	BZW1
XM_005676345.3	NC_030814.1_10611	-0.637773	0.0105279	160	-11.25	BZW1
XM_005676345.3	NC_030828.1_27538	-0.532613	0.0409466	152	-17.6	BZW1
XM_005676345.3	chi-miR-135a	-0.648656	0.0088983	154	-12.82	BZW1
XM_005676345.3	NC_030815.1_11506	-0.635095	0.0109625	152	-16.86	BZW1
XM_005676345.3	NC_030825.1_22780	-0.617813	0.0141128	151	-10.91	BZW1
XM_005676345.3	NC_030831.1_30249	-0.631347	0.011594	158	-12.22	BZW1
XM_005676345.3	NC_030822.1_20278	-0.56853	0.027006	155	-13.87	BZW1
XM_005676346.3	NC_030815.1_11506	-0.519854	0.0469999	151	-11.29	CLK1
XM_005676346.3	NC_030810.1_4496	-0.550581	0.0334298	151	-18.71	CLK1
XM_005676351.3	chi-miR-129-3p	-0.524716	0.04462	160	-22.75	NIF3L1
XM_005676351.3	NC_030815.1_11506	-0.58974	0.0206718	155	-16.01	NIF3L1
XM_005676351.3	NC_030826.1_25649	-0.608585	0.0160594	170	-26.13	NIF3L1
XM_005676353.3	NC_030810.1_4491	-0.63058	0.0117266	152	-15.52	PPIL3
XM_005676356.3	chi-miR-340-5p	-0.604934	0.016884	153	-10.15	ORC2
XM_005676356.3	chi-miR-146b-3p	-0.6107	0.0155959	150	-19.64	ORC2
XM_005676356.3	chi-miR-135a	-0.680124	0.00527096	156	-22.66	ORC2
XM_005676356.3	chi-miR-148b-3p	-0.683609	0.00495548	161	-19.33	ORC2
XM_005676356.3	chi-miR-148a-3p	-0.689996	0.00441614	161	-19.41	ORC2
XM_005676356.3	chi-miR-20b	-0.664279	0.00691142	152	-17.2	ORC2
XM_005676356.3	NC_030814.1_10486	-0.54561	0.0353964	150	-14.37	ORC2
XM_005676365.3	chi-miR-107-3p	-0.574117	0.0252114	152	-17.09	CASP8
XM_005676365.3	NC_030828.1_27538	-0.529266	0.0424747	167	-21.21	CASP8
XM_005676365.3	NC_030815.1_11506	-0.525736	0.0441323	153	-21.81	CASP8
XM_005676365.3	chi-miR-103-3p	-0.546977	0.0348471	152	-17.48	CASP8
XM_005676404.3	NC_030808.1_1064	-0.613114	0.0150798	158	-17.59	CTLA4
XM_005676404.3	NC_030830.1_28660	-0.590142	0.0205639	150	-13.45	CTLA4
XM_005676404.3	NC_030829.1_27926	-0.535409	0.0397012	165	-23.05	CTLA4
XM_005676407.3	NC_030813.1_9463	-0.693208	0.00416315	164	-28.23	NRP2
XM_005676407.3	NW_017192021.1_35906	-0.557077	0.0309853	175	-30.84	NRP2
XM_005676407.3	chi-miR-106a-5p	-0.685797	0.00476518	156	-18.81	NRP2
XM_005676407.3	NC_030816.1_13534	-0.62687	0.0123848	152	-22.02	NRP2
XM_005676407.3	NC_030830.1_29141	-0.536251	0.0393317	155	-18.63	NRP2
XM_005676407.3	chi-miR-103-3p	-0.542186	0.0368003	153	-25.9	NRP2
XM_005676407.3	NC_030816.1_13336	-0.532863	0.0408338	157	-24.36	NRP2
XM_005676407.3	chi-miR-20b	-0.676498	0.00561588	152	-16.68	NRP2
XM_005676407.3	NC_030828.1_27537	-0.559445	0.0301285	163	-16.04	NRP2
XM_005676407.3	chi-miR-148a-5p	-0.643887	0.00958608	152	-12.38	NRP2
XM_005676407.3	NC_030828.1_27538	-0.573867	0.0252895	163	-16.04	NRP2
XM_005676407.3	chi-miR-107-3p	-0.589051	0.0208578	153	-23.12	NRP2
XM_005676407.3	NC_030810.1_4496	-0.595957	0.0190507	151	-18.38	NRP2
XM_005676407.3	NC_030827.1_26030	-0.573972	0.0252567	151	-23.4	NRP2
XM_005676410.3	NC_030828.1_27001	-0.684618	0.00486696	159	-20.25	NRP2
XM_005676410.3	chi-miR-148a-3p	-0.614952	0.0146956	150	-20.56	NRP2
XM_005676410.3	NC_030828.1_26712	-0.629707	0.011879	152	-17.71	NRP2
XM_005676410.3	chi-miR-423-3p	-0.70145	0.00356631	150	-26.18	NRP2
XM_005676410.3	chi-miR-20b	-0.684415	0.00488465	152	-16.68	NRP2
XM_005676410.3	chi-miR-106a-5p	-0.73931	0.00163463	156	-19.4	NRP2
XM_005676410.3	chi-miR-877-3p	-0.702175	0.00351729	162	-33.07	NRP2
XM_005676410.3	NW_017192021.1_35906	-0.591112	0.0203054	175	-30.84	NRP2
XM_005676410.3	NC_030813.1_9463	-0.703542	0.00342628	164	-28.23	NRP2
XM_005676410.3	NC_030826.1_25151	-0.643871	0.00958841	166	-26.27	NRP2
XM_005676410.3	NC_030815.1_12280	-0.530472	0.0419194	153	-25.25	NRP2
XM_005676414.3	NC_030823.1_21029	-0.580029	0.0234125	150	-12.95	NDUFS1
XM_005676414.3	chi-miR-135a	-0.582689	0.0226357	155	-15.6	NDUFS1
XM_005676414.3	chi-miR-708-5p	-0.651479	0.00850966	153	-18.74	NDUFS1
XM_005676414.3	chi-miR-29b-5p	-0.729918	0.0020067	151	-25.92	NDUFS1
XM_005676414.3	chi-miR-2411-5p	-0.566932	0.0275365	164	-24.47	NDUFS1
XM_005676414.3	NC_030825.1_22780	-0.579935	0.0234403	163	-14.95	NDUFS1
XM_005676414.3	chi-miR-1839	-0.5595	0.0301086	156	-16.82	NDUFS1
XM_005676414.3	NC_030829.1_28533	-0.570409	0.0263917	151	-21.39	NDUFS1
XM_005676414.3	NC_030828.1_27538	-0.597533	0.0186558	167	-14.84	NDUFS1
XM_005676414.3	NC_030828.1_27537	-0.590434	0.0204859	167	-14.84	NDUFS1
XM_005676414.3	NC_030809.1_3244	-0.717655	0.0025918	156	-20.46	NDUFS1
XM_005676414.3	NC_030826.1_25649	-0.527742	0.0431846	157	-24.44	NDUFS1
XM_005676414.3	NC_030823.1_21650	-0.580029	0.0234125	150	-12.95	NDUFS1
XM_005676424.3	NC_030819.1_17319	-0.66676	0.00663111	164	-19.17	FASTKD2
XM_005676424.3	chi-miR-146b-5p	-0.568168	0.0271254	160	-21.61	FASTKD2
XM_005676424.3	NC_030823.1_21308	-0.644553	0.00948756	151	-10.98	FASTKD2
XM_005676424.3	NC_030819.1_17336	-0.517219	0.0483285	154	-13.71	FASTKD2
XM_005676426.2	NC_030823.1_21059	-0.709725	0.00303778	159	-19.09	KLF7
XM_005676426.2	NC_030810.1_4491	-0.637215	0.0106173	156	-13.8	KLF7
XM_005676426.2	NC_030835.1_32988	-0.72702	0.00213431	156	-18.3	KLF7
XM_005676426.2	NC_030823.1_21676	-0.709725	0.00303778	159	-19.09	KLF7
XM_005676426.2	chi-miR-30a-3p	-0.51905	0.0474025	158	-18.44	KLF7
XM_005676426.2	chi-miR-423-5p	-0.61983	0.0137127	168	-22.15	KLF7
XM_005676426.2	NC_030814.1_9711	-0.576683	0.0244182	150	-26.34	KLF7
XM_005676426.2	chi-miR-378-3p	-0.607403	0.0163229	151	-24.91	KLF7
XM_005676426.2	NC_030810.1_4496	-0.547261	0.0347337	154	-18.13	KLF7
XM_005676426.2	NC_030820.1_18336	-0.614097	0.0148733	159	-18.43	KLF7
XM_005676426.2	NC_030814.1_10943	-0.539697	0.0378467	167	-24.62	KLF7
XM_005676431.3	chi-miR-502a	-0.527134	0.0434701	154	-20.37	CREB1
XM_005676431.3	chi-miR-2411-5p	-0.542828	0.0365339	151	-21.37	CREB1
XM_005676431.3	NC_030815.1_11506	-0.514707	0.0496201	159	-15.18	CREB1
XM_005676446.3	chi-miR-196a	-0.538656	0.038291	150	-16.8	IDH1
XM_005676446.3	chi-miR-708-5p	-0.653675	0.00821678	153	-16.41	IDH1
XM_005676461.3	NC_030833.1_31894	-0.60741	0.0163213	152	-15.19	RPE
XM_005676461.3	NC_030823.1_21059	-0.60395	0.017112	158	-14.75	RPE
XM_005676461.3	NC_030823.1_21676	-0.60395	0.017112	158	-14.75	RPE
XM_005676461.3	chi-miR-2411-5p	-0.631432	0.0115793	156	-16.56	RPE
XM_005676465.3	chi-miR-323a-3p	-0.644051	0.00956182	150	-16.21	C2H2orf69
XM_005676465.3	chi-miR-146b-5p	-0.575589	0.0247539	165	-19.17	C2H2orf69
XM_005676465.3	NC_030812.1_6784	-0.595009	0.0192915	154	-38.36	C2H2orf69
XM_005676465.3	chi-miR-106a-5p	-0.51754	0.0481652	152	-13.51	C2H2orf69
XM_005676490.3	chi-miR-200b	-0.525695	0.0441517	156	-12.71	LANCL1
XM_005676490.3	chi-miR-20b	-0.613006	0.0151025	154	-19	LANCL1
XM_005676490.3	chi-miR-106a-5p	-0.571175	0.0261446	163	-19.65	LANCL1
XM_005676490.3	chi-miR-148a-5p	-0.568439	0.0270359	158	-13.43	LANCL1
XM_005676508.3	NC_030825.1_23386	-0.5148	0.0495718	152	-33.37	FN1
XM_005676508.3	chi-miR-200c	-0.734682	0.00181033	157	-13.96	FN1
XM_005676508.3	chi-miR-200b	-0.728226	0.00208043	155	-14.11	FN1
XM_005676517.3	chi-miR-135a	-0.675555	0.00570843	150	-16.5	XRCC5
XM_005676517.3	NC_030808.1_347	-0.65543	0.00798829	156	-18.96	XRCC5
XM_005676517.3	chi-miR-2411-5p	-0.679737	0.005307	161	-22.46	XRCC5
XM_005676517.3	NC_030814.1_9992	-0.581935	0.0228541	170	-33.67	XRCC5
XM_005676517.3	NC_030823.1_21333	-0.536377	0.0392765	166	-31.09	XRCC5
XM_005676519.3	NC_030814.1_9992	-0.573313	0.0254638	152	-24.32	SMARCAL1
XM_005676519.3	NC_030815.1_11506	-0.573636	0.0253622	151	-21.84	SMARCAL1
XM_005676544.3	NC_030826.1_24875	-0.578046	0.0240047	154	-12.12	LOC102169634
XM_005676544.3	chi-miR-2483-3p	-0.56904	0.0268382	164	-23.49	LOC102169634
XM_005676544.3	chi-miR-29b-5p	-0.66202	0.00717476	154	-16.79	LOC102169634
XM_005676562.2	NC_030816.1_13336	-0.554706	0.0318613	166	-34.28	ZFAND2B
XM_005676570.3	chi-miR-324-5p	-0.588983	0.0208764	150	-25.07	ATG9A
XM_005676582.3	chi-miR-423-5p	-0.517556	0.0481567	151	-27.74	LOC102178119
XM_005676593.3	NC_030816.1_13336	-0.83235	0.000118138	157	-30.31	GMPPA
XM_005676593.3	NC_030829.1_27816	-0.580898	0.0231566	152	-18.72	GMPPA
XM_005676593.3	NC_030825.1_22780	-0.862804	3.46761e-05	157	-14.16	GMPPA
XM_005676593.3	chi-miR-200c	-0.559998	0.0299307	152	-18.56	GMPPA
XM_005676593.3	NW_017189517.1_34813	-0.623259	0.0130529	154	-14.77	GMPPA
XM_005676593.3	NC_030822.1_20278	-0.623259	0.0130529	154	-14.77	GMPPA
XM_005676593.3	NC_030818.1_15725	-0.631161	0.011626	159	-27.01	GMPPA
XM_005676593.3	NC_030828.1_27538	-0.778442	0.000629522	155	-12.95	GMPPA
XM_005676593.3	NC_030828.1_27537	-0.7842	0.000538522	155	-12.95	GMPPA
XM_005676593.3	NC_030832.1_30817	-0.585295	0.0218941	158	-23.33	GMPPA
XM_005676602.2	NC_030825.1_22780	-0.514463	0.0497469	155	-16.84	EPHA4
XM_005676602.2	chi-miR-103-3p	-0.537375	0.0388426	154	-20.38	EPHA4
XM_005676602.2	NC_030829.1_27816	-0.563267	0.0287832	158	-23.95	EPHA4
XM_005676602.2	NC_030816.1_13534	-0.514207	0.04988	151	-24.2	EPHA4
XM_005676602.2	NC_030828.1_27538	-0.561331	0.0294587	155	-16.84	EPHA4
XM_005676602.2	NC_030827.1_26030	-0.671232	0.00614837	158	-38.31	EPHA4
XM_005676602.2	NC_030828.1_27537	-0.555853	0.0314351	155	-16.84	EPHA4
XM_005676602.2	chi-miR-135a	-0.578105	0.023987	154	-15.05	EPHA4
XM_005676607.3	NC_030815.1_11506	-0.743537	0.00148642	151	-19.96	FARSB
XM_005676607.3	NC_030826.1_25649	-0.5271	0.0434862	151	-17.77	FARSB
XM_005676607.3	NC_030833.1_31917	-0.567737	0.0272683	158	-13.84	FARSB
XM_005676607.3	chi-miR-29b-5p	-0.660855	0.0073136	156	-17.43	FARSB
XM_005676621.3	chi-miR-148a-5p	-0.601643	0.0176551	150	-11.29	DOCK10
XM_005676621.3	chi-miR-103-3p	-0.546552	0.035017	157	-22.91	DOCK10
XM_005676621.3	NC_030833.1_31894	-0.539943	0.0377424	150	-22.12	DOCK10
XM_005676621.3	NC_030832.1_30588	-0.587005	0.0214177	159	-21.3	DOCK10
XM_005676621.3	NC_030824.1_22196	-0.540117	0.0376686	162	-22.31	DOCK10
XM_005676621.3	chi-miR-877-3p	-0.605397	0.0167777	153	-19.46	DOCK10
XM_005676621.3	chi-miR-20b	-0.613433	0.0150125	157	-17.02	DOCK10
XM_005676621.3	chi-miR-106a-5p	-0.519582	0.0471361	155	-14.95	DOCK10
XM_005676621.3	NC_030818.1_16387	-0.534443	0.0401283	162	-22.31	DOCK10
XM_005676621.3	chi-miR-378-3p	-0.59761	0.0186366	150	-16.83	DOCK10
XM_005676623.3	NC_030818.1_15725	-0.659228	0.00751107	150	-18.22	RHBDD1
XM_005676623.3	NC_030808.1_347	-0.566921	0.02754	152	-19.88	RHBDD1
XM_005676623.3	NC_030815.1_11506	-0.592124	0.0200382	158	-16.49	RHBDD1
XM_005676623.3	chi-miR-20b	-0.579322	0.0236223	164	-23.66	RHBDD1
XM_005676625.3	chi-miR-20b	-0.518026	0.0479184	164	-23.66	RHBDD1
XM_005676655.3	chi-miR-148a-5p	-0.670108	0.00626701	155	-15.88	LOC108633292
XM_005676655.3	NC_030808.1_682	-0.600056	0.0180366	152	-17.3	LOC108633292
XM_005676655.3	NC_030825.1_22780	-0.560755	0.0296621	150	-12.42	LOC108633292
XM_005676655.3	NC_030809.1_1901	-0.567236	0.027435	152	-13	LOC108633292
XM_005676655.3	chi-miR-378-5p	-0.635292	0.01093	170	-28.82	LOC108633292
XM_005676655.3	chi-miR-877-3p	-0.667305	0.00657067	150	-37.59	LOC108633292
XM_005676655.3	NC_030815.1_11506	-0.530778	0.0417791	158	-12.61	LOC108633292
XM_005676655.3	NC_030814.1_10943	-0.599985	0.0180536	152	-17.25	LOC108633292
XM_005676655.3	NC_030833.1_31894	-0.624436	0.0128322	162	-19.51	LOC108633292
XM_005676659.3	chi-miR-145-3p	-0.543545	0.0362381	151	-16.46	SP140
XM_005676659.3	NW_017189851.1_35540	-0.531834	0.0412986	153	-21.03	SP140
XM_005676659.3	NC_030815.1_12594	-0.528653	0.0427595	150	-29.71	SP140
XM_005676659.3	NC_030819.1_17319	-0.624231	0.0128704	153	-20.4	SP140
XM_005676659.3	chi-miR-3432-5p	-0.560181	0.0298657	151	-19.25	SP140
XM_005676659.3	NC_030808.1_347	-0.547228	0.0347471	150	-18.35	SP140
XM_005676659.3	NC_030823.1_21410	-0.616195	0.0144402	151	-18.24	SP140
XM_005676659.3	NC_030836.1_33259	-0.675611	0.00570298	152	-16.08	SP140
XM_005676659.3	chi-miR-29b-5p	-0.789568	0.000463609	156	-22.21	SP140
XM_005676659.3	NC_030811.1_6517	-0.627055	0.0123515	151	-19.25	SP140
XM_005676659.3	chi-miR-708-5p	-0.638782	0.0103676	165	-25.96	SP140
XM_005676660.3	NC_030827.1_25949	-0.527832	0.0431423	171	-30.6	SP140
XM_005676660.3	NC_030830.1_28660	-0.621789	0.0133326	164	-22.11	SP140
XM_005676663.3	NC_030815.1_11506	-0.638935	0.0103436	155	-19.46	SP110
XM_005676663.3	NC_030815.1_12594	-0.53303	0.040759	163	-24.35	SP110
XM_005676663.3	chi-miR-29b-5p	-0.597143	0.0187528	152	-21.85	SP110
XM_005676677.3	NC_030816.1_13336	-0.590774	0.0203952	153	-32.9	EIF4E2
XM_005676677.3	chi-miR-30b-3p	-0.539139	0.0380841	159	-22.32	EIF4E2
XM_005676677.3	NC_030812.1_7001	-0.635838	0.0108405	155	-30.33	EIF4E2
XM_005676678.3	chi-miR-200c	-0.575518	0.024776	152	-15.89	EIF4E2
XM_005676701.3	chi-miR-363-3p	-0.571756	0.0259582	151	-14.58	BSDC1
XM_005676702.3	chi-miR-16b-5p	-0.649669	0.00875725	158	-23.21	BSDC1
XM_005676702.3	NC_030810.1_3827	-0.570525	0.0263544	171	-32.15	BSDC1
XM_005676702.3	chi-miR-211	-0.595021	0.0192884	153	-13.52	BSDC1
XM_005676702.3	NC_030826.1_25810	-0.603298	0.0172642	155	-24.99	BSDC1
XM_005676702.3	chi-miR-380-5p	-0.697773	0.00382357	157	-15.44	BSDC1
XM_005676715.3	NC_030816.1_13336	-0.587641	0.0212422	159	-24.48	KPNA6
XM_005676715.3	chi-miR-2411-5p	-0.521902	0.0459866	151	-17.82	KPNA6
XM_005676715.3	NC_030812.1_7001	-0.643403	0.00965812	160	-30.18	KPNA6
XM_005676715.3	NC_030815.1_11506	-0.581915	0.0228598	164	-24.82	KPNA6
XM_005676715.3	chi-miR-122	-0.550115	0.0336108	161	-20.43	KPNA6
XM_005676724.3	chi-miR-30b-3p	-0.631862	0.0115056	162	-25.01	PEF1
XM_005676724.3	chi-miR-423-5p	-0.617979	0.0140795	154	-26.66	PEF1
XM_005676724.3	NC_030812.1_7001	-0.717124	0.00261993	156	-25.58	PEF1
XM_005676724.3	NC_030818.1_15725	-0.582325	0.0227409	156	-24.44	PEF1
XM_005676735.3	NC_030815.1_12594	-0.550348	0.03352	160	-24.55	SNRNP40
XM_005676735.3	NC_030819.1_17319	-0.668388	0.00645201	150	-17.89	SNRNP40
XM_005676738.2	chi-miR-296-3p	-0.551961	0.0328989	155	-22.95	PUM1
XM_005676777.3	NC_030828.1_27537	-0.518003	0.04793	150	-10.49	MED18
XM_005676777.3	NC_030819.1_17336	-0.547058	0.0348148	161	-22.98	MED18
XM_005676777.3	NC_030815.1_12280	-0.568285	0.0270867	150	-19.45	MED18
XM_005676777.3	chi-miR-148a-3p	-0.564221	0.0284549	152	-16.29	MED18
XM_005676786.3	NC_030816.1_13336	-0.587551	0.0212671	161	-26.21	RPA2
XM_005676789.3	NC_030819.1_17319	-0.599091	0.0182715	150	-11.73	STX12
XM_005676800.3	NC_030815.1_12594	-0.639791	0.0102094	162	-33.01	GPATCH3
XM_005676800.3	NC_030816.1_13336	-0.756715	0.00109231	153	-29.22	GPATCH3
XM_005676800.3	NC_030818.1_15725	-0.64048	0.0101024	151	-26.62	GPATCH3
XM_005676818.3	NC_030816.1_13336	-0.535266	0.0397642	151	-20.67	CEP85
XM_005676818.3	NC_030826.1_25649	-0.641517	0.00994305	154	-18.87	CEP85
XM_005676818.3	NC_030815.1_11506	-0.574892	0.0249698	159	-15.12	CEP85
XM_005676818.3	NC_030824.1_22296	-0.692439	0.00422263	157	-15.56	CEP85
XM_005676818.3	chi-miR-2411-5p	-0.527347	0.0433701	155	-29.84	CEP85
XM_005676818.3	NC_030823.1_21333	-0.603987	0.0171033	154	-18.76	CEP85
XM_005676818.3	chi-miR-129-3p	-0.651426	0.00851685	160	-17.8	CEP85
XM_005676818.3	NC_030811.1_5360	-0.548917	0.0340788	160	-25.4	CEP85
XM_005676818.3	NC_030816.1_13534	-0.524777	0.0445906	156	-18.75	CEP85
XM_005676826.3	NC_030808.1_347	-0.559058	0.0302672	151	-18.37	PAFAH2
XM_005676826.3	chi-miR-135a	-0.649883	0.00872767	154	-15.05	PAFAH2
XM_005676826.3	NC_030823.1_21308	-0.520159	0.0468481	152	-20.65	PAFAH2
XM_005676826.3	NC_030829.1_28533	-0.515539	0.0491897	161	-20.44	PAFAH2
XM_005676826.3	NC_030824.1_22296	-0.654553	0.00810187	159	-19	PAFAH2
XM_005676826.3	NC_030815.1_12594	-0.587295	0.0213376	165	-27.03	PAFAH2
XM_005676826.3	NC_030833.1_31894	-0.521241	0.0463119	161	-21.34	PAFAH2
XM_005676826.3	NC_030834.1_32156	-0.553989	0.0321299	158	-26.37	PAFAH2
XM_005676826.3	NC_030809.1_3244	-0.718476	0.00254879	152	-28.64	PAFAH2
XM_005676843.3	NC_030814.1_9628	-0.581992	0.0228373	159	-33.4	NIPAL3
XM_005676843.3	NC_030832.1_30817	-0.704847	0.00334113	163	-28.33	NIPAL3
XM_005676843.3	NC_030832.1_30588	-0.58796	0.021155	150	-21.83	NIPAL3
XM_005676843.3	chi-miR-148a-3p	-0.580069	0.0234006	150	-16.91	NIPAL3
XM_005676843.3	NC_030809.1_1901	-0.597155	0.0187499	152	-14.05	NIPAL3
XM_005676843.3	NC_030828.1_26712	-0.518852	0.0475018	161	-22.22	NIPAL3
XM_005676870.3	NC_030808.1_1064	-0.616728	0.0143316	162	-15.76	ZNF436
XM_005676870.3	NC_030808.1_347	-0.543091	0.0364254	153	-17.87	ZNF436
XM_005676870.3	NC_030826.1_25151	-0.540557	0.0374824	156	-23.67	ZNF436
XM_005676870.3	chi-miR-129-3p	-0.549143	0.0339901	154	-20.62	ZNF436
XM_005676870.3	NC_030823.1_21308	-0.693805	0.00411742	150	-16.02	ZNF436
XM_005676870.3	NC_030828.1_26712	-0.658358	0.00761845	152	-32.29	ZNF436
XM_005676870.3	NC_030833.1_31894	-0.629103	0.0119853	160	-30.22	ZNF436
XM_005676879.3	NC_030829.1_28251	-0.62853	0.012087	152	-27.9	KDM1A
XM_005676879.3	NC_030829.1_28252	-0.565784	0.0279227	152	-27.9	KDM1A
XM_005676879.3	NC_030816.1_13311	-0.517085	0.0483967	154	-24.57	KDM1A
XM_005676879.3	NC_030816.1_13534	-0.576245	0.0245523	151	-26.13	KDM1A
XM_005676879.3	chi-miR-30b-3p	-0.561789	0.0292981	154	-22.04	KDM1A
XM_005676879.3	chi-miR-106a-3p	-0.585436	0.0218544	154	-15.93	KDM1A
XM_005676879.3	chi-miR-423-5p	-0.540686	0.0374284	157	-24.93	KDM1A
XM_005676879.3	NC_030815.1_12594	-0.584371	0.0221549	156	-19.8	KDM1A
XM_005676880.3	NC_030829.1_28251	-0.687791	0.00459684	152	-27.9	KDM1A
XM_005676880.3	chi-miR-30b-3p	-0.642678	0.00976687	154	-22.04	KDM1A
XM_005676880.3	chi-miR-423-5p	-0.548922	0.0340767	157	-24.93	KDM1A
XM_005676880.3	NC_030815.1_12594	-0.564293	0.0284299	156	-19.8	KDM1A
XM_005676880.3	NC_030829.1_28252	-0.667857	0.00650993	152	-27.9	KDM1A
XM_005676880.3	NC_030832.1_30817	-0.544703	0.0357644	153	-25.78	KDM1A
XM_005676880.3	NC_030814.1_9992	-0.581065	0.0231078	153	-29.75	KDM1A
XM_005676880.3	NC_030816.1_13311	-0.525516	0.0442373	154	-24.57	KDM1A
XM_005676905.3	chi-miR-30f-3p	-0.538838	0.038213	155	-27.76	PLA2G2C
XM_005676905.3	chi-miR-877-3p	-0.538278	0.0384532	150	-27.92	PLA2G2C
XM_005676905.3	NC_030825.1_23386	-0.612737	0.0151595	153	-33.83	PLA2G2C
XM_005676924.3	NC_030826.1_25649	-0.52679	0.0436325	167	-23.4	MREG
XM_005677073.3	chi-miR-301a-3p	-0.546044	0.0352213	154	-18.02	SFT2D2
XM_005677073.3	chi-miR-223-3p	-0.539865	0.0377751	153	-13.36	SFT2D2
XM_005677087.3	NC_030833.1_31917	-0.714062	0.00278687	154	-10.14	TADA1
XM_005677087.3	NC_030814.1_9992	-0.731445	0.00194197	152	-27.61	TADA1
XM_005677115.3	NC_030828.1_27001	-0.690055	0.00441141	151	-24	RGS5
XM_005677115.3	chi-miR-323a-3p	-0.533623	0.0404933	158	-16.88	RGS5
XM_005677115.3	NC_030813.1_9463	-0.522933	0.0454823	162	-24.6	RGS5
XM_005677115.3	NC_030826.1_25151	-0.519483	0.0471851	163	-29.56	RGS5
XM_005677115.3	NC_030815.1_11506	-0.552136	0.0328317	156	-17.39	RGS5
XM_005677120.3	chi-let-7a-5p	-0.642875	0.00973729	154	-15.97	HSD17B7
XM_005677120.3	chi-let-7g-5p	-0.637512	0.0105696	157	-13.09	HSD17B7
XM_005677120.3	chi-let-7f-5p	-0.627895	0.0122003	156	-15.2	HSD17B7
XM_005677120.3	chi-miR-105a	-0.609094	0.0159469	153	-14.12	HSD17B7
XM_005677120.3	chi-miR-1248-5p	-0.582247	0.0227635	153	-11.48	HSD17B7
XM_005677120.3	NW_017189674.1_35389	-0.559041	0.0302732	155	-15.29	HSD17B7
XM_005677120.3	chi-let-7b-5p	-0.661614	0.0072229	155	-16.63	HSD17B7
XM_005677120.3	NC_030813.1_8383	-0.696603	0.00390844	174	-22.54	HSD17B7
XM_005677120.3	chi-miR-100-3p	-0.71188	0.00291092	156	-15.68	HSD17B7
XM_005677120.3	chi-let-7e-5p	-0.741331	0.00156235	158	-17.53	HSD17B7
XM_005677120.3	chi-miR-23b-5p	-0.586254	0.0216258	153	-32.45	HSD17B7
XM_005677120.3	chi-miR-9-5p	-0.685566	0.00478494	153	-17.63	HSD17B7
XM_005677120.3	chi-let-7c-5p	-0.627731	0.0122297	159	-16.66	HSD17B7
XM_005677120.3	NC_030832.1_31289	-0.720354	0.00245261	166	-26.01	HSD17B7
XM_005677120.3	chi-miR-211	-0.574124	0.025209	156	-16.26	HSD17B7
XM_005677120.3	NW_017189851.1_35540	-0.534597	0.04006	154	-25.94	HSD17B7
XM_005677146.3	NC_030816.1_13534	-0.578423	0.0238911	164	-29.22	HSPA6
XM_005677146.3	chi-miR-502a	-0.563333	0.0287604	150	-26.75	HSPA6
XM_005677146.3	NC_030815.1_11506	-0.578948	0.023734	159	-21.36	HSPA6
XM_005677146.3	NC_030827.1_26030	-0.572201	0.0258163	150	-21.84	HSPA6
XM_005677146.3	chi-miR-877-3p	-0.63168	0.0115367	155	-32.33	HSPA6
XM_005677152.3	chi-miR-423-5p	-0.572107	0.0258462	159	-24.34	UHMK1
XM_005677152.3	chi-miR-200c	-0.567193	0.0274493	159	-14.64	UHMK1
XM_005677152.3	chi-miR-148b-3p	-0.602171	0.0175296	150	-16.58	UHMK1
XM_005677152.3	chi-miR-106a-5p	-0.518467	0.0476957	156	-17.08	UHMK1
XM_005677152.3	NC_030828.1_27538	-0.515835	0.0490368	152	-12.56	UHMK1
XM_005677152.3	NC_030825.1_22780	-0.601757	0.017628	154	-15.5	UHMK1
XM_005677152.3	chi-miR-200b	-0.531936	0.0412522	151	-10.47	UHMK1
XM_005677152.3	chi-miR-135a	-0.546736	0.0349433	151	-17.72	UHMK1
XM_005677152.3	chi-miR-20b	-0.581753	0.0229068	154	-15.18	UHMK1
XM_005677152.3	NC_030828.1_27537	-0.514106	0.0499329	152	-12.56	UHMK1
XM_005677152.3	NC_030825.1_23684	-0.75579	0.00111687	152	-21.21	UHMK1
XM_005677159.3	NC_030814.1_9992	-0.514078	0.0499475	152	-29	TOMM40L
XM_005677165.3	NC_030825.1_22780	-0.63364	0.0112043	152	-13.94	B4GALT3
XM_005677165.3	NC_030828.1_27538	-0.559867	0.0299776	152	-16.8	B4GALT3
XM_005677165.3	NC_030816.1_13336	-0.621509	0.0133865	162	-28.69	B4GALT3
XM_005677165.3	NC_030828.1_27537	-0.557847	0.0307047	152	-16.8	B4GALT3
XM_005677165.3	chi-miR-2411-5p	-0.59735	0.0187012	155	-28.34	B4GALT3
XM_005677199.3	NC_030819.1_17319	-0.742555	0.00151985	164	-16.9	F11R
XM_005677199.3	NC_030810.1_4496	-0.593525	0.019673	163	-30.33	F11R
XM_005677199.3	NC_030815.1_12594	-0.639475	0.0102588	150	-25.31	F11R
XM_005677199.3	chi-miR-30b-3p	-0.540698	0.0374234	152	-22.59	F11R
XM_005677199.3	NC_030832.1_30817	-0.540165	0.0376484	153	-23.1	F11R
XM_005677204.3	chi-miR-148a-5p	-0.689806	0.00443153	150	-17.38	CD244
XM_005677204.3	NC_030815.1_12280	-0.664631	0.00687107	151	-21.23	CD244
XM_005677204.3	chi-miR-877-3p	-0.536249	0.0393328	172	-29.15	CD244
XM_005677204.3	NC_030825.1_22780	-0.675917	0.00567276	150	-11.88	CD244
XM_005677204.3	chi-miR-378-5p	-0.668044	0.00648955	160	-24.19	CD244
XM_005677204.3	NC_030830.1_28660	-0.632418	0.0114107	151	-22.21	CD244
XM_005677204.3	chi-miR-423-5p	-0.686437	0.00471062	164	-31.5	CD244
XM_005677205.3	NC_030808.1_1064	-0.531032	0.0416632	157	-14.5	LOC102178869
XM_005677223.2	NC_030828.1_27538	-0.674943	0.00576917	154	-14.27	COPA
XM_005677223.2	NC_030823.1_21650	-0.517204	0.0483358	151	-16.14	COPA
XM_005677223.2	chi-miR-708-3p	-0.583488	0.0224065	151	-20.55	COPA
XM_005677223.2	NC_030828.1_27537	-0.652978	0.0083089	154	-14.27	COPA
XM_005677223.2	NC_030825.1_22780	-0.59478	0.0193499	159	-15.11	COPA
XM_005677223.2	NC_030823.1_21029	-0.517204	0.0483358	151	-16.14	COPA
XM_005677226.3	NC_030827.1_25949	-0.518215	0.047823	158	-30.8	DCAF8
XM_005677226.3	chi-miR-2483-3p	-0.519679	0.0470871	164	-26.1	DCAF8
XM_005677235.3	NC_030815.1_12280	-0.588649	0.020967	153	-19.79	PIGM
XM_005677235.3	NC_030827.1_26445	-0.549957	0.033672	159	-32.59	PIGM
XM_005677235.3	NW_017189517.1_34813	-0.545344	0.0355038	165	-18.28	PIGM
XM_005677235.3	NC_030815.1_11506	-0.745424	0.00142384	153	-17.25	PIGM
XM_005677235.3	chi-miR-30b-3p	-0.670786	0.00619518	161	-23.78	PIGM
XM_005677235.3	NC_030822.1_20278	-0.545344	0.0355038	165	-18.28	PIGM
XM_005677235.3	chi-miR-122	-0.647525	0.00905772	150	-21.3	PIGM
XM_005677235.3	chi-miR-340-5p	-0.530455	0.041927	150	-15.45	PIGM
XM_005677243.3	NC_030827.1_25949	-0.530652	0.0418367	153	-28.4	FCRL6
XM_005677256.3	chi-miR-148a-3p	-0.619075	0.0138614	159	-17.36	ACKR1
XM_005677256.3	chi-miR-148b-3p	-0.704854	0.00334067	153	-18.04	ACKR1
XM_005677256.3	chi-miR-423-3p	-0.733248	0.00186773	151	-21.03	ACKR1
XM_005677256.3	NC_030815.1_11471	-0.538637	0.0382989	157	-23.27	ACKR1
XM_005677256.3	NC_030830.1_29141	-0.515152	0.0493893	155	-21.55	ACKR1
XM_005677291.3	chi-miR-423-3p	-0.605529	0.0167475	157	-26.55	LOC102180271
XM_005677291.3	chi-miR-877-3p	-0.705545	0.00329631	159	-22.91	LOC102180271
XM_005677291.3	chi-miR-345-3p	-0.562536	0.0290369	151	-22.39	LOC102180271
XM_005677301.3	chi-miR-345-3p	-0.548687	0.0341693	162	-27.14	LOC102182927
XM_005677301.3	chi-miR-148a-3p	-0.555805	0.0314528	154	-20	LOC102182927
XM_005677301.3	NC_030832.1_30588	-0.588629	0.0209722	150	-17.43	LOC102182927
XM_005677301.3	chi-miR-148b-3p	-0.707792	0.00315521	158	-19.92	LOC102182927
XM_005677301.3	NC_030823.1_21336	-0.5831	0.0225177	153	-17.35	LOC102182927
XM_005677301.3	chi-miR-200b	-0.583918	0.0222838	150	-11.38	LOC102182927
XM_005677346.1	NC_030814.1_9992	-0.542552	0.0366482	162	-27	CCT3
XM_005677346.1	chi-miR-103-3p	-0.583478	0.0224094	150	-18.35	CCT3
XM_005677346.1	NC_030815.1_12594	-0.595178	0.0192484	157	-28.83	CCT3
XM_005677346.1	NC_030814.1_10611	-0.57068	0.0263042	153	-10.07	CCT3
XM_005677346.1	NC_030826.1_25649	-0.514265	0.0498502	153	-20.93	CCT3
XM_005677346.1	chi-miR-135a	-0.630998	0.0116541	165	-14.46	CCT3
XM_005677346.1	chi-miR-107-3p	-0.603704	0.0171692	150	-17.5	CCT3
XM_005677351.2	NC_030815.1_12594	-0.551062	0.033244	158	-23.87	TMEM79
XM_005677351.2	NW_017189517.1_34813	-0.549092	0.0340102	155	-15.42	TMEM79
XM_005677351.2	NC_030822.1_20278	-0.549092	0.0340102	155	-15.42	TMEM79
XM_005677351.2	NC_030816.1_13336	-0.638666	0.010386	154	-29.01	TMEM79
XM_005677354.3	NC_030824.1_22296	-0.714555	0.00275943	154	-14.53	SLC25A44
XM_005677354.3	NC_030815.1_12594	-0.519625	0.0471144	158	-21.77	SLC25A44
XM_005677354.3	chi-miR-323a-3p	-0.600571	0.017912	155	-13.7	SLC25A44
XM_005677376.3	chi-miR-20b	-0.525873	0.044067	164	-22.82	GON4L
XM_005677376.3	NC_030816.1_13336	-0.565842	0.027903	151	-25	GON4L
XM_005677376.3	NC_030812.1_6784	-0.540207	0.0376305	154	-27.22	GON4L
XM_005677376.3	chi-miR-146b-5p	-0.579467	0.0235791	150	-16.55	GON4L
XM_005677377.3	NC_030818.1_15725	-0.617679	0.0141396	152	-27.39	GON4L
XM_005677377.3	chi-miR-423-5p	-0.547357	0.0346955	155	-25.19	GON4L
XM_005677377.3	chi-miR-107-3p	-0.566234	0.0277707	154	-19.72	GON4L
XM_005677377.3	chi-miR-103-3p	-0.523446	0.0452332	154	-19.72	GON4L
XM_005677377.3	NC_030819.1_17319	-0.557655	0.0307743	158	-13.22	GON4L
XM_005677377.3	chi-miR-29b-5p	-0.575549	0.0247663	154	-19.99	GON4L
XM_005677377.3	chi-miR-30b-3p	-0.555026	0.031742	150	-20.28	GON4L
XM_005677386.3	NC_030819.1_17156	-0.545011	0.035639	164	-21.32	FDPS
XM_005677390.3	chi-let-7c-5p	-0.568751	0.026933	158	-21.94	FDPS
XM_005677390.3	chi-miR-211	-0.609522	0.0158527	150	-22.83	FDPS
XM_005677390.3	chi-let-7e-5p	-0.513987	0.0499951	165	-23.99	FDPS
XM_005677390.3	chi-let-7d-5p	-0.536553	0.0392	157	-18.65	FDPS
XM_005677390.3	chi-let-7a-5p	-0.545634	0.0353865	157	-17.12	FDPS
XM_005677390.3	NC_030819.1_17156	-0.565682	0.027957	164	-21.32	FDPS
XM_005677390.3	chi-miR-432-5p	-0.691678	0.0042822	158	-30.23	FDPS
XM_005677390.3	NC_030810.1_3827	-0.579379	0.0236055	162	-25.03	FDPS
XM_005677390.3	chi-miR-130a-5p	-0.577804	0.0240776	151	-13.61	FDPS
XM_005677390.3	NC_030812.1_7300	-0.521394	0.046236	153	-25.27	FDPS
XM_005677390.3	chi-let-7b-5p	-0.518079	0.0478915	159	-22.06	FDPS
XM_005677404.3	NC_030825.1_23386	-0.570121	0.0264855	156	-29.57	THBS3
XM_005677415.3	NC_030812.1_7001	-0.610404	0.0156602	162	-35.71	FLAD1
XM_005677415.3	chi-miR-146b-3p	-0.547168	0.0347708	152	-23.09	FLAD1
XM_005677415.3	NC_030815.1_11506	-0.639517	0.0102522	155	-16.39	FLAD1
XM_005677421.3	NC_030815.1_12594	-0.595286	0.0192209	150	-29.49	PYGO2
XM_005677421.3	NC_030818.1_15725	-0.519548	0.0471529	153	-21.86	PYGO2
XM_005677421.3	NC_030812.1_7001	-0.66433	0.00690556	165	-23.73	PYGO2
XM_005677421.3	chi-miR-29b-5p	-0.712856	0.00285491	153	-14.14	PYGO2
XM_005677423.2	chi-miR-30b-3p	-0.548777	0.0341336	150	-23.5	PBXIP1
XM_005677439.3	NC_030819.1_17319	-0.564897	0.0282235	160	-15.2	C3H1orf43
XM_005677439.3	NC_030826.1_25597	-0.532303	0.0410862	157	-17.5	C3H1orf43
XM_005677473.3	NC_030816.1_13336	-0.594137	0.019515	156	-22.85	SLC39A1
XM_005677486.3	NC_030828.1_27537	-0.599956	0.0180608	155	-14.86	INTS3
XM_005677486.3	NC_030831.1_30249	-0.621533	0.0133819	160	-14.04	INTS3
XM_005677486.3	NC_030815.1_12594	-0.557146	0.03096	157	-34.42	INTS3
XM_005677486.3	NC_030818.1_15725	-0.594991	0.0192961	152	-24.15	INTS3
XM_005677486.3	NC_030816.1_13336	-0.662448	0.00712427	159	-20.75	INTS3
XM_005677486.3	NC_030826.1_25649	-0.548966	0.0340594	157	-21.54	INTS3
XM_005677486.3	NC_030825.1_22780	-0.613291	0.0150424	159	-14.35	INTS3
XM_005677486.3	chi-miR-122	-0.536813	0.0390868	170	-24.6	INTS3
XM_005677486.3	NC_030828.1_27538	-0.572092	0.025851	155	-14.86	INTS3
XM_005677486.3	NC_030814.1_9992	-0.557987	0.0306537	161	-21.61	INTS3
XM_005677486.3	chi-miR-2411-5p	-0.61696	0.0142847	158	-23.24	INTS3
XM_005677486.3	NC_030815.1_11506	-0.640264	0.0101358	155	-13.2	INTS3
XM_005677489.3	NC_030831.1_30249	-0.570578	0.026337	153	-12.31	ILF2
XM_005677491.3	chi-miR-324-5p	-0.586253	0.0216262	159	-28.25	CHTOP
XM_005677585.3	NC_030823.1_21308	-0.518913	0.047471	153	-13.78	THEM4
XM_005677603.3	NC_030823.1_21650	-0.581939	0.0228527	154	-15.7	SELENBP1
XM_005677603.3	NC_030824.1_22296	-0.678348	0.00543781	151	-17.68	SELENBP1
XM_005677603.3	NC_030836.1_33259	-0.630719	0.0117025	152	-24.21	SELENBP1
XM_005677603.3	NC_030809.1_3244	-0.802219	0.000320156	151	-15.61	SELENBP1
XM_005677603.3	chi-miR-1839	-0.67162	0.00610782	151	-20.25	SELENBP1
XM_005677603.3	NC_030823.1_21029	-0.581939	0.0228527	154	-15.7	SELENBP1
XM_005677603.3	NC_030826.1_24875	-0.615571	0.0145679	158	-12.58	SELENBP1
XM_005677604.3	NC_030819.1_17319	-0.694339	0.00407686	155	-19.05	RFX5
XM_005677604.3	chi-miR-103-3p	-0.812705	0.000230846	155	-16.84	RFX5
XM_005677604.3	NC_030808.1_558	-0.543188	0.0363851	158	-19.43	RFX5
XM_005677604.3	chi-miR-190a-5p	-0.584369	0.0221554	152	-11.21	RFX5
XM_005677604.3	NC_030815.1_12594	-0.59208	0.0200498	156	-25.54	RFX5
XM_005677604.3	NC_030831.1_30078	-0.521662	0.0461042	157	-23.28	RFX5
XM_005677604.3	NC_030818.1_15725	-0.585188	0.0219242	165	-28.11	RFX5
XM_005677604.3	NC_030812.1_7001	-0.656275	0.00788018	150	-30.23	RFX5
XM_005677604.3	NC_030816.1_13336	-0.719345	0.00250394	166	-31.94	RFX5
XM_005677604.3	chi-miR-107-3p	-0.810951	0.000244161	155	-16.84	RFX5
XM_005677604.3	chi-miR-2284c	-0.645315	0.00937595	155	-12.6	RFX5
XM_005677604.3	NC_030815.1_11506	-0.826558	0.000145162	152	-18.24	RFX5
XM_005677617.3	NC_030825.1_22780	-0.530632	0.0418461	154	-18.28	PIP5K1A
XM_005677617.3	NC_030814.1_9992	-0.563453	0.028719	169	-27.71	PIP5K1A
XM_005677623.3	NC_030818.1_15717	-0.686038	0.00474454	161	-17.94	TMOD4
XM_005677636.3	NC_030808.1_347	-0.564506	0.0283571	161	-23.4	BNIPL
XM_005677636.3	NC_030819.1_17336	-0.668399	0.00645081	159	-20.04	BNIPL
XM_005677636.3	chi-miR-122	-0.529686	0.0422809	150	-21.63	BNIPL
XM_005677636.3	NC_030816.1_13534	-0.662293	0.00714256	151	-26.82	BNIPL
XM_005677644.3	NC_030832.1_30817	-0.633442	0.0112376	151	-18.01	SETDB1
XM_005677644.3	NC_030826.1_25151	-0.691574	0.00429037	160	-24.48	SETDB1
XM_005677644.3	chi-miR-1307-3p	-0.557124	0.0309678	163	-33.48	SETDB1
XM_005677644.3	chi-miR-378-5p	-0.660682	0.00733445	156	-20.5	SETDB1
XM_005677644.3	NC_030813.1_9463	-0.778499	0.000628572	154	-22.84	SETDB1
XM_005677644.3	NC_030809.1_1901	-0.598056	0.018526	150	-14.72	SETDB1
XM_005677661.3	chi-miR-2411-5p	-0.810102	0.000250832	160	-28.47	GOLPH3L
XM_005677661.3	NC_030824.1_22296	-0.609387	0.0158824	164	-28.11	GOLPH3L
XM_005677661.3	chi-miR-323a-3p	-0.736505	0.00173939	154	-11.99	GOLPH3L
XM_005677661.3	NC_030816.1_13311	-0.593077	0.0197892	151	-21.61	GOLPH3L
XM_005677661.3	NC_030819.1_17336	-0.734581	0.00181431	168	-25.41	GOLPH3L
XM_005677661.3	chi-miR-1839	-0.53256	0.0409704	150	-16	GOLPH3L
XM_005677677.2	chi-miR-30b-3p	-0.538998	0.0381443	150	-19.34	MRPS21
XM_005677680.3	chi-miR-106a-5p	-0.744632	0.00144984	151	-13.53	CIART
XM_005677680.3	NC_030829.1_27708	-0.537011	0.0390005	168	-23.59	CIART
XM_005677680.3	chi-miR-20b	-0.666908	0.0066146	155	-14.18	CIART
XM_005677684.3	NC_030812.1_7001	-0.593189	0.01976	154	-27.74	APH1A
XM_005677689.3	chi-miR-363-3p	-0.606055	0.0166275	152	-12.69	ANP32E
XM_005677689.3	NC_030829.1_27708	-0.557523	0.0308224	156	-13.79	ANP32E
XM_005677689.3	NC_030813.1_9463	-0.577641	0.024127	150	-21.38	ANP32E
XM_005677689.3	chi-miR-877-3p	-0.519943	0.0469555	178	-37.16	ANP32E
XM_005677689.3	NC_030819.1_17319	-0.651226	0.00854396	159	-11.71	ANP32E
XM_005677689.3	NC_030815.1_12594	-0.550105	0.0336144	150	-17.19	ANP32E
XM_005677689.3	NC_030815.1_11506	-0.686988	0.00466404	151	-12.23	ANP32E
XM_005677689.3	chi-miR-135a	-0.552646	0.0326374	152	-13.22	ANP32E
XM_005677696.3	NC_030823.1_21333	-0.596971	0.0187959	152	-22.62	VPS45
XM_005677696.3	chi-miR-29b-5p	-0.628804	0.0120383	154	-14.53	VPS45
XM_005677696.3	chi-miR-2411-5p	-0.783018	0.000556272	153	-25.7	VPS45
XM_005677696.3	NC_030825.1_22780	-0.833532	0.000113171	155	-11.09	VPS45
XM_005677696.3	NC_030815.1_12594	-0.70193	0.00353378	157	-23.06	VPS45
XM_005677696.3	NC_030828.1_27537	-0.738796	0.00165342	151	-11.09	VPS45
XM_005677696.3	NC_030815.1_11506	-0.831311	0.000122653	151	-17.29	VPS45
XM_005677696.3	chi-miR-106a-3p	-0.598469	0.0184242	153	-14.44	VPS45
XM_005677696.3	NC_030828.1_27538	-0.722515	0.0023455	151	-11.09	VPS45
XM_005677732.3	chi-miR-148b-3p	-0.622089	0.0132753	152	-16.57	TXNIP
XM_005677732.3	chi-miR-20b	-0.550195	0.0335794	154	-20.12	TXNIP
XM_005677733.3	NC_030819.1_17029	-0.520709	0.0465747	152	-20.21	POLR3GL
XM_005677733.3	chi-miR-324-5p	-0.59039	0.0204976	151	-19.36	POLR3GL
XM_005677737.3	NC_030815.1_12594	-0.568544	0.0270014	158	-28.34	PEX11B
XM_005677743.3	NC_030820.1_17697	-0.516185	0.0488571	152	-17.1	ANKRD35
XM_005677743.3	chi-miR-490	-0.592243	0.0200071	151	-27.21	ANKRD35
XM_005677744.3	chi-miR-29b-5p	-0.640517	0.0100966	164	-15.83	POLR3C
XM_005677744.3	chi-miR-30b-3p	-0.599866	0.0180827	151	-26.78	POLR3C
XM_005677744.3	NC_030814.1_9992	-0.615849	0.014511	154	-19.58	POLR3C
XM_005677744.3	NC_030812.1_7001	-0.780656	0.000593159	150	-21.74	POLR3C
XM_005677744.3	chi-miR-135a	-0.702529	0.00349356	156	-18.7	POLR3C
XM_005677744.3	chi-miR-340-5p	-0.592651	0.0199003	151	-10.86	POLR3C
XM_005677744.3	NC_030812.1_6784	-0.550144	0.0335995	160	-19.73	POLR3C
XM_005677744.3	NC_030823.1_21029	-0.614987	0.0146884	160	-18.48	POLR3C
XM_005677744.3	NC_030823.1_21650	-0.614987	0.0146884	160	-18.48	POLR3C
XM_005677748.3	NC_030828.1_27074	-0.553936	0.0321498	156	-19.15	PDZK1
XM_005677748.3	chi-miR-204-5p	-0.531169	0.0416009	154	-21.68	PDZK1
XM_005677781.3	NC_030811.1_6318	-0.599098	0.0182696	151	-20.79	SEC22B
XM_005677781.3	NC_030823.1_21308	-0.53762	0.0387366	166	-17.66	SEC22B
XM_005677781.3	NC_030829.1_27926	-0.649992	0.00871267	163	-19.57	SEC22B
XM_005677781.3	NC_030811.1_5360	-0.626363	0.0124771	152	-18.94	SEC22B
XM_005677795.3	chi-miR-106a-5p	-0.593714	0.0196239	157	-16.32	TBX15
XM_005677795.3	NC_030825.1_23386	-0.559287	0.0301848	150	-31.22	TBX15
XM_005677798.3	chi-miR-135a	-0.625844	0.012572	163	-12.05	WDR3
XM_005677798.3	chi-miR-323a-3p	-0.681125	0.00517873	155	-19.19	WDR3
XM_005677798.3	NC_030831.1_30249	-0.573741	0.0253293	151	-12	WDR3
XM_005677798.3	NC_030825.1_22780	-0.677348	0.00553345	153	-11.84	WDR3
XM_005677798.3	NC_030828.1_27538	-0.679209	0.00535644	157	-14.93	WDR3
XM_005677798.3	NC_030816.1_13336	-0.621207	0.0134447	152	-32.31	WDR3
XM_005677798.3	chi-miR-502a	-0.637987	0.0104937	151	-21	WDR3
XM_005677798.3	NC_030828.1_27537	-0.665168	0.0068099	157	-14.93	WDR3
XM_005677798.3	NC_030815.1_11506	-0.703254	0.00344527	171	-20.48	WDR3
XM_005677808.3	NC_030819.1_17319	-0.690671	0.00436203	156	-18.44	TTF2
XM_005677808.3	chi-miR-148a-3p	-0.516844	0.0485193	155	-18.05	TTF2
XM_005677808.3	NC_030810.1_4496	-0.52272	0.0455863	151	-17.32	TTF2
XM_005677808.3	chi-miR-103-3p	-0.73567	0.0017716	151	-24.3	TTF2
XM_005677808.3	NC_030823.1_21333	-0.556559	0.031175	152	-17.12	TTF2
XM_005677808.3	NC_030816.1_13336	-0.694344	0.00407648	161	-23.71	TTF2
XM_005677808.3	chi-miR-29b-5p	-0.630761	0.0116952	152	-16.59	TTF2
XM_005677808.3	chi-miR-107-3p	-0.683305	0.00498241	151	-23.19	TTF2
XM_005677834.2	chi-miR-200c	-0.656001	0.00791511	161	-15.07	NRAS
XM_005677834.2	chi-miR-200b	-0.588592	0.0209823	153	-11.09	NRAS
XM_005677834.2	NC_030815.1_12594	-0.686665	0.00469126	164	-22.31	NRAS
XM_005677834.2	NC_030814.1_10486	-0.522964	0.045467	158	-17.79	NRAS
XM_005677834.2	chi-miR-323a-3p	-0.68293	0.00501575	152	-11.34	NRAS
XM_005677834.2	NC_030823.1_21308	-0.683304	0.00498244	154	-10.25	NRAS
XM_005677834.2	NC_030814.1_10611	-0.674313	0.00583219	161	-14.1	NRAS
XM_005677834.2	chi-miR-148a-3p	-0.794893	0.000397925	150	-19.93	NRAS
XM_005677834.2	NC_030829.1_28533	-0.594369	0.0194552	150	-20.07	NRAS
XM_005677834.2	NC_030832.1_30817	-0.618112	0.0140529	151	-21.89	NRAS
XM_005677834.2	NC_030826.1_24875	-0.706061	0.00326346	163	-17.83	NRAS
XM_005677834.2	chi-miR-423-5p	-0.756858	0.00108855	152	-24.95	NRAS
XM_005677834.2	NC_030814.1_9992	-0.725216	0.00221699	156	-25.48	NRAS
XM_005677835.3	NC_030827.1_25949	-0.583066	0.0225273	150	-29.04	NRAS
XM_005677838.3	NC_030826.1_25649	-0.627747	0.0122268	155	-18.18	CSDE1
XM_005677838.3	NC_030814.1_10611	-0.688938	0.00450212	163	-14.68	CSDE1
XM_005677838.3	NC_030823.1_21333	-0.599956	0.0180607	153	-21.49	CSDE1
XM_005677850.3	chi-miR-2483-3p	-0.541732	0.0369897	153	-16.76	OLFML3
XM_005677850.3	NC_030826.1_25597	-0.563789	0.0286032	159	-19.89	OLFML3
XM_005677850.3	chi-miR-223-5p	-0.526618	0.0437138	155	-17.1	OLFML3
XM_005677850.3	NW_017189851.1_35540	-0.523926	0.0450005	153	-22.04	OLFML3
XM_005677865.3	NC_030826.1_25151	-0.528447	0.0428554	159	-20.23	RSBN1
XM_005677865.3	NC_030815.1_12280	-0.602783	0.017385	155	-23.79	RSBN1
XM_005677865.3	NC_030819.1_17319	-0.521767	0.0460524	150	-16.09	RSBN1
XM_005677865.3	chi-miR-363-3p	-0.670013	0.00627704	160	-13.67	RSBN1
XM_005677865.3	chi-miR-106a-5p	-0.643549	0.00963636	151	-13.78	RSBN1
XM_005677865.3	NC_030816.1_13311	-0.539894	0.0377632	153	-13.82	RSBN1
XM_005677865.3	NC_030825.1_22780	-0.585472	0.0218443	150	-11.73	RSBN1
XM_005677877.3	NC_030831.1_30078	-0.60249	0.0174542	154	-16.82	MOV10
XM_005677884.3	NC_030823.1_21676	-0.553139	0.0324504	151	-18.38	CAPZA1
XM_005677884.3	NC_030823.1_21059	-0.553139	0.0324504	151	-18.38	CAPZA1
XM_005677884.3	NW_017189517.1_34813	-0.540051	0.0376967	156	-12.9	CAPZA1
XM_005677884.3	chi-miR-200b	-0.514834	0.0495542	152	-17.77	CAPZA1
XM_005677884.3	NC_030808.1_1064	-0.529531	0.0423522	151	-18.59	CAPZA1
XM_005677884.3	NC_030822.1_20278	-0.540051	0.0376967	156	-12.9	CAPZA1
XM_005677889.3	NC_030819.1_17029	-0.528213	0.0429642	159	-25.39	FAM212B
XM_005677897.3	chi-miR-29b-5p	-0.563823	0.0285914	156	-21.44	ATP5F1
XM_005677912.3	NC_030815.1_11506	-0.656595	0.00783946	151	-15.96	DRAM2
XM_005677912.3	chi-miR-122	-0.543178	0.0363894	152	-21.02	DRAM2
XM_005677912.3	NC_030808.1_347	-0.610466	0.0156467	152	-19.61	DRAM2
XM_005677916.3	chi-miR-200b	-0.550629	0.0334114	154	-13.93	LRIF1
XM_005677916.3	NC_030828.1_26712	-0.601617	0.0176614	159	-24.02	LRIF1
XM_005677916.3	chi-miR-200c	-0.595432	0.0191839	154	-13.8	LRIF1
XM_005677916.3	chi-miR-378-3p	-0.61219	0.0152758	168	-24.74	LRIF1
XM_005677961.3	NC_030812.1_6907	-0.65512	0.00802833	153	-26.41	KIAA1324
XM_005677961.3	chi-miR-29a-5p	-0.515949	0.0489782	151	-11.04	KIAA1324
XM_005677961.3	chi-miR-2483-3p	-0.522142	0.0458688	160	-18.74	KIAA1324
XM_005677961.3	chi-miR-214-5p	-0.817677	0.000196306	155	-19.33	KIAA1324
XM_005677961.3	NC_030826.1_24545	-0.765775	0.000874093	153	-17.23	KIAA1324
XM_005677961.3	chi-miR-125a-5p	-0.640367	0.0101199	152	-21.83	KIAA1324
XM_005677961.3	NC_030832.1_31289	-0.744356	0.001459	160	-18.61	KIAA1324
XM_005677961.3	chi-miR-23b-5p	-0.697995	0.00380758	159	-25.39	KIAA1324
XM_005677961.3	NC_030819.1_16912	-0.810261	0.00024957	160	-27.99	KIAA1324
XM_005677961.3	NC_030836.1_33501	-0.551477	0.0330845	155	-19.34	KIAA1324
XM_005677968.3	NC_030815.1_11506	-0.540244	0.0376148	150	-13.81	TAF13
XM_005677968.3	NC_030816.1_13311	-0.584834	0.0220238	161	-23.05	TAF13
XM_005677975.3	NC_030819.1_17319	-0.6808	0.00520855	167	-14.58	STXBP3
XM_005677975.3	NC_030826.1_24875	-0.721768	0.00238211	152	-18.3	STXBP3
XM_005677975.3	chi-miR-29c-5p	-0.594735	0.0193613	164	-19.08	STXBP3
XM_005677998.3	NC_030818.1_16387	-0.591933	0.0200884	160	-22.8	KCNA3
XM_005677998.3	NC_030824.1_22196	-0.589378	0.0207694	160	-22.8	KCNA3
XM_005677998.3	NC_030814.1_10943	-0.556954	0.0310302	150	-16.02	KCNA3
XM_005677998.3	chi-miR-877-3p	-0.585278	0.021899	154	-35.41	KCNA3
XM_005677998.3	chi-miR-1307-3p	-0.548482	0.0342501	162	-28.13	KCNA3
XM_005677998.3	NC_030815.1_11506	-0.539459	0.037948	161	-16.53	KCNA3
XM_005677998.3	NC_030825.1_22780	-0.524325	0.044808	151	-15.03	KCNA3
XM_005677998.3	chi-miR-423-3p	-0.683414	0.00497274	150	-20.66	KCNA3
XM_005677998.3	NC_030835.1_32988	-0.649801	0.00873906	154	-18.31	KCNA3
XM_005677998.3	NC_030809.1_1901	-0.582103	0.0228051	161	-17.88	KCNA3
XM_005677998.3	chi-miR-200c	-0.72217	0.00236237	153	-13.48	KCNA3
XM_005677998.3	chi-miR-148b-3p	-0.711326	0.0029431	162	-22.69	KCNA3
XM_005677998.3	NC_030823.1_21308	-0.621754	0.0133394	154	-20.69	KCNA3
XM_005677998.3	chi-miR-423-5p	-0.539916	0.0377537	150	-29.93	KCNA3
XM_005677998.3	chi-miR-148a-3p	-0.633236	0.0112723	167	-25.73	KCNA3
XM_005678013.3	chi-miR-877-3p	-0.530503	0.0419051	153	-19.2	VAV3
XM_005678013.3	chi-miR-323a-3p	-0.633406	0.0112436	151	-11.72	VAV3
XM_005678013.3	NC_030815.1_11506	-0.724904	0.00223151	156	-12.26	VAV3
XM_005678013.3	chi-miR-148a-3p	-0.631478	0.0115715	154	-11.81	VAV3
XM_005678013.3	chi-miR-103-3p	-0.716929	0.00263029	153	-13.19	VAV3
XM_005678013.3	chi-miR-148b-3p	-0.651744	0.00847387	158	-12.53	VAV3
XM_005678013.3	NC_030826.1_25151	-0.59714	0.0187536	163	-35.88	VAV3
XM_005678013.3	chi-miR-122	-0.603239	0.0172779	150	-16.93	VAV3
XM_005678013.3	NC_030812.1_7001	-0.647162	0.0091095	155	-36.08	VAV3
XM_005678013.3	chi-miR-107-3p	-0.69844	0.00377582	153	-13.05	VAV3
XM_005678031.3	chi-miR-148a-3p	-0.719369	0.00250269	155	-22.18	S1PR1
XM_005678031.3	chi-miR-363-3p	-0.862714	3.48164e-05	162	-24.82	S1PR1
XM_005678031.3	chi-miR-20b	-0.811657	0.00023873	153	-13.91	S1PR1
XM_005678031.3	chi-miR-423-5p	-0.659661	0.0074582	154	-26.61	S1PR1
XM_005678031.3	NC_030815.1_11471	-0.518715	0.0475707	159	-27.52	S1PR1
XM_005678031.3	chi-miR-106a-5p	-0.849368	6.1521e-05	153	-15.81	S1PR1
XM_005678031.3	chi-miR-148b-3p	-0.762633	0.000945346	160	-25.77	S1PR1
XM_005678034.3	NC_030826.1_24875	-0.737983	0.00168353	156	-12.08	DPH5
XM_005678034.3	NC_030815.1_11506	-0.770571	0.000773792	154	-11.64	DPH5
XM_005678034.3	NC_030819.1_17319	-0.715574	0.00270339	153	-15.12	DPH5
XM_005678034.3	chi-miR-323a-3p	-0.769856	0.000788126	150	-12.6	DPH5
XM_005678034.3	chi-miR-146b-3p	-0.680593	0.00522757	156	-24.58	DPH5
XM_005678034.3	chi-miR-2411-5p	-0.693474	0.00414273	162	-25.37	DPH5
XM_005678034.3	NC_030833.1_31917	-0.60923	0.015917	150	-11.68	DPH5
XM_005678034.3	chi-miR-29b-5p	-0.647275	0.00909336	154	-16.77	DPH5
XM_005678039.3	NC_030819.1_17336	-0.538059	0.0385471	154	-13.7	LOC102175177
XM_005678039.3	NC_030815.1_11506	-0.608434	0.0160927	150	-14.93	LOC102175177
XM_005678039.3	chi-miR-148a-3p	-0.62788	0.0122029	151	-17.12	LOC102175177
XM_005678039.3	NC_030819.1_17319	-0.579677	0.0235167	155	-11.07	LOC102175177
XM_005678039.3	chi-miR-148b-3p	-0.647866	0.00900941	159	-20.84	LOC102175177
XM_005678045.3	chi-miR-135a	-0.555346	0.031623	151	-15.37	DBT
XM_005678046.3	NC_030828.1_27538	-0.55262	0.0326474	159	-14.19	TRMT13
XM_005678046.3	NC_030829.1_28533	-0.560866	0.0296229	151	-11.98	TRMT13
XM_005678046.3	NC_030828.1_27537	-0.531002	0.0416769	159	-14.19	TRMT13
XM_005678046.3	NC_030831.1_30249	-0.638204	0.0104593	163	-16.32	TRMT13
XM_005678049.3	NC_030826.1_24875	-0.597996	0.0185408	162	-12.3	SASS6
XM_005678049.3	NC_030810.1_4491	-0.628574	0.0120791	155	-14.04	SASS6
XM_005678049.3	chi-miR-423-3p	-0.654791	0.00807097	151	-22.29	SASS6
XM_005678049.3	NC_030819.1_17319	-0.579168	0.0236684	152	-10.23	SASS6
XM_005678049.3	NC_030823.1_21308	-0.602862	0.0173665	150	-13.52	SASS6
XM_005678055.2	NC_030819.1_17319	-0.66685	0.00662102	166	-19.73	PALMD
XM_005678055.2	NC_030831.1_30249	-0.667537	0.0065451	154	-13.65	PALMD
XM_005678055.2	NC_030822.1_20278	-0.667919	0.00650317	152	-13.61	PALMD
XM_005678055.2	NW_017189517.1_34813	-0.667919	0.00650317	152	-13.61	PALMD
XM_005678060.3	chi-miR-135a	-0.519415	0.0472192	159	-20.29	DPYD
XM_005678060.3	NC_030815.1_11506	-0.51876	0.0475481	161	-18.41	DPYD
XM_005678082.3	chi-miR-2411-5p	-0.558992	0.030291	167	-24.2	DNTTIP2
XM_005678082.3	NC_030823.1_21650	-0.545748	0.0353405	151	-13.85	DNTTIP2
XM_005678082.3	chi-miR-135a	-0.642093	0.00985534	159	-19.36	DNTTIP2
XM_005678082.3	chi-miR-146b-5p	-0.607829	0.0162274	152	-17.43	DNTTIP2
XM_005678082.3	chi-miR-148a-3p	-0.621789	0.0133328	155	-13.98	DNTTIP2
XM_005678082.3	NC_030823.1_21029	-0.545748	0.0353405	151	-13.85	DNTTIP2
XM_005678082.3	NC_030815.1_11506	-0.640749	0.0100609	150	-11.39	DNTTIP2
XM_005678082.3	chi-miR-148b-3p	-0.566089	0.0278195	155	-14.21	DNTTIP2
XM_005678090.3	NC_030833.1_31917	-0.573372	0.0254453	160	-13.65	DR1
XM_005678090.3	chi-miR-200b	-0.580573	0.0232521	153	-11.77	DR1
XM_005678090.3	chi-miR-2411-5p	-0.724921	0.00223072	154	-20.11	DR1
XM_005678090.3	chi-miR-2284c	-0.744154	0.00146573	162	-16.27	DR1
XM_005678090.3	chi-miR-345-3p	-0.535059	0.0398553	156	-19.61	DR1
XM_005678090.3	NC_030819.1_17319	-0.735673	0.00177149	152	-17.04	DR1
XM_005678090.3	NC_030812.1_7001	-0.71211	0.00289767	155	-24.91	DR1
XM_005678090.3	NC_030815.1_12594	-0.657812	0.00768633	151	-18.6	DR1
XM_005678090.3	chi-miR-200c	-0.646542	0.00919828	152	-15	DR1
XM_005678090.3	NC_030826.1_25151	-0.622352	0.013225	151	-33.53	DR1
XM_005678090.3	NC_030814.1_10611	-0.560851	0.029628	156	-13.51	DR1
XM_005678090.3	NC_030822.1_20278	-0.524187	0.0448747	154	-12.06	DR1
XM_005678090.3	chi-miR-20b	-0.68852	0.00453642	150	-24.74	DR1
XM_005678090.3	NW_017189517.1_34813	-0.524187	0.0448747	154	-12.06	DR1
XM_005678094.3	NC_030823.1_21676	-0.620599	0.0135625	151	-12.06	TMED5
XM_005678094.3	NC_030823.1_21059	-0.620599	0.0135625	151	-12.06	TMED5
XM_005678097.3	NC_030819.1_17319	-0.56867	0.0269598	156	-14.31	RPL5
XM_005678107.3	NC_030826.1_25151	-0.532116	0.0411708	151	-26.35	KIAA1107
XM_005678107.3	chi-miR-135a	-0.548506	0.0342405	162	-15.83	KIAA1107
XM_005678107.3	NC_030819.1_17319	-0.528124	0.0430062	151	-14.9	KIAA1107
XM_005678107.3	NC_030828.1_27538	-0.52358	0.0451679	152	-11.62	KIAA1107
XM_005678107.3	NC_030823.1_21059	-0.674568	0.00580659	166	-17.03	KIAA1107
XM_005678107.3	NC_030828.1_27537	-0.524414	0.0447655	152	-11.62	KIAA1107
XM_005678107.3	NC_030825.1_22780	-0.598745	0.0183562	154	-11.62	KIAA1107
XM_005678107.3	NC_030823.1_21676	-0.674568	0.00580659	166	-17.03	KIAA1107
XM_005678107.3	chi-miR-20b	-0.653806	0.00819951	161	-20.86	KIAA1107
XM_005678107.3	chi-miR-106a-5p	-0.556064	0.0313572	169	-18.74	KIAA1107
XM_005678107.3	NC_030815.1_11506	-0.591991	0.0200732	150	-17.64	KIAA1107
XM_005678142.3	NC_030825.1_22780	-0.623717	0.0129667	154	-13.49	GTF2B
XM_005678142.3	NC_030822.1_20278	-0.5622	0.0291542	154	-19.84	GTF2B
XM_005678142.3	NW_017189517.1_34813	-0.5622	0.0291542	154	-19.84	GTF2B
XM_005678154.3	NC_030826.1_24875	-0.567056	0.0274951	160	-12.9	ZNHIT6
XM_005678154.3	NC_030816.1_13534	-0.596577	0.0188947	150	-22.39	ZNHIT6
XM_005678154.3	NC_030810.1_4496	-0.61697	0.0142826	158	-27.92	ZNHIT6
XM_005678154.3	chi-miR-200b	-0.518657	0.0476002	152	-18.39	ZNHIT6
XM_005678154.3	chi-miR-200c	-0.568044	0.0271664	151	-21.91	ZNHIT6
XM_005678154.3	NC_030815.1_11506	-0.626276	0.012493	152	-17.54	ZNHIT6
XM_005678157.3	chi-miR-423-5p	-0.657246	0.00775724	154	-25.46	BCL10
XM_005678157.3	chi-miR-200c	-0.611884	0.015341	167	-15.89	BCL10
XM_005678157.3	chi-miR-200b	-0.579734	0.0235	163	-14.91	BCL10
XM_005678170.3	NC_030835.1_32988	-0.514733	0.0496066	154	-17.28	PRKACB
XM_005678194.3	chi-miR-106a-5p	-0.559078	0.03026	151	-14.71	PTGFR
XM_005678194.3	chi-miR-200c	-0.663139	0.00704335	154	-17.1	PTGFR
XM_005678198.3	chi-miR-199c-5p	-0.685356	0.00480304	155	-25.17	GIPC2
XM_005678198.3	chi-miR-130a-5p	-0.559673	0.0300467	167	-16.22	GIPC2
XM_005678198.3	NC_030820.1_17697	-0.566595	0.0276495	155	-21.96	GIPC2
XM_005678198.3	NC_030815.1_11664	-0.537158	0.0389367	150	-12.03	GIPC2
XM_005678198.3	chi-miR-29a-5p	-0.690542	0.00437232	158	-15.45	GIPC2
XM_005678198.3	chi-miR-199a-5p	-0.622875	0.0131255	161	-28.63	GIPC2
XM_005678198.3	chi-miR-196b	-0.590706	0.0204132	150	-20.35	GIPC2
XM_005678198.3	NC_030811.1_5869	-0.590348	0.0205088	150	-16.06	GIPC2
XM_005678198.3	chi-miR-196a	-0.617374	0.0142009	150	-18.48	GIPC2
XM_005678198.3	chi-miR-181d	-0.578203	0.0239575	151	-12.18	GIPC2
XM_005678198.3	chi-miR-2483-3p	-0.650351	0.00866328	157	-14.85	GIPC2
XM_005678198.3	chi-miR-1248-5p	-0.555709	0.0314884	155	-17.15	GIPC2
XM_005678198.3	chi-miR-9-3p	-0.607596	0.0162796	153	-13.85	GIPC2
XM_005678198.3	NC_030812.1_7235	-0.648842	0.00887224	152	-18.66	GIPC2
XM_005678198.3	chi-miR-199b-5p	-0.685356	0.00480304	155	-25.17	GIPC2
XM_005678199.3	NC_030819.1_17319	-0.550739	0.0333686	154	-18.04	DNAJB4
XM_005678199.3	NC_030815.1_11506	-0.573434	0.0254258	160	-22.61	DNAJB4
XM_005678199.3	chi-miR-323a-3p	-0.619119	0.0138528	153	-21.4	DNAJB4
XM_005678232.2	chi-miR-199c-5p	-0.562692	0.0289828	151	-16.38	PIGK
XM_005678232.2	NC_030819.1_16912	-0.570549	0.0263465	152	-22.64	PIGK
XM_005678232.2	NC_030831.1_30149	-0.544792	0.035728	150	-14.17	PIGK
XM_005678232.2	chi-miR-199b-5p	-0.562692	0.0289828	151	-16.38	PIGK
XM_005678232.2	chi-miR-9-5p	-0.631268	0.0116075	169	-17.02	PIGK
XM_005678250.3	chi-miR-148b-3p	-0.77605	0.000670829	155	-20.04	MIGA1
XM_005678250.3	chi-miR-103-3p	-0.594397	0.0194481	160	-16.03	MIGA1
XM_005678250.3	NC_030824.1_22196	-0.626193	0.012508	160	-13.51	MIGA1
XM_005678250.3	chi-miR-340-5p	-0.639209	0.0103005	161	-12.3	MIGA1
XM_005678250.3	NC_030823.1_21308	-0.577452	0.0241842	156	-10.86	MIGA1
XM_005678250.3	NC_030823.1_21676	-0.740677	0.00158547	157	-13.95	MIGA1
XM_005678250.3	chi-miR-2284c	-0.659152	0.00752042	170	-13.19	MIGA1
XM_005678250.3	NC_030828.1_27537	-0.532363	0.041059	158	-26	MIGA1
XM_005678250.3	NC_030823.1_21059	-0.740677	0.00158547	157	-13.95	MIGA1
XM_005678250.3	NC_030815.1_12280	-0.616996	0.0142773	160	-29.16	MIGA1
XM_005678250.3	NC_030818.1_16387	-0.607603	0.016278	160	-13.51	MIGA1
XM_005678250.3	chi-miR-877-3p	-0.581729	0.0229139	152	-26.12	MIGA1
XM_005678250.3	NC_030825.1_22780	-0.607354	0.0163339	158	-15.1	MIGA1
XM_005678250.3	NC_030815.1_11506	-0.577507	0.0241675	158	-18.37	MIGA1
XM_005678250.3	chi-miR-107-3p	-0.552754	0.0325965	153	-15.79	MIGA1
XM_005678255.3	NC_030808.1_347	-0.65483	0.0080659	154	-15.91	TYW3
XM_005678255.3	NC_030816.1_13336	-0.738244	0.00167383	154	-23.58	TYW3
XM_005678255.3	NC_030819.1_17319	-0.730264	0.0019919	156	-18.04	TYW3
XM_005678257.3	chi-miR-29b-5p	-0.709243	0.00306669	151	-23.73	CRYZ
XM_005678257.3	NC_030819.1_17336	-0.647531	0.0090569	161	-17.84	CRYZ
XM_005678257.3	chi-miR-708-3p	-0.532081	0.0411865	153	-16.18	CRYZ
XM_005678257.3	NW_017189517.1_34813	-0.657478	0.00772807	153	-18.9	CRYZ
XM_005678257.3	NC_030822.1_20278	-0.657478	0.00772807	153	-18.9	CRYZ
XM_005678260.3	chi-miR-29b-5p	-0.623579	0.0129926	155	-14.82	FPGT
XM_005678260.3	NC_030815.1_11506	-0.703172	0.00345075	165	-19.9	FPGT
XM_005678260.3	NC_030825.1_22780	-0.710002	0.00302124	150	-10.73	FPGT
XM_005678260.3	chi-miR-340-5p	-0.53127	0.0415547	153	-12.85	FPGT
XM_005678260.3	NC_030810.1_4496	-0.60725	0.0163571	155	-24.4	FPGT
XM_005678264.3	chi-miR-502a	-0.632875	0.0113331	153	-17.07	ZRANB2
XM_005678264.3	NC_030826.1_24875	-0.690195	0.00440013	150	-10.27	ZRANB2
XM_005678265.3	NC_030810.1_4496	-0.619934	0.0136924	165	-27.97	ZRANB2
XM_005678265.3	NC_030826.1_24875	-0.642193	0.00984012	150	-10.27	ZRANB2
XM_005678265.3	chi-miR-708-3p	-0.550225	0.0335679	155	-19.27	ZRANB2
XM_005678267.3	chi-miR-193b-5p	-0.545436	0.0354666	151	-17.52	CTH
XM_005678267.3	chi-miR-412-3p	-0.55908	0.0302592	159	-21.31	CTH
XM_005678272.3	NC_030831.1_30249	-0.518012	0.0479257	154	-18.18	LRRC40
XM_005678272.3	NC_030825.1_22780	-0.619568	0.0137642	159	-15.09	LRRC40
XM_005678272.3	NC_030828.1_27538	-0.521532	0.0461682	151	-13.09	LRRC40
XM_005678272.3	NC_030828.1_27537	-0.522987	0.045456	151	-13.09	LRRC40
XM_005678278.3	NC_030808.1_347	-0.614541	0.0147807	154	-19.14	WLS
XM_005678278.3	NC_030816.1_13534	-0.537474	0.0387999	153	-23.49	WLS
XM_005678278.3	NC_030810.1_4491	-0.619221	0.0138325	154	-17.52	WLS
XM_005678283.3	NC_030825.1_23684	-0.751195	0.00124555	153	-28.33	SERBP1
XM_005678311.3	NC_030828.1_27538	-0.526552	0.0437449	154	-14.04	CACHD1
XM_005678311.3	chi-miR-30b-3p	-0.56037	0.0297987	152	-23.59	CACHD1
XM_005678311.3	chi-miR-2411-5p	-0.53292	0.0408083	158	-24.78	CACHD1
XM_005678311.3	chi-miR-490	-0.613053	0.0150926	153	-18.82	CACHD1
XM_005678311.3	chi-miR-29a-3p	-0.613607	0.014976	151	-20.11	CACHD1
XM_005678317.2	NC_030825.1_22780	-0.538154	0.0385063	152	-14.41	EFCAB7
XM_005678336.3	chi-miR-106a-5p	-0.542358	0.0367289	156	-22.86	NFIA
XM_005678336.3	chi-miR-423-5p	-0.536598	0.0391804	160	-26.81	NFIA
XM_005678336.3	chi-miR-148b-3p	-0.53329	0.0406424	151	-19.74	NFIA
XM_005678336.3	chi-miR-363-3p	-0.57839	0.0239011	152	-13.09	NFIA
XM_005678336.3	NC_030819.1_17319	-0.549782	0.0337401	167	-14.9	NFIA
XM_005678338.3	chi-miR-148b-3p	-0.579128	0.0236801	151	-19.74	NFIA
XM_005678338.3	chi-miR-106a-5p	-0.591821	0.020118	156	-22.86	NFIA
XM_005678338.3	chi-miR-363-3p	-0.579783	0.0234855	152	-13.09	NFIA
XM_005678338.3	NC_030814.1_10486	-0.533773	0.0404262	152	-19.31	NFIA
XM_005678338.3	NC_030825.1_23684	-0.526835	0.0436113	154	-21.68	NFIA
XM_005678347.3	NC_030831.1_30078	-0.526675	0.0436866	150	-18.8	MYSM1
XM_005678347.3	chi-miR-148a-3p	-0.648593	0.00890709	155	-15.99	MYSM1
XM_005678347.3	NC_030832.1_30588	-0.524798	0.0445806	150	-18.41	MYSM1
XM_005678347.3	chi-miR-200a	-0.531527	0.0414378	150	-12.13	MYSM1
XM_005678347.3	chi-miR-200c	-0.651938	0.00844782	171	-19.78	MYSM1
XM_005678347.3	NC_030823.1_21308	-0.532817	0.0408546	158	-12.16	MYSM1
XM_005678347.3	NC_030810.1_4301	-0.529449	0.0423904	165	-15.9	MYSM1
XM_005678347.3	chi-miR-877-3p	-0.654587	0.00809747	163	-30.25	MYSM1
XM_005678347.3	chi-miR-340-5p	-0.528501	0.04283	165	-14.46	MYSM1
XM_005678347.3	chi-miR-30f-5p	-0.522817	0.0455388	150	-12.16	MYSM1
XM_005678347.3	chi-miR-106a-5p	-0.605546	0.0167437	157	-14.88	MYSM1
XM_005678347.3	chi-miR-378-3p	-0.76658	0.000856568	153	-21.69	MYSM1
XM_005678347.3	NC_030808.1_1064	-0.542733	0.0365732	151	-15.41	MYSM1
XM_005678347.3	chi-miR-148b-3p	-0.738963	0.00164732	159	-17.42	MYSM1
XM_005678347.3	chi-miR-200b	-0.681598	0.00513569	162	-17.34	MYSM1
XM_005678347.3	chi-miR-30a-3p	-0.562045	0.0292083	162	-14.49	MYSM1
XM_005678347.3	chi-miR-378-5p	-0.709108	0.00307485	153	-30.25	MYSM1
XM_005678347.3	chi-miR-30a-5p	-0.633895	0.0111617	150	-12.37	MYSM1
XM_005678347.3	NC_030814.1_10943	-0.539379	0.037982	157	-24.93	MYSM1
XM_005678357.3	chi-miR-200b	-0.637655	0.0105467	155	-12.44	PLPP3
XM_005678357.3	NC_030814.1_9992	-0.577236	0.0242498	154	-31.86	PLPP3
XM_005678357.3	chi-miR-363-3p	-0.544297	0.03593	164	-18.98	PLPP3
XM_005678357.3	chi-miR-345-3p	-0.560761	0.02966	159	-23.6	PLPP3
XM_005678357.3	chi-miR-200c	-0.686831	0.00467722	159	-14.48	PLPP3
XM_005678357.3	chi-miR-146b-3p	-0.54365	0.0361951	159	-25.22	PLPP3
XM_005678362.3	NC_030832.1_31211	-0.643688	0.00961565	162	-22.86	DHCR24
XM_005678362.3	chi-miR-542-3p	-0.637699	0.0105397	157	-23.69	DHCR24
XM_005678362.3	chi-let-7c-5p	-0.566214	0.0277773	152	-20.5	DHCR24
XM_005678362.3	chi-miR-214-3p	-0.538797	0.0382305	160	-22.19	DHCR24
XM_005678362.3	NC_030826.1_25149	-0.636594	0.0107176	151	-26.72	DHCR24
XM_005678362.3	chi-let-7a-5p	-0.535125	0.0398263	152	-18.01	DHCR24
XM_005678362.3	chi-let-7d-5p	-0.680286	0.00525596	152	-21.81	DHCR24
XM_005678362.3	chi-miR-100-3p	-0.545051	0.0356228	150	-16.81	DHCR24
XM_005678362.3	chi-miR-379-5p	-0.577299	0.0242307	156	-21.07	DHCR24
XM_005678362.3	chi-miR-433	-0.591223	0.0202759	163	-23.95	DHCR24
XM_005678362.3	NC_030810.1_3827	-0.733702	0.00184938	151	-21.45	DHCR24
XM_005678362.3	NC_030832.1_31212	-0.677887	0.0054817	162	-22.86	DHCR24
XM_005678362.3	chi-miR-485-5p	-0.839345	9.1164e-05	154	-21.88	DHCR24
XM_005678362.3	NC_030826.1_25150	-0.635413	0.0109102	151	-26.72	DHCR24
XM_005678362.3	chi-let-7e-5p	-0.53213	0.0411645	160	-24.88	DHCR24
XM_005678363.3	NC_030819.1_17319	-0.803229	0.000310491	156	-13.35	TTC4
XM_005678363.3	chi-miR-103-3p	-0.741494	0.00155664	150	-25.45	TTC4
XM_005678363.3	chi-miR-502a	-0.719092	0.0025169	162	-22.98	TTC4
XM_005678363.3	NW_017189517.1_34813	-0.570868	0.0262437	157	-14.49	TTC4
XM_005678363.3	NC_030826.1_25151	-0.626948	0.0123708	162	-17.9	TTC4
XM_005678363.3	NC_030822.1_20278	-0.570868	0.0262437	157	-14.49	TTC4
XM_005678363.3	NC_030833.1_31917	-0.661321	0.00725788	151	-10.36	TTC4
XM_005678363.3	chi-miR-29b-5p	-0.66249	0.00711933	156	-22.85	TTC4
XM_005678377.3	chi-miR-378-3p	-0.554065	0.0321014	163	-22.81	TCEANC2
XM_005678377.3	NC_030828.1_26712	-0.560939	0.0295971	154	-24.5	TCEANC2
XM_005678377.3	NC_030833.1_31894	-0.5651	0.0281545	166	-26.1	TCEANC2
XM_005678377.3	chi-miR-345-3p	-0.571833	0.0259337	157	-18.81	TCEANC2
XM_005678381.3	chi-miR-423-3p	-0.653976	0.00817723	151	-30.87	LDLRAD1
XM_005678402.3	chi-miR-423-5p	-0.515646	0.0491344	159	-22.77	LOC102183751
XM_005678419.3	NC_030828.1_26564	-0.537438	0.0388156	150	-22.59	PRPF38A
XM_005678419.3	chi-miR-106a-5p	-0.727667	0.00210528	169	-19.85	PRPF38A
XM_005678419.3	chi-miR-877-3p	-0.599898	0.0180748	177	-31.59	PRPF38A
XM_005678419.3	NC_030819.1_17319	-0.572657	0.0256713	156	-15.96	PRPF38A
XM_005678419.3	NC_030825.1_22780	-0.627863	0.0122059	150	-15.74	PRPF38A
XM_005678419.3	chi-miR-378-3p	-0.525805	0.0440996	156	-20.2	PRPF38A
XM_005678419.3	chi-miR-20b	-0.761931	0.000961899	168	-21.92	PRPF38A
XM_005678419.3	NC_030826.1_25151	-0.565637	0.0279723	150	-22.08	PRPF38A
XM_005678424.3	NC_030823.1_21029	-0.555331	0.0316285	155	-19.81	BTF3L4
XM_005678424.3	NC_030823.1_21650	-0.555331	0.0316285	155	-19.81	BTF3L4
XM_005678431.3	NC_030823.1_21308	-0.568208	0.0271121	156	-20.99	OSBPL9
XM_005678431.3	NC_030815.1_11506	-0.55338	0.0323593	150	-20.33	OSBPL9
XM_005678434.3	chi-miR-148a-5p	-0.645434	0.00935862	154	-21.96	OSBPL9
XM_005678434.3	NC_030829.1_27816	-0.55718	0.0309475	158	-25.05	OSBPL9
XM_005678434.3	NC_030826.1_25151	-0.518103	0.0478794	154	-18.16	OSBPL9
XM_005678434.3	NC_030815.1_12280	-0.563585	0.0286733	152	-23.79	OSBPL9
XM_005678434.3	chi-miR-877-3p	-0.66432	0.00690675	154	-21.53	OSBPL9
XM_005678436.3	chi-miR-200b	-0.693447	0.00414481	150	-12.08	NRDC
XM_005678436.3	chi-miR-106a-5p	-0.764446	0.000903691	158	-22.74	NRDC
XM_005678436.3	chi-miR-20b	-0.727548	0.00211058	155	-26.08	NRDC
XM_005678436.3	chi-miR-200c	-0.704136	0.00338735	156	-24.83	NRDC
XM_005678436.3	NC_030826.1_25151	-0.540945	0.0373191	151	-23.39	NRDC
XM_005678436.3	chi-miR-877-3p	-0.5285	0.0428304	174	-41.86	NRDC
XM_005678443.3	NC_030825.1_23684	-0.699463	0.00370356	152	-24.45	FAF1
XM_005678443.3	chi-miR-1839	-0.542494	0.0366721	159	-15.45	FAF1
XM_005678443.3	NC_030836.1_33259	-0.568881	0.0268903	161	-17.83	FAF1
XM_005678443.3	NC_030812.1_7001	-0.69143	0.00430175	152	-22.08	FAF1
XM_005678443.3	chi-miR-122	-0.585939	0.0217138	158	-21.76	FAF1
XM_005678500.3	chi-miR-106a-5p	-0.698428	0.00377668	151	-15.05	EFCAB14
XM_005678500.3	NC_030814.1_10486	-0.533877	0.04038	152	-14.08	EFCAB14
XM_005678500.3	NC_030823.1_21333	-0.619804	0.0137178	155	-18.08	EFCAB14
XM_005678500.3	chi-miR-103-3p	-0.724272	0.00226122	162	-17.99	EFCAB14
XM_005678500.3	chi-miR-877-3p	-0.514862	0.0495397	158	-26.05	EFCAB14
XM_005678500.3	chi-miR-107-3p	-0.695855	0.00396342	162	-17.99	EFCAB14
XM_005678500.3	NC_030827.1_26030	-0.538997	0.038145	150	-35.54	EFCAB14
XM_005678500.3	chi-miR-200b	-0.691809	0.0042719	172	-18.08	EFCAB14
XM_005678500.3	chi-miR-200c	-0.737708	0.00169381	164	-16.67	EFCAB14
XM_005678500.3	NC_030819.1_17319	-0.713944	0.00279344	157	-17.77	EFCAB14
XM_005678500.3	chi-miR-2411-5p	-0.635162	0.0109515	152	-20.75	EFCAB14
XM_005678500.3	NC_030826.1_25151	-0.627145	0.0123353	150	-26.74	EFCAB14
XM_005678500.3	NC_030816.1_13336	-0.770283	0.000779538	152	-28.13	EFCAB14
XM_005678507.3	chi-miR-148b-3p	-0.65976	0.00744611	154	-20.95	NSUN4
XM_005678507.3	chi-miR-148a-3p	-0.692036	0.00425414	154	-20.59	NSUN4
XM_005678507.3	chi-miR-502a	-0.56712	0.0274738	158	-22.22	NSUN4
XM_005678515.3	NC_030810.1_4496	-0.726232	0.0021701	167	-21.7	POMGNT1
XM_005678515.3	chi-miR-30b-3p	-0.680449	0.00524089	155	-23.35	POMGNT1
XM_005678515.3	chi-miR-146b-3p	-0.633674	0.0111987	155	-25.17	POMGNT1
XM_005678515.3	chi-miR-107-3p	-0.772026	0.000745276	167	-24.28	POMGNT1
XM_005678515.3	chi-miR-146b-5p	-0.616922	0.0142924	151	-21.77	POMGNT1
XM_005678515.3	NC_030818.1_15725	-0.702983	0.00346328	168	-31.2	POMGNT1
XM_005678515.3	chi-miR-103-3p	-0.782074	0.00057078	167	-24.29	POMGNT1
XM_005678515.3	NC_030809.1_3244	-0.594558	0.0194067	165	-19.52	POMGNT1
XM_005678515.3	chi-miR-148a-3p	-0.549857	0.0337111	151	-15.22	POMGNT1
XM_005678515.3	NC_030814.1_9992	-0.57339	0.0254397	153	-19.16	POMGNT1
XM_005678519.3	chi-miR-545-5p	-0.560534	0.0297404	165	-15.7	TSPAN1
XM_005678520.3	chi-miR-29b-5p	-0.726238	0.00216981	161	-17.93	PIK3R3
XM_005678520.3	NC_030833.1_31894	-0.5898	0.0206557	155	-13.73	PIK3R3
XM_005678520.3	chi-miR-708-5p	-0.650883	0.00859063	150	-16.84	PIK3R3
XM_005678520.3	chi-miR-323a-3p	-0.594512	0.0194185	154	-14.95	PIK3R3
XM_005678520.3	NC_030816.1_12705	-0.612906	0.0151238	151	-19.34	PIK3R3
XM_005678522.2	chi-miR-200c	-0.576394	0.0245067	151	-18.39	GPBP1L1
XM_005678522.2	NC_030812.1_6784	-0.60417	0.0170607	152	-16.85	GPBP1L1
XM_005678522.2	chi-miR-363-3p	-0.645503	0.00934851	152	-19.74	GPBP1L1
XM_005678522.2	NC_030819.1_17319	-0.631015	0.0116511	161	-19.88	GPBP1L1
XM_005678522.2	chi-miR-2284c	-0.667462	0.0065534	151	-11.6	GPBP1L1
XM_005678522.2	chi-miR-423-5p	-0.54863	0.0341914	152	-20.48	GPBP1L1
XM_005678522.2	NC_030813.1_9463	-0.593967	0.0195587	157	-18.98	GPBP1L1
XM_005678523.3	NC_030829.1_27831	-0.592439	0.0199556	156	-25.61	GPBP1L1
XM_005678523.3	NC_030827.1_26445	-0.601523	0.0176838	151	-22.99	GPBP1L1
XM_005678523.3	chi-miR-323a-3p	-0.637464	0.0105773	154	-16.9	GPBP1L1
XM_005678524.3	NC_030827.1_26445	-0.584158	0.0222155	151	-22.99	GPBP1L1
XM_005678524.3	chi-miR-708-5p	-0.67426	0.00583753	150	-19.02	GPBP1L1
XM_005678524.3	NC_030809.1_3244	-0.719251	0.00250873	155	-24.74	GPBP1L1
XM_005678526.3	chi-miR-30b-3p	-0.613794	0.0149366	150	-20.63	NASP
XM_005678526.3	NW_017189517.1_34813	-0.597092	0.0187658	166	-20.54	NASP
XM_005678526.3	NC_030822.1_20278	-0.597092	0.0187658	166	-20.54	NASP
XM_005678526.3	NC_030823.1_21650	-0.651258	0.00853968	159	-22.21	NASP
XM_005678526.3	chi-miR-29b-5p	-0.734057	0.00183515	153	-14.25	NASP
XM_005678526.3	NC_030823.1_21308	-0.582169	0.0227862	155	-16.5	NASP
XM_005678526.3	chi-miR-103-3p	-0.600871	0.0178398	151	-15.42	NASP
XM_005678526.3	chi-miR-107-3p	-0.559626	0.0300634	151	-15.42	NASP
XM_005678526.3	NC_030823.1_21029	-0.651258	0.00853968	159	-22.21	NASP
XM_005678536.3	chi-miR-107-3p	-0.746985	0.0013737	159	-16.11	MMACHC
XM_005678536.3	NC_030815.1_12594	-0.560148	0.0298773	163	-26.92	MMACHC
XM_005678536.3	chi-miR-103-3p	-0.671	0.00617264	159	-16.11	MMACHC
XM_005678536.3	NC_030826.1_25151	-0.63958	0.0102423	150	-29.28	MMACHC
XM_005678538.3	chi-miR-148a-5p	-0.714458	0.00276479	154	-17.05	TOE1
XM_005678538.3	NC_030816.1_13311	-0.521722	0.0460749	164	-23.86	TOE1
XM_005678538.3	chi-miR-148b-3p	-0.630325	0.011771	156	-20.83	TOE1
XM_005678538.3	NC_030810.1_4491	-0.642808	0.00974736	151	-17.35	TOE1
XM_005678538.3	NC_030831.1_30078	-0.557157	0.0309558	152	-26.19	TOE1
XM_005678538.3	NC_030818.1_15725	-0.594159	0.0195092	157	-25.86	TOE1
XM_005678538.3	chi-miR-148a-3p	-0.649634	0.00876206	156	-20.83	TOE1
XM_005678538.3	NC_030831.1_30249	-0.569056	0.0268331	151	-10.02	TOE1
XM_005678538.3	NC_030811.1_5360	-0.528728	0.0427244	159	-30.42	TOE1
XM_005678538.3	NC_030813.1_9463	-0.515089	0.049422	150	-20.79	TOE1
XM_005678550.3	NC_030832.1_30817	-0.521533	0.0461678	150	-20.23	EIF2B3
XM_005678556.3	chi-miR-204-5p	-0.557968	0.0306606	160	-21.79	ERI3
XM_005678562.3	chi-miR-148b-3p	-0.715239	0.0027217	156	-24.68	DPH2
XM_005678562.3	chi-miR-423-5p	-0.750944	0.00125292	158	-24.05	DPH2
XM_005678562.3	NC_030832.1_30817	-0.531462	0.0414673	166	-29.61	DPH2
XM_005678562.3	NC_030812.1_7001	-0.588888	0.0209021	152	-25.74	DPH2
XM_005678562.3	NC_030813.1_9463	-0.670454	0.00623027	155	-24.67	DPH2
XM_005678562.3	NC_030829.1_28251	-0.615486	0.0145855	154	-29.68	DPH2
XM_005678562.3	chi-miR-148a-3p	-0.720462	0.00244714	160	-25.08	DPH2
XM_005678562.3	NC_030829.1_28252	-0.625899	0.0125619	154	-29.68	DPH2
XM_005678566.3	NW_017189517.1_34813	-0.514873	0.0495342	168	-24.2	KDM4A
XM_005678566.3	NC_030822.1_20278	-0.514873	0.0495342	168	-24.2	KDM4A
XM_005678567.3	chi-miR-2411-5p	-0.591987	0.0200742	168	-25.43	KDM4A
XM_005678567.3	NC_030815.1_12594	-0.532838	0.0408451	150	-26.47	KDM4A
XM_005678567.3	NC_030823.1_21308	-0.689389	0.00446531	159	-30.26	KDM4A
XM_005678567.3	chi-miR-135a	-0.533135	0.0407119	167	-17.6	KDM4A
XM_005678591.2	NC_030812.1_7001	-0.559761	0.0300154	160	-28.81	ZNF691
XM_005678647.3	chi-miR-107-3p	-0.761916	0.000962259	154	-13.88	CAP1
XM_005678647.3	NC_030823.1_21308	-0.550103	0.0336155	157	-10.73	CAP1
XM_005678647.3	chi-miR-103-3p	-0.728929	0.00204956	154	-13.88	CAP1
XM_005678647.3	NC_030819.1_17319	-0.738478	0.00166515	152	-16.22	CAP1
XM_005678647.3	NC_030826.1_25151	-0.621818	0.0133271	164	-26.89	CAP1
XM_005678647.3	NC_030810.1_4496	-0.568936	0.0268723	163	-23.36	CAP1
XM_005678647.3	chi-miR-2284c	-0.700479	0.00363289	159	-15.71	CAP1
XM_005678648.3	NC_030819.1_17319	-0.523648	0.0451353	152	-16.22	CAP1
XM_005678648.3	NC_030832.1_30817	-0.527173	0.0434519	158	-26.06	CAP1
XM_005678650.3	NC_030823.1_21650	-0.557643	0.0307788	152	-18.02	MFSD2A
XM_005678650.3	chi-miR-9-5p	-0.542338	0.036737	151	-17.19	MFSD2A
XM_005678650.3	NC_030823.1_21029	-0.557643	0.0307788	152	-18.02	MFSD2A
XM_005678650.3	NC_030826.1_25597	-0.516199	0.0488498	153	-20.6	MFSD2A
XM_005678654.3	chi-miR-103-3p	-0.635783	0.0108495	150	-20.5	PPIE
XM_005678654.3	NC_030816.1_13534	-0.581766	0.0229031	150	-23.33	PPIE
XM_005678654.3	chi-miR-107-3p	-0.575575	0.0247582	150	-17.46	PPIE
XM_005678671.3	chi-miR-145-3p	-0.639585	0.0102415	153	-15.9	RHBDL2
XM_005678684.3	NC_030825.1_22780	-0.731482	0.00194043	157	-15.49	SNIP1
XM_005678684.3	NC_030828.1_27537	-0.693027	0.00417712	162	-17.83	SNIP1
XM_005678684.3	NC_030816.1_13336	-0.750319	0.00127138	156	-25.22	SNIP1
XM_005678684.3	NC_030827.1_26030	-0.574694	0.0250315	152	-26.33	SNIP1
XM_005678684.3	NC_030818.1_15725	-0.516912	0.0484847	171	-37.53	SNIP1
XM_005678684.3	NC_030826.1_25151	-0.599741	0.0181129	150	-29.22	SNIP1
XM_005678684.3	NC_030828.1_27538	-0.693874	0.00411218	162	-17.83	SNIP1
XM_005678687.3	NC_030814.1_10619	-0.587235	0.0213541	172	-17.51	MRPS15
XM_005678695.3	chi-miR-2411-5p	-0.548984	0.0340523	150	-15.86	THRAP3
XM_005678695.3	NC_030815.1_11506	-0.565353	0.0280686	154	-20.29	THRAP3
XM_005678698.3	chi-miR-423-5p	-0.590834	0.0203793	151	-28.47	THRAP3
XM_005678698.3	NC_030829.1_28252	-0.530557	0.0418803	156	-26.65	THRAP3
XM_005678698.3	NC_030829.1_28251	-0.523886	0.0450199	156	-26.65	THRAP3
XM_005678698.3	NC_030813.1_9463	-0.675814	0.00568293	150	-18.12	THRAP3
XM_005678698.3	chi-miR-340-5p	-0.553117	0.0324589	153	-16.93	THRAP3
XM_005678698.3	chi-miR-2284c	-0.549739	0.0337569	152	-16.37	THRAP3
XM_005678698.3	chi-miR-877-3p	-0.539825	0.0377921	154	-28.92	THRAP3
XM_005678708.3	chi-miR-323a-3p	-0.611692	0.0153823	155	-15.27	AGO1
XM_005678708.3	chi-miR-148a-5p	-0.594714	0.0193668	159	-17.01	AGO1
XM_005678708.3	NC_030816.1_13311	-0.539552	0.0379082	154	-17.35	AGO1
XM_005678708.3	chi-miR-103-3p	-0.643805	0.00959824	160	-24.27	AGO1
XM_005678708.3	chi-miR-148a-3p	-0.656473	0.00785498	150	-16.82	AGO1
XM_005678708.3	chi-miR-148b-3p	-0.620224	0.0136356	154	-16.74	AGO1
XM_005678708.3	NC_030808.1_347	-0.612716	0.015164	152	-23.99	AGO1
XM_005678708.3	chi-miR-107-3p	-0.578296	0.0239293	160	-24.27	AGO1
XM_005678708.3	chi-miR-135a	-0.676339	0.00563143	154	-18.06	AGO1
XM_005678708.3	NC_030812.1_7001	-0.643718	0.00961129	150	-25.53	AGO1
XM_005678708.3	NC_030829.1_27816	-0.561807	0.0292915	154	-20.26	AGO1
XM_005678708.3	NC_030827.1_26030	-0.599214	0.0182415	151	-25.94	AGO1
XM_005678708.3	chi-miR-146b-3p	-0.606584	0.0165074	151	-21.76	AGO1
XM_005678708.3	chi-miR-340-5p	-0.590534	0.0204591	153	-12.76	AGO1
XM_005678708.3	NC_030819.1_17319	-0.597442	0.0186783	156	-16.44	AGO1
XM_005678708.3	NC_030819.1_17336	-0.556145	0.0313273	158	-15.39	AGO1
XM_005678708.3	chi-miR-200c	-0.550546	0.0334432	150	-15.13	AGO1
XM_005678716.3	NC_030815.1_12280	-0.599116	0.0182653	175	-32.99	KIAA0319L
XM_005678716.3	NC_030815.1_11506	-0.70065	0.00362109	156	-15.84	KIAA0319L
XM_005678716.3	NC_030829.1_27816	-0.675027	0.00576082	154	-25.32	KIAA0319L
XM_005678716.3	chi-miR-29b-5p	-0.545719	0.0353523	154	-19.51	KIAA0319L
XM_005678716.3	chi-miR-502a	-0.644843	0.00944506	150	-15.66	KIAA0319L
XM_005678716.3	chi-miR-122	-0.534143	0.0402615	152	-19.72	KIAA0319L
XM_005678716.3	chi-miR-2411-5p	-0.548507	0.0342401	164	-23.87	KIAA0319L
XM_005678720.3	chi-miR-200b	-0.536934	0.0390338	153	-11.76	ZMYM1
XM_005678720.3	chi-miR-2284c	-0.592184	0.0200224	155	-14.92	ZMYM1
XM_005678720.3	chi-miR-148a-5p	-0.529717	0.0422667	152	-10.94	ZMYM1
XM_005678748.3	NC_030825.1_23386	-0.56903	0.0268414	159	-30.43	TRPM8
XM_005678748.3	chi-miR-423-3p	-0.538221	0.0384777	152	-22.46	TRPM8
XM_005678881.3	NC_030816.1_13311	-0.515626	0.0491447	157	-22.54	IKZF1
XM_005678881.3	NC_030815.1_12280	-0.578608	0.0238356	153	-23.46	IKZF1
XM_005678881.3	NC_030825.1_23684	-0.522499	0.0456938	161	-30.54	IKZF1
XM_005678881.3	NC_030823.1_21308	-0.592339	0.019982	160	-16	IKZF1
XM_005678881.3	chi-miR-30b-3p	-0.652911	0.00831774	161	-25.53	IKZF1
XM_005678898.3	NC_030825.1_23684	-0.696337	0.00392795	153	-25.91	CLDN12
XM_005678898.3	chi-miR-29b-5p	-0.764251	0.000908094	151	-20.11	CLDN12
XM_005678898.3	NC_030819.1_17336	-0.675949	0.00566964	160	-17.57	CLDN12
XM_005678898.3	NC_030815.1_11506	-0.723732	0.00228687	162	-15.37	CLDN12
XM_005678898.3	NC_030816.1_13311	-0.563467	0.0287142	159	-17.24	CLDN12
XM_005678911.3	chi-miR-200c	-0.573437	0.0254246	155	-13.72	ANKIB1
XM_005678911.3	NC_030829.1_27926	-0.640201	0.0101456	150	-21.86	ANKIB1
XM_005678911.3	chi-miR-30b-3p	-0.542071	0.0368483	153	-23.92	ANKIB1
XM_005678911.3	chi-miR-107-3p	-0.813275	0.000226654	171	-24.67	ANKIB1
XM_005678911.3	NC_030825.1_22780	-0.678055	0.00546571	150	-15.19	ANKIB1
XM_005678911.3	NC_030823.1_21333	-0.51908	0.0473873	161	-23.49	ANKIB1
XM_005678911.3	chi-miR-148b-3p	-0.550638	0.0334077	158	-16.17	ANKIB1
XM_005678911.3	chi-miR-148a-5p	-0.557662	0.0307719	162	-18.31	ANKIB1
XM_005678911.3	chi-miR-148a-3p	-0.618925	0.0138912	158	-17.93	ANKIB1
XM_005678911.3	chi-miR-200b	-0.548628	0.0341923	151	-11.76	ANKIB1
XM_005678911.3	NC_030823.1_21308	-0.651665	0.00848458	161	-15.09	ANKIB1
XM_005678911.3	NC_030808.1_1064	-0.559095	0.0302538	150	-11.52	ANKIB1
XM_005678911.3	NC_030818.1_15725	-0.739028	0.00164491	152	-28.42	ANKIB1
XM_005678911.3	chi-miR-122	-0.522279	0.0458015	164	-23.01	ANKIB1
XM_005678911.3	chi-miR-103-3p	-0.748284	0.00133307	173	-25.63	ANKIB1
XM_005678911.3	NC_030819.1_17319	-0.656166	0.00789401	153	-11.38	ANKIB1
XM_005678911.3	NC_030826.1_25151	-0.700028	0.00366413	155	-21.09	ANKIB1
XM_005678922.2	NC_030828.1_27538	-0.617472	0.0141812	150	-14.6	VPS50
XM_005678922.2	NC_030823.1_21308	-0.53146	0.0414681	154	-16.91	VPS50
XM_005678922.2	chi-miR-148a-3p	-0.579614	0.0235355	156	-14.49	VPS50
XM_005678922.2	chi-miR-107-3p	-0.649303	0.00880805	153	-15.45	VPS50
XM_005678922.2	NC_030828.1_27537	-0.620798	0.013524	150	-14.6	VPS50
XM_005678922.2	NC_030825.1_22780	-0.698542	0.0037686	152	-14.89	VPS50
XM_005678922.2	chi-miR-323a-3p	-0.644734	0.00946101	161	-21.8	VPS50
XM_005678922.2	chi-miR-148b-3p	-0.563014	0.0288708	164	-16.24	VPS50
XM_005678922.2	chi-miR-103-3p	-0.653818	0.00819795	155	-17.11	VPS50
XM_005678922.2	chi-miR-2411-5p	-0.656429	0.00786057	153	-21.04	VPS50
XM_005678922.2	chi-miR-20b	-0.52975	0.0422513	155	-14.46	VPS50
XM_005678935.3	NC_030828.1_27537	-0.543142	0.0364041	154	-11.15	BET1
XM_005678935.3	NC_030834.1_32156	-0.586749	0.0214883	158	-31.19	BET1
XM_005678935.3	NC_030828.1_27538	-0.518345	0.0477575	154	-11.15	BET1
XM_005678935.3	NC_030825.1_22780	-0.615308	0.0146221	154	-11.15	BET1
XM_005678947.3	NC_030822.1_19803	-0.550731	0.0333719	154	-27.48	PON3
XM_005678949.3	NC_030823.1_21336	-0.609499	0.0158578	153	-11.53	PDK4
XM_005678949.3	chi-miR-30a-3p	-0.592768	0.0198696	154	-15.05	PDK4
XM_005678949.3	chi-miR-20b	-0.543807	0.0361305	154	-13.96	PDK4
XM_005678949.3	chi-miR-543-3p	-0.650417	0.00865435	156	-18.1	PDK4
XM_005678949.3	chi-miR-148b-3p	-0.625635	0.0126104	152	-14.81	PDK4
XM_005678949.3	chi-miR-345-3p	-0.629703	0.0118797	168	-26.92	PDK4
XM_005678949.3	NC_030823.1_21762	-0.666697	0.00663802	161	-14.25	PDK4
XM_005678949.3	chi-miR-106a-5p	-0.552277	0.0327782	159	-20.16	PDK4
XM_005678949.3	chi-miR-200b	-0.515647	0.0491337	150	-12.3	PDK4
XM_005678949.3	NC_030828.1_26957	-0.521478	0.0461951	152	-24.23	PDK4
XM_005678949.3	NC_030826.1_24809	-0.63529	0.0109304	161	-14.25	PDK4
XM_005678959.3	NC_030830.1_28660	-0.519265	0.0472947	155	-13.43	ASNS
XM_005678965.3	NC_030829.1_27708	-0.570604	0.0263287	155	-15.04	GLCCI1
XM_005678991.3	NC_030808.1_558	-0.545011	0.0356388	150	-21.31	SOSTDC1
XM_005678993.3	chi-miR-708-5p	-0.53222	0.0411235	151	-21.61	ANKMY2
XM_005678993.3	NC_030828.1_26564	-0.545938	0.0352638	152	-16.02	ANKMY2
XM_005678993.3	NC_030828.1_27537	-0.636882	0.010671	153	-13.35	ANKMY2
XM_005678993.3	NC_030825.1_22780	-0.675652	0.00569888	153	-13.35	ANKMY2
XM_005678993.3	NC_030828.1_27538	-0.614582	0.0147723	153	-13.35	ANKMY2
XM_005678993.3	NC_030815.1_11506	-0.637345	0.0105965	151	-18.71	ANKMY2
XM_005678993.3	chi-miR-103-3p	-0.569535	0.0266761	150	-14.99	ANKMY2
XM_005678993.3	NC_030818.1_15725	-0.600425	0.0179473	152	-27.28	ANKMY2
XM_005678993.3	NC_030819.1_17336	-0.634874	0.0109989	165	-18.86	ANKMY2
XM_005678994.3	chi-miR-29b-5p	-0.52987	0.0421958	150	-12.23	BZW2
XM_005678994.3	chi-miR-135b-5p	-0.685478	0.00479252	154	-22.07	BZW2
XM_005678996.3	NC_030822.1_20278	-0.663282	0.0070267	160	-19.93	TSPAN13
XM_005678996.3	NW_017189517.1_34813	-0.663282	0.0070267	160	-19.93	TSPAN13
XM_005678996.3	NC_030818.1_15725	-0.526594	0.0437251	152	-28.66	TSPAN13
XM_005679024.3	NC_030810.1_4491	-0.585515	0.0218324	170	-21.41	TWISTNB
XM_005679024.3	NC_030815.1_11506	-0.65349	0.00824114	158	-12.43	TWISTNB
XM_005679024.3	chi-miR-381	-0.557873	0.0306952	152	-14.11	TWISTNB
XM_005679027.3	NC_030819.1_17319	-0.553657	0.0322547	178	-27.82	ITGB8
XM_005679027.3	chi-miR-20b	-0.574553	0.0250753	163	-20.49	ITGB8
XM_005679027.3	NC_030815.1_11506	-0.638999	0.0103334	158	-19.08	ITGB8
XM_005679027.3	NC_030823.1_21308	-0.542458	0.0366872	167	-15.36	ITGB8
XM_005679027.3	NC_030828.1_27537	-0.571842	0.0259307	157	-14.75	ITGB8
XM_005679027.3	NC_030832.1_30588	-0.534802	0.0399693	150	-17.75	ITGB8
XM_005679027.3	chi-miR-2284c	-0.632788	0.0113479	161	-14.2	ITGB8
XM_005679027.3	NC_030825.1_22780	-0.638145	0.0104685	159	-14.63	ITGB8
XM_005679027.3	NC_030831.1_30249	-0.525904	0.0440525	150	-11.74	ITGB8
XM_005679027.3	chi-miR-122	-0.515356	0.0492841	154	-21.82	ITGB8
XM_005679027.3	chi-miR-502a	-0.554136	0.0320748	151	-17.34	ITGB8
XM_005679027.3	chi-miR-135a	-0.575491	0.0247843	153	-21.7	ITGB8
XM_005679027.3	chi-miR-200c	-0.55325	0.0324085	151	-14.13	ITGB8
XM_005679027.3	NC_030816.1_13311	-0.550096	0.0336182	157	-20.54	ITGB8
XM_005679027.3	NC_030818.1_15725	-0.528953	0.0426198	161	-33	ITGB8
XM_005679027.3	chi-miR-30b-3p	-0.60649	0.0165288	162	-24.79	ITGB8
XM_005679027.3	NC_030828.1_27538	-0.575614	0.0247463	157	-14.75	ITGB8
XM_005679027.3	chi-miR-148a-3p	-0.59903	0.0182865	155	-21.13	ITGB8
XM_005679049.3	chi-miR-106a-5p	-0.525382	0.044301	153	-12.27	GPNMB
XM_005679049.3	NC_030825.1_23386	-0.54801	0.0344362	152	-30.17	GPNMB
XM_005679054.3	chi-miR-145-3p	-0.651888	0.0084545	151	-15.16	CCDC126
XM_005679054.3	NW_017189516.1_34430	-0.547054	0.0348165	151	-12.58	CCDC126
XM_005679056.3	NC_030823.1_21029	-0.605015	0.0168655	154	-14.25	DBF4
XM_005679056.3	NC_030823.1_21650	-0.605015	0.0168655	154	-14.25	DBF4
XM_005679056.3	chi-miR-135b-5p	-0.691648	0.00428458	158	-17.94	DBF4
XM_005679064.3	NC_030824.1_22196	-0.621039	0.0134772	152	-21.27	CROT
XM_005679064.3	NC_030830.1_29141	-0.522025	0.0459261	156	-21.61	CROT
XM_005679064.3	NC_030818.1_16387	-0.624958	0.0127352	152	-21.27	CROT
XM_005679076.3	NC_030813.1_8939	-0.596477	0.0189199	157	-13.86	SEMA3A
XM_005679076.3	NC_030832.1_30525	-0.669341	0.00634891	158	-18.17	SEMA3A
XM_005679076.3	NC_030815.1_11303	-0.587092	0.0213936	151	-11.42	SEMA3A
XM_005679076.3	chi-miR-17-5p	-0.611768	0.0153658	157	-18.21	SEMA3A
XM_005679076.3	chi-miR-1814	-0.658212	0.00763658	151	-12.31	SEMA3A
XM_005679076.3	chi-miR-20a-5p	-0.704588	0.00335791	157	-15.99	SEMA3A
XM_005679076.3	NC_030814.1_10834	-0.622817	0.0131365	150	-27.58	SEMA3A
XM_005679090.3	NC_030829.1_28201	-0.6687	0.00641808	157	-17.3	GNAI1
XM_005679090.3	chi-miR-1307-3p	-0.8406	8.69097e-05	157	-30.04	GNAI1
XM_005679090.3	NC_030810.1_4301	-0.753073	0.00119158	175	-18.48	GNAI1
XM_005679090.3	NC_030811.1_6576	-0.813583	0.000224409	176	-17.97	GNAI1
XM_005679098.3	chi-miR-106a-5p	-0.839339	9.11841e-05	150	-11.29	FGL2
XM_005679098.3	NC_030825.1_23386	-0.752123	0.00121863	151	-28.4	FGL2
XM_005679098.3	chi-miR-345-3p	-0.802612	0.000316364	150	-21.62	FGL2
XM_005679098.3	NC_030835.1_32988	-0.778136	0.000634683	164	-20.02	FGL2
XM_005679098.3	NC_030809.1_1901	-0.671032	0.00616934	156	-16.84	FGL2
XM_005679098.3	NC_030830.1_29141	-0.647309	0.0090885	157	-20.32	FGL2
XM_005679098.3	NC_030820.1_18336	-0.677331	0.00553508	155	-16.78	FGL2
XM_005679098.3	NC_030814.1_10486	-0.548989	0.0340506	156	-15.31	FGL2
XM_005679098.3	NC_030832.1_30817	-0.608346	0.0161122	151	-17.68	FGL2
XM_005679109.3	chi-miR-30b-3p	-0.601989	0.0175728	153	-18.51	PSMC2
XM_005679109.3	NC_030823.1_21029	-0.576802	0.0243819	153	-15.05	PSMC2
XM_005679109.3	chi-miR-2411-5p	-0.600281	0.0179819	172	-30.34	PSMC2
XM_005679109.3	NC_030816.1_13311	-0.563788	0.0286035	165	-24.27	PSMC2
XM_005679109.3	NC_030823.1_21650	-0.576802	0.0243819	153	-15.05	PSMC2
XM_005679112.3	chi-miR-107-3p	-0.54185	0.0369404	151	-13.62	ORC5
XM_005679112.3	NC_030810.1_4491	-0.531861	0.041286	152	-17.61	ORC5
XM_005679112.3	NC_030828.1_27538	-0.693601	0.004133	151	-15.47	ORC5
XM_005679112.3	NC_030828.1_27537	-0.669205	0.00636362	151	-15.47	ORC5
XM_005679112.3	chi-miR-103-3p	-0.563129	0.0288309	151	-13.62	ORC5
XM_005679112.3	chi-miR-135a	-0.624526	0.0128153	157	-17.29	ORC5
XM_005679131.3	chi-miR-107-3p	-0.519864	0.0469951	154	-15.35	DUS4L
XM_005679131.3	chi-miR-29b-5p	-0.678491	0.00542414	151	-15.32	DUS4L
XM_005679131.3	NC_030819.1_17319	-0.614383	0.0148138	162	-15.25	DUS4L
XM_005679131.3	chi-miR-103-3p	-0.54504	0.0356273	154	-16.46	DUS4L
XM_005679133.3	NW_017189517.1_34813	-0.694946	0.00403116	162	-17	COG5
XM_005679133.3	NC_030833.1_31917	-0.575755	0.0247029	155	-14.92	COG5
XM_005679133.3	chi-miR-502a	-0.706322	0.00324694	158	-19.08	COG5
XM_005679133.3	NC_030819.1_17319	-0.769951	0.000786206	151	-10.14	COG5
XM_005679133.3	NC_030822.1_20278	-0.694946	0.00403116	162	-17	COG5
XM_005679133.3	NC_030828.1_27537	-0.789548	0.000463877	157	-17.09	COG5
XM_005679133.3	chi-miR-340-5p	-0.562424	0.029076	150	-10.07	COG5
XM_005679133.3	NC_030825.1_22780	-0.853494	5.18983e-05	153	-14.39	COG5
XM_005679133.3	NC_030831.1_30249	-0.769544	0.000794439	156	-15.73	COG5
XM_005679133.3	NC_030828.1_27538	-0.789878	0.000459564	157	-17.09	COG5
XM_005679135.3	NC_030832.1_30588	-0.581318	0.0230337	155	-19.78	HBP1
XM_005679137.3	NC_030819.1_16932	-0.545395	0.0354832	150	-18.52	CBLL1
XM_005679137.3	NC_030826.1_24875	-0.580106	0.0233899	162	-11.59	CBLL1
XM_005679137.3	NC_030816.1_13336	-0.691731	0.00427804	164	-29.65	CBLL1
XM_005679137.3	NC_030818.1_15725	-0.693611	0.00413228	150	-25.23	CBLL1
XM_005679137.3	NC_030814.1_10611	-0.652446	0.00837974	151	-13.56	CBLL1
XM_005679137.3	NC_030812.1_7001	-0.697053	0.00387559	153	-30.64	CBLL1
XM_005679137.3	NC_030814.1_9992	-0.692993	0.00417976	150	-24.91	CBLL1
XM_005679140.3	NC_030822.1_20278	-0.719664	0.00248759	157	-13.81	DLD
XM_005679140.3	NC_030833.1_31894	-0.604939	0.016883	156	-19.06	DLD
[truncated: 31,284 more rows]
