# Supplementary material for: Transcriptomic analysis of mammary gland tissues in lactating and non-lactating dairy goats reveals miRNA-mediated regulation of lactation, involution, and remodeling
Source: Front Cell Dev Biol. 2025 May 30;13:1604855. doi: 10.3389/fcell.2025.1604855 (PMC12162918; doi:10.3389/fcell.2025.1604855)
Supplement: Supplementary file 1 [file DataSheet1.zip › Supplementary Materials/Table S6. Six Expression Clusters of Differentially Expressed miRNAs..xlsx]

## Sheet: Sheet1
ID	Cluster
chi-let-7a-5p	5
chi-let-7b-5p	5
chi-let-7c-5p	5
chi-let-7d-5p	5
chi-let-7e-3p	5
chi-let-7e-5p	5
chi-let-7f-5p	5
chi-let-7g-5p	5
chi-miR-1	5
chi-miR-100-3p	5
chi-miR-100-5p	5
chi-miR-103-3p	2
chi-miR-105a	5
chi-miR-106a-3p	2
chi-miR-106a-5p	2
chi-miR-106b-3p	6
chi-miR-107-3p	2
chi-miR-10a-3p	5
chi-miR-10b-3p	5
chi-miR-122	2
chi-miR-1248-5p	5
chi-miR-125a-5p	5
chi-miR-125b-5p	5
chi-miR-127-5p	4
chi-miR-129-3p	2
chi-miR-1306-3p	5
chi-miR-1307-3p	4
chi-miR-130a-3p	3
chi-miR-130a-5p	5
chi-miR-130b-3p	3
chi-miR-130b-5p	6
chi-miR-135a	2
chi-miR-135b-5p	1
chi-miR-137	5
chi-miR-1388-3p	3
chi-miR-1388-5p	3
chi-miR-140-5p	1
chi-miR-145-3p	1
chi-miR-146b-3p	2
chi-miR-146b-5p	2
chi-miR-147-3p	5
chi-miR-147-5p	5
chi-miR-148a-3p	2
chi-miR-148a-5p	2
chi-miR-148b-3p	2
chi-miR-151-5p	2
chi-miR-154a-5p	3
chi-miR-155-5p	1
chi-miR-15b-5p	5
chi-miR-16b-5p	5
chi-miR-17-5p	6
chi-miR-1814	6
chi-miR-181d	5
chi-miR-1839	1
chi-miR-187	5
chi-miR-190a-5p	2
chi-miR-193b-5p	5
chi-miR-195-3p	1
chi-miR-196a	5
chi-miR-196b	5
chi-miR-199a-3p	5
chi-miR-199a-5p	5
chi-miR-199b-3p	5
chi-miR-199b-5p	5
chi-miR-199c-3p	5
chi-miR-199c-5p	5
chi-miR-19a	4
chi-miR-19b-3p	3
chi-miR-19b-5p	6
chi-miR-200a	4
chi-miR-200b	4
chi-miR-200c	2
chi-miR-204-3p	5
chi-miR-204-5p	3
chi-miR-206	5
chi-miR-20a-5p	6
chi-miR-20b	2
chi-miR-21-5p	5
chi-miR-211	5
chi-miR-214-3p	5
chi-miR-214-5p	5
chi-miR-218	5
chi-miR-22-5p	1
chi-miR-221-3p	5
chi-miR-221-5p	5
chi-miR-222-3p	5
chi-miR-223-3p	3
chi-miR-223-5p	2
chi-miR-2284c	2
chi-miR-23a	5
chi-miR-23b-3p	5
chi-miR-23b-5p	5
chi-miR-24-5p	5
chi-miR-2404	4
chi-miR-2411-5p	2
chi-miR-2432	1
chi-miR-2483-3p	1
chi-miR-2483-5p	1
chi-miR-26a-5p	5
chi-miR-26b-5p	5
chi-miR-27a-3p	5
chi-miR-296-3p	4
chi-miR-29a-3p	1
chi-miR-29a-5p	5
chi-miR-29b-3p	1
chi-miR-29b-5p	2
chi-miR-29c-5p	1
chi-miR-301a-3p	3
chi-miR-301b	3
chi-miR-30a-3p	4
chi-miR-30a-5p	4
chi-miR-30b-3p	2
chi-miR-30f-3p	4
chi-miR-30f-5p	4
chi-miR-323a-3p	2
chi-miR-324-5p	3
chi-miR-329b-3p	5
chi-miR-331-5p	4
chi-miR-338-5p	1
chi-miR-340-5p	2
chi-miR-342-5p	3
chi-miR-3432-3p	1
chi-miR-3432-5p	1
chi-miR-345-3p	4
chi-miR-34a	6
chi-miR-34b-3p	5
chi-miR-34b-5p	5
chi-miR-34c-5p	5
chi-miR-362-5p	1
chi-miR-363-3p	4
chi-miR-374a-5p	5
chi-miR-374b-5p	5
chi-miR-376a	3
chi-miR-378-3p	4
chi-miR-378-5p	4
chi-miR-379-5p	6
chi-miR-380-5p	6
chi-miR-381	2
chi-miR-382-3p	6
chi-miR-382-5p	5
chi-miR-3959-3p	4
chi-miR-409-3p	4
chi-miR-412-3p	5
chi-miR-412-5p	6
chi-miR-423-3p	2
chi-miR-423-5p	2
chi-miR-432-5p	6
chi-miR-433	6
chi-miR-449c	3
chi-miR-450-3p	6
chi-miR-454-3p	3
chi-miR-455-3p	5
chi-miR-455-5p	5
chi-miR-485-5p	6
chi-miR-490	1
chi-miR-493-5p	5
chi-miR-495-3p	4
chi-miR-496-3p	3
chi-miR-499-5p	1
chi-miR-502a	2
chi-miR-504	5
chi-miR-505-3p	5
chi-miR-542-3p	6
chi-miR-542-5p	3
chi-miR-543-3p	4
chi-miR-545-5p	3
chi-miR-592	1
chi-miR-628-5p	1
chi-miR-708-3p	1
chi-miR-708-5p	1
chi-miR-877-3p	2
chi-miR-9-3p	1
chi-miR-9-5p	1
chi-miR-99a-5p	5
chi-miR-99b-3p	5
NC_030808.1_1064	2
NC_030808.1_1383	1
NC_030808.1_1640	2
NC_030808.1_347	2
NC_030808.1_558	2
NC_030808.1_682	4
NC_030808.1_686	4
NC_030808.1_880	5
NC_030809.1_1828	4
NC_030809.1_1901	4
NC_030809.1_1955	5
NC_030809.1_2740	4
NC_030809.1_3204	2
NC_030809.1_3244	1
NC_030810.1_3827	6
NC_030810.1_4151	4
NC_030810.1_4301	4
NC_030810.1_4491	2
NC_030810.1_4496	2
NC_030810.1_5013	4
NC_030810.1_5014	4
NC_030811.1_5360	2
NC_030811.1_5637	3
NC_030811.1_5869	5
NC_030811.1_6318	1
NC_030811.1_6472	4
NC_030811.1_6517	1
NC_030811.1_6576	4
NC_030812.1_6784	2
NC_030812.1_6907	5
NC_030812.1_7001	2
NC_030812.1_7220	5
NC_030812.1_7235	5
NC_030812.1_7237	5
NC_030812.1_7300	3
NC_030812.1_7543	6
NC_030812.1_7818	3
NC_030812.1_7928	5
NC_030812.1_8102	2
NC_030813.1_8383	5
NC_030813.1_8786	4
NC_030813.1_8929	4
NC_030813.1_8939	6
NC_030813.1_9202	5
NC_030813.1_9300	2
NC_030813.1_9369	4
NC_030813.1_9463	4
NC_030814.1_10486	2
NC_030814.1_10611	2
NC_030814.1_10619	1
NC_030814.1_10642	4
NC_030814.1_10834	6
NC_030814.1_10943	4
NC_030814.1_9628	4
NC_030814.1_9693	5
NC_030814.1_9711	4
NC_030814.1_9992	2
NC_030815.1_11303	6
NC_030815.1_11357	1
NC_030815.1_11388	5
NC_030815.1_11471	4
NC_030815.1_11506	2
NC_030815.1_11660	2
NC_030815.1_11664	5
NC_030815.1_12105	1
NC_030815.1_12280	2
NC_030815.1_12540	5
NC_030815.1_12594	2
NC_030816.1_12705	1
NC_030816.1_12976	1
NC_030816.1_13311	2
NC_030816.1_13336	2
NC_030816.1_13534	2
NC_030817.1_13573	2
NC_030817.1_13574	2
NC_030817.1_13833	1
NC_030817.1_14370	4
NC_030817.1_14851	4
NC_030818.1_15717	2
NC_030818.1_15725	2
NC_030818.1_15779	1
NC_030818.1_15794	6
NC_030818.1_16131	5
NC_030818.1_16319	4
NC_030818.1_16387	2
NC_030819.1_16675	2
NC_030819.1_16783	4
NC_030819.1_16912	5
NC_030819.1_16932	4
NC_030819.1_17029	3
NC_030819.1_17144	5
NC_030819.1_17156	6
NC_030819.1_17319	2
NC_030819.1_17336	2
NC_030819.1_17406	5
NC_030820.1_17538	5
NC_030820.1_17697	1
NC_030820.1_17808	3
NC_030820.1_18042	4
NC_030820.1_18301	4
NC_030820.1_18336	4
NC_030822.1_19803	5
NC_030822.1_20278	2
NC_030823.1_21029	2
NC_030823.1_21059	2
NC_030823.1_21308	2
NC_030823.1_21333	2
NC_030823.1_21336	4
NC_030823.1_21341	1
NC_030823.1_21350	4
NC_030823.1_21410	1
NC_030823.1_21582	1
NC_030823.1_21630	3
NC_030823.1_21650	2
NC_030823.1_21668	5
NC_030823.1_21676	2
NC_030823.1_21714	2
NC_030823.1_21762	4
NC_030824.1_22100	3
NC_030824.1_22196	2
NC_030824.1_22296	1
NC_030824.1_22484	2
NC_030824.1_22722	4
NC_030825.1_22780	2
NC_030825.1_22953	3
NC_030825.1_22954	3
NC_030825.1_23386	4
NC_030825.1_23675	1
NC_030825.1_23684	2
NC_030825.1_23703	4
NC_030825.1_23754	5
NC_030825.1_23901	2
NC_030826.1_24445	4
NC_030826.1_24545	5
NC_030826.1_24809	4
NC_030826.1_24875	2
NC_030826.1_25149	5
NC_030826.1_25150	5
NC_030826.1_25151	2
NC_030826.1_25216	5
NC_030826.1_25217	5
NC_030826.1_25316	5
NC_030826.1_25423	4
NC_030826.1_25425	1
NC_030826.1_25597	1
NC_030826.1_25649	2
NC_030826.1_25810	5
NC_030827.1_25949	2
NC_030827.1_26030	2
NC_030827.1_26445	1
NC_030828.1_26564	2
NC_030828.1_26712	4
NC_030828.1_26882	4
NC_030828.1_26957	4
NC_030828.1_27001	4
NC_030828.1_27074	3
NC_030828.1_27139	6
NC_030828.1_27534	5
NC_030828.1_27537	2
NC_030828.1_27538	2
NC_030828.1_27576	5
NC_030828.1_27618	4
NC_030828.1_27646	6
NC_030829.1_27708	2
NC_030829.1_27800	3
NC_030829.1_27816	2
NC_030829.1_27831	1
NC_030829.1_27926	2
NC_030829.1_28201	4
NC_030829.1_28251	2
NC_030829.1_28252	2
NC_030829.1_28533	2
NC_030830.1_28660	2
NC_030830.1_29141	4
NC_030830.1_29258	5
NC_030831.1_29730	4
NC_030831.1_30078	2
NC_030831.1_30149	5
NC_030831.1_30249	2
NC_030832.1_30525	6
NC_030832.1_30588	4
NC_030832.1_30817	2
NC_030832.1_31111	5
NC_030832.1_31211	6
NC_030832.1_31212	6
NC_030832.1_31269	4
NC_030832.1_31289	5
NC_030833.1_31577	5
NC_030833.1_31894	2
NC_030833.1_31917	2
NC_030834.1_32156	1
NC_030835.1_32988	4
NC_030836.1_33253	4
NC_030836.1_33259	1
NC_030836.1_33332	5
NC_030836.1_33501	5
NW_017189516.1_34235	2
NW_017189516.1_34430	1
NW_017189516.1_34431	5
NW_017189517.1_34813	2
NW_017189517.1_34927	4
NW_017189517.1_35086	4
NW_017189570.1_35233	4
NW_017189623.1_35298	2
NW_017189674.1_35389	5
NW_017189851.1_35540	1
NW_017189851.1_35553	4
NW_017192021.1_35906	4
