# Supplementary material for: Transcriptomic analysis of mammary gland tissues in lactating and non-lactating dairy goats reveals miRNA-mediated regulation of lactation, involution, and remodeling
Source: Front Cell Dev Biol. 2025 May 30;13:1604855. doi: 10.3389/fcell.2025.1604855 (PMC12162918; doi:10.3389/fcell.2025.1604855)
Supplement: Supplementary file 1 [file DataSheet1.zip › Supplementary Materials/Table S7. GO and KEGG Enrichment Analyses of Target Genes Corresponding to the Six miRNA Clusters..xlsx]

## Sheet: C1_GO
ONTOLOGY	ID	Description	GeneRatio	BgRatio	pvalue	FDR	geneID	Count
BP	GO:0006099	tricarboxylic acid cycle	9/750	32/18614	3.24786e-06	0.00420698	SDHD/IDH1/NNT/CS/DHTKD1/SUCLG2/SUCLA2/DLAT/SDHA	9
BP	GO:0016054	organic acid catabolic process	27/750	250/18614	3.31264e-06	0.00420698	PCCB/SLC25A44/MFSD2A/AASS/TST/DDO/ABCD4/GSTZ1/HADHB/HADHA/DECR1/ETFDH/ECH1/ASPA/ETFA/ALDH5A1/GCDH/AMDHD2/SLC16A1/MCCC1/CSAD/PEX5/ACAD11/ILVBL/IVD/GPT2/XYLB	27
BP	GO:0046395	carboxylic acid catabolic process	27/750	250/18614	3.31264e-06	0.00420698	PCCB/SLC25A44/MFSD2A/AASS/TST/DDO/ABCD4/GSTZ1/HADHB/HADHA/DECR1/ETFDH/ECH1/ASPA/ETFA/ALDH5A1/GCDH/AMDHD2/SLC16A1/MCCC1/CSAD/PEX5/ACAD11/ILVBL/IVD/GPT2/XYLB	27
BP	GO:1990542	mitochondrial transmembrane transport	15/750	92/18614	3.7953e-06	0.00420698	TST/TIMM44/SFXN2/SFXN5/SLC25A16/BHLHA15/MCU/SLC25A5/LETM1/MICU2/SLC25A33/HSPD1/SLC25A39/SLC25A29/SLC41A3	15
BP	GO:0043434	response to peptide hormone	38/750	427/18614	4.45371e-06	0.00420698	MSTN/STXBP3/PIK3R3/CAV1/LTA4H/RAP1GDS1/FBP1/HADHA/GCK/PRKCZ/OXTR/EEF2K/PTPRE/EIF4EBP2/SORT1/KBTBD2/PIK3CA/CCNA2/USO1/SLC27A1/KANK1/KAT2B/ZNF106/KL/SNX5/PTPRA/SRSF6/HSF1/INPPL1/SIK2/BTG2/SLC25A33/APRT/STAT3/CRK/HDAC5/PIK3R1/SRD5A1	38
BP	GO:0032868	response to insulin	28/750	272/18614	5.55591e-06	0.00437343	MSTN/STXBP3/PIK3R3/FBP1/HADHA/GCK/PRKCZ/EEF2K/PTPRE/EIF4EBP2/SORT1/KBTBD2/PIK3CA/USO1/SLC27A1/KANK1/KAT2B/ZNF106/SNX5/PTPRA/SRSF6/INPPL1/SIK2/SLC25A33/APRT/HDAC5/PIK3R1/SRD5A1	28
BP	GO:0097502	mannosylation	9/750	35/18614	7.33473e-06	0.00494885	PIGM/ALG8/TMTC3/ALG1/LARGE1/ALG12/ALG2/LARGE2/DPY19L3	9
BP	GO:0048193	Golgi vesicle transport	29/750	294/18614	8.73973e-06	0.00515972	COPB2/COPA/GOLPH3L/SEC22B/BET1/AP3D1/RNF139/SLC10A7/GOLGA4/IER3IP1/SEC24C/TBC1D14/SPAST/PREB/SEC23IP/LMAN1/GAK/SORT1/PICK1/ARFGAP3/USO1/DNM2/GOLGA2/KIF16B/LYPLA1/ARCN1/TRAPPC6A/ERGIC1/NKD2	29
BP	GO:0009259	ribonucleotide metabolic process	39/750	464/18614	1.27794e-05	0.00670634	XDH/SDHD/CMPK1/ELOVL6/ATP6V1A/NDUFS1/AASS/GDA/FBP1/MTHFD1/NMNAT1/MVK/PANK3/ENTPD7/GCK/GCDH/DHTKD1/GPAM/SLC25A16/SUCLG2/PAPSS2/PGM1/MAGI3/TJP2/HMGCR/ADPGK/CAD/SUCLA2/DGAT1/DLAT/APRT/SPHK2/STAT3/NT5C/ACACA/ALDOC/CTNS/DCAKD/SDHA	39
BP	GO:0044282	small molecule catabolic process	34/750	388/18614	1.94386e-05	0.00849677	XDH/PCCB/SLC25A44/MFSD2A/AASS/TST/GDA/DDO/ABCD4/GSTZ1/GALM/HADHB/HADHA/DECR1/ETFDH/ECH1/ASPA/ETFA/ALDH5A1/ENTPD7/GCK/GCDH/AMDHD2/INPP5A/LRP5/SLC16A1/MCCC1/CSAD/PEX5/ACAD11/ILVBL/IVD/GPT2/XYLB	34
BP	GO:0019693	ribose phosphate metabolic process	39/750	473/18614	1.97892e-05	0.00849677	XDH/SDHD/CMPK1/ELOVL6/ATP6V1A/NDUFS1/AASS/GDA/FBP1/MTHFD1/NMNAT1/MVK/PANK3/ENTPD7/GCK/GCDH/DHTKD1/GPAM/SLC25A16/SUCLG2/PAPSS2/PGM1/MAGI3/TJP2/HMGCR/ADPGK/CAD/SUCLA2/DGAT1/DLAT/APRT/SPHK2/STAT3/NT5C/ACACA/ALDOC/CTNS/DCAKD/SDHA	39
BP	GO:0009150	purine ribonucleotide metabolic process	37/750	445/18614	2.6858e-05	0.0105708	XDH/SDHD/ELOVL6/ATP6V1A/NDUFS1/AASS/GDA/FBP1/MTHFD1/NMNAT1/MVK/PANK3/ENTPD7/GCK/GCDH/DHTKD1/GPAM/SLC25A16/SUCLG2/PAPSS2/PGM1/MAGI3/TJP2/HMGCR/ADPGK/SUCLA2/DGAT1/DLAT/APRT/SPHK2/STAT3/NT5C/ACACA/ALDOC/CTNS/DCAKD/SDHA	37
BP	GO:0007595	lactation	9/750	42/18614	3.59722e-05	0.013069	XDH/CAV1/MED1/PRLR/OXTR/SLC29A1/DDR1/APLN/APRT	9
BP	GO:0008654	phospholipid biosynthetic process	25/750	255/18614	3.96786e-05	0.0133379	IDH1/PIGM/PIGK/PIK3R3/MFSD2A/MVK/GPAM/FADS1/PTDSS2/SLC44A3/PIK3CA/PIK3C2G/SLC27A1/SERAC1/SPTLC2/ITPKA/CRLS1/GPAA1/INPPL1/PIGC/SPHK2/PEMT/PGAP3/ORMDL3/PIK3R1	25
BP	GO:0034504	protein localization to nucleus	28/750	304/18614	4.32818e-05	0.0133379	NMD3/ATF2/RAP1GDS1/CCT7/NVL/ARL2BP/MED1/KPNA2/CDK1/TARDBP/DKC1/TFRC/CD36/SUN2/FAM53C/LMNB2/SPG11/FERMT2/NUP188/ING1/IPO5/CSE1L/IPO7/YAP1/HEATR3/STAT3/ORMDL3/PIK3R1	28
BP	GO:0032869	cellular response to insulin stimulus	22/750	211/18614	4.51844e-05	0.0133379	MSTN/PIK3R3/FBP1/GCK/PRKCZ/EEF2K/PTPRE/EIF4EBP2/PIK3CA/USO1/SLC27A1/KANK1/KAT2B/ZNF106/SNX5/PTPRA/SIK2/SLC25A33/APRT/HDAC5/PIK3R1/SRD5A1	22
BP	GO:0006635	fatty acid beta-oxidation	12/750	76/18614	4.86602e-05	0.013519	MFSD2A/ABCD4/HADHB/HADHA/DECR1/ETFDH/ECH1/ETFA/GCDH/PEX5/ACAD11/IVD	12
BP	GO:0071375	cellular response to peptide hormone stimulus	28/750	308/18614	5.45358e-05	0.0143096	MSTN/PIK3R3/CAV1/RAP1GDS1/FBP1/GCK/PRKCZ/EEF2K/PTPRE/EIF4EBP2/PIK3CA/CCNA2/USO1/SLC27A1/KANK1/KAT2B/ZNF106/SNX5/PTPRA/HSF1/SIK2/SLC25A33/APRT/STAT3/CRK/HDAC5/PIK3R1/SRD5A1	28
BP	GO:0150115	cell-substrate junction organization	14/750	103/18614	6.5292e-05	0.0154739	PTK2B/POLDIP2/COL17A1/CTTN/EFNA5/TLN1/FERMT2/ARF6/THBS1/ABL1/PTPRA/EPB41L5/ITGA6/PIK3R1	14
BP	GO:0033539	fatty acid beta-oxidation using acyl-CoA dehydrogenase	5/750	12/18614	6.55256e-05	0.0154739	ETFDH/ETFA/GCDH/ACAD11/IVD	5
BP	GO:0006888	endoplasmic reticulum to Golgi vesicle-mediated transport	16/750	131/18614	7.56566e-05	0.0162421	COPB2/COPA/SEC22B/BET1/RNF139/IER3IP1/SEC24C/SPAST/PREB/SEC23IP/LMAN1/USO1/GOLGA2/ARCN1/TRAPPC6A/ERGIC1	16
BP	GO:0072329	monocarboxylic acid catabolic process	16/750	131/18614	7.56566e-05	0.0162421	PCCB/MFSD2A/ABCD4/HADHB/HADHA/DECR1/ETFDH/ECH1/ETFA/GCDH/SLC16A1/PEX5/ACAD11/ILVBL/IVD/XYLB	16
BP	GO:0009062	fatty acid catabolic process	14/750	105/18614	8.08336e-05	0.016599	PCCB/MFSD2A/ABCD4/HADHB/HADHA/DECR1/ETFDH/ECH1/ETFA/GCDH/PEX5/ACAD11/ILVBL/IVD	14
BP	GO:0010810	regulation of cell-substrate adhesion	22/750	222/18614	9.66805e-05	0.0190259	PTK2B/FGG/POLDIP2/MELTF/NPNT/PRKCZ/CARMIL1/DDR1/COL26A1/CD36/EFNA5/DNM2/ST6GAL1/KANK1/TLN1/FERMT2/THBS1/ABL1/PTPRA/EPB41L5/CRK/PIK3R1	22
BP	GO:0033865	nucleoside bisphosphate metabolic process	15/750	122/18614	0.000116571	0.0203913	ELOVL6/AASS/MVK/PANK3/GCDH/GPAM/SLC25A16/SUCLG2/PAPSS2/HMGCR/SUCLA2/DGAT1/DLAT/ACACA/DCAKD	15
BP	GO:0033875	ribonucleoside bisphosphate metabolic process	15/750	122/18614	0.000116571	0.0203913	ELOVL6/AASS/MVK/PANK3/GCDH/GPAM/SLC25A16/SUCLG2/PAPSS2/HMGCR/SUCLA2/DGAT1/DLAT/ACACA/DCAKD	15
BP	GO:0034032	purine nucleoside bisphosphate metabolic process	15/750	122/18614	0.000116571	0.0203913	ELOVL6/AASS/MVK/PANK3/GCDH/GPAM/SLC25A16/SUCLG2/PAPSS2/HMGCR/SUCLA2/DGAT1/DLAT/ACACA/DCAKD	15
BP	GO:1900024	regulation of substrate adhesion-dependent cell spreading	10/750	61/18614	0.000148777	0.0250955	FGG/MELTF/CARMIL1/EFNA5/DNM2/ST6GAL1/KANK1/FERMT2/ABL1/CRK	10
BP	GO:0007030	Golgi organization	17/750	157/18614	0.000204466	0.0332998	GOLPH3L/SEC22B/BET1/PRMT5/CDK1/SEC23IP/CUL7/LMAN1/BHLHA15/GAK/USO1/DNM2/GOLGA2/SURF4/ARFGEF1/FHDC1/GORASP1	17
BP	GO:0007589	body fluid secretion	12/750	89/18614	0.000231003	0.0363676	XDH/COPA/CAV1/KCNN4/MED1/PRLR/OXTR/SLC29A1/DDR1/APLN/AQP5/APRT	12
BP	GO:0006644	phospholipid metabolic process	30/750	375/18614	0.000295338	0.0449962	IDH1/PIGM/PIGK/PIK3R3/MFSD2A/HADHA/MVK/GPAM/OSBPL10/INPP5A/FADS1/PTDSS2/SLC44A3/PIK3CA/PIK3C2G/SLC27A1/FDFT1/PLPP6/SERAC1/SPTLC2/ITPKA/CRLS1/GPAA1/INPPL1/PIGC/SPHK2/PEMT/PGAP3/ORMDL3/PIK3R1	30
BP	GO:0006631	fatty acid metabolic process	31/750	394/18614	0.000314783	0.04646	FASN/ELOVL6/PCCB/MFSD2A/CAV1/LIAS/ABCD4/HADHB/HADHA/PTGES2/DECR1/ETFDH/AACS/ECH1/ETFA/GCDH/GPAM/ACAD9/ERLIN2/FADS1/CD36/PEX5/SCD5/MBLAC2/ACAD11/ILVBL/SLC27A1/IVD/LYPLA1/PECR/ACACA	31
BP	GO:0006486	protein glycosylation	21/750	226/18614	0.000335644	0.0466249	MAN2A1/POMGNT1/ALG10/ST8SIA1/MOGS/EXT1/MLEC/ALG8/TMTC3/ALG1/GALNT11/LARGE1/ALG12/SERP1/ST6GAL1/ALG2/GOLGA2/ARFGEF1/LARGE2/DPY19L3/GORASP1	21
BP	GO:0043413	macromolecule glycosylation	21/750	226/18614	0.000335644	0.0466249	MAN2A1/POMGNT1/ALG10/ST8SIA1/MOGS/EXT1/MLEC/ALG8/TMTC3/ALG1/GALNT11/LARGE1/ALG12/SERP1/ST6GAL1/ALG2/GOLGA2/ARFGEF1/LARGE2/DPY19L3/GORASP1	21
BP	GO:0072665	protein localization to vacuole	11/750	81/18614	0.000391354	0.0487247	M6PR/AP3D1/UBAP1/AP3M1/NCOA4/RNF128/SH3BP4/SH3GLB1/SORT1/RTN4/VPS36	11
BP	GO:0072594	establishment of protein localization to organelle	34/750	453/18614	0.000393189	0.0487247	ATF2/M6PR/SRP72/TIMM44/AP3D1/UBAP1/CCT7/MED1/KPNA2/CDK1/AP3M1/NCOA4/TARDBP/SRP54/SEC61A1/LMAN1/DKC1/SH3GLB1/SORT1/CD36/PEX5/FAM53C/SEC63/SPG11/NUP188/ING1/IPO5/VPS36/CSE1L/IPO7/HSPD1/HEATR3/STAT3/PIK3R1	34
BP	GO:0070085	glycosylation	22/750	245/18614	0.000394297	0.0487247	MAN2A1/PIGM/POMGNT1/ALG10/ST8SIA1/MOGS/EXT1/MLEC/ALG8/TMTC3/ALG1/GALNT11/LARGE1/ALG12/SERP1/ST6GAL1/ALG2/GOLGA2/ARFGEF1/LARGE2/DPY19L3/GORASP1	22
BP	GO:0030258	lipid modification	19/750	197/18614	0.000398549	0.0487247	MFSD2A/EPHX2/ABCD4/HADHB/HADHA/DECR1/ETFDH/ECH1/ETFA/GCDH/INPP5A/PEX5/ACAD11/ILVBL/PLPP6/IVD/SGPP2/INPPL1/SPHK2	19
BP	GO:0150116	regulation of cell-substrate junction organization	10/750	69/18614	0.000419983	0.0487247	POLDIP2/EFNA5/TLN1/FERMT2/ARF6/THBS1/ABL1/PTPRA/EPB41L5/PIK3R1	10
BP	GO:0019395	fatty acid oxidation	13/750	109/18614	0.000440378	0.0487247	MFSD2A/ABCD4/HADHB/HADHA/DECR1/ETFDH/ECH1/ETFA/GCDH/PEX5/ACAD11/ILVBL/IVD	13
BP	GO:0072583	clathrin-dependent endocytosis	8/750	46/18614	0.000448811	0.0487247	GAK/SCYL2/DNM2/STON2/AAK1/ITSN2/HIP1R/AP2B1	8
BP	GO:0009155	purine deoxyribonucleotide catabolic process	4/750	10/18614	0.000451985	0.0487247	XDH/GDA/NUDT15/NT5C	4
BP	GO:0033572	transferrin transport	4/750	10/18614	0.000451985	0.0487247	LMTK2/TFRC/DNM2/STEAP3	4
BP	GO:0007044	cell-substrate junction assembly	12/750	96/18614	0.00047045	0.0487247	PTK2B/POLDIP2/COL17A1/CTTN/EFNA5/TLN1/FERMT2/THBS1/ABL1/PTPRA/EPB41L5/ITGA6	12
BP	GO:1903312	negative regulation of mRNA metabolic process	12/750	96/18614	0.00047045	0.0487247	RBM47/DHX9/TARDBP/RBMX/LARP1/PTBP1/HNRNPAB/HNRNPK/ZC3H14/SRSF6/TOB1/PAIP1	12
BP	GO:0006575	cellular modified amino acid metabolic process	14/750	124/18614	0.000474558	0.0487247	MFSD2A/ALDH7A1/SLC16A10/MTHFD1/FOLR1/MED1/OSBPL10/PTDSS2/SLC6A8/CSAD/SLC27A1/SLC5A5/FPGS/HPN	14
CC	GO:0005759	mitochondrial matrix	45/762	484/19518	7.1127e-08	3.6417e-05	PCCB/NDUFS1/MRPS15/MRPL32/AASS/TST/LIAS/TIMM44/ALDH7A1/GSTZ1/LIPT1/HADHB/HADHA/LACTB2/DECR1/ETFDH/ARL2BP/POLDIP2/LRRC59/ETFA/ALDH5A1/DNAJA3/CDK1/TFAM/ACSS3/CS/GCDH/DHTKD1/SUCLG2/TRAP1/EARS2/SLC25A5/DAP3/MCCC1/MRPL3/IVD/FPGS/MRPS2/NAXD/SUCLA2/DLAT/HSPD1/GPT2/ELAC2/NADK2	45
CC	GO:0005743	mitochondrial inner membrane	44/762	497/19518	3.94244e-07	0.000100926	SDHD/NDUFS1/MRPS15/MRPL32/TIMM44/COQ6/HADHB/HADHA/YME1L1/ETFDH/NDUFAF2/NNT/SFXN2/COQ2/SFXN5/SLC25A34/SLC25A16/ACAD9/TRAP1/SPNS1/ALDH18A1/MCU/SLC25A5/DAP3/LETM1/ACAD11/MRPL3/SLC27A1/ADCK1/IMMT/FPGS/MRPS2/MICU2/CRLS1/TMEM65/COQ8A/SLC25A33/HSPD1/COQ9/SPHK2/SLC25A39/SDHA/SLC25A29/SLC41A3	44
CC	GO:0030135	coated vesicle	31/762	312/19518	1.96832e-06	0.000335927	ATP6V1A/COPB2/COPA/SEC22B/M6PR/FOLR1/IER3IP1/SEC24C/AP1M2/SEC23IP/LMAN1/SH3BP4/SORT1/TFRC/SCYL2/USO1/CLINT1/DNM2/RAB5A/IGF2R/STON2/ADAM10/AAK1/GOLGA2/ARCN1/HSPD1/HIP1R/LRP2/AP2B1/ERGIC1/CCDC115	31
CC	GO:0043296	apical junction complex	19/762	150/19518	6.29741e-06	0.000806069	CLDN8/PRKCZ/SHROOM2/AMOT/PATJ/MAGI3/CGN/TJP3/AMOTL2/TJP2/CGNL1/MTDH/CTNND1/MARVELD3/NECTIN2/TRAF4/CLDN7/TJP1/CCDC85C	19
CC	GO:0005923	bicellular tight junction	17/762	126/19518	8.20198e-06	0.000839883	CLDN8/PRKCZ/SHROOM2/AMOT/PATJ/MAGI3/CGN/TJP3/AMOTL2/TJP2/CGNL1/MTDH/MARVELD3/TRAF4/CLDN7/TJP1/CCDC85C	17
CC	GO:0070160	tight junction	17/762	131/19518	1.38641e-05	0.00118307	CLDN8/PRKCZ/SHROOM2/AMOT/PATJ/MAGI3/CGN/TJP3/AMOTL2/TJP2/CGNL1/MTDH/MARVELD3/TRAF4/CLDN7/TJP1/CCDC85C	17
CC	GO:0005905	clathrin-coated pit	11/762	73/19518	0.000116789	0.00752759	SH3BP4/CTTN/SORT1/TFRC/DNM2/STON2/AAK1/HSPD1/HIP1R/LRP2/AP2B1	11
CC	GO:0005819	spindle	33/762	421/19518	0.000123633	0.00752759	CEP85/RACGAP1/KIF20A/HAUS4/BUB1B/NUSAP1/ARL2BP/POLDIP2/SKA1/KIF11/CDK1/KLHL42/SPAST/FAM161A/CENPF/CTTN/SLC25A5/SPIN1/KAT2B/INO80/GOLGA2/CKAP2/KIF16B/FAM110A/HSF1/RAD21/INPPL1/TMEM9/SHCBP1/LSM14A/CENPV/CDC27/PRC1	33
CC	GO:0030662	coated vesicle membrane	20/762	202/19518	0.000132321	0.00752759	ATP6V1A/COPB2/COPA/SEC22B/M6PR/FOLR1/SEC24C/AP1M2/SEC23IP/LMAN1/TFRC/USO1/CLINT1/RAB5A/IGF2R/STON2/ARCN1/HIP1R/LRP2/AP2B1	20
CC	GO:0030496	midbody	19/762	203/19518	0.00039554	0.0180239	RACGAP1/KIF20A/ZNF330/ARL2BP/POLDIP2/GNL3/CDK1/SPAST/CENPF/SH3GLB1/SAFB/DNM2/USP3/ARF6/RAD21/CTNND1/SHCBP1/CENPV/PRC1	19
CC	GO:0140534	endoplasmic reticulum protein-containing complex	14/762	126/19518	0.000409509	0.0180239	ELOVL6/PIGM/PIGK/FAF1/RNF139/MLEC/EMC3/SEC61A1/SEC63/SPTLC2/EMC1/GPAA1/PIGC/ORMDL3	14
CC	GO:0030055	cell-substrate junction	32/762	432/19518	0.000425471	0.0180239	CAV1/LIMA1/RPL3/LAMTOR3/PTK2B/RPS11/FLNB/RPL6/PRKAR2A/COL17A1/FAT1/PTK7/CTTN/GAK/ZNF185/AFAP1/DNM2/HNRNPK/TLN1/IGF2R/FERMT2/ADAM10/TLN2/ARF6/PPP1CB/PTPRA/SNTB1/DIXDC1/EPB41L5/NECTIN2/ITGA6/LASP1	32
CC	GO:0005635	nuclear envelope	35/762	490/19518	0.000457639	0.0180239	FAF1/CBX5/XPOT/RTCB/MGST2/LRRC59/SPAST/PRKCZ/CENPF/ROGDI/SORT1/TMPO/SUN2/DNAJB14/LMNB2/PLPP6/SPIN1/IGF2R/TYRO3/RTN4/NUP188/ABL1/SURF4/IPO5/DNAJC1/SMOX/CSE1L/MTDH/LYPLA1/IPO7/NUCB2/DPY19L3/HPN/SYNE4/CENPV	35
CC	GO:0005925	focal adhesion	31/762	422/19518	0.000597529	0.0203957	CAV1/LIMA1/RPL3/LAMTOR3/PTK2B/RPS11/FLNB/RPL6/PRKAR2A/FAT1/PTK7/CTTN/GAK/ZNF185/AFAP1/DNM2/HNRNPK/TLN1/IGF2R/FERMT2/ADAM10/TLN2/ARF6/PPP1CB/PTPRA/SNTB1/DIXDC1/EPB41L5/NECTIN2/ITGA6/LASP1	31
CC	GO:0031252	cell leading edge	31/762	422/19518	0.000597529	0.0203957	LIMA1/PTK2B/EEF1A1/PRKCZ/FAT1/CARMIL1/CTTN/AMOT/LMO4/PIK3CA/FGD4/WWC1/DNM2/KANK1/TLN1/BSPRY/RAB5A/PLEK2/FERMT2/TLN2/ARF6/AAK1/ABL1/KDF1/SNX5/CTNND1/CAPRIN1/INPPL1/HIP1R/EPB41L5/CADM4	31
CC	GO:0072686	mitotic spindle	17/762	180/19518	0.000707922	0.0226535	RACGAP1/HAUS4/NUSAP1/POLDIP2/SKA1/KIF11/CDK1/FAM161A/CTTN/KAT2B/GOLGA2/CKAP2/HSF1/TMEM9/LSM14A/CDC27/PRC1	17
CC	GO:0030117	membrane coat	11/762	92/19518	0.000902909	0.0256827	COPB2/COPA/AP3D1/SEC24C/AP3M1/AP1M2/CLINT1/IGF2R/STON2/ARCN1/AP2B1	11
CC	GO:0048475	coated membrane	11/762	92/19518	0.000902909	0.0256827	COPB2/COPA/AP3D1/SEC24C/AP3M1/AP1M2/CLINT1/IGF2R/STON2/ARCN1/AP2B1	11
CC	GO:0009295	nucleoid	7/762	45/19518	0.00167277	0.041342	HADHB/HADHA/POLDIP2/LRRC59/TFAM/SLC25A5/ELAC2	7
CC	GO:0042645	mitochondrial nucleoid	7/762	45/19518	0.00167277	0.041342	HADHB/HADHA/POLDIP2/LRRC59/TFAM/SLC25A5/ELAC2	7
CC	GO:0015629	actin cytoskeleton	33/762	489/19518	0.00169567	0.041342	LIMA1/EEF1A1/MYO5C/DHX9/FLNB/DNAJA3/PRKCZ/CARMIL1/TMEM63B/CLIC5/MYO5B/BAIAP2L1/CTTN/SHROOM2/AMOT/CGN/PDLIM5/AFAP1/HNRNPK/RAB5A/KAT2B/FERMT2/CGNL1/TLN2/ITPKA/ABL1/FHDC1/MYH14/ACACA/RFLNB/CRK/LASP1/TJP1	33
CC	GO:0030136	clathrin-coated vesicle	18/762	215/19518	0.00199622	0.0445999	ATP6V1A/M6PR/FOLR1/AP1M2/SH3BP4/SORT1/TFRC/SCYL2/CLINT1/DNM2/RAB5A/IGF2R/STON2/ADAM10/AAK1/HIP1R/LRP2/AP2B1	18
CC	GO:0001726	ruffle	16/762	181/19518	0.00200351	0.0445999	LIMA1/EEF1A1/CTTN/AMOT/FGD4/WWC1/DNM2/KANK1/TLN1/RAB5A/TLN2/ARF6/ABL1/SNX5/HIP1R/EPB41L5	16
CC	GO:0030120	vesicle coat	8/762	60/19518	0.0022104	0.0471551	COPB2/COPA/SEC24C/AP1M2/CLINT1/STON2/ARCN1/AP2B1	8
MF	GO:0045296	cadherin binding	39/754	333/18369	3.92454e-09	3.31231e-06	FASN/EIF2A/IDH1/BZW2/SND1/LIMA1/EEF2/LRRC59/FLNB/UBAP2/GAPVD1/RPL6/HDLBP/RSL1D1/BAIAP2L1/UBFD1/RPL15/CTTN/SH3GLB1/CGN/ZC3HAV1/TMPO/PDLIM5/USO1/CLINT1/LARP1/HNRNPK/TJP2/TLN1/RTN4/GOLGA2/SNX5/CTNND1/DDX6/COBLL1/ITGA6/LASP1/DHX29/TJP1	39
MF	GO:0050660	flavin adenine dinucleotide binding	15/754	85/18369	1.70195e-06	0.000718223	XDH/FOXRED2/MTO1/DDO/COQ6/SQLE/ETFDH/ETFA/GCDH/ACAD9/FMO5/ACAD11/ILVBL/IVD/SDHA	15
MF	GO:0016627	oxidoreductase activity, acting on the CH-CH group of donors	11/754	60/18369	2.82353e-05	0.00755908	FASN/SDHD/PTGES2/DECR1/GCDH/ACAD9/ACAD11/IVD/PECR/SDHA/SRD5A1	11
MF	GO:0000030	mannosyltransferase activity	7/754	24/18369	3.5825e-05	0.00755908	PIGM/ALG8/TMTC3/ALG1/ALG12/ALG2/DPY19L3	7
MF	GO:0043021	ribonucleoprotein complex binding	18/754	161/18369	0.00011232	0.0189279	NMD3/EIF2A/SND1/CBX5/SRP72/EEF2/PRMT5/NVL/DHX9/PRMT7/SRP54/SEC61A1/PHF6/LETM1/LARP1/ETF1/MTIF3/DHX29	18
MF	GO:0090079	translation regulator activity, nucleic acid binding	14/754	109/18369	0.000147744	0.0189279	EEF1B2/EIF2A/EEF2/EEF1A1/HBS1L/GSPT1/EEF2K/EIF3B/EIF4B/LARP1/ETF1/MTIF3/DHX29/PAIP1	14
MF	GO:0008135	translation factor activity, RNA binding	12/754	84/18369	0.000156985	0.0189279	EEF1B2/EIF2A/EEF2/EEF1A1/HBS1L/GSPT1/EEF2K/EIF3B/EIF4B/ETF1/MTIF3/DHX29	12
MF	GO:0050661	NADP binding	9/754	53/18369	0.000276042	0.0291224	IDH1/CRYZ/DECR1/NNT/GMDS/FMO5/HMGCR/H6PD/SRD5A1	9
MF	GO:0016874	ligase activity	17/754	165/18369	0.000456036	0.042766	ATP6V1A/PCCB/RTCB/MTHFD1/AACS/ACSS3/SUCLG2/EARS2/MCCC1/SLC27A1/HLCS/CAD/FPGS/SUCLA2/LRRC47/ACACA/ATG7	17
MF	GO:0003725	double-stranded RNA binding	10/754	70/18369	0.000546074	0.0460886	TARBP2/DHX9/DHX15/TFRC/ADAR/RC3H2/STRBP/MTDH/HSPD1/LSM14A	10
MF	GO:0030695	GTPase regulator activity	36/754	495/18369	0.000677923	0.0476806	EEF1B2/RACGAP1/LAMTOR3/RAP1GDS1/NET1/RGS2/ELMOD2/ARL2BP/ARHGEF3/DNAJA3/TBC1D30/TBC1D14/PREB/GAPVD1/RASAL2/AGAP1/SH3BP4/NGEF/GRTP1/FGD4/ARFGAP3/RGP1/PLEKHG3/ITSN2/TBC1D13/FARP1/IPO5/ARFGEF1/IPO7/NUCB2/RASAL1/PGAM5/ARHGEF1/TBC1D16/GPS1/ARHGAP5	36
MF	GO:0060589	nucleoside-triphosphatase regulator activity	36/754	495/18369	0.000677923	0.0476806	EEF1B2/RACGAP1/LAMTOR3/RAP1GDS1/NET1/RGS2/ELMOD2/ARL2BP/ARHGEF3/DNAJA3/TBC1D30/TBC1D14/PREB/GAPVD1/RASAL2/AGAP1/SH3BP4/NGEF/GRTP1/FGD4/ARFGAP3/RGP1/PLEKHG3/ITSN2/TBC1D13/FARP1/IPO5/ARFGEF1/IPO7/NUCB2/RASAL1/PGAM5/ARHGEF1/TBC1D16/GPS1/ARHGAP5	36

## Sheet: C2_GO
ONTOLOGY	ID	Description	GeneRatio	BgRatio	pvalue	FDR	geneID	Count
BP	GO:0034470	ncRNA processing	185/4197	432/18614	1.96748e-21	9.44184e-18	TRMT10C/QTRT2/DPH3/IMP4/SSB/METTL5/DDX18/NIFK/TSN/TYW5/INTS3/WDR3/TRMT13/RPL5/ZNHIT6/TYW3/NSUN4/TOE1/SNIP1/AGO1/DUS4L/HNRNPA2B1/TARBP2/BCDIN3D/ZC3H10/UTP20/PWP1/RTCB/DDX47/INTS12/ZCCHC4/LYAR/DDX49/DUS3L/RPS14/RIOK2/INTS9/ELP3/RCL1/TRMT10B/MTO1/TFB1M/METTL3/TRMT5/PUS10/C1D/WDR43/NOL10/TRUB2/EXOSC2/ESF1/RPP38/GTPBP4/TRMT6/DDX27/DCAF13/RRP8/NAT10/RRP15/TFB2M/EXOSC10/NOL9/TSEN15/INTS7/DHX37/EXOSC5/PI…	185
BP	GO:0006913	nucleocytoplasmic transport	147/4197	328/18614	1.83905e-19	2.94183e-16	AKT1/APOD/NMD3/ATF2/SSB/KPNA6/UHMK1/TXNIP/EFCAB7/HNRNPA2B1/NUP205/HNRNPA1/NUP107/IPO8/CDKN1B/POLDIP3/SDAD1/NUP54/DDX39A/TNPO2/HSPA9/RIOK2/IL33/TRAF3IP2/PSEN1/GLE1/UPF2/RAE1/ANGPT1/DHX9/ABCE1/RITA1/NUTF2/CDH1/TRIM28/SUPT6H/MED1/IPO11/NUP155/PML/HYAL2/SRSF3/NUP133/CDK1/CCHCR1/NOL6/MDN1/SMAD3/NOP9/PABPN1/STK4/ZC3H11A/TARDBP/ALKBH5/STAT3/BARD1/NPM1/THOC7/CAMK1/XPO5/NUP153/ATXN1/MAPK14/RAB23/DDX39B/MA…	147
BP	GO:0051169	nuclear transport	147/4197	328/18614	1.83905e-19	2.94183e-16	AKT1/APOD/NMD3/ATF2/SSB/KPNA6/UHMK1/TXNIP/EFCAB7/HNRNPA2B1/NUP205/HNRNPA1/NUP107/IPO8/CDKN1B/POLDIP3/SDAD1/NUP54/DDX39A/TNPO2/HSPA9/RIOK2/IL33/TRAF3IP2/PSEN1/GLE1/UPF2/RAE1/ANGPT1/DHX9/ABCE1/RITA1/NUTF2/CDH1/TRIM28/SUPT6H/MED1/IPO11/NUP155/PML/HYAL2/SRSF3/NUP133/CDK1/CCHCR1/NOL6/MDN1/SMAD3/NOP9/PABPN1/STK4/ZC3H11A/TARDBP/ALKBH5/STAT3/BARD1/NPM1/THOC7/CAMK1/XPO5/NUP153/ATXN1/MAPK14/RAB23/DDX39B/MA…	147
BP	GO:0016570	histone modification	191/4197	475/18614	1.85111e-18	1.77667e-15	ACTB/USP16/MSL2/ATF2/HAT1/SF3B1/KDM1A/TADA1/PYGO2/PBXIP1/SETDB1/RSBN1/DR1/GTF2B/MYSM1/KDM4A/MCRS1/USP15/ING4/SMARCAD1/TAF7/RNF20/POLE3/ATG5/UFL1/MAP3K7/PRMT5/LEO1/ARID4A/SNW1/AURKA/TGM2/CTR9/RRP8/RBBP5/SUDS3/SF3B3/PRMT7/PIH1D1/TRIM37/SUZ12/AURKB/TRIM16/KAT7/MSL1/SAP30BP/SIN3A/BRMS1L/RNF40/CDK1/PARG/CLNS1A/DDB1/BRMS1/MORF4L2/CDK2/EPC2/MED24/BARD1/MYD88/EHMT2/PRKCB/PCGF6/KDM2A/BAP1/PHF1/RING1/UBR2/…	191
BP	GO:0022613	ribonucleoprotein complex biogenesis	191/4197	475/18614	1.85111e-18	1.77667e-15	NMD3/EIF2A/ATR/IMP4/METTL5/DDX18/NIFK/SF3B1/FASTKD2/XRCC5/WDR3/RPL5/ZNHIT6/NSUN4/SNIP1/AGO1/GTPBP10/TARBP2/DDX23/UTP20/PWP1/EIF3D/DDX47/ZCCHC4/SDAD1/LYAR/DDX49/SF3A2/DDX46/RPS14/SLU7/RIOK2/RCL1/TFB1M/PRMT5/METTL17/C1D/WDR43/NOL10/EXOSC2/NUFIP1/ESF1/PRPF18/RPP38/GTPBP4/DDX27/TGS1/EIF3E/DCAF13/RRP8/NAT10/RRP15/TFB2M/EXOSC10/NOL9/DHX9/ABCE1/SPATA5/DHX37/SF3B3/NUDT21/PRMT7/EIF3K/EXOSC5/PIH1D1/DDX52/P…	191
BP	GO:0042254	ribosome biogenesis	134/4197	298/18614	5.23111e-18	4.18397e-15	NMD3/EIF2A/IMP4/METTL5/DDX18/NIFK/FASTKD2/XRCC5/WDR3/RPL5/ZNHIT6/NSUN4/GTPBP10/UTP20/PWP1/DDX47/ZCCHC4/SDAD1/LYAR/DDX49/RPS14/RIOK2/RCL1/TFB1M/METTL17/C1D/WDR43/NOL10/EXOSC2/ESF1/RPP38/GTPBP4/DDX27/DCAF13/RRP8/NAT10/RRP15/TFB2M/EXOSC10/NOL9/ABCE1/SPATA5/DHX37/EXOSC5/PIH1D1/DDX52/TSR1/UTP18/FTSJ3/NOL11/UTP15/MPHOSPH10/SHQ1/RRP9/RPL7L1/PAK1IP1/RIOK1/RIOK3/RRN3/NPM3/ERI1/HEATR1/BMS1/UTP14A/LAS1L/DDX…	134
BP	GO:0006397	mRNA processing	197/4197	500/18614	7.28814e-18	4.99649e-15	HSPA8/RPRD1B/FXR1/MBNL1/DBR1/CWC22/CIR1/SF3B1/PPIL3/SNRNP40/KDM1A/TTF2/ZRANB2/PRPF38A/PPIE/SNIP1/THRAP3/HNRNPA2B1/TBRG4/RBM28/HNRNPA1/DDX23/DDX47/METTL14/CNOT6L/DDX39A/DUS3L/SF3A2/DDX46/IK/ZMAT2/SLU7/CCAR2/SMU1/PRPF4/CDC40/PRMT5/RBM23/METTL3/LEO1/SNW1/SRSF7/PNPT1/PAPOLG/CPSF3/TRUB2/PRPF18/MTPAP/CSTF1/RBM39/TGS1/ESRP1/DHX9/TSEN15/PLRG1/PRMT9/RBM19/SF3B3/NUDT21/PRMT7/TXNL4B/CMTR2/GPATCH1/ZNF473/ZNF…	197
BP	GO:0043161	proteasome-mediated ubiquitin-dependent protein catabolic process	178/4197	439/18614	1.02636e-17	5.77694e-15	AKT1/LTN1/PSMD14/ZFAND2B/FAF1/ANKIB1/PSMC2/CAV1/KLHDC10/TMUB1/FAF2/RMND5B/FBXO38/PLAA/IL33/CCAR2/DCAF12/UBQLN1/UFL1/PSMC6/FEM1B/UBR1/SOCS4/JKAMP/PSEN1/TRIB2/KBTBD7/AURKA/PSMF1/ITCH/UBE2W/TMEM67/CUL5/UBE4A/YOD1/UCHL5/UBE4B/KLHL20/FBXW7/ANAPC5/ANAPC7/RNF185/PSMD12/DAB2/PSMA4/PML/HSP90AB1/TRIM38/NHLRC1/SMAD7/BFAR/DDB1/PSMD10/SH3BGRL/USP9X/TRIM25/FBXO45/CDK2/KLHL42/SIAH2/APPBP2/PSMD3/FBXO33/UBQLN2/ST…	178
BP	GO:0048193	Golgi vesicle transport	132/4197	294/18614	1.08341e-17	5.77694e-15	SEC22A/COPB2/PEF1/COPA/GOLPH3L/SEC22B/TMED5/PLPP3/BET1/COG5/CREB3L2/ARF3/ARL1/ERGIC2/TMED1/AP3D1/VPS13A/SCAMP1/SNX1/EXOC6B/PREPL/GCC2/RAB10/GOLGA2/ARFGEF2/RNF139/ZW10/COPB1/KLHL20/SLC10A7/RAB33B/ANKFY1/GOSR2/TRAPPC13/SCAMP2/SCFD1/TRIP11/GOLGA4/TRAPPC8/IER3IP1/AP4M1/SEC23IP/TRAPPC11/EXOC8/SEC24C/SNX12/RP2/TRAPPC2/SPAST/YIPF4/PREB/AP1G1/VPS52/SORCS1/RBSN/KIF13A/EXOC2/ATP9B/VAPA/LMAN1/RAB12/CYTH3/EX…	132
BP	GO:0034504	protein localization to nucleus	134/4197	304/18614	4.02824e-17	1.93313e-14	AKT1/CCT8/PARP9/APOD/NMD3/ATF2/KPNA6/CCT3/TXNIP/EFCAB7/MCRS1/CCT2/NUP107/IPO8/NUP54/TNPO2/LMNB1/STK11/PINX1/IL33/TRAF3IP2/TCP1/BBS4/PSEN1/CCT7/ANGPT1/PLRG1/NUTF2/CDH1/TRIM28/KAT7/MED1/IPO11/NUP155/CCT5/SIN3A/PML/HYAL2/NUP133/CDK1/TESK1/SMAD3/STK4/TARDBP/PIKFYVE/STAT3/BARD1/NUP153/BYSL/MAPK14/CD2AP/RAB23/CCT6A/MFHAS1/WRN/GSK3B/IPO13/FLNA/DTX3L/OTUD7B/TFRC/LMNA/HDGF/DNAJB6/SMO/MDFIC/MDM2/KPNA4/SUN2…	134
BP	GO:0006403	RNA localization	97/4197	197/18614	1.46901e-16	6.40881e-14	CCT8/ATR/SSB/CCT3/ZNHIT6/HNRNPA2B1/NUP205/HNRNPA1/CCT2/NUP107/TST/POLDIP3/NUP54/DDX39A/TCP1/CCT7/SRSF7/PNPT1/GLE1/UPF2/RAE1/EXOSC10/DHX9/NUTF2/PIH1D1/SUPT6H/NUP155/CCT5/SHQ1/SRSF3/PARN/MVP/TNKS/NUP133/DHX36/NOL6/PABPN1/ZC3H11A/ALKBH5/NPM1/THOC7/XPO5/NUP153/DDX39B/CCT6A/YBX1/NDC1/FYTTD1/SMG5/SENP2/EIF5A2/CPSF6/XPOT/NUP50/NAF1/G3BP2/SLBP/MEX3D/HNRNPAB/KHSRP/UPF1/NCBP1/MCM3AP/BICD2/RFTN1/QKI/THOC3/N…	97
BP	GO:0016072	rRNA metabolic process	115/4197	257/18614	1.84127e-15	7.36348e-13	XRN1/IMP4/METTL5/DDX18/NIFK/WDR3/RPL5/ZNHIT6/NSUN4/UTP20/PWP1/DDX47/ZCCHC4/LYAR/DDX49/RPS14/RIOK2/RCL1/POLR1E/TFB1M/POLR1B/C1D/WDR43/NOL10/EXOSC2/ESF1/RPP38/GTPBP4/DDX27/DCAF13/RRP8/NAT10/RRP15/TFB2M/EXOSC10/NOL9/DHX37/EXOSC5/PIH1D1/DDX52/TSR1/UTP18/FTSJ3/NOL11/UTP15/MPHOSPH10/SHQ1/RRP9/RPL7L1/RIOK1/RIOK3/NPM3/ERI1/HEATR1/BMS1/UTP14A/LAS1L/ERI3/TCOF1/NOL6/GTF3C6/NOP9/GTF3A/WDR12/ABT1/WDR46/RRP36/…	115
BP	GO:0007264	small GTPase mediated signal transduction	184/4197	483/18614	4.39539e-15	1.62256e-12	KITLG/ITGB1/ITGAV/ARHGAP31/RABL3/RND3/DOCK10/F11R/NRAS/VAV3/DOCK4/RACGAP1/IGF1/CYTH4/FAM13A/RUFY1/RAPGEF6/G3BP1/FBXO8/ABCA1/F2RL2/HACD3/USP8/RHOJ/CCDC88A/ARHGAP25/SH2D3C/KBTBD7/NET1/TGM2/ARFGEF2/ARHGEF12/SWAP70/MFN2/PDPN/RAB33B/NKIRAS2/ARHGEF3/ROCK1/DNAJA3/DLC1/RAB30/CHM/CSF1/RELN/MET/CDK2/SIAH2/DOCK8/GPR65/RAP2A/RGL1/ADGRG1/RIT1/RGL2/CD2AP/RALBP1/ARHGAP28/RAB12/FARP2/RHOT2/CYTH3/GNA12/DOCK1/SHOC…	184
BP	GO:0072594	establishment of protein localization to organelle	174/4197	453/18614	1.02772e-14	3.51612e-12	AKT1/HSPA8/CCT8/TOMM70/APOD/MTX2/ATF2/RAB3GAP1/ZFAND2B/KPNA6/TOMM40L/CCT3/TXNIP/EFCAB7/VPS41/CCT2/NUP107/IPO8/M6PR/TOMM22/SRP72/NUP54/SCARB2/TNPO2/TIMM44/AP3D1/HSPA4/GRPEL2/IL33/VPS13A/TRMT10B/UBAP1/TRAF3IP2/TNFAIP3/PEX3/TCP1/RNF31/PSEN1/CCT7/GCC2/RAB10/STAM/PEX2/ANGPT1/TIMM10B/RAB3GAP2/SRP9/MFN2/FBXW7/NUTF2/CDH1/PIH1D1/TRIM28/TRIM37/PEX12/VPS53/MED1/BECN1/NMT1/IPO11/NUP155/CCT5/PML/HYAL2/MON1A/P…	174
BP	GO:0033044	regulation of chromosome organization	111/4197	250/18614	1.09903e-14	3.51612e-12	ACTB/CCT8/ATR/XRN1/XRCC5/CCT3/SETDB1/HNRNPA2B1/SSBP1/HNRNPA1/MCRS1/PPHLN1/CCT2/NCAPG/RAD50/IK/SLF1/RIOK2/PINX1/SMC5/TCP1/ZWILCH/BUB1B/DLGAP5/MNAT1/INO80B/CCT7/ZW10/NAT10/UCHL5/EXOSC10/NEK2/ANAPC5/ANAPC7/TERF2IP/ZNF304/TRIM28/AURKB/TOP2A/BECN1/BIRC5/CCT5/SIN3A/PML/GNL3/PARN/SLF2/TNKS/WAPL/CDK2/DHX36/SMC2/HNRNPC/SMC6/MPHOSPH8/NBN/CENPF/NSMCE3/TNKS2/DYNC1LI1/INO80C/CCT6A/BAZ1B/ERCC4/BUB3/ZWINT/MCPH1…	111
BP	GO:0006364	rRNA processing	100/4197	218/18614	1.80076e-14	5.40111e-12	IMP4/METTL5/DDX18/NIFK/WDR3/RPL5/ZNHIT6/NSUN4/UTP20/PWP1/DDX47/ZCCHC4/LYAR/DDX49/RPS14/RIOK2/RCL1/TFB1M/C1D/WDR43/NOL10/EXOSC2/ESF1/RPP38/GTPBP4/DDX27/DCAF13/RRP8/NAT10/RRP15/TFB2M/EXOSC10/NOL9/DHX37/EXOSC5/PIH1D1/DDX52/TSR1/UTP18/FTSJ3/NOL11/UTP15/MPHOSPH10/SHQ1/RRP9/RPL7L1/RIOK1/RIOK3/NPM3/ERI1/HEATR1/BMS1/UTP14A/LAS1L/ERI3/NOL6/NOP9/WDR12/ABT1/WDR46/RRP36/BYSL/RPP40/NSUN5/TBL3/SBDS/PDCD11/RRP1…	100
BP	GO:0051168	nuclear export	82/4197	166/18614	2.55189e-14	7.20377e-12	NMD3/SSB/UHMK1/HNRNPA2B1/HNRNPA1/NUP107/CDKN1B/POLDIP3/SDAD1/DDX39A/HSPA9/RIOK2/GLE1/UPF2/RAE1/DHX9/ABCE1/RITA1/NUTF2/SUPT6H/NUP155/SRSF3/NUP133/CCHCR1/NOL6/MDN1/NOP9/PABPN1/ZC3H11A/ALKBH5/BARD1/NPM1/THOC7/CAMK1/XPO5/NUP153/ATXN1/DDX39B/MALT1/LZTS2/FRAT2/FRAT1/EGR2/GSK3B/AHCYL1/FYTTD1/SMG5/LSG1/CPSF6/XPOT/RANGAP1/RANBP3/UPF1/NCBP1/XPO7/MCM3AP/STYX/THOC3/CTDSPL2/NRDE2/TSC1/XPO1/NUP188/NUP214/CSE1L…	82
BP	GO:0031331	positive regulation of cellular catabolic process	170/4197	450/18614	1.16156e-13	3.0968e-11	AKT1/FTO/RAB3GAP1/CSDE1/MOV10/NRDC/ANKIB1/CAV1/ATG101/IGF1/METTL14/KDR/CNOT6L/STK11/CNOT8/IL33/PTK2B/SPTLC1/UBQLN1/UFL1/MAP3K7/RNF31/METTL3/TTC5/SOCS4/PSEN1/PNPT1/TRIB2/EXOSC2/PIP4K2A/AURKA/ITCH/RNF139/TRIM68/TRIM21/RAB3GAP2/DHX9/FBXW7/SCOC/CNOT1/EXOSC5/BECN1/DAB2/SNX33/CNOT10/PDE12/DCP1A/TRIM38/ROCK1/SMAD7/PARN/PTEN/ADAM9/SUPV3L1/PSMD10/IKBKG/DHX36/SNX30/TP53INP1/TARDBP/SNX18/PUM1/UBQLN2/ABHD5/R…	170
BP	GO:0016050	vesicle organization	145/4197	368/18614	1.71392e-13	4.32895e-11	CHMP2B/ATP6V1A/CREB1/PEF1/STX12/GOLPH3L/SEC22B/VAV3/BET1/CAV1/VPS41/SCARB2/AP3D1/ANXA1/CHMP7/CHMP5/UBAP1/ABCA1/STX7/TBPL1/VTA1/VPS18/VPS39/USP8/VIPAS39/ATP6V1B1/PIP4K2A/STAM/VPS16/STX16/ARFGEF2/ANKFY1/GOSR2/TRAPPC13/SNX33/PIK3C3/TRAPPC8/HPS6/TRAPPC11/EXOC8/SEC24C/HPS5/TRAPPC2/CAV2/HPS3/YIPF4/PREB/AP1G1/PIKFYVE/BLOC1S4/KIF13A/CD2AP/VPS4B/VAPA/RAB12/HOOK3/VPS37A/SAR1A/LYST/PICALM/SNX19/SHROOM2/AP1S…	145
BP	GO:0031589	cell-substrate adhesion	140/4197	359/18614	1.12434e-12	2.69782e-10	ITGB2/ITGB1/ITGAV/ITGAL/CD96/APOD/FN1/PIP5K1A/ITGB8/LAMB1/NTN4/NDNF/KDR/COL5A3/DAPK3/FAT2/EDIL3/TEK/PTK2B/ECM2/TRPM7/RSU1/ANGPT1/TIMM10B/PDPN/FGG/POLDIP2/ITGA2/DAB2/EGFLAM/FBLN5/ADAMTS9/FAM107A/SRF/ROCK1/PTEN/SLK/DLC1/ADAM9/CSF1/NPNT/TESK1/UTRN/SMAD3/ANTXR1/ITGA4/STK4/THY1/PRKCZ/LAMC1/ITGAE/COL17A1/ANGPT2/DDR1/TNXB/DUSP22/SNED1/TAOK2/ITGAX/COL26A1/DOCK1/LDB1/PLEKHA2/SFRP1/VCL/NID1/FERMT3/MEN1/GSK…	140
BP	GO:0007004	telomere maintenance via telomerase	43/4197	69/18614	1.50011e-12	3.42808e-10	CCT8/ATR/XRN1/XRCC5/CCT3/HNRNPA1/CCT2/RAD50/PINX1/TCP1/CCT7/NAT10/EXOSC10/NEK2/TERF2IP/AURKB/CCT5/HSP90AB1/PARN/TNKS/RFC1/HNRNPC/TNKS2/TELO2/CCT6A/GNL3L/MAPK1/SMG5/NAF1/MAP2K7/MAP3K4/CCT4/SRC/TERF1/TNKS1BP1/HNRNPU/NEK7/PNKP/RPA1/SMG6/FBXO4/HSP90AA1/CTNNB1	43
BP	GO:0042176	regulation of protein catabolic process	140/4197	361/18614	1.83109e-12	3.99423e-10	AKT1/OAZ2/PSMD14/SEC22B/NRDC/FAF1/ANKIB1/PSMC2/CAV1/TMTC3/CDKN1B/IL33/RIC1/CCAR2/UBQLN1/EEF1A1/UFL1/TNFAIP3/PSMC6/PSME2/USP8/SNX1/SOCS4/PSEN1/TRIB2/AURKA/PSMF1/ITCH/UCHL5/FBXW7/RNF185/SF3B3/VPS35/CDH1/NQO1/RNFT1/DAB2/SNX33/HSP90AB1/ROCK1/SMAD7/RNF40/ADAM9/DDB1/PSMD10/SNX12/MSN/USP9X/LRIG2/CDK2/SMAD3/PSMD3/BARD1/UBQLN2/RYBP/HFE/BAG6/RNF144B/MYLIP/USP14/SMAD4/RHBDF1/GNA12/IDE/ZDHHC2/GSK3B/TMEM132A/…	140
BP	GO:0071559	response to transforming growth factor beta	115/4197	280/18614	2.333e-12	4.8678e-10	CLDN1/ITGB8/WNT2/CAV1/USP15/PDE3A/RASL11B/STK11/SMAD5/ASPN/MAP3K7/ARID4A/FUT8/SNW1/ADAM17/SUDS3/DAB2/SIN3A/PML/BRMS1L/HYAL2/HSP90AB1/EDN1/ROCK1/SMAD7/ADAM9/BRMS1/USP9X/EID2/CAV2/APAF1/NPNT/SAP30L/SMAD3/STAT3/IL17RD/TNXB/ZNF451/DUSP22/SMAD4/SMAD2/YES1/TWSG1/CREBBP/SNX25/SFRP1/FNTA/MEN1/LTBP3/MXRA5/ZFYVE9/RBBP7/TGFBR3/ITGB5/TRIM33/PAK2/ACVRL1/SKIL/LEMD3/STRAP/TAB1/EP300/NR3C1/DNM2/GIPC1/SAP30/HPGD/…	115
BP	GO:0006473	protein acetylation	92/4197	208/18614	2.6692e-12	5.33724e-10	ACTB/MSL2/ATF2/HAT1/SF3B1/TADA1/PBXIP1/DR1/GTF2B/MCRS1/ING4/TAF7/SMC5/POLE3/ATG5/MAP3K7/NAT10/SF3B3/TERF2IP/PIH1D1/NAA38/TRIM16/KAT7/MSL1/SIN3A/PML/MORF4L2/DDX3X/FAM161A/EPC2/CAMK1/BAG6/DEK/NAA50/SMAD4/GLYR1/CREBBP/BAZ1B/NAA60/LDB1/TAF5/KAT6A/ERCC6/TAF5L/GSK3B/NAA40/KAT5/MSL3/HDAC6/ZZZ3/SMO/TWIST1/DIP2B/YEATS4/NFYB/EP300/CLOCK/TADA2B/JADE2/NAA35/DIP2A/HDAC2/KAT2B/NAA30/ARID5A/KANSL3/SET/WDR5/FOXO…	92
BP	GO:1900180	regulation of protein localization to nucleus	67/4197	134/18614	2.83918e-12	5.45003e-10	AKT1/CCT8/PARP9/APOD/NMD3/CCT3/EFCAB7/MCRS1/CCT2/NUP54/STK11/PINX1/TCP1/PSEN1/CCT7/ANGPT1/CDH1/TRIM28/KAT7/CCT5/SIN3A/HYAL2/CDK1/TESK1/SMAD3/TARDBP/BYSL/MAPK14/CD2AP/RAB23/CCT6A/MFHAS1/GSK3B/FLNA/DTX3L/OTUD7B/TFRC/LMNA/SMO/MDFIC/WWTR1/LARP7/CTNNA1/FYN/LATS1/FERMT2/EIF2AK3/POLR1A/CCT4/IPO5/LATS2/NUP58/DCLK1/MAVS/SRC/UBR5/TRIM29/ZPR1/YAP1/LIMK2/NF2/NF1/FLCN/PIK3R1/FBXO4/PRKD1/HSP90AA1	67
BP	GO:0051656	establishment of organelle localization	164/4197	445/18614	3.4204e-12	6.28725e-10	KIT/ITGB1/CHMP2B/TBC1D23/NMD3/BBS5/PEF1/MREG/CENPC/SDAD1/AP3D1/LMNB1/STK11/RIOK2/PINX1/CHMP7/CHMP5/GJA1/BBS4/MYO1E/MYO5C/ACTR10/PSEN1/EXOC6B/PIBF1/STAM/ZW10/KIFAP3/ABCE1/MIS12/AURKB/STARD3/BECN1/BIRC5/TRAPPC13/TRIP11/CENPQ/TRAPPC8/TRAPPC11/EXOC8/BTK/TRAPPC2/IKBKG/TESK1/MDN1/NOP9/SPAST/PREB/ITGA4/PRKCZ/CENPF/NPM1/LAT2/BLOC1S4/KIFC1/KIF13A/EXOC2/VPS4B/STK25/RHOT2/CCDC186/EXOC6/HOOK3/PCM1/MCPH1/SAR1…	164
BP	GO:0008380	RNA splicing	170/4197	466/18614	3.66662e-12	6.28725e-10	HSPA8/FXR1/MBNL1/DBR1/CWC22/CIR1/PPIG/SF3B1/CLK1/PPIL3/SNRNP40/KDM1A/TADA1/TTF2/ZRANB2/PRPF38A/PPIE/SNIP1/THRAP3/HNRNPA2B1/RBM28/HNRNPA1/DDX23/ZCRB1/RTCB/DDX47/METTL14/DDX39A/SF3A2/DDX46/IK/ZMAT2/SLU7/CCAR2/SMU1/PRPF4/CDC40/PRMT5/RBM23/METTL3/SNW1/SRSF7/PRPF18/RBM39/TGS1/ESRP1/DHX9/TSEN15/PLRG1/RBM19/SF3B3/PRMT7/TXNL4B/GPATCH1/ZNF830/SUPT6H/PRPF8/LUC7L3/CWC25/DHX8/EFTUD2/MPHOSPH10/MFAP1/SRSF3/CDC…	170
BP	GO:0032204	regulation of telomere maintenance	56/4197	104/18614	3.66836e-12	6.28725e-10	CCT8/ATR/XRN1/XRCC5/CCT3/HNRNPA2B1/HNRNPA1/MCRS1/CCT2/RAD50/SLF1/PINX1/SMC5/TCP1/INO80B/CCT7/NAT10/UCHL5/EXOSC10/NEK2/TERF2IP/AURKB/CCT5/PML/GNL3/PARN/SLF2/TNKS/DHX36/HNRNPC/SMC6/NBN/NSMCE3/TNKS2/INO80C/CCT6A/ERCC4/HDAC8/GNL3L/MAPK1/SMG5/NAF1/MAP2K7/UPF1/MAP3K4/INO80/CCT4/SRC/ACTR5/TERF1/HNRNPU/NEK7/PNKP/SMG6/FBXO4/CTNNB1	56
BP	GO:0043543	protein acylation	105/4197	250/18614	4.10206e-12	6.78812e-10	ACTB/MSL2/ATF2/HAT1/SF3B1/TADA1/PBXIP1/DR1/GTF2B/DLD/MCRS1/ING4/TAF7/SMC5/POLE3/ATG5/MAP3K7/NAT10/SF3B3/TERF2IP/PIH1D1/NAA38/TRIM16/KAT7/MSL1/NMT1/SIN3A/PML/ZDHHC6/MORF4L2/DDX3X/FAM161A/EPC2/CAMK1/BAG6/DEK/NAA50/CDYL/SMAD4/GLYR1/CREBBP/BAZ1B/NAA60/LDB1/TAF5/KAT6A/GOLGA7/ZDHHC2/ERCC6/TAF5L/GSK3B/NAA40/ZDHHC24/KAT5/MSL3/HDAC6/ZZZ3/SMO/TWIST1/ZDHHC17/DIP2B/YEATS4/NFYB/EP300/CLOCK/TADA2B/JADE2/ZDHHC2…	105
BP	GO:0016236	macroautophagy	127/4197	322/18614	5.03834e-12	8.05958e-10	AKT1/CHMP2B/ATP6V1A/RUBCN/RAB3GAP1/STX12/SEC22B/VPS41/ATG101/KDR/ATG10/PLAA/CHMP7/CHMP5/SPTLC1/UBQLN1/ATG5/UFL1/MAP3K7/VTA1/RNF31/VPS39/ZFYVE26/PSEN1/ATP6V1B1/PIP4K2A/STAM/VPS16/PEX2/YOD1/RAB3GAP2/MFN2/SCOC/RAB33B/ATP2A2/VPS35/POLDIP2/BECN1/NBR1/SCFD1/ATG2B/PIK3C3/EPG5/AP4M1/EXOC8/LAMP2/IKBKG/CRY1/SNX30/HTRA2/TP53INP1/PIKFYVE/SNX18/EHMT2/UBQLN2/RAB23/VPS4B/ATG4B/ATG16L1/TBC1D12/VPS37A/CAPN1/TCIRG…	127
BP	GO:0071897	DNA biosynthetic process	88/4197	198/18614	5.7404e-12	8.88642e-10	CCT8/ATR/XRN1/XRCC5/CCT3/HNRNPA2B1/HNRNPA1/CCT2/ING4/RAD50/PINX1/PTK2B/POLE3/TCP1/CCT7/GRHL2/RRM1/POLD3/NAT10/LIN9/EXOSC10/NEK2/RFC5/TERF2IP/POLDIP2/AURKB/KAT7/CCT5/POLH/HSP90AB1/PARN/TNKS/SPRTN/RFC1/HNRNPC/CENPF/BMPR2/TNKS2/POLA1/WRNIP1/POLI/SH2B1/TELO2/CCT6A/WRN/MEN1/GNL3L/MAPK1/TFDP1/USP1/SMG5/POLD2/DNAJC2/ACVRL1/NAF1/PDGFRB/JADE2/MAP2K7/KLF4/REV3L/MAP3K4/SMOC2/TEP1/CCT4/PARP4/RGCC/SRC/DSCC1/R…	88
BP	GO:0071560	cellular response to transforming growth factor beta stimulus	112/4197	274/18614	6.47038e-12	9.70344e-10	CLDN1/ITGB8/WNT2/CAV1/USP15/PDE3A/RASL11B/STK11/SMAD5/ASPN/MAP3K7/ARID4A/FUT8/SNW1/ADAM17/SUDS3/DAB2/SIN3A/PML/BRMS1L/HYAL2/HSP90AB1/EDN1/SMAD7/ADAM9/BRMS1/USP9X/EID2/CAV2/APAF1/NPNT/SAP30L/SMAD3/STAT3/IL17RD/TNXB/ZNF451/DUSP22/SMAD4/SMAD2/YES1/TWSG1/CREBBP/SNX25/SFRP1/FNTA/MEN1/LTBP3/ZFYVE9/RBBP7/TGFBR3/ITGB5/TRIM33/PAK2/ACVRL1/SKIL/LEMD3/STRAP/TAB1/EP300/NR3C1/DNM2/GIPC1/SAP30/HPGD/TGFBR1/HDAC2…	112
BP	GO:0051236	establishment of RNA localization	76/4197	163/18614	8.95288e-12	1.30195e-09	ATR/SSB/HNRNPA2B1/NUP205/HNRNPA1/NUP107/TST/POLDIP3/NUP54/DDX39A/SRSF7/PNPT1/GLE1/UPF2/RAE1/DHX9/NUTF2/SUPT6H/NUP155/SRSF3/MVP/TNKS/NUP133/NOL6/PABPN1/ZC3H11A/ALKBH5/NPM1/THOC7/XPO5/NUP153/DDX39B/YBX1/NDC1/FYTTD1/SMG5/SENP2/EIF5A2/CPSF6/XPOT/NUP50/G3BP2/SLBP/KHSRP/UPF1/NCBP1/MCM3AP/BICD2/RFTN1/QKI/THOC3/NRDE2/TSC1/LRPPRC/XPO1/NUP188/NUP214/NUP58/HSF1/TERF1/NUP160/CKAP5/SIDT2/AHCTF1/DDX19A/NUP93/N…	76
BP	GO:0016197	endosomal transport	103/4197	248/18614	1.46639e-11	2.06975e-09	CHMP2B/TBC1D23/STX12/VPS50/ARL1/AP3D1/RIC1/CHMP7/CHMP5/UBAP1/ABCA1/VTA1/EHD4/VPS39/SNX1/AP5M1/HEATR5B/PREPL/GCC2/RAB10/STAM/VPS16/STX16/ARFIP1/VPS35/CLTC/VPS53/ANKFY1/SNX33/EPG5/SNX12/SNX30/PIKFYVE/SNX18/VPS52/RBSN/TRIM27/VPS4B/TBC1D10B/VPS37A/LEPROTL1/ZDHHC2/LYST/VPS51/PICALM/AP5B1/EPS15/ZFYVE9/BET1L/CCDC22/LEPROT/EVI5/SORT1/SNX4/SNX27/TMEM50B/RCSD1/EEA1/TOM1/GGA1/MICALL1/ARHGAP8/TBC1D14/ZFYVE16…	103
BP	GO:0006278	RNA-templated DNA biosynthetic process	44/4197	75/18614	1.58106e-11	2.13281e-09	CCT8/ATR/XRN1/XRCC5/CCT3/HNRNPA1/CCT2/RAD50/PINX1/TCP1/CCT7/NAT10/EXOSC10/NEK2/TERF2IP/AURKB/CCT5/HSP90AB1/PARN/TNKS/RFC1/HNRNPC/TNKS2/TELO2/CCT6A/GNL3L/MAPK1/SMG5/NAF1/MAP2K7/MAP3K4/TEP1/CCT4/SRC/TERF1/TNKS1BP1/HNRNPU/NEK7/PNKP/RPA1/SMG6/FBXO4/HSP90AA1/CTNNB1	44
BP	GO:0032210	regulation of telomere maintenance via telomerase	35/4197	53/18614	1.59996e-11	2.13281e-09	CCT8/ATR/XRN1/XRCC5/CCT3/HNRNPA1/CCT2/PINX1/TCP1/CCT7/NAT10/EXOSC10/NEK2/AURKB/CCT5/PARN/TNKS/HNRNPC/TNKS2/CCT6A/GNL3L/MAPK1/SMG5/NAF1/MAP2K7/MAP3K4/CCT4/SRC/TERF1/HNRNPU/NEK7/PNKP/SMG6/FBXO4/CTNNB1	35
BP	GO:0018205	peptidyl-lysine modification	141/4197	374/18614	1.73501e-11	2.25033e-09	ACTB/SENP5/MSL2/ATF2/HAT1/SF3B1/KDM1A/TADA1/PYGO2/PBXIP1/SETDB1/DR1/MCRS1/ING4/TAF7/SLF1/SMC5/POLE3/ATG5/MAP3K7/ARID4A/VIPAS39/SNW1/CTR9/RBBP5/SF3B3/PIH1D1/TRIM28/TRIM16/KAT7/MSL1/SIN3A/PML/GNL3/TRIM38/SLF2/MORF4L2/SMC6/EPC2/NSMCE3/EHMT2/NFATC2IP/TRIM27/PHF1/BAG6/ZNF451/DEK/NAA50/SMAD4/CXXC1/HDAC4/GLYR1/CREBBP/BAZ1B/EEF2KMT/NAA60/LDB1/TAF5/KAT6A/RLF/ERCC6/TAF5L/EGR2/MEN1/KMT5B/NAA40/TOLLIP/KAT5/K…	141
BP	GO:0043087	regulation of GTPase activity	138/4197	364/18614	1.79246e-11	2.26367e-09	ITGB1/ZC3H15/RAB3GAP1/EPHA4/DOCK10/F11R/PIP5K1A/VAV3/S1PR1/TBCK/ARAP2/RAPGEF6/RIC1/TBC1D2/PTK2B/IQGAP2/BBS4/EIF2S1/ARHGAP25/RSU1/NET1/TGM2/RGS1/RAB3GAP2/RGS16/POLDIP2/TBC1D2B/GPR137B/MET/CAV2/PLXNC1/DOCK8/GPR65/GAPVD1/THY1/RASAL2/RGL1/SNX18/PLXNB1/PLXNA1/TBC1D22B/RALBP1/ADAP1/TBC1D10B/MLST8/TBC1D12/SFRP1/SIPA1/GSK3B/PICALM/AMOT/TBC1D25/DOCK7/EVI5/ARHGAP29/AGAP3/ARHGEF5/EPHA1/EPHB3/CHN2/DVL3/RAPGE…	138
BP	GO:0051056	regulation of small GTPase mediated signal transduction	118/4197	298/18614	2.11026e-11	2.59668e-09	KITLG/ITGB1/ITGAV/ARHGAP31/RABL3/F11R/VAV3/RACGAP1/IGF1/CYTH4/FAM13A/FBXO8/ABCA1/F2RL2/ARHGAP25/KBTBD7/NET1/TGM2/ARFGEF2/ARHGEF12/SWAP70/MFN2/ARHGEF3/DLC1/CSF1/RELN/MET/DOCK8/GPR65/ADGRG1/RGL2/CD2AP/RALBP1/ARHGAP28/CYTH3/SHOC2/DNMBP/SIPA1/OPHN1/AMOT/MCF2L/ARHGAP29/NOTCH2/CDC42SE1/ARHGEF5/CHN2/ARHGAP9/FGD4/SGSM3/ARHGAP8/SLIT2/RASA2/PIK3CB/RASGRF2/PDGFRB/ARHGAP45/DNM2/KANK2/SYDE1/DENND4C/KANK1/FGD3…	118
BP	GO:0010833	telomere maintenance via telomere lengthening	46/4197	81/18614	2.63658e-11	3.02807e-09	CCT8/ATR/XRN1/XRCC5/CCT3/HNRNPA2B1/HNRNPA1/CCT2/RAD50/PINX1/TCP1/CCT7/NAT10/EXOSC10/NEK2/TERF2IP/AURKB/CCT5/HSP90AB1/PARN/TNKS/RFC1/DHX36/HNRNPC/TNKS2/TELO2/CCT6A/ERCC4/GNL3L/MAPK1/SMG5/NAF1/MAP2K7/MAP3K4/CCT4/SRC/TERF1/TNKS1BP1/HNRNPU/NEK7/PNKP/RPA1/SMG6/FBXO4/HSP90AA1/CTNNB1	46
BP	GO:0007030	Golgi organization	73/4197	157/18614	2.69663e-11	3.02807e-09	GOLPH3L/SEC22B/TMED5/BET1/COG5/ARL1/TMED1/PRMT5/RAB2B/GCC2/GOLGA2/ZW10/RAB33B/TRIP11/TRAPPC8/SEC23IP/TRAPPC11/CDK1/RAB30/YIPF4/VCPIP1/DYNC2H1/RBSN/CUL7/ATP8B1/DYM/LMAN1/STK25/COG2/VPS51/ATL3/GAK/MAPK1/ATP8B2/PI4K2B/USO1/YIPF5/DNM2/TRAPPC12/HACE1/SYNE1/TMED7/TMED10/ATL2/CDC42/SEC16A/SURF4/ARHGEF7/COG6/COG3/USP6NL/ARHGAP21/TBC1D20/VPS13B/YWHAZ/ARFGEF1/OBSL1/RAB29/PLEKHM2/CAMSAP2/FBXW8/FHDC1/COG4/KI…	73
BP	GO:0050657	nucleic acid transport	74/4197	160/18614	2.71324e-11	3.02807e-09	SSB/HNRNPA2B1/NUP205/HNRNPA1/NUP107/TST/POLDIP3/NUP54/DDX39A/SRSF7/PNPT1/GLE1/UPF2/RAE1/DHX9/NUTF2/SUPT6H/NUP155/SRSF3/MVP/TNKS/NUP133/NOL6/PABPN1/ZC3H11A/ALKBH5/NPM1/THOC7/XPO5/NUP153/DDX39B/YBX1/NDC1/FYTTD1/SMG5/SENP2/EIF5A2/CPSF6/XPOT/NUP50/G3BP2/SLBP/KHSRP/UPF1/NCBP1/MCM3AP/BICD2/RFTN1/QKI/THOC3/NRDE2/TSC1/LRPPRC/XPO1/NUP188/NUP214/NUP58/HSF1/NUP160/CKAP5/SIDT2/AHCTF1/DDX19A/NUP93/NUP85/SMG6/…	74
BP	GO:0050658	RNA transport	74/4197	160/18614	2.71324e-11	3.02807e-09	SSB/HNRNPA2B1/NUP205/HNRNPA1/NUP107/TST/POLDIP3/NUP54/DDX39A/SRSF7/PNPT1/GLE1/UPF2/RAE1/DHX9/NUTF2/SUPT6H/NUP155/SRSF3/MVP/TNKS/NUP133/NOL6/PABPN1/ZC3H11A/ALKBH5/NPM1/THOC7/XPO5/NUP153/DDX39B/YBX1/NDC1/FYTTD1/SMG5/SENP2/EIF5A2/CPSF6/XPOT/NUP50/G3BP2/SLBP/KHSRP/UPF1/NCBP1/MCM3AP/BICD2/RFTN1/QKI/THOC3/NRDE2/TSC1/LRPPRC/XPO1/NUP188/NUP214/NUP58/HSF1/NUP160/CKAP5/SIDT2/AHCTF1/DDX19A/NUP93/NUP85/SMG6/…	74
BP	GO:1904356	regulation of telomere maintenance via telomere lengthening	38/4197	61/18614	3.03503e-11	3.31022e-09	CCT8/ATR/XRN1/XRCC5/CCT3/HNRNPA2B1/HNRNPA1/CCT2/PINX1/TCP1/CCT7/NAT10/EXOSC10/NEK2/AURKB/CCT5/PARN/TNKS/DHX36/HNRNPC/TNKS2/CCT6A/ERCC4/GNL3L/MAPK1/SMG5/NAF1/MAP2K7/MAP3K4/CCT4/SRC/TERF1/HNRNPU/NEK7/PNKP/SMG6/FBXO4/CTNNB1	38
BP	GO:0150115	cell-substrate junction organization	54/4197	103/18614	3.50011e-11	3.73263e-09	APOD/FN1/PIP5K1A/KDR/DAPK3/TEK/PTK2B/POLDIP2/ITGA2/FAM107A/ROCK1/PTEN/SLK/DLC1/SMAD3/THY1/LAMC1/COL17A1/DUSP22/LAMA3/TAOK2/LDB1/SFRP1/VCL/CTTN/PPM1F/ITGA5/ACVRL1/TLN1/PTPRK/FERMT2/RAB8B/ARF6/THBS1/AJUBA/TSC1/RCC2/STON1/LIMS1/WNT4/ROCK2/ABL1/ARHGEF7/NRP1/PTPRA/COL16A1/SRC/CORO1C/EPB41L5/CDH11/DUSP3/PIK3R1/PEAK1/WHAMM	54
BP	GO:0007033	vacuole organization	92/4197	217/18614	4.67273e-11	4.87482e-09	CHMP2B/ATP6V1A/ATF2/RAB3GAP1/STX12/SEC22B/ATG101/SCARB2/CHMP7/CHMP5/UBQLN1/ABCA1/FIG4/ATG5/VPS18/ZFYVE26/PSEN1/VIPAS39/PIP4K2A/VPS16/EXT1/RAB3GAP2/MFN2/RAB33B/ATP2A2/VPS35/TMEM199/BECN1/SCFD1/ATG2B/PIK3C3/AP4M1/SNX30/TP53INP1/PIKFYVE/SNX18/EHMT2/UBQLN2/RAB23/VPS4B/ATG4B/SPNS1/ATG16L1/TBC1D12/HOOK3/CLN8/TCIRG1/ATG2A/ATP6AP2/TMEM175/SH3GLB1/SNX4/TMEM106B/PIP4K2C/GNPTAB/TOM1/TMEM165/TBC1D14/ATG4D/HO…	92
BP	GO:0198738	cell-cell signaling by wnt	165/4197	463/18614	6.41469e-11	6.45007e-09	TNIK/NPHP3/PYGO2/PBXIP1/WLS/PLPP3/SOSTDC1/WNT2/CAV1/LMBR1L/PKD2/DAPK3/STK11/G3BP1/CCAR2/TNFAIP3/CHD8/LEO1/USP8/DAAM1/PSEN1/GPC6/SULF1/EXT1/TMEM67/CTR9/LZIC/EDNRA/VPS35/DAB2/RBMS3/EDN1/PTEN/SFRP5/TNKS/DDB1/DDX3X/CDK14/IFT80/SIAH2/INVS/SMAD3/STK4/TMEM64/MITF/TNKS2/PTK7/MAPK14/DAAM2/TMEM170B/APCDD1/ZRANB1/LZTS2/LDB1/FRAT2/FRAT1/ADGRA2/SFRP1/BICC1/NID1/GSK3B/TMEM132A/LRP5/CCND1/FZD4/FRMD8/MED12/ATP6A…	165
BP	GO:0007044	cell-substrate junction assembly	51/4197	96/18614	6.45149e-11	6.45007e-09	APOD/FN1/PIP5K1A/KDR/DAPK3/TEK/PTK2B/POLDIP2/ITGA2/FAM107A/ROCK1/PTEN/SLK/DLC1/SMAD3/THY1/LAMC1/COL17A1/DUSP22/LAMA3/TAOK2/LDB1/SFRP1/VCL/CTTN/PPM1F/ITGA5/ACVRL1/TLN1/PTPRK/FERMT2/THBS1/AJUBA/TSC1/RCC2/STON1/LIMS1/WNT4/ROCK2/ABL1/ARHGEF7/NRP1/PTPRA/COL16A1/SRC/CORO1C/EPB41L5/CDH11/DUSP3/PEAK1/WHAMM	51
BP	GO:0016055	Wnt signaling pathway	164/4197	461/18614	8.55661e-11	8.38015e-09	TNIK/NPHP3/PYGO2/PBXIP1/WLS/PLPP3/SOSTDC1/WNT2/CAV1/LMBR1L/PKD2/DAPK3/STK11/G3BP1/CCAR2/TNFAIP3/CHD8/LEO1/USP8/DAAM1/PSEN1/GPC6/SULF1/EXT1/TMEM67/CTR9/LZIC/EDNRA/VPS35/DAB2/RBMS3/EDN1/PTEN/SFRP5/TNKS/DDB1/DDX3X/CDK14/IFT80/SIAH2/INVS/SMAD3/STK4/TMEM64/MITF/TNKS2/PTK7/MAPK14/DAAM2/TMEM170B/APCDD1/ZRANB1/LZTS2/LDB1/FRAT2/FRAT1/ADGRA2/SFRP1/BICC1/NID1/GSK3B/TMEM132A/LRP5/CCND1/FZD4/FRMD8/MED12/ATP6A…	164
BP	GO:2001252	positive regulation of chromosome organization	56/4197	111/18614	1.0926e-10	1.04867e-08	CCT8/ATR/XRCC5/CCT3/SETDB1/HNRNPA2B1/SSBP1/HNRNPA1/MCRS1/PPHLN1/CCT2/NCAPG/RAD50/SLF1/SMC5/TCP1/INO80B/CCT7/UCHL5/NEK2/TERF2IP/ZNF304/TRIM28/AURKB/CCT5/SIN3A/PML/GNL3/PARN/SLF2/TNKS/CDK2/DHX36/SMC2/MPHOSPH8/NBN/TNKS2/INO80C/CCT6A/KAT5/MAPK1/ATF7IP/NCAPD2/NAF1/MAP2K7/DNMT1/MAP3K4/INO80/NCAPH/CCT4/ACTR5/TERF1/NEK7/PNKP/FBXO4/CTNNB1	56
BP	GO:0016049	cell growth	173/4197	495/18614	1.31459e-10	1.23699e-08	AKT1/ITGB1/IGFBP3/TOMM70/DCBLD2/CXCR4/NRP2/FN1/MFSD2A/MTPN/PRSS2/IGF1/CDKN1B/ING4/CD38/DDX49/STK11/PLAA/CCAR2/PTK2B/GJA1/EPHA7/MAP2K5/CGRRF1/ADAM17/EXOSC2/NET1/AURKA/ITCH/EXT1/CRYAB/EDNRA/CDH1/URI1/KAT7/DAB2/SIN3A/PML/FBLN5/GOLGA4/FAM107A/HYAL2/IP6K2/SRF/HSP90AB1/EDN1/SMAD7/ZFYVE27/CDKN2AIP/SUPV3L1/PSMD10/SLC9A6/DDX3X/USP9X/RPS6KA3/SMAD3/ITGA4/EBAG9/PRKCZ/BMPR2/SEMA3G/SEMA4A/S100A9/BAP1/PLXNA1/DD…	173
BP	GO:0046777	protein autophosphorylation	94/4197	227/18614	1.36307e-10	1.25794e-08	KIT/AKT1/TNIK/ATR/STK17B/CLK1/EPHA4/UHMK1/GPNMB/CAV1/ATG101/PDGFRA/KDR/DAPK3/RAD50/STK11/RIOK2/TEK/PTK2B/EPHA7/TRPM7/EIF2S1/AURKA/NEK2/PTPRC/PDGFC/TRIM28/AURKB/MVP/SLK/PPP2R5B/BTK/DDX3X/TESK1/RAP2A/STK4/NBN/THY1/PIKFYVE/PRLR/MAPKAPK3/OXSR1/DDR1/IMPACT/STK25/TAOK2/EEF2K/EPHB4/FGFR1/MAP3K11/GSK3B/PRKX/RAP2C/STK26/PAK2/EPHA1/TRIM24/EPHB3/MAP3K12/ACVR1B/IRAK3/RAP2B/PDGFRB/INSR/FYN/CALM1/TYRO3/EIF2AK3…	94
BP	GO:0016482	cytosolic transport	78/4197	177/18614	1.49018e-10	1.3493e-08	TBC1D23/ARL1/RIC1/VPS13A/SNX1/HEATR5B/PREPL/GCC2/PIP4K2A/STX16/KLHL20/ARFIP1/VPS35/CLTC/VPS53/ANKFY1/BECN1/DAB2/PIK3C3/AP4M1/SNX12/MSN/AP1G1/PIKFYVE/VPS52/RBSN/TRIM27/TBC1D10B/HOOK3/VPS51/EPS15/GAK/MAPK1/BET1L/FLNA/EVI5/SORT1/RCSD1/WDR91/RAB21/EEA1/GGA1/AP1AR/TBC1D14/RNF126/HOOK2/DNAJC13/RAB14/TRAPPC10/RGP1/RAB5A/ATG14/DCTN1/CLN5/KIF16B/SRC/ATP9A/RAB6A/VPS26B/DENND5A/SORL1/RDX/RAB29/MAP2/TBC1D10A…	78
BP	GO:0015931	nucleobase-containing compound transport	92/4197	221/18614	1.52503e-10	1.35529e-08	SLC35A5/SSB/HNRNPA2B1/NUP205/HNRNPA1/SLC35E3/NUP107/TST/POLDIP3/NUP54/DDX39A/SRSF7/PNPT1/GLE1/UPF2/RAE1/SLC25A32/DHX9/NUTF2/SUPT6H/SLC25A19/NUP155/SRSF3/EPG5/MVP/TNKS/NUP133/SLC35D1/NOL6/PABPN1/SLC25A25/ZC3H11A/ALKBH5/NPM1/THOC7/XPO5/NUP153/SLC29A1/DDX39B/SLC35B3/SLC29A3/YBX1/NDC1/SLC35A3/SLC25A24/FYTTD1/SMG5/SENP2/EIF5A2/CPSF6/XPOT/NUP50/G3BP2/SLBP/KHSRP/UPF1/SLC25A51/NCBP1/MCM3AP/BICD2/RFTN1/SL…	92
BP	GO:0007265	Ras protein signal transduction	126/4197	333/18614	1.56281e-10	1.3636e-08	KITLG/ITGB1/RABL3/F11R/NRAS/RACGAP1/IGF1/CYTH4/RAPGEF6/G3BP1/FBXO8/ABCA1/F2RL2/HACD3/USP8/RHOJ/KBTBD7/NET1/ARFGEF2/ARHGEF12/MFN2/PDPN/RAB33B/NKIRAS2/ARHGEF3/ROCK1/DLC1/RAB30/CSF1/MET/CDK2/GPR65/RAP2A/RGL1/ADGRG1/RIT1/RGL2/RALBP1/RAB12/FARP2/CYTH3/GNA12/SHOC2/RHOBTB1/OPHN1/RAP2C/MCF2L/ARHGAP29/GPSM2/NOTCH2/CDC42SE1/RALA/ELMO1/RAPGEF5/RAB21/RAP2B/SGSM3/CELSR1/AGTR1/G3BP2/RASA2/PIK3CB/RASGRF2/PDGFRB…	126
BP	GO:0043254	regulation of protein-containing complex assembly	148/4197	409/18614	1.79471e-10	1.53799e-08	TLR4/HSPA8/ATR/TMOD4/CAPZA1/FAF1/VPS41/MTPN/CAND1/CDKN1B/SLF1/GBA2/PTK2B/ABCA1/PSMC6/BBS4/VPS18/VPS39/VPS16/CRYAB/TNFSF18/DRG1/VPS35/PIH1D1/DHX33/ANKRA2/RIOK3/SLF2/PPP2R5B/BTK/MSN/DDX3X/PTPN22/MET/NCKAP1L/CLEC7A/BMF/PREB/SELP/PRKCZ/MYD88/DAAM2/BAK1/ARHGAP28/IMPACT/FARP2/TRAF3IP1/BAIAP2L1/MLST8/NLRC3/ADD3/BAG4/SAR1A/SSH3/GSK3B/CTTN/GNL3L/TRAF2/HDAC6/SH3GLB1/TFRC/HES1/ARHGEF5/VPS8/CAPZA2/SCIN/BBS10…	148
BP	GO:2000278	regulation of DNA biosynthetic process	59/4197	121/18614	2.029e-10	1.68231e-08	CCT8/ATR/XRN1/XRCC5/CCT3/HNRNPA2B1/HNRNPA1/CCT2/ING4/PINX1/PTK2B/TCP1/CCT7/GRHL2/NAT10/EXOSC10/NEK2/RFC5/AURKB/KAT7/CCT5/HSP90AB1/PARN/TNKS/HNRNPC/BMPR2/TNKS2/SH2B1/CCT6A/MEN1/GNL3L/MAPK1/TFDP1/USP1/SMG5/DNAJC2/ACVRL1/NAF1/PDGFRB/JADE2/MAP2K7/KLF4/MAP3K4/SMOC2/CCT4/PARP4/RGCC/SRC/DSCC1/TERF1/HNRNPU/NEK7/JADE1/CHTF8/PNKP/SMG6/FBXO4/HSP90AA1/CTNNB1	59
BP	GO:0010810	regulation of cell-substrate adhesion	92/4197	222/18614	2.03324e-10	1.68231e-08	APOD/FN1/NDNF/KDR/DAPK3/EDIL3/TEK/PTK2B/ECM2/RSU1/PDPN/FGG/POLDIP2/DAB2/EGFLAM/FAM107A/ROCK1/PTEN/SLK/DLC1/CSF1/NPNT/TESK1/UTRN/SMAD3/STK4/THY1/PRKCZ/ANGPT2/DDR1/DUSP22/COL26A1/DOCK1/LDB1/PLEKHA2/SFRP1/VCL/NID1/MEN1/GSK3B/FZD4/PPM1F/CASK/FLNA/EPHA1/BRAF/ITGA5/ACVRL1/PKP2/AP1AR/PIK3CB/DNM2/ST6GAL1/KANK1/TLN1/DOCK5/FERMT2/THBS1/TSC1/RCC2/PRKCE/LIMS1/CDC42/WNT4/EMILIN1/ROCK2/ABL1/NOTCH1/ARHGEF7/JAG1…	92
BP	GO:0006260	DNA replication	109/4197	278/18614	2.42338e-10	1.97113e-08	ATR/ZBTB38/TOPBP1/ORC2/SMARCAL1/RPA2/NFIA/FAF1/NASP/DBF4/ORC5/SSBP1/MCRS1/PRIM1/RECQL/RAD50/POLE3/SUPT16H/INO80B/CCDC88A/ETAA1/MGME1/GTPBP4/RRM1/POLD3/UCHL5/DHX9/RFC5/RFWD3/ZNF830/KAT7/RAD17/SIN3A/PRIM2/POLH/MCM3/DNAJA3/NOC3L/CDK1/WAPL/CDC7/CDK2/RFC1/NBN/BARD1/EHMT2/RBBP6/POLA1/WRNIP1/POLI/INO80C/MCM7/E4F1/MCMBP/SMC3/WRN/MCM2/CDC45/RBBP7/SENP2/POLD2/DNAJC2/NAP1L1/ACVRL1/ATF1/MCM5/PDS5A/BOD1L1/PUR…	109
BP	GO:0016311	dephosphorylation	128/4197	342/18614	2.5674e-10	2.05347e-08	RPRD1B/NCEH1/SLC39A10/PLPP3/CTDSP2/NUAK1/PTPN6/DAPP1/STK11/UBLCP1/EPHX2/FIG4/THTPA/PPP2R5E/SGPP1/SWAP70/PPP2R5A/PTPRC/DUSP18/URI1/PPP5C/PPP1R15A/ITGA2/HSP90AB1/RPRD1A/ROCK1/PTEN/DLC1/PPP2R5B/PTPN22/NCKAP1L/NPNT/SMAD3/VRK3/PPM1D/PPP4R3A/SACM1L/DUSP7/PPP2R5D/DUSP22/PPP4R1/PTPN2/CTDP1/HDHD2/GNA12/FAM220A/INPP5A/PTPRE/BAG4/MFHAS1/IKBKB/SSH3/GSK3B/PPP6R3/PPM1F/MTMR1/CDC14A/CTTNBP2NL/SMG5/TIPRL/TNS3/PT…	128
BP	GO:0001701	in utero embryonic development	144/4197	398/18614	3.19422e-10	2.51293e-08	AKT1/ITGB1/MBNL1/ATF2/CIR1/CASP8/SLC39A1/NASP/WNT2/IGF1/RTCB/PKD2/PDGFRA/JUNB/APBA3/MATR3/CHD8/MYO1E/COPS2/FUT8/VASH1/MSH2/N4BP2L2/HEY1/ANGPT1/GRHL2/CTR9/C2CD3/ZBED6/MFN2/NEK2/EDNRA/CNOT1/TRIM28/TMEM100/ZNF830/SUPT6H/COPS3/MED1/NMT1/SIN3A/RPL7L1/SRF/EDN1/RRN3/PALB2/SEC24C/ASF1B/SMAD3/STK4/NBN/SLC25A34/PLK4/RBBP6/BAP1/BYSL/SMAD4/SMAD2/ARMC5/GNA12/ADCY9/SBDS/YBX1/AMOT/PHF6/CPT2/MAPK1/RIC8A/ATP11A/C…	144
BP	GO:0007179	transforming growth factor beta receptor signaling pathway	90/4197	218/18614	4.03243e-10	3.10978e-08	ITGB8/CAV1/USP15/RASL11B/STK11/SMAD5/ASPN/MAP3K7/ARID4A/FUT8/SNW1/ADAM17/SUDS3/DAB2/SIN3A/PML/BRMS1L/HSP90AB1/SMAD7/ADAM9/BRMS1/USP9X/EID2/CAV2/NPNT/SAP30L/SMAD3/STAT3/IL17RD/TNXB/ZNF451/DUSP22/SMAD4/SMAD2/TWSG1/CREBBP/SNX25/FNTA/MEN1/LTBP3/ZFYVE9/RBBP7/TGFBR3/ITGB5/TRIM33/ACVRL1/SKIL/LEMD3/STRAP/TAB1/EP300/DNM2/GIPC1/SAP30/HPGD/TGFBR1/HDAC2/PTPRK/LATS1/LTBP2/FERMT2/THBS1/TGFBRAP1/LTBP1/EMILIN1/I…	90
BP	GO:0048041	focal adhesion assembly	46/4197	86/18614	4.08248e-10	3.10978e-08	APOD/PIP5K1A/KDR/DAPK3/TEK/PTK2B/POLDIP2/ITGA2/FAM107A/ROCK1/PTEN/SLK/DLC1/SMAD3/THY1/DUSP22/TAOK2/LDB1/SFRP1/VCL/CTTN/PPM1F/ACVRL1/TLN1/PTPRK/FERMT2/THBS1/AJUBA/TSC1/RCC2/STON1/LIMS1/WNT4/ROCK2/ABL1/ARHGEF7/NRP1/PTPRA/COL16A1/SRC/CORO1C/EPB41L5/CDH11/DUSP3/PEAK1/WHAMM	46
BP	GO:1903311	regulation of mRNA metabolic process	123/4197	329/18614	6.19156e-10	4.64265e-08	AKT1/HSPA8/FTO/FXR1/CWC22/FASTKD1/FASTKD2/CSDE1/MOV10/SERBP1/THRAP3/HNRNPA2B1/TBRG4/HNRNPA1/METTL14/CNOT6L/CNOT8/SMU1/TRAF3IP2/PRMT5/RBM23/METTL3/APEX1/TTC5/LEO1/SNW1/SRSF7/PNPT1/EXOSC2/RBM39/DHX9/NUDT21/CNOT1/EXOSC5/SUPT6H/PTCD2/CNOT10/PDE12/DCP1A/SRSF3/ROCK1/PARN/CLNS1A/DHX36/HNRNPC/TARDBP/ALKBH5/BARD1/NPM1/MYD88/PUM1/MAPK14/RNPS1/GIGYF2/CNOT7/PABPC4/YBX1/PKP3/SF1/CPSF7/PRPF19/RBM10/RBMX/TRAF2/…	123
BP	GO:0032479	regulation of type I interferon production	52/4197	104/18614	7.58637e-10	5.51615e-08	TLR4/TOMM70/GPATCH3/POLR3C/POLR3B/IRF1/CD14/G3BP1/HAVCR2/ATG5/RAB2B/POLR3F/ITCH/TRIM21/DHX9/DHX33/TRIM38/RIOK3/POLR3A/BANF1/DDX3X/PTPN22/DHX36/MYD88/POLA1/TLR8/TRAF3IP1/RNF216/NLRC3/CHUK/TLR3/IRF7/OTUD5/IRF5/TBK1/CACTIN/POLR3D/MAVS/RIPK2/TLR2/PTPN11/HSPD1/PLCG2/IRF8/NMI/NPLOC4/IFIH1/RNF135/DHX58/HSP90AA1/TRAF3/SETD2	52
BP	GO:0032606	type I interferon production	52/4197	104/18614	7.58637e-10	5.51615e-08	TLR4/TOMM70/GPATCH3/POLR3C/POLR3B/IRF1/CD14/G3BP1/HAVCR2/ATG5/RAB2B/POLR3F/ITCH/TRIM21/DHX9/DHX33/TRIM38/RIOK3/POLR3A/BANF1/DDX3X/PTPN22/DHX36/MYD88/POLA1/TLR8/TRAF3IP1/RNF216/NLRC3/CHUK/TLR3/IRF7/OTUD5/IRF5/TBK1/CACTIN/POLR3D/MAVS/RIPK2/TLR2/PTPN11/HSPD1/PLCG2/IRF8/NMI/NPLOC4/IFIH1/RNF135/DHX58/HSP90AA1/TRAF3/SETD2	52
BP	GO:1904358	positive regulation of telomere maintenance via telomere lengthening	26/4197	37/18614	8.42774e-10	6.03646e-08	CCT8/ATR/XRCC5/CCT3/HNRNPA2B1/HNRNPA1/CCT2/TCP1/CCT7/NEK2/AURKB/CCT5/PARN/TNKS/DHX36/TNKS2/CCT6A/MAPK1/NAF1/MAP2K7/MAP3K4/CCT4/NEK7/PNKP/FBXO4/CTNNB1	26
BP	GO:0045088	regulation of innate immune response	135/4197	373/18614	1.10993e-09	7.8331e-08	TLR4/TOMM70/CD96/PARP9/PARP14/CASP8/XRCC5/GPATCH3/POLR3C/BCL10/CAV1/IRAK4/USP15/POLR3B/CLEC6A/CLEC4E/PTPN6/XRCC6/LYAR/IRF1/MATR3/CD14/HAVCR2/ERAP1/UBQLN1/ATG5/MAP3K7/TNFAIP3/METTL3/POLR3F/ITCH/TRIM21/DHX9/TRAFD1/RNF185/MED1/NAIP/SIN3A/IRAK2/RIOK3/EPG5/BANF1/BTK/NONO/DDX3X/RPS6KA3/PTPN22/CLEC7A/CRTAM/CLPB/AP1G1/ERBIN/MYD88/PUM1/TLR8/MAPKAPK3/COLEC12/PTPN2/CREBBP/NLRC3/SFPQ/PIK3AP1/CNOT7/TLR3/MFHAS…	135
BP	GO:0006360	transcription by RNA polymerase I	37/4197	64/18614	1.15306e-09	8.0195e-08	SF3B1/ACTR6/PWP1/LYAR/POLR1E/WDR43/TAF1A/PIH1D1/DHX33/NOL11/UTP15/POLR1C/RRN3/HEATR1/SPTY2D1/GTF2H1/TCOF1/DEK/CREBBP/BAZ1B/ERCC6/PHF8/FLNA/BAZ2A/CARM1/IPPK/EIF2AK3/POLR1A/TAF1B/MAF1/MTOR/SMARCA5/TAF1C/ERCC2/MYBBP1A/ERBB2/WDR75	37
BP	GO:0010563	negative regulation of phosphorus metabolic process	154/4197	440/18614	1.21351e-09	8.31936e-08	XDH/AKT1/IGFBP3/PARP14/RUBCN/CEP85/PLPP3/CAV1/TARBP2/CTDSP2/PWP1/CDKN1B/PTPN6/SH3BP5L/TAF7/TNFAIP3/SOCS4/PSEN1/TRIB2/PIBF1/PIP4K2A/PRNP/ANGPT1/SWAP70/PPP2R5A/PTPRC/TERF2IP/URI1/PPP1R15A/HYAL2/ROCK1/SMAD7/MVP/PTEN/DDIT4/PTPN22/NCKAP1L/PAQR3/TESK1/THY1/TARDBP/PRKCZ/STAT3/NPM1/PRKAR2A/DUSP7/TRIM27/DUSP22/BAK1/PTPN2/IMPACT/HDAC4/TRAF3IP1/PRKRIP1/YWHAG/TFAP4/SOCS1/PDCD4/BAG4/MFHAS1/IKBKB/SNX25/SFRP1/M…	154
BP	GO:0031647	regulation of protein stability	120/4197	322/18614	1.24994e-09	8.44848e-08	HSPA8/CCT8/RABL3/MFSD1/CREB1/EPHA4/STX12/CCT3/RPL5/PLPP3/CCT2/IGF1/CREBL2/PINX1/CDC37L1/CCAR2/QRSL1/TCP1/USP8/CCT7/GTPBP4/PRNP/AURKA/TTI1/RNF139/PEX2/CRYAB/TRIM21/TRIM44/FBXW7/VPS35/URI1/PIH1D1/CCT5/FAM107A/HSP90AB1/SMAD7/PTEN/CDKN2AIP/LAMP2/USP9X/SMAD3/STK4/TARDBP/PEX6/BAG6/MYLIP/GET4/CREBBP/TELO2/CCT6A/BAG4/GOLGA7/HDAC8/TAF9B/GNL3L/MAPK1/VBP1/HDAC6/FLNA/USP33/SH3GLB1/LMNA/TRIM24/SMO/SENP2/DVL3/…	120
BP	GO:0007034	vacuolar transport	72/4197	165/18614	1.27083e-09	8.47034e-08	HSPA8/CHMP2B/VPS41/M6PR/SCARB2/AP3D1/VPS13A/CHMP7/CHMP5/UBAP1/VTA1/VPS18/VPS39/VIPAS39/GCC2/STAM/VPS16/VPS35/VPS53/ANKFY1/BECN1/MON1A/PIK3C3/EPG5/AP4M1/PSAP/NCOA4/UEVLD/LAMP2/AP1G1/VPS52/RBSN/KIF13A/VPS4B/RAB12/MGRN1/GNPTG/HOOK3/VPS37A/HGSNAT/LEPROTL1/LYST/VPS51/GAK/LEPROT/DTX3L/SORT1/SNX27/TMEM50B/VPS8/TMEM106B/LRP1/SCYL2/GNPTAB/ZFYVE16/HOOK2/IGF2R/AP3B1/ATG14/NEDD4/CHMP4A/TGFBRAP1/VPS36/PLEKHF2…	72
BP	GO:0007160	cell-matrix adhesion	95/4197	239/18614	1.46818e-09	9.65169e-08	ITGB2/ITGB1/ITGAV/ITGAL/CD96/APOD/FN1/PIP5K1A/ITGB8/KDR/COL5A3/DAPK3/TEK/PTK2B/ECM2/TRPM7/TIMM10B/FGG/POLDIP2/ITGA2/FBLN5/ADAMTS9/FAM107A/SRF/ROCK1/PTEN/SLK/DLC1/ADAM9/CSF1/NPNT/UTRN/SMAD3/ITGA4/THY1/PRKCZ/ITGAE/COL17A1/DDR1/TNXB/DUSP22/SNED1/TAOK2/ITGAX/LDB1/PLEKHA2/SFRP1/VCL/NID1/FERMT3/GSK3B/PPFIA1/CTTN/PPM1F/CASK/ITGB5/EPHA1/ITGA5/ACVRL1/PIK3CB/TLN1/PTPRK/FERMT2/NID2/THBS1/AJUBA/TSC1/RCC2/STO…	95
BP	GO:0051650	establishment of vesicle localization	82/4197	197/18614	1.49841e-09	9.71729e-08	TBC1D23/BBS5/PEF1/MREG/AP3D1/STK11/BBS4/MYO1E/MYO5C/PSEN1/EXOC6B/STAM/KIFAP3/STARD3/TRAPPC13/TRIP11/TRAPPC8/TRAPPC11/EXOC8/TRAPPC2/IKBKG/TESK1/PREB/ITGA4/PRKCZ/BLOC1S4/KIF13A/EXOC2/VPS4B/CCDC186/EXOC6/SAR1A/TCIRG1/PICALM/SHROOM2/FNBP1L/EXOC4/WASL/STARD3NL/SYNJ1/AP1AR/EXOC1/KIF3A/TRAPPC5/DNM2/TRAPPC10/TRAPPC12/MYO6/AP3B1/SPG11/TMED10/EXOC5/RAB27A/RASGRP1/DCTN1/SDC1/SEC16A/KIF3B/ATP9A/SDCBP/TRAPPC9…	82
BP	GO:1900182	positive regulation of protein localization to nucleus	45/4197	86/18614	1.61009e-09	1.02686e-07	AKT1/CCT8/PARP9/NMD3/CCT3/EFCAB7/MCRS1/CCT2/STK11/PINX1/TCP1/PSEN1/CCT7/CDH1/TRIM28/KAT7/CCT5/HYAL2/CDK1/TESK1/SMAD3/TARDBP/MAPK14/CD2AP/CCT6A/FLNA/DTX3L/TFRC/SMO/WWTR1/LARP7/FYN/FERMT2/EIF2AK3/CCT4/IPO5/MAVS/SRC/UBR5/ZPR1/YAP1/LIMK2/PIK3R1/PRKD1/HSP90AA1	45
BP	GO:0018394	peptidyl-lysine acetylation	74/4197	172/18614	1.62622e-09	1.02686e-07	ACTB/MSL2/ATF2/HAT1/SF3B1/TADA1/PBXIP1/DR1/MCRS1/ING4/TAF7/SMC5/POLE3/ATG5/MAP3K7/SF3B3/PIH1D1/TRIM16/KAT7/MSL1/SIN3A/PML/MORF4L2/EPC2/BAG6/DEK/NAA50/SMAD4/GLYR1/CREBBP/BAZ1B/NAA60/LDB1/TAF5/KAT6A/ERCC6/TAF5L/NAA40/KAT5/MSL3/ZZZ3/SMO/TWIST1/DIP2B/YEATS4/NFYB/EP300/TADA2B/JADE2/DIP2A/HDAC2/KAT2B/ARID5A/KANSL3/SET/WDR5/BMI1/EPC1/PHF20/ARRB1/NOC2L/JADE1/SMARCA5/NFKBIZ/SPHK2/TADA2A/MYBBP1A/FLCN/KAT2A…	74
BP	GO:0040029	epigenetic regulation of gene expression	79/4197	188/18614	1.75634e-09	1.09462e-07	MSL2/HAT1/KDM1A/SETDB1/LRIF1/MCRS1/PPHLN1/LMNB1/POLE3/METTL3/ARID4A/CTR9/RRP8/RBBP5/EXOSC10/PRMT7/ZNF304/TRIM28/SUZ12/KAT7/MSL1/SIN3A/ZNF445/HELLS/SPTY2D1/CDK2/MPHOSPH8/PPM1D/SMCHD1/TRIM27/UBR2/CDYL/KDM1B/HDAC4/PCGF5/CREBZF/PHF8/MSL3/SUV39H1/HDAC6/GLMN/LMNA/SMARCD1/BAZ2A/TDG/ATF7IP/KDM5A/EP300/FAM172A/LMNB2/DNMT1/UHRF2/PHF2/KAT2B/PADI2/KANSL3/SMYD5/DNMT3A/WDR5/RB1/BMI1/EPC1/TFAP2C/HDAC1/PHF20/ZNF…	79
BP	GO:0032984	protein-containing complex disassembly	95/4197	240/18614	1.89731e-09	1.16732e-07	HSPA8/CHMP2B/RUBCN/TMOD4/CAPZA1/MTPN/LIMA1/CHMP7/CHMP5/UBQLN1/ATG5/VTA1/MTRF1L/SUPT16H/MTRF1/VPS16/SWAP70/ABCE1/ATP2A2/OGFOD1/BECN1/DHX8/PIK3C3/EPG5/DDIT4/LAMP2/MID1/SPAST/VPS4B/GSPT1/EEF2K/ADD3/FRAT2/FRAT1/CCSAP/GSK3B/GSPT2/GAK/TBC1D25/HDAC6/WDR47/UBQLN4/NES/CAPZA2/SCIN/SYNJ1/SMARCD1/EIF5A2/ARID2/TWF1/IRAK3/SMARCC2/TOM1/SCAF4/PEX5/ADD1/INSR/UPF1/MICAL1/SNX14/SCAF8/CALM1/ATG14/TMOD3/TTBK2/CHMP4A/…	95
BP	GO:0045936	negative regulation of phosphate metabolic process	153/4197	439/18614	1.92263e-09	1.16792e-07	XDH/AKT1/IGFBP3/PARP14/RUBCN/CEP85/PLPP3/CAV1/TARBP2/CTDSP2/PWP1/CDKN1B/PTPN6/SH3BP5L/TAF7/TNFAIP3/SOCS4/PSEN1/TRIB2/PIBF1/PIP4K2A/PRNP/ANGPT1/SWAP70/PPP2R5A/PTPRC/TERF2IP/URI1/PPP1R15A/HYAL2/ROCK1/SMAD7/MVP/PTEN/DDIT4/PTPN22/NCKAP1L/PAQR3/TESK1/THY1/TARDBP/PRKCZ/STAT3/NPM1/PRKAR2A/DUSP7/TRIM27/DUSP22/BAK1/PTPN2/IMPACT/HDAC4/TRAF3IP1/PRKRIP1/YWHAG/TFAP4/SOCS1/PDCD4/BAG4/MFHAS1/IKBKB/SNX25/SFRP1/M…	153
BP	GO:0000209	protein polyubiquitination	96/4197	244/18614	2.26856e-09	1.36083e-07	ANKIB1/FBXO38/PLAA/RNF20/TRAF3IP2/TNFAIP3/RNF31/KBTBD7/ITCH/UBE2W/UBE4A/TRIM68/TRIM21/TRIM44/UBE4B/KLHL20/ANAPC5/ANAPC7/RNF185/NQO1/TRIM38/NHLRC1/BFAR/RNF40/TNKS/DDX3X/PTPN22/KLHL42/AREL1/BARD1/TNKS2/TRIM27/RNF144B/MGRN1/RNF216/HECTD2/PRPF19/PPIL2/TRAF2/HDAC6/DTX3L/CUL1/MKRN1/UBE2H/ZNRF2/MDM2/RBX1/UBE2D3/ANAPC4/TMEM129/RNF126/THOP1/FZR1/RNF187/HACE1/SASH1/PELI2/NEDD4/MUL1/RMND5A/RC3H2/TPP2/RNF114…	96
BP	GO:0006405	RNA export from nucleus	46/4197	90/18614	2.87676e-09	1.70438e-07	SSB/HNRNPA2B1/HNRNPA1/NUP107/POLDIP3/DDX39A/GLE1/UPF2/RAE1/DHX9/SUPT6H/NUP155/SRSF3/NUP133/NOL6/PABPN1/ZC3H11A/ALKBH5/NPM1/THOC7/XPO5/NUP153/DDX39B/FYTTD1/SMG5/CPSF6/XPOT/UPF1/NCBP1/MCM3AP/THOC3/NRDE2/TSC1/NUP188/NUP214/NUP160/DDX19A/NUP93/NUP85/SMG6/NCBP3/CASC3/NSUN2/IWS1/SETD2/KHDRBS1	46
BP	GO:0006605	protein targeting	122/4197	333/18614	3.02109e-09	1.76806e-07	ITGB2/HSPA8/TOMM70/RTP4/MTX2/ZFAND2B/TOMM40L/VPS41/M6PR/TOMM22/SRP72/NUP54/SCARB2/TIMM44/AP3D1/HSPA4/GRPEL2/VPS13A/TRMT10B/PEX3/RNF31/GCC2/PRNP/PEX2/TIMM10B/SRP9/MFN2/FBXW7/TRIM37/PEX12/VPS53/BECN1/MON1A/PIK3C3/AP4M1/ZDHHC6/FUT10/NCOA4/LAMP2/CHM/USP9X/HTRA2/PIKFYVE/ERBIN/VPS52/EDEM1/BAP1/PEX6/BAG6/SSR1/LMAN1/GET4/TAOK2/GNPTG/YWHAG/BAG4/VPS37A/GOLGA7/ZDHHC2/VPS51/ZDHHC24/TIMM8A/LEPROT/SH3GLB1/SORT…	122
BP	GO:0032212	positive regulation of telomere maintenance via telomerase	24/4197	34/18614	3.29665e-09	1.90608e-07	CCT8/ATR/XRCC5/CCT3/HNRNPA1/CCT2/TCP1/CCT7/NEK2/AURKB/CCT5/PARN/TNKS/TNKS2/CCT6A/MAPK1/NAF1/MAP2K7/MAP3K4/CCT4/NEK7/PNKP/FBXO4/CTNNB1	24
BP	GO:0006470	protein dephosphorylation	97/4197	249/18614	3.44971e-09	1.97083e-07	RPRD1B/NCEH1/SLC39A10/CTDSP2/NUAK1/PTPN6/DAPP1/STK11/UBLCP1/PPP2R5E/SWAP70/PPP2R5A/PTPRC/DUSP18/PPP5C/PPP1R15A/HSP90AB1/RPRD1A/ROCK1/PTEN/DLC1/PPP2R5B/PTPN22/NCKAP1L/VRK3/PPM1D/PPP4R3A/DUSP7/PPP2R5D/DUSP22/PPP4R1/PTPN2/CTDP1/GNA12/FAM220A/PTPRE/MFHAS1/IKBKB/SSH3/GSK3B/PPP6R3/PPM1F/CDC14A/CTTNBP2NL/TIPRL/PTPN12/PPP1R12A/PPM1H/PDGFRB/PPP2CA/PTBP1/NCK1/PTPN3/RNGTT/PTPRK/STYX/CTDSPL2/CALM1/PTPN21/ARP…	97
BP	GO:0006892	post-Golgi vesicle-mediated transport	50/4197	102/18614	3.80019e-09	2.13213e-07	GOLPH3L/AP3D1/VPS13A/SCAMP1/EXOC6B/PREPL/RAB10/ARFGEF2/KLHL20/ANKFY1/SCAMP2/SCFD1/GOLGA4/AP4M1/EXOC8/RP2/AP1G1/VPS52/SORCS1/RBSN/KIF13A/EXOC2/EXOC6/GOLGA7/OSBPL5/EPS15/GAK/CCDC22/SORT1/SCAMP3/EXOC4/GGA1/AP1AR/EXOC1/DNM2/RAB14/GOPC/EXOC5/SPTBN1/SEC16A/KIF16B/LYPLA1/SORL1/RABIF/MYO1B/AP2A1/RABEP1/LLGL1/NSF/GOLPH3	50
BP	GO:0000723	telomere maintenance	68/4197	156/18614	3.8209e-09	2.13213e-07	CCT8/ATR/XRN1/XRCC5/SMARCAL1/RPA2/CCT3/HNRNPA2B1/HNRNPA1/MCRS1/CCT2/XRCC6/RAD50/SLF1/PINX1/SMC5/TCP1/APEX1/INO80B/CCT7/NAT10/UCHL5/EXOSC10/NEK2/TERF2IP/AURKB/CCT5/PML/GNL3/HSP90AB1/PARN/SLF2/TNKS/RFC1/DHX36/HNRNPC/SMC6/NBN/NSMCE3/TNKS2/INO80C/TELO2/CCT6A/ERCC4/WRN/HDAC8/GNL3L/MAPK1/SMG5/NAF1/MAP2K7/UPF1/MAP3K4/INO80/TEP1/CCT4/SRC/ACTR5/TERF1/TNKS1BP1/HNRNPU/NEK7/PNKP/RPA1/SMG6/FBXO4/HSP90AA1/CTNN…	68
BP	GO:0016032	viral process	148/4197	426/18614	4.48876e-09	2.47601e-07	SP1/ITGB1/ITGAV/HSPA8/CTSB/CHMP2B/PARP9/CLDN1/SSB/CXCR4/KPNA6/F11R/SETDB1/CSDE1/GTF2B/NFIA/PPIE/CAV1/TARBP2/EIF3D/SCARB2/TRIM11/ICAM1/CHMP7/CHMP5/EEF1A1/ATG5/VTA1/HACD3/VPS18/FUT8/SNW1/MOGS/MRC1/ITCH/TRIM68/TRIM21/DHX9/TRIM28/TOP2A/BECN1/ITGA2/ZNF502/PDE12/HYAL2/CCR5/HSP90AB1/TRIM38/PIK3C3/CDK1/DDB1/SLC3A2/BANF1/DDX3X/TRIM25/CAV2/EIF3L/MPHOSPH8/TARDBP/PIKFYVE/TRIM27/NUP153/DEK/VPS4B/VAPA/CTDP1/EI…	148
BP	GO:0034446	substrate adhesion-dependent cell spreading	49/4197	100/18614	5.51705e-09	3.00864e-07	ITGAV/FN1/LAMB1/NTN4/TEK/PDPN/FGG/DAB2/TESK1/ANTXR1/ITGA4/LAMC1/DOCK1/FERMT3/FZD4/FLNA/EPHA1/BRAF/EPHB3/PKP2/AP1AR/DNM2/ST6GAL1/KANK1/DOCK5/FERMT2/TYRO3/RCC2/MERTK/LIMS1/CDC42/ABL1/ARHGEF7/NRP1/ITGA8/LAMA5/SRC/PREX1/PARVA/FZD7/CRKL/CORO1C/PXN/ACTN4/AXL/CRK/C1QBP/PIK3R1/PEAK1	49
BP	GO:0030038	contractile actin filament bundle assembly	52/4197	109/18614	6.186e-09	3.29848e-07	F11R/S1PR1/PTK2B/BBS4/TPM1/CCDC88A/SRF/ROCK1/PDLIM1/DLC1/MET/TESK1/SMAD3/GPR65/ARHGAP28/BAG4/SFRP1/PPFIA1/PPM1F/ITGB5/PAK2/ARHGEF5/EPHA1/BRAF/PFN2/TGFBR1/LPAR1/FERMT2/CGNL1/TSC1/CDC42/WNT4/ASAP3/ROCK2/ABL1/WASF2/RGCC/NRP1/SRC/CUL3/ARRB1/MTOR/NF2/PXN/FHDC1/FHOD1/CD47/TNFAIP1/PTGER4/PIK3R1/EVL/TJP1	52
BP	GO:0043149	stress fiber assembly	52/4197	109/18614	6.186e-09	3.29848e-07	F11R/S1PR1/PTK2B/BBS4/TPM1/CCDC88A/SRF/ROCK1/PDLIM1/DLC1/MET/TESK1/SMAD3/GPR65/ARHGAP28/BAG4/SFRP1/PPFIA1/PPM1F/ITGB5/PAK2/ARHGEF5/EPHA1/BRAF/PFN2/TGFBR1/LPAR1/FERMT2/CGNL1/TSC1/CDC42/WNT4/ASAP3/ROCK2/ABL1/WASF2/RGCC/NRP1/SRC/CUL3/ARRB1/MTOR/NF2/PXN/FHDC1/FHOD1/CD47/TNFAIP1/PTGER4/PIK3R1/EVL/TJP1	52
BP	GO:0030490	maturation of SSU-rRNA	32/4197	54/18614	6.55634e-09	3.45753e-07	IMP4/WDR3/UTP20/RPS14/RIOK2/RCL1/WDR43/NOL10/DCAF13/NAT10/DHX37/DDX52/TSR1/NOL11/MPHOSPH10/RIOK1/RIOK3/HEATR1/BMS1/NOP9/ABT1/WDR46/RRP36/BYSL/RPP40/TBL3/KRI1/PWP2/RRS1/UTP4/ERCC2/IMP3	32
BP	GO:0018393	internal peptidyl-lysine acetylation	69/4197	161/18614	6.9363e-09	3.59742e-07	ACTB/MSL2/ATF2/HAT1/SF3B1/TADA1/PBXIP1/DR1/MCRS1/ING4/TAF7/SMC5/POLE3/ATG5/MAP3K7/SF3B3/PIH1D1/TRIM16/KAT7/MSL1/SIN3A/MORF4L2/EPC2/BAG6/DEK/NAA50/SMAD4/GLYR1/CREBBP/BAZ1B/NAA60/LDB1/TAF5/KAT6A/ERCC6/TAF5L/NAA40/KAT5/MSL3/ZZZ3/SMO/TWIST1/YEATS4/NFYB/EP300/TADA2B/JADE2/KAT2B/ARID5A/KANSL3/SET/WDR5/BMI1/EPC1/PHF20/ARRB1/NOC2L/JADE1/SMARCA5/NFKBIZ/SPHK2/TADA2A/MYBBP1A/FLCN/KAT2A/ATXN7L3/KANSL1/IWS1/T…	69
BP	GO:0045732	positive regulation of protein catabolic process	84/4197	209/18614	6.97153e-09	3.59742e-07	AKT1/OAZ2/SEC22B/NRDC/FAF1/ANKIB1/PSMC2/CAV1/TMTC3/CDKN1B/IL33/UBQLN1/TNFAIP3/PSMC6/SNX1/SOCS4/PSEN1/TRIB2/AURKA/ITCH/FBXW7/RNF185/VPS35/RNFT1/DAB2/SNX33/SMAD7/RNF40/ADAM9/DDB1/PSMD10/MSN/BARD1/UBQLN2/BAG6/RNF144B/MYLIP/IDE/GSK3B/ZYG11B/AMER1/NUB1/MDM2/LRP1/USP5/GGA1/SGSM3/RBX1/FBXL5/SGTA/FZR1/MAPK9/SH3RF1/SNX9/PIAS1/DACT1/NEDD4/SOCS5/FBXO11/SH3RF3/FOXO1/CSNK2A1/RNF19A/SOX17/TRIB1/PACSIN3/SORL1/R…	84
BP	GO:0140014	mitotic nuclear division	107/4197	286/18614	7.5883e-09	3.83782e-07	USP16/CHMP2B/CEP85/RACGAP1/IGF1/CDKN1B/NCAPG/CENPC/DAPK3/IK/SLF1/PINX1/SMC5/CHMP7/CHMP5/ZWILCH/PRMT5/BUB1B/DLGAP5/TGFA/GOLGA2/MZT1/PIBF1/AURKA/ZW10/NSL1/NEK2/ANAPC5/ANAPC7/DRG1/POLDIP2/MIS12/AURKB/BECN1/BIRC5/EDN1/KIF11/SLF2/MKI67/TNKS/WAPL/BANF1/SMC1A/CAV2/SMC2/SPAST/CENPF/DYNC1LI1/KIFC1/CUL7/NAA50/VPS4B/CTDP1/SH2B1/BAZ1B/SMC3/BUB3/ZWINT/REEP3/CCSAP/EML3/LRP5/KAT5/INCENP/HDAC8/STAG2/FBXW5/KLHL22…	107
BP	GO:0032481	positive regulation of type I interferon production	35/4197	62/18614	7.67622e-09	3.83782e-07	TLR4/TOMM70/POLR3C/POLR3B/IRF1/CD14/G3BP1/RAB2B/POLR3F/DHX9/DHX33/RIOK3/POLR3A/DDX3X/PTPN22/DHX36/MYD88/TLR8/CHUK/TLR3/IRF7/IRF5/TBK1/POLR3D/MAVS/RIPK2/TLR2/PTPN11/HSPD1/PLCG2/IFIH1/RNF135/DHX58/HSP90AA1/SETD2	35
BP	GO:0010506	regulation of autophagy	125/4197	348/18614	7.67733e-09	3.83782e-07	AKT1/ATP6V1A/RUBCN/RAB3GAP1/SEC22B/DRAM2/KDM4A/ATG101/DRAM1/KDR/DAPK3/STK11/DCAF12/SPTLC1/UBQLN1/EEF1A1/ATG5/UFL1/MAP3K7/RNF31/ATP6V1B1/GOLGA2/PIP4K2A/TRIM68/TRIM21/RAB3GAP2/FBXW7/SCOC/VPS35/POLDIP2/BECN1/SCFD1/TRIM38/PIK3C3/ROCK1/EXOC8/GPR137B/PSAP/RRAGB/IKBKG/PTPN22/MET/SNX30/BMF/HTRA2/TP53INP1/IL10RA/STAT3/SNX18/EHMT2/UBQLN2/FOXK1/MLST8/ERCC4/ATG16L1/CAPN1/GSK3B/CTTN/ATG2A/KAT5/TAB3/KLHL22/TBC…	125
BP	GO:0032206	positive regulation of telomere maintenance	38/4197	70/18614	7.77138e-09	3.84479e-07	CCT8/ATR/XRCC5/CCT3/HNRNPA2B1/HNRNPA1/MCRS1/CCT2/RAD50/TCP1/INO80B/CCT7/UCHL5/NEK2/TERF2IP/AURKB/CCT5/PML/GNL3/PARN/TNKS/DHX36/NBN/TNKS2/INO80C/CCT6A/MAPK1/NAF1/MAP2K7/MAP3K4/INO80/CCT4/ACTR5/TERF1/NEK7/PNKP/FBXO4/CTNNB1	38
BP	GO:0001558	regulation of cell growth	145/4197	420/18614	1.02375e-08	5.01319e-07	AKT1/IGFBP3/TOMM70/DCBLD2/CXCR4/FN1/MFSD2A/MTPN/PRSS2/IGF1/CDKN1B/ING4/CD38/DDX49/STK11/PLAA/CCAR2/PTK2B/GJA1/EPHA7/MAP2K5/CGRRF1/ADAM17/EXOSC2/NET1/ITCH/CRYAB/CDH1/URI1/KAT7/DAB2/SIN3A/PML/FBLN5/GOLGA4/FAM107A/HYAL2/IP6K2/SRF/EDN1/SMAD7/ZFYVE27/CDKN2AIP/SUPV3L1/PSMD10/DDX3X/RPS6KA3/SMAD3/EBAG9/BMPR2/SEMA3G/SEMA4A/S100A9/BAP1/DDR1/PI16/SMAD4/CTDP1/ADNP2/TAOK2/BRAT1/MLST8/SFRP1/CXCL12/SIPA1/GSK3B/…	145
BP	GO:0016573	histone acetylation	66/4197	153/18614	1.06938e-08	5.18371e-07	ACTB/MSL2/ATF2/HAT1/SF3B1/TADA1/PBXIP1/DR1/MCRS1/ING4/TAF7/POLE3/ATG5/MAP3K7/SF3B3/PIH1D1/TRIM16/KAT7/MSL1/SIN3A/MORF4L2/EPC2/DEK/NAA50/SMAD4/GLYR1/CREBBP/BAZ1B/NAA60/LDB1/TAF5/KAT6A/ERCC6/TAF5L/NAA40/KAT5/MSL3/ZZZ3/TWIST1/YEATS4/NFYB/EP300/TADA2B/JADE2/KAT2B/ARID5A/KANSL3/SET/WDR5/BMI1/EPC1/PHF20/ARRB1/NOC2L/JADE1/SMARCA5/NFKBIZ/SPHK2/TADA2A/MYBBP1A/FLCN/KAT2A/ATXN7L3/KANSL1/IWS1/TADA3	66
BP	GO:0006475	internal protein amino acid acetylation	69/4197	163/18614	1.279e-08	6.13785e-07	ACTB/MSL2/ATF2/HAT1/SF3B1/TADA1/PBXIP1/DR1/MCRS1/ING4/TAF7/SMC5/POLE3/ATG5/MAP3K7/SF3B3/PIH1D1/TRIM16/KAT7/MSL1/SIN3A/MORF4L2/EPC2/BAG6/DEK/NAA50/SMAD4/GLYR1/CREBBP/BAZ1B/NAA60/LDB1/TAF5/KAT6A/ERCC6/TAF5L/NAA40/KAT5/MSL3/ZZZ3/SMO/TWIST1/YEATS4/NFYB/EP300/TADA2B/JADE2/KAT2B/ARID5A/KANSL3/SET/WDR5/BMI1/EPC1/PHF20/ARRB1/NOC2L/JADE1/SMARCA5/NFKBIZ/SPHK2/TADA2A/MYBBP1A/FLCN/KAT2A/ATXN7L3/KANSL1/IWS1/T…	69
BP	GO:0007041	lysosomal transport	59/4197	132/18614	1.31157e-08	6.23182e-07	HSPA8/CHMP2B/VPS41/M6PR/SCARB2/AP3D1/CHMP7/CHMP5/VPS18/VPS39/VIPAS39/GCC2/VPS16/VPS35/VPS53/ANKFY1/BECN1/PIK3C3/EPG5/AP4M1/PSAP/NCOA4/UEVLD/LAMP2/AP1G1/VPS52/RBSN/KIF13A/VPS4B/RAB12/MGRN1/GNPTG/HOOK3/HGSNAT/LYST/VPS51/GAK/DTX3L/SORT1/SNX27/TMEM106B/LRP1/SCYL2/GNPTAB/ZFYVE16/HOOK2/IGF2R/AP3B1/ATG14/NEDD4/CHMP4A/TGFBRAP1/PLEKHF2/DENND3/SORL1/ALS2/AKTIP/HGS/CHMP6	59
BP	GO:1903320	regulation of protein modification by small protein conjugation or removal	97/4197	255/18614	1.43296e-08	6.74185e-07	AKT1/PEF1/KDM1A/RPL5/BCL10/CAV1/CDKN1B/ARRDC3/PINX1/PLAA/UBQLN1/ATG5/UFL1/TNFAIP3/BUB1B/COPS2/PSEN1/GTPBP4/ITCH/ANGPT1/TRIM21/TRIM44/FBXW7/PEX12/COPS3/WDR48/FAM107A/GNL3/HSP90AB1/NHLRC1/SMAD7/RNF40/PTEN/SPRTN/PSMD10/DDX3X/PTPN22/CRY1/SIAH2/NSMCE3/FBXO33/DAXX/MALT1/HDAC4/BUB3/TOLLIP/PRMT3/HDAC8/GNL3L/AMER1/DTX3L/GLMN/ARNT/PAXIP1/SENP2/RBX1/DCUN1D4/COPS4/WFS1/FZR1/HMG20B/PIAS4/MAPK9/TGFBR1/FYN/SASH…	97
BP	GO:0051017	actin filament bundle assembly	68/4197	161/18614	1.81264e-08	8.44542e-07	F11R/S1PR1/LIMA1/PTK2B/BBS4/TPM1/CCDC88A/SWAP70/FAM107A/SRF/ROCK1/PDLIM1/DLC1/PLS3/MET/TESK1/SMAD3/GPR65/ARHGAP28/BAIAP2L1/BAG4/SFRP1/PPFIA1/PPM1F/FLNA/ITGB5/PAK2/ARHGEF5/EPHA1/BRAF/PAWR/SHANK3/PFN2/ADD1/DPYSL3/SHROOM1/TGFBR1/LPAR1/MARCKS/MICAL1/FERMT2/CGNL1/TSC1/CDC42/WNT4/ASAP3/ROCK2/ABL1/WASF2/RGCC/NRP1/SRC/MTSS1/CUL3/ARRB1/RDX/MTOR/NF2/PXN/MYO1B/FHDC1/FHOD1/CD47/TNFAIP1/PTGER4/PIK3R1/EVL/TJP1	68
BP	GO:0019827	stem cell population maintenance	73/4197	177/18614	1.85189e-08	8.47872e-07	KIT/ACTB/METTL14/MED28/MED7/SMC5/METTL3/LEO1/ARID4A/WDR43/CTR9/SUDS3/CNOT1/SIN3A/BRMS1L/GNL3/FUT10/BRMS1/SMC1A/SAP30L/STAT3/ZNF322/SS18/SRRT/LDB1/SMC3/HOOK3/PCM1/MCPH1/SFRP1/TAF5L/LRP5/MED17/MED12/NKAP/MED15/CUL4A/RBBP7/WDR47/HES1/BRAF/SMO/SMARCD1/SAP30/KDM4C/SMARCA2/KLF4/HDAC2/DLL1/SAV1/KDM3A/NOTCH1/ING1/FOXO1/JAG1/HDAC1/RBBP4/ZNF706/DDX6/YAP1/CDC73/SKI/FZD7/EIF4ENIF1/TBX3/BCL7A/SETD6/KAT2A/BRD9…	73
BP	GO:0007163	establishment or maintenance of cell polarity	88/4197	226/18614	1.85513e-08	8.47872e-07	ITGB1/ACTB/NPHP3/CAP1/STK11/TEK/PTK2B/GJA1/TRAF3IP2/RHOJ/RAB10/ZW10/FRMD4B/HSP90AB1/ROCK1/SPN/PDLIM1/SFRP5/SLC9A6/PDZD11/MSN/NCKAP1L/DOCK8/CRTAM/PRKCZ/ERBIN/FAT1/PTK7/PARD6G/STK25/CYTH3/MCPH1/RHOBTB1/SIPA1/TCIRG1/GSK3B/KAT5/OPHN1/AMOT/PATJ/DOCK7/GPSM2/SNX27/LMNA/HES1/AQP1/MYH9/WWC1/CTNNA1/AMOTL2/KANK1/RHOBTB2/UST/PLEKHG3/ARF6/DCTN1/RHOQ/CDC42/ROCK2/CLIC4/ABL1/SAPCD2/PARD3/MPP7/MAPRE1/PARD6B/ARFGE…	88
BP	GO:0031123	RNA 3'-end processing	49/4197	103/18614	1.88245e-08	8.50168e-07	RPRD1B/TRMT10C/SSB/TOE1/INTS12/INTS9/LEO1/PNPT1/PAPOLG/CPSF3/EXOSC2/MTPAP/CSTF1/EXOSC10/INTS7/NUDT21/EXOSC5/ZNF473/INTS2/CPSF2/RPRD1A/PARN/ERI1/SUPV3L1/PCF11/ERI3/DHX36/BARD1/CPSF7/CSTF2/INTS1/AHCYL1/CPSF6/LARP7/SLBP/LSM11/APP/NCBP1/SCAF8/ZC3H14/INTS6/HSF1/INTS8/CPSF1/CDC73/USB1/FBL/SYMPK/ELAC2	49
BP	GO:0150116	regulation of cell-substrate junction organization	37/4197	69/18614	1.89558e-08	8.50168e-07	APOD/KDR/DAPK3/TEK/POLDIP2/FAM107A/ROCK1/PTEN/SLK/DLC1/SMAD3/THY1/DUSP22/LDB1/SFRP1/VCL/PPM1F/ACVRL1/TLN1/FERMT2/ARF6/THBS1/TSC1/RCC2/LIMS1/WNT4/ROCK2/ABL1/NRP1/PTPRA/COL16A1/SRC/CORO1C/EPB41L5/DUSP3/PIK3R1/PEAK1	37
BP	GO:0098727	maintenance of cell number	74/4197	181/18614	2.3061e-08	1.01156e-06	KIT/ACTB/IGF1/METTL14/MED28/MED7/SMC5/METTL3/LEO1/ARID4A/WDR43/CTR9/SUDS3/CNOT1/SIN3A/BRMS1L/GNL3/FUT10/BRMS1/SMC1A/SAP30L/STAT3/ZNF322/SS18/SRRT/LDB1/SMC3/HOOK3/PCM1/MCPH1/SFRP1/TAF5L/LRP5/MED17/MED12/NKAP/MED15/CUL4A/RBBP7/WDR47/HES1/BRAF/SMO/SMARCD1/SAP30/KDM4C/SMARCA2/KLF4/HDAC2/DLL1/SAV1/KDM3A/NOTCH1/ING1/FOXO1/JAG1/HDAC1/RBBP4/ZNF706/DDX6/YAP1/CDC73/SKI/FZD7/EIF4ENIF1/TBX3/BCL7A/SETD6/KAT2A…	74
BP	GO:0061572	actin filament bundle organization	69/4197	165/18614	2.31684e-08	1.01156e-06	F11R/S1PR1/LIMA1/PTK2B/BBS4/TPM1/CCDC88A/SWAP70/FAM107A/SRF/ROCK1/PDLIM1/DLC1/PLS3/MET/TESK1/SMAD3/GPR65/ARHGAP28/BAIAP2L1/BAG4/SFRP1/PPFIA1/PPM1F/FLNA/ITGB5/PAK2/ARHGEF5/EPHA1/BRAF/PAWR/SHANK3/PFN2/ADD1/DPYSL3/SHROOM1/TGFBR1/LPAR1/MARCKS/MICAL1/FERMT2/CGNL1/TSC1/CDC42/WNT4/ASAP3/ROCK2/ABL1/WASF2/RGCC/NRP1/SRC/MTSS1/CUL3/ARRB1/RDX/MTOR/NF2/PXN/MYO1B/FHDC1/FHOD1/CD47/TNFAIP1/RFLNB/PTGER4/PIK3R1/EV…	69
BP	GO:0051893	regulation of focal adhesion assembly	35/4197	64/18614	2.33973e-08	1.01156e-06	APOD/KDR/DAPK3/TEK/POLDIP2/FAM107A/ROCK1/PTEN/SLK/DLC1/SMAD3/THY1/DUSP22/LDB1/SFRP1/VCL/PPM1F/ACVRL1/TLN1/FERMT2/THBS1/TSC1/RCC2/LIMS1/WNT4/ROCK2/ABL1/NRP1/PTPRA/COL16A1/SRC/CORO1C/EPB41L5/DUSP3/PEAK1	35
BP	GO:0090109	regulation of cell-substrate junction assembly	35/4197	64/18614	2.33973e-08	1.01156e-06	APOD/KDR/DAPK3/TEK/POLDIP2/FAM107A/ROCK1/PTEN/SLK/DLC1/SMAD3/THY1/DUSP22/LDB1/SFRP1/VCL/PPM1F/ACVRL1/TLN1/FERMT2/THBS1/TSC1/RCC2/LIMS1/WNT4/ROCK2/ABL1/NRP1/PTPRA/COL16A1/SRC/CORO1C/EPB41L5/DUSP3/PEAK1	35
BP	GO:0006402	mRNA catabolic process	100/4197	268/18614	2.71165e-08	1.16188e-06	AKT1/FTO/FXR1/XRN1/SSB/FASTKD1/FASTKD2/CSDE1/MOV10/SERBP1/THRAP3/AGO1/TBRG4/SND1/METTL14/CNOT6L/CNOT8/TRAF3IP2/METTL3/APEX1/TTC5/PNPT1/EXOSC2/UPF2/MTPAP/EIF3E/EXOSC10/DHX9/CNOT1/EXOSC5/SMG8/CNOT10/PDE12/DCP1A/ROCK1/PARN/SUPV3L1/DHX36/HNRNPC/TARDBP/ALKBH5/NPM1/MYD88/PUM1/MAPK14/RNPS1/GSPT1/GIGYF2/CNOT7/PABPC4/YBX1/PKP3/RBM10/GSPT2/TRAF2/SMG5/ZC3HAV1/GTPBP1/TNRC6B/LARP1/MEX3D/CIRBP/HNRNPAB/KHSRP/UP…	100
BP	GO:0043547	positive regulation of GTPase activity	101/4197	272/18614	3.08304e-08	1.30932e-06	ITGB1/ZC3H15/RAB3GAP1/DOCK10/F11R/PIP5K1A/S1PR1/TBCK/ARAP2/RAPGEF6/RIC1/TBC1D2/PTK2B/ARHGAP25/RSU1/NET1/TGM2/RGS1/RGS16/TBC1D2B/CAV2/DOCK8/GPR65/THY1/RGL1/SNX18/PLXNB1/TBC1D22B/RALBP1/ADAP1/TBC1D10B/TBC1D12/SFRP1/SIPA1/GSK3B/PICALM/TBC1D25/DOCK7/EVI5/ARHGAP29/AGAP3/ARHGEF5/EPHA1/CHN2/DVL3/RAPGEF5/SNX13/SGSM3/RANGAP1/TBC1D14/RASGRF2/ARHGAP45/RGS14/DOCK6/SYDE1/TBC1D9B/RGP1/SNX9/AFDN/F2R/FERMT2/GNB5…	101
BP	GO:0051648	vesicle localization	84/4197	215/18614	3.2367e-08	1.36252e-06	TBC1D23/BBS5/PEF1/MREG/AP3D1/STK11/BBS4/MYO1E/MYO5C/PSEN1/EXOC6B/STAM/KIFAP3/STARD3/TRAPPC13/TRIP11/TRAPPC8/PTEN/TRAPPC11/EXOC8/TRAPPC2/IKBKG/TESK1/PREB/ITGA4/PRKCZ/BLOC1S4/KIF13A/EXOC2/VPS4B/CCDC186/EXOC6/SAR1A/TCIRG1/PICALM/SHROOM2/FNBP1L/EXOC4/WASL/STARD3NL/SYNJ1/AP1AR/EXOC1/USO1/KIF3A/TRAPPC5/DNM2/TRAPPC10/TRAPPC12/MYO6/AP3B1/SPG11/TMED10/EXOC5/RAB27A/RASGRP1/DCTN1/SDC1/SEC16A/KIF3B/ATP9A/SDC…	84
BP	GO:0002831	regulation of response to biotic stimulus	155/4197	463/18614	3.3339e-08	1.39123e-06	TLR4/TOMM70/CD96/PARP9/PARP14/CASP8/XRCC5/GPATCH3/POLR3C/BCL10/FGL2/CAV1/TARBP2/IRAK4/USP15/POLR3B/CLEC6A/CLEC4E/PTPN6/XRCC6/LYAR/IRF1/MATR3/CD14/FBXO38/HAVCR2/ERAP1/UBQLN1/TRAF3IP2/ATG5/MAP3K7/TNFAIP3/RNF31/METTL3/POLR3F/ITCH/TRIM21/TRIM44/DHX9/ELMOD2/TRAFD1/RNF185/MED1/NAIP/SIN3A/IRAK2/TRIM38/RIOK3/EPG5/BANF1/BTK/NONO/DDX3X/RPS6KA3/PTPN22/CLEC7A/CRTAM/CLPB/AP1G1/ERBIN/MYD88/PUM1/TLR8/MAPKAPK3/E…	155
BP	GO:0006338	chromatin remodeling	138/4197	402/18614	3.42982e-08	1.40818e-06	ACTB/HAT1/SF3B1/SMARCAL1/KDM1A/SETDB1/TTF2/DR1/MYSM1/NASP/KDM4A/MCRS1/DDX23/PPHLN1/SMARCAD1/LMNB1/ERCC6L2/POLE3/TSPYL1/SUPT16H/CHD8/INO80B/TTI1/CTR9/RRP8/RBBP5/UCHL5/PIH1D1/ZNF304/TRIM28/SUZ12/SUPT6H/KAT7/SIN3A/ZNF445/BTAF1/HELLS/NPM3/SPTY2D1/CDK2/ASF1B/HLTF/HNRNPC/MPHOSPH8/PPM1D/NPM1/MYD88/SMCHD1/RAD54L2/RYBP/BRD2/DAXX/RING1/UBR2/DEK/SS18/INO80C/HDAC4/BAZ1B/NAA60/KAT6A/ERCC6/MTA2/NAP1L4/RSF1/KAT…	138
BP	GO:0018108	peptidyl-tyrosine phosphorylation	129/4197	370/18614	3.4332e-08	1.40818e-06	ITGB2/KITLG/KIT/PARP9/PARP14/CLK1/EPHA4/PLPP3/CAV1/ERBB3/IGF1/CLEC6A/PTPN6/PDGFRA/KDR/LONP1/SH3BP5L/ITK/TEK/PTK2B/EPHA7/MAP2K5/EHD4/SOCS4/PSEN1/TGFA/ADAM17/PIBF1/PRNP/ANGPT1/TNFSF18/PTPRC/FBXW7/PDGFC/IL6ST/HYAL2/MVP/PPP2R5B/BTK/RELN/MET/TESK1/THY1/PRKCZ/PECAM1/PRLR/DDR1/DUSP22/PTPN2/YES1/BAZ1B/MLST8/EPHB4/SOCS1/FGFR1/EPHA10/CNOT7/SFRP1/CHKA/RAP2C/IL6R/SHC1/PAK2/HES1/EPHA1/EPHB6/EPHB3/ITGA5/TNFRSF…	129
BP	GO:2000058	regulation of ubiquitin-dependent protein catabolic process	71/4197	173/18614	3.66286e-08	1.48965e-06	AKT1/RPL5/ANKIB1/CAV1/IL33/CCAR2/PTK2B/UBQLN1/UFL1/SOCS4/PSEN1/TRIB2/AURKA/RNF139/UCHL5/FBXW7/DAB2/PML/HSP90AB1/SMAD7/PTEN/PSMD10/USP9X/CDK2/UBQLN2/RYBP/HFE/BAG6/RNF144B/USP14/GNA12/GSK3B/ZYG11B/CCDC22/GLMN/UBQLN4/NUB1/TMEM168/MDM2/USP5/RBX1/SGTA/FZR1/GIPC1/MAPK9/SH3RF1/AGTPBP1/RAD23B/LATS1/PIAS1/STYX/PDCL3/SOCS5/SH3RF3/XPO1/CSNK2A1/RNF19A/SDCBP/TRIB1/FBXW8/N4BP1/GSK3A/HSPBP1/CSNK1D/HECTD1/UBE3A/…	71
BP	GO:0007254	JNK cascade	70/4197	170/18614	3.88981e-08	1.56865e-06	TLR4/LTBR/TNIK/ATF2/IRAK4/PTK2B/MAP3K7/MAP3K5/HACD3/SH2D3C/ZMYND11/ITCH/NAIP/PTPN22/SMAD3/RAP2A/MYD88/DAXX/DUSP22/PHLPP1/TAOK2/PDCD4/TLR3/MFHAS1/SFRP1/ERCC6/MAP3K11/MEN1/TRAF2/MTURN/MDFIC/MAP3K12/NFKB1/PJA2/APP/GADD45B/MAP2K7/MAPK9/SH3RF1/DACT1/MAPKBP1/RASGRP1/MAP4K3/SH3RF3/CARD9/PLCB1/RIPK2/STK3/SDCBP/RB1CC1/TRIB1/HIPK3/AIDA/TRAF5/FZD7/STRADB/CRKL/TAOK3/MAP4K1/MAP3K10/PRMT1/TRAF4/TAOK1/CRK/PAFAH…	70
BP	GO:1901987	regulation of cell cycle phase transition	153/4197	457/18614	4.06628e-08	1.62616e-06	AKT1/ACTB/PARP9/ATR/TOPBP1/ATF2/RPA2/INTS3/SASS6/GPNMB/DBF4/CASP2/CTDSP2/CDKN1B/PTPN6/ING4/CCND2/PKD2/RAD50/IK/RIOK2/PINX1/ANXA1/CCAR2/ZWILCH/PSME2/FEM1B/APEX1/BUB1B/DLGAP5/MNAT1/MSH2/ETAA1/CPSF3/ADAM17/AURKA/TTI1/ZW10/RRM1/INTS7/PLRG1/FBXW7/ANAPC5/ANAPC7/RFWD3/ZNF830/AURKB/BIRC5/RAD17/RAD1/SIN3A/PML/FAM107A/CDC5L/PTEN/CDK1/ECD/DDB1/FOXO4/DDX3X/CDC7/CDK2/CRY1/ADAMTS1/NBN/CENPF/BARD1/NPM1/RAD9A/DY…	153
BP	GO:0035966	response to topologically incorrect protein	68/4197	164/18614	4.36898e-08	1.73277e-06	HSPA8/RHBDD1/HSPA6/DNAJB4/CREB3L2/TMEM33/DNAJB1/FAF2/HSPA4/HSPA9/DNAJC18/ERMP1/ERP44/UFL1/JKAMP/EIF2S1/UBE2W/YOD1/MFN2/RNF185/PPP1R15A/STC2/HSP90AB1/BFAR/DNAJB12/STT3B/EDEM1/DAXX/BAG6/ATF6B/BAK1/PTPN2/TBL2/NGLY1/CREBZF/CCND1/KLHL15/HDAC6/ATF6/HERPUD2/OS9/DNAJB14/WFS1/TMEM129/RNF126/NCK1/PARP16/THBS1/NCK2/EIF2AK3/UGGT2/HSPH1/PTPN1/HSF1/CUL3/PPP1R15B/FICD/HSPD1/HSPE1/MBTPS1/AMFR/UBXN4/ERN1/DNAJC10/…	68
BP	GO:0002218	activation of innate immune response	89/4197	233/18614	4.44375e-08	1.74798e-06	TLR4/TOMM70/XRCC5/GPATCH3/BCL10/CAV1/IRAK4/USP15/CLEC6A/CLEC4E/XRCC6/IRF1/MATR3/CD14/HAVCR2/UBQLN1/MAP3K7/TNFAIP3/ITCH/NAIP/SIN3A/IRAK2/RIOK3/EPG5/BTK/NONO/DDX3X/RPS6KA3/PTPN22/CLEC7A/CLPB/ERBIN/MYD88/PUM1/TLR8/MAPKAPK3/COLEC12/CREBBP/SFPQ/PIK3AP1/TLR3/MFHAS1/IKBKB/IRF7/SLC15A3/PAK2/TRIL/IRAK3/TBK1/EP300/TIFA/TNIP2/PJA2/CACTIN/GPR108/FYN/RFTN1/AP3B1/TICAM2/TYRO3/PRKCE/RSAD2/MAVS/SRC/ZNFX1/RIPK2/L…	89
BP	GO:0000819	sister chromatid segregation	94/4197	250/18614	4.58243e-08	1.78787e-06	ACTB/CHMP2B/GTF2B/RACGAP1/NCAPG/CENPC/IK/SLF1/RIOK2/PINX1/SMC5/CHMP7/CHMP5/ZWILCH/BUB1B/DLGAP5/GOLGA2/MZT1/PIBF1/ZW10/NSL1/NEK2/ANAPC5/ANAPC7/DRG1/POLDIP2/MIS12/AURKB/TOP2A/BECN1/BIRC5/KIF11/SLF2/TNKS/WAPL/SMC1A/SMC2/CENPF/DYNC1LI1/KIFC1/NAA50/VPS4B/BAZ1B/SMC3/BUB3/ZWINT/TOP2B/CCSAP/EML3/KAT5/INCENP/HDAC8/STAG2/KLHL22/FLNA/SMARCD1/ARID2/SMARCC2/NCAPD2/ANAPC4/PDS5A/TACC3/STAG1/AKAP8/SMARCA2/KAT2B/…	94
BP	GO:0006401	RNA catabolic process	114/4197	319/18614	4.7474e-08	1.8373e-06	AKT1/FTO/FXR1/XRN1/SSB/FASTKD1/FASTKD2/CSDE1/MOV10/SERBP1/THRAP3/AGO1/TBRG4/SND1/METTL14/CNOT6L/DDX49/CNOT8/TRAF3IP2/METTL3/APEX1/TTC5/PNPT1/EXOSC2/UPF2/MTPAP/EIF3E/EXOSC10/DHX9/CNOT1/EXOSC5/SMG8/CNOT10/PDE12/DCP1A/ROCK1/PARN/SUPV3L1/DHX36/HNRNPC/TARDBP/ALKBH5/NPM1/MYD88/PUM1/MAPK14/RNPS1/GSPT1/GIGYF2/CNOT7/PABPC4/ZSWIM8/YBX1/PKP3/RBM10/GSPT2/TRAF2/SMG5/ZC3HAV1/GTPBP1/TNRC6B/NAF1/LARP1/MEX3D/CIRB…	114
BP	GO:0018212	peptidyl-tyrosine modification	129/4197	372/18614	4.90953e-08	1.88485e-06	ITGB2/KITLG/KIT/PARP9/PARP14/CLK1/EPHA4/PLPP3/CAV1/ERBB3/IGF1/CLEC6A/PTPN6/PDGFRA/KDR/LONP1/SH3BP5L/ITK/TEK/PTK2B/EPHA7/MAP2K5/EHD4/SOCS4/PSEN1/TGFA/ADAM17/PIBF1/PRNP/ANGPT1/TNFSF18/PTPRC/FBXW7/PDGFC/IL6ST/HYAL2/MVP/PPP2R5B/BTK/RELN/MET/TESK1/THY1/PRKCZ/PECAM1/PRLR/DDR1/DUSP22/PTPN2/YES1/BAZ1B/MLST8/EPHB4/SOCS1/FGFR1/EPHA10/CNOT7/SFRP1/CHKA/RAP2C/IL6R/SHC1/PAK2/HES1/EPHA1/EPHB6/EPHB3/ITGA5/TNFRSF…	129
BP	GO:0042326	negative regulation of phosphorylation	132/4197	383/18614	5.20156e-08	1.98111e-06	XDH/AKT1/IGFBP3/PARP14/RUBCN/CEP85/PLPP3/CAV1/TARBP2/CTDSP2/PWP1/CDKN1B/PTPN6/SH3BP5L/TAF7/TNFAIP3/SOCS4/PSEN1/TRIB2/PIBF1/PIP4K2A/PRNP/ANGPT1/PPP2R5A/PTPRC/TERF2IP/HYAL2/ROCK1/SMAD7/MVP/PTEN/DDIT4/PTPN22/PAQR3/TESK1/THY1/TARDBP/PRKCZ/STAT3/NPM1/PRKAR2A/DUSP7/TRIM27/DUSP22/BAK1/PTPN2/IMPACT/HDAC4/TRAF3IP1/PRKRIP1/YWHAG/TFAP4/SOCS1/PDCD4/SNX25/SFRP1/MEN1/LRP5/CHORDC1/PPM1F/ADAR/PAK2/EPHA1/PRKAR2B/…	132
BP	GO:0051028	mRNA transport	57/4197	130/18614	5.26912e-08	1.99104e-06	HNRNPA2B1/NUP205/HNRNPA1/NUP107/POLDIP3/NUP54/DDX39A/SRSF7/GLE1/UPF2/RAE1/DHX9/NUTF2/SUPT6H/NUP155/SRSF3/MVP/TNKS/NUP133/PABPN1/ZC3H11A/ALKBH5/THOC7/NUP153/DDX39B/NDC1/FYTTD1/SMG5/SENP2/EIF5A2/NUP50/G3BP2/SLBP/KHSRP/UPF1/NCBP1/MCM3AP/BICD2/QKI/THOC3/LRPPRC/XPO1/NUP188/NUP214/NUP58/HSF1/NUP160/AHCTF1/DDX19A/NUP93/NUP85/SMG6/NCBP3/CASC3/NSUN2/IWS1/SETD2	57
BP	GO:1902903	regulation of supramolecular fiber organization	130/4197	376/18614	5.3121e-08	1.9916e-06	HSPA8/F11R/TMOD4/CAPZA1/S1PR1/MTPN/LIMA1/CDKN1B/DAPK3/GBA2/PTK2B/BBS4/TPM1/USP8/PSEN1/CCDC88A/CRYAB/SWAP70/ARFIP1/DRG1/EDN1/ROCK1/DLC1/MID1/MET/NCKAP1L/TESK1/SMAD3/GPR65/SPAST/TRIM27/DAAM2/TNXB/SMAD4/ARHGAP28/BAIAP2L1/MLST8/ADD3/BAG4/SFRP1/CXCL12/SSH3/PPFIA1/CTTN/PPM1F/VBP1/HDAC6/FLNA/WDR47/PAK2/ARHGEF5/EPHA1/BRAF/CAPZA2/SCIN/TWF1/PICK1/SHANK3/PFN2/AP1AR/SLIT2/SLAIN2/ADD1/APP/NCK1/KANK3/COLGALT1/…	130
BP	GO:0022411	cellular component disassembly	161/4197	488/18614	5.45904e-08	2.03083e-06	PLIN3/ITGB1/HSPA8/CHMP2B/RUBCN/FAP/EPHA4/PBXIP1/TMOD4/CAPZA1/MTPN/PRSS2/LIMA1/CHMP7/CHMP5/UBQLN1/ATG5/UFL1/VTA1/MTRF1L/SUPT16H/WDR72/MRRF/GOLGA2/MTRF1/VPS16/AURKA/SWAP70/MFN2/PDPN/FBXW7/ABCE1/ATP2A2/OGFOD1/TOP2A/BECN1/DHX8/ATG2B/PIK3C3/EPG5/EXOC8/CDK1/DDIT4/LAMP2/MID1/PLXNC1/APAF1/SNX30/HTRA2/SPAST/LAMC1/PRKCB/ADAMTS4/EXOG/DDR1/VPS4B/ATG4B/GSPT1/EEF2K/ADD3/FRAT2/FRAT1/CCSAP/GSK3B/CTTN/ATG2A/KAT5/…	161
BP	GO:0043414	macromolecule methylation	114/4197	320/18614	5.75724e-08	2.12528e-06	TRMT10C/METTL5/KDM1A/PYGO2/SETDB1/TRMT13/TYW3/NSUN4/CBLL1/BCDIN3D/MCRS1/METTL14/ZCCHC4/TRMT10B/RNF20/MTO1/TFB1M/PRMT5/METTL3/ARID4A/TRMT5/SNW1/NDUFAF7/TRMT6/TGS1/GRHL2/CTR9/RRP8/RBBP5/TFB2M/PRMT9/PRMT7/CMTR2/PIH1D1/TRIM28/SUZ12/FTSJ3/HELLS/CLNS1A/THADA/MPHOSPH8/PPM1D/MYD88/EHMT2/TARBP1/PHF1/CMTR1/KDM1B/RNMT/SMAD4/CXXC1/GSPT1/NSUN5/EEF2KMT/RLF/MTA2/MEN1/KMT5B/PRMT3/KDM6A/SUV39H1/PRMT6/WDR77/ASH1L/…	114
BP	GO:1905037	autophagosome organization	52/4197	115/18614	5.86112e-08	2.14712e-06	RAB3GAP1/STX12/SEC22B/ATG101/UBQLN1/ATG5/ZFYVE26/PSEN1/PIP4K2A/RAB3GAP2/MFN2/RAB33B/ATP2A2/BECN1/SCFD1/ATG2B/PIK3C3/AP4M1/SNX30/TP53INP1/PIKFYVE/SNX18/EHMT2/UBQLN2/RAB23/ATG4B/ATG16L1/TBC1D12/TCIRG1/ATG2A/SH3GLB1/SNX4/PIP4K2C/TOM1/TBC1D14/ATG4D/RAB5A/SPG11/ATG14/CHMP4A/FEZ2/IFT88/RB1CC1/AMBRA1/PIK3C2B/MTMR3/LRBA/RALB/VMP1/PHF23/ULK2/PIP4K2B	52
BP	GO:0016241	regulation of macroautophagy	66/4197	159/18614	6.51821e-08	2.36974e-06	AKT1/ATP6V1A/RUBCN/RAB3GAP1/SEC22B/KDR/SPTLC1/UBQLN1/ATG5/MAP3K7/RNF31/ATP6V1B1/PIP4K2A/RAB3GAP2/SCOC/VPS35/POLDIP2/BECN1/SCFD1/PIK3C3/EXOC8/IKBKG/SNX30/SNX18/EHMT2/UBQLN2/CAPN1/ATG2A/TBC1D25/HDAC6/NRBP2/SH3GLB1/SNX4/UBQLN4/EXOC4/TBK1/PIP4K2C/TOM1/EXOC1/LARP1/BNIP3L/SESN1/SPTLC2/ATG14/NEDD4/CHMP4A/TSC1/FEZ2/RIPK2/ATP6V1C1/ATP6V1H/AMBRA1/UVRAG/VPS26B/PAFAH1B2/SESN3/MTOR/ATP6V0A2/RALB/USP36/PHF23/P…	66
BP	GO:0045785	positive regulation of cell adhesion	159/4197	482/18614	6.65854e-08	2.40255e-06	ITGB2/KITLG/AKT1/ITGAV/ACTB/FN1/EPHA4/F11R/VAV3/BCL10/PLPP3/LAMB1/CAV1/PRSS2/IGF1/PTPN6/NDNF/KDR/AP3D1/AZU1/HAVCR2/EDIL3/TEK/IFT74/ANXA1/PTK2B/ECM2/VNN1/TPM1/RSU1/TGM2/ANGPT1/KIFAP3/TNFSF18/PDPN/PTPRC/FGG/POLDIP2/IL6ST/ITGA2/DAB2/EGFLAM/IL7R/ROCK1/SMAD7/DNAJA3/ADAM9/PTPN22/CSF1/NCKAP1L/NPNT/DOCK8/TESK1/UTRN/SMAD3/ITGA4/STK4/THY1/SELP/PRKCZ/LAMC1/ADGRG1/PTAFR/DENND6A/EMILIN2/MALT1/YES1/CYTH3/CARD1…	159
BP	GO:0022604	regulation of cell morphogenesis	92/4197	245/18614	6.81058e-08	2.43908e-06	ITGB2/KIT/TBCCD1/CXCR4/FN1/EPHA4/F11R/MOV10/PALMD/MFSD2A/KDR/DAPK3/PLAA/ANXA1/PTK2B/TPM1/RHOJ/PDPN/CLDN4/DLC1/BRWD3/MSN/RELN/PLXNC1/DHX36/PDZD8/SEMA4A/PLXNB1/PLXNA1/CUL7/TAOK2/CUX1/GNA12/EEF2K/CLDN3/ZRANB1/ZMYM4/DNMBP/FZD4/HDAC6/NTNG1/STRIP1/CDC42SE1/DVL3/RAB21/LARP4/FMNL3/MYH9/FGD4/SHROOM3/DIAPH1/KANK1/FGD3/LPAR1/FYN/FERMT2/ITPKA/MUL1/RHOQ/ITSN2/ARHGEF7/WASF3/FGR/SLC23A2/SRC/ENPP2/OBSL1/CAPRIN1/…	92
BP	GO:0034250	positive regulation of amide metabolic process	69/4197	169/18614	7.22435e-08	2.56809e-06	RPS6KB1/SP1/USP16/TRMT10C/FXR1/EIF2B5/SSB/METTL5/FASTKD2/EPHA4/UHMK1/CSDE1/RPL5/TARBP2/EIF3D/POLDIP3/METTL14/ZCCHC4/EEF2/PTK2B/IFNGR1/METTL3/TRUB2/EIF3E/NAT10/DHX9/PPP1R15A/MRPS27/ITGA2/SH3BGRL/DDX3X/DHX36/NPM1/PTAFR/RPUSD4/IMPACT/NSUN5/RCC1L/YBX1/PICALM/GSAP/LARP4/EIF5A2/SLC2A13/LARP1/CIRBP/NCK1/SYNCRIP/SAMD4A/THBS1/NCK2/ROCK2/YTHDF2/LARP4B/YTHDF3/MTOR/HNRNPU/GCN1/HNRNPL/GSK3A/SPHK2/MIF4GD/C1QBP…	69
BP	GO:0032386	regulation of intracellular transport	117/4197	332/18614	7.61407e-08	2.68673e-06	ITGB2/OAZ2/APOD/UHMK1/EFCAB7/NUP54/STK11/RIOK2/RNF31/PSEN1/GCC2/PRNP/RNF139/ANGPT1/CRYAB/YOD1/DHX9/ARFIP1/FBXW7/VPS35/CDH1/TRIM28/SUPT6H/NMT1/DAB2/SCFD1/HYAL2/CDK1/SNX12/MSN/SMAD3/HTRA2/TARDBP/BARD1/EDEM1/BAP1/CAMK1/NUP153/MAPK14/RAB23/LMAN1/FRAT2/FRAT1/BAG4/PCM1/ZDHHC2/SAR1A/GSK3B/MAPK1/FLNA/LEPROT/SH3GLB1/SMO/MDFIC/RAB21/PPP1R12A/CPSF6/OS9/MIEF1/RANGAP1/ARHGAP8/SEC24B/UBE2D3/WWC1/YIPF5/DNAJC13/…	117
BP	GO:0006606	protein import into nucleus	67/4197	163/18614	8.17017e-08	2.86191e-06	AKT1/APOD/ATF2/KPNA6/TXNIP/EFCAB7/NUP107/IPO8/NUP54/TNPO2/IL33/TRAF3IP2/PSEN1/ANGPT1/NUTF2/CDH1/TRIM28/MED1/IPO11/NUP155/PML/HYAL2/NUP133/CDK1/SMAD3/STK4/TARDBP/STAT3/NUP153/MAPK14/RAB23/IPO13/FLNA/LMNA/SMO/MDFIC/KPNA4/NUP50/FAM53C/RANBP6/SPG11/PPP3R1/NUP188/NUP214/NOTCH1/ING1/IPO5/NUP58/KPNA3/MAVS/CSE1L/STK3/UBR5/CRY2/IPO7/ZPR1/IPO9/EIF4ENIF1/NUP93/NUP85/NF1/KPNB1/PIK3R1/TNPO1/PRKD1/HSP90AA1/APP…	67
BP	GO:0000070	mitotic sister chromatid segregation	78/4197	199/18614	8.42411e-08	2.92948e-06	CHMP2B/RACGAP1/NCAPG/CENPC/IK/SLF1/PINX1/SMC5/CHMP7/CHMP5/ZWILCH/BUB1B/DLGAP5/GOLGA2/MZT1/PIBF1/ZW10/NSL1/NEK2/ANAPC5/ANAPC7/DRG1/POLDIP2/MIS12/AURKB/BECN1/BIRC5/KIF11/SLF2/TNKS/WAPL/SMC1A/SMC2/CENPF/DYNC1LI1/KIFC1/NAA50/VPS4B/BAZ1B/SMC3/BUB3/ZWINT/CCSAP/EML3/KAT5/INCENP/HDAC8/STAG2/KLHL22/FLNA/NCAPD2/PDS5A/STAG1/AKAP8/KAT2B/INO80/CHMP4A/NCAPH/EML4/RB1/KIF3B/MAPRE1/MYBL2/DSCC1/RRS1/CUL3/HNRNPU/PH…	78
BP	GO:0046822	regulation of nucleocytoplasmic transport	49/4197	107/18614	8.57627e-08	2.96094e-06	APOD/UHMK1/EFCAB7/NUP54/RIOK2/PSEN1/ANGPT1/DHX9/CDH1/TRIM28/SUPT6H/HYAL2/CDK1/SMAD3/TARDBP/BARD1/CAMK1/NUP153/MAPK14/RAB23/FRAT2/FRAT1/GSK3B/FLNA/SMO/MDFIC/PPP1R12A/CPSF6/RANGAP1/CTDSPL2/NRDE2/NEDD4/XPO1/NUP214/IPO5/NUP58/MAVS/UBR5/ZPR1/PTPN11/NF1/YWHAE/PIK3R1/NSUN2/IWS1/PRKD1/HSP90AA1/SETD2/KHDRBS1	49
BP	GO:0045727	positive regulation of translation	60/4197	141/18614	8.85497e-08	3.03533e-06	RPS6KB1/USP16/TRMT10C/FXR1/EIF2B5/SSB/METTL5/FASTKD2/UHMK1/CSDE1/RPL5/TARBP2/EIF3D/POLDIP3/METTL14/ZCCHC4/EEF2/PTK2B/METTL3/TRUB2/EIF3E/NAT10/DHX9/PPP1R15A/MRPS27/ITGA2/SH3BGRL/DDX3X/DHX36/NPM1/PTAFR/RPUSD4/IMPACT/NSUN5/RCC1L/YBX1/LARP4/EIF5A2/LARP1/CIRBP/NCK1/SYNCRIP/SAMD4A/THBS1/NCK2/YTHDF2/LARP4B/YTHDF3/MTOR/HNRNPU/GCN1/HNRNPL/MIF4GD/C1QBP/FXR2/ERBB2/DHX29/PAIP1/CNBP/KHDRBS1	60
BP	GO:0009615	response to virus	138/4197	408/18614	9.41332e-08	3.20383e-06	TOMM70/PARP9/RTP4/ATF2/CXCR4/GPATCH3/POLR3C/MOV10/TTC4/ITGB8/FGL2/NT5C3A/TPT1/TARBP2/POLR3B/ABCC9/KCNJ8/POLR3H/CXCL9/TRIM11/IRF1/AZU1/G3BP1/IL33/UBQLN1/TRAF3IP2/ATG5/NDUFAF4/IFNGR1/TNFAIP3/IRF9/RAB2B/POLR3F/ZMYND11/ITCH/EXT1/TRIM21/TRIM44/DHX9/PTPRC/ELMOD2/RNF185/EXOSC5/URI1/TRIM28/BECN1/SAP30BP/CCT5/SIN3A/PML/PDE12/HYAL2/TRIM38/RIOK3/CRCP/PRF1/DDIT4/POLR3A/WDFY4/BANF1/DDX3X/IKBKG/TRIM25/PTPN22/D…	138
BP	GO:0046488	phosphatidylinositol metabolic process	64/4197	154/18614	9.72458e-08	3.28646e-06	PIGM/PIP5K1A/PIK3R3/FIG4/SOCS4/TTC7A/PIP4K2A/SLA2/PIGT/BECN1/IP6K1/IP6K2/PIK3C3/PIGN/PTEN/PIKFYVE/SACM1L/PIGQ/SOCS1/INPP5A/IPMK/AGPAT5/PLCB3/PITPNM1/PI4KA/MTMR1/SYNJ1/SOCS2/PIP4K2C/PIK3C2G/PI4K2B/CDS1/PIK3CB/PDGFRB/PIP5K1C/SLC27A1/MTMR9/ATG14/ITPKA/PLCB2/SOCS5/LCLAT1/MTMR6/PLCB1/PLCG1/IMPA1/UVRAG/INPPL1/PIK3C2B/BPNT1/ITPKB/LPGAT1/MTMR3/VAC14/PLCG2/ITPKC/MTMR4/PIGS/PIGL/SOCS7/PIP4K2B/PGAP3/PIK3R1/…	64
BP	GO:0010975	regulation of neuron projection development	150/4197	452/18614	1.02679e-07	3.44581e-06	AKT1/TNIK/FN1/EPHA4/KDM1A/NRDC/MFSD2A/CREB3L2/NDNF/SCARB2/CD38/SF3A2/STK11/FBXO38/PTK2B/FIG4/RTN4IP1/EPHA7/PSEN1/CCDC88A/CDH1/DAB2/GOLGA4/SRF/PTEN/ZFYVE27/PPP2R5B/LRIG2/RELN/PLXNC1/PAQR3/DHX36/RAP2A/THY1/BMPR2/SEMA3G/SEMA4A/S100A9/PLXNB1/CAMK1/PLXNA1/PTK7/CUL7/DDR1/MBOAT1/MYLIP/STK25/CUX1/EEF2K/SFRP1/CXCL12/CAMK2G/GSK3B/FZD4/XK/GAK/HDAC6/FLNA/LPAR3/NTNG1/CERS2/PAK2/HES1/BRAF/EPHB3/TMEM106B/FZD1/C…	150
BP	GO:1903050	regulation of proteolysis involved in protein catabolic process	87/4197	230/18614	1.04773e-07	3.49168e-06	AKT1/PSMD14/EPHA4/RPL5/ANKIB1/PSMC2/CAV1/TMTC3/IL33/CCAR2/PTK2B/UBQLN1/UFL1/PSMC6/PSME2/SOCS4/PSEN1/TRIB2/AURKA/PSMF1/RNF139/UCHL5/FBXW7/RNF185/RNFT1/DAB2/PML/HSP90AB1/SMAD7/RNF40/PTEN/PSMD10/USP9X/CDK2/UBQLN2/RYBP/HFE/BAG6/RNF144B/USP14/RHBDF1/GNA12/GSK3B/CTSC/OPHN1/ZYG11B/CCDC22/GLMN/UBQLN4/NUB1/TMEM168/MDM2/USP5/RBX1/SGTA/FZR1/GIPC1/MAPK9/SH3RF1/AGTPBP1/RAD23B/LATS1/PIAS1/STYX/PDCL3/SOCS5/SH3R…	87
BP	GO:0060070	canonical Wnt signaling pathway	111/4197	313/18614	1.12282e-07	3.71612e-06	NPHP3/PYGO2/WLS/PLPP3/SOSTDC1/WNT2/CAV1/LMBR1L/DAPK3/STK11/G3BP1/CCAR2/CHD8/USP8/PSEN1/EXT1/EDNRA/VPS35/DAB2/RBMS3/EDN1/PTEN/SFRP5/TNKS/DDX3X/CDK14/SIAH2/INVS/SMAD3/STK4/TMEM64/TNKS2/PTK7/MAPK14/DAAM2/TMEM170B/LZTS2/FRAT2/FRAT1/ADGRA2/SFRP1/BICC1/NID1/GSK3B/LRP5/FZD4/FRMD8/ATP6AP2/AMER1/OTUD5/DVL3/FZD1/TBL1XR1/SCYL2/WNK1/RBX1/WWTR1/NFKB1/CSNK1G2/RYK/FZD3/KANK1/RECK/KLF4/RAB5A/LATS1/TLE3/MCC/DACT1…	111
BP	GO:0045995	regulation of embryonic development	44/4197	93/18614	1.20357e-07	3.95607e-06	NPHP3/DR1/WNT2/RACGAP1/MCRS1/INO80B/UCHL5/RBM19/CDK1/DHX36/BAG6/LAMA3/INO80C/CCSAP/AMOT/ZZZ3/HES1/TDG/INSR/RAB14/LAMA4/KAT2B/DLL1/INO80/WNT4/OSR1/NOTCH1/WDR5/PLCB1/JAG1/LAMA5/ACTR5/B4GALT5/SOX17/TRIP12/TADA2A/PAFAH1B1/KAT2A/NIPBL/DAG1/CTNNB1/TADA3/NR2C2/EHMT1	44
BP	GO:1903829	positive regulation of protein localization	154/4197	468/18614	1.27237e-07	4.15377e-06	ITGB2/TLR4/AKT1/OAZ2/ITGB1/CCT8/TOMM70/PARP9/NMD3/CCT3/GOLPH3L/WLS/EFCAB7/MCRS1/CCT2/IGF1/CD38/STK11/PINX1/TCP1/F2RL2/RNF31/PSEN1/CCT7/CCDC88A/VSNL1/PRNP/C2CD2L/FGG/FBXW7/PSMD9/VPS35/CDH1/KCNN4/TRIM28/KAT7/NMT1/CCT5/SNX33/GNL3/HYAL2/HSP90AB1/CENPQ/IER3IP1/ADAM9/GPR137B/CDK1/GLUD1/MSN/LRIG2/TESK1/SMAD3/HTRA2/TARDBP/PRKCZ/PECAM1/OXCT1/PRKCB/EDEM1/BAP1/CAMK1/MAPK14/CD2AP/CCT6A/PCM1/ZDHHC2/SAR1A/MCU/…	154
BP	GO:0051170	import into nucleus	68/4197	168/18614	1.33062e-07	4.31456e-06	AKT1/APOD/ATF2/KPNA6/TXNIP/EFCAB7/HNRNPA1/NUP107/IPO8/NUP54/TNPO2/IL33/TRAF3IP2/PSEN1/ANGPT1/NUTF2/CDH1/TRIM28/MED1/IPO11/NUP155/PML/HYAL2/NUP133/CDK1/SMAD3/STK4/TARDBP/STAT3/NUP153/MAPK14/RAB23/IPO13/FLNA/LMNA/SMO/MDFIC/KPNA4/NUP50/FAM53C/RANBP6/SPG11/PPP3R1/NUP188/NUP214/NOTCH1/ING1/IPO5/NUP58/KPNA3/MAVS/CSE1L/STK3/UBR5/CRY2/IPO7/ZPR1/IPO9/EIF4ENIF1/NUP93/NUP85/NF1/KPNB1/PIK3R1/TNPO1/PRKD1/HSP9…	68
BP	GO:0045089	positive regulation of innate immune response	107/4197	300/18614	1.35837e-07	4.37501e-06	TLR4/TOMM70/PARP9/XRCC5/GPATCH3/POLR3C/BCL10/CAV1/IRAK4/USP15/POLR3B/CLEC6A/CLEC4E/XRCC6/IRF1/MATR3/CD14/HAVCR2/UBQLN1/MAP3K7/TNFAIP3/POLR3F/ITCH/DHX9/RNF185/MED1/NAIP/SIN3A/IRAK2/RIOK3/EPG5/BTK/NONO/DDX3X/RPS6KA3/PTPN22/CLEC7A/CRTAM/CLPB/AP1G1/ERBIN/MYD88/PUM1/TLR8/MAPKAPK3/COLEC12/CREBBP/SFPQ/PIK3AP1/TLR3/MFHAS1/IKBKB/IRF7/FADD/SLC15A3/PAK2/TRIL/IRAK3/TBK1/LAG3/EP300/TIFA/TNIP2/PJA2/CACTIN/GPR1…	107
BP	GO:0036010	protein localization to endosome	19/4197	27/18614	1.62002e-07	5.18293e-06	VPS35/MSN/ANKRD13A/TOLLIP/DTX3L/RCSD1/MICALL1/PACSIN2/ABHD17B/TMEM30A/ARF6/ROCK2/AKAP11/NRP1/SORL1/RDX/NF2/RAB35/ABHD17C	19
BP	GO:0000045	autophagosome assembly	49/4197	109/18614	1.74594e-07	5.54878e-06	RAB3GAP1/STX12/SEC22B/ATG101/UBQLN1/ATG5/PSEN1/PIP4K2A/RAB3GAP2/MFN2/RAB33B/ATP2A2/BECN1/SCFD1/ATG2B/PIK3C3/AP4M1/SNX30/TP53INP1/PIKFYVE/SNX18/EHMT2/UBQLN2/RAB23/ATG4B/ATG16L1/TBC1D12/TCIRG1/ATG2A/SH3GLB1/SNX4/PIP4K2C/TOM1/TBC1D14/ATG4D/RAB5A/ATG14/CHMP4A/FEZ2/IFT88/RB1CC1/AMBRA1/MTMR3/LRBA/RALB/VMP1/PHF23/ULK2/PIP4K2B	49
BP	GO:0006979	response to oxidative stress	144/4197	434/18614	1.86184e-07	5.8782e-06	TLR4/AKT1/SP1/ETV5/APOD/ATF2/LANCL1/TXNIP/PNPLA8/STAT6/PYROXD1/PKD2/PDGFRA/CD38/LONP1/DHFR/ANXA1/ERMP1/PTK2B/ERCC6L2/UBQLN1/VNN1/TNFAIP3/MAP3K5/APEX1/TPM1/FUT8/EIF2S1/PSEN1/PNPT1/NET1/PRNP/OSER1/CRYAB/CAT/FBXW7/EDNRA/ETFDH/ATP2A2/NQO1/BECN1/STC2/SIN3A/PML/FBLN5/HYAL2/EDN1/PDLIM1/BRF2/ADAM9/CDK1/BANF1/BTK/NONO/MET/HTRA2/SRXN1/TP53INP1/OXSR1/BAK1/ADNP2/IMPACT/STK25/TRAP1/VKORC1L1/CHUK/SFPQ/PLEKHA1/…	144
BP	GO:0006888	endoplasmic reticulum to Golgi vesicle-mediated transport	56/4197	131/18614	1.954e-07	6.12886e-06	SEC22A/COPB2/PEF1/COPA/SEC22B/TMED5/BET1/CREB3L2/ERGIC2/TMED1/GOLGA2/RNF139/ZW10/COPB1/TRAPPC13/SCFD1/TRIP11/TRAPPC8/IER3IP1/SEC23IP/TRAPPC11/SEC24C/TRAPPC2/SPAST/YIPF4/PREB/VAPA/LMAN1/SAR1A/COPG2/BCAP29/SEC24B/USO1/YIPF5/SEC24A/TRAPPC5/TRAPPC10/TRAPPC12/GOPC/TMED7/TMED10/LMAN2L/SEC16A/COG3/TBC1D20/TRAPPC9/CUL3/SORL1/HYOU1/TFG/MIA3/KLHL12/CSNK1D/WHAMM/SEC23A/SCAP	56
BP	GO:0001933	negative regulation of protein phosphorylation	118/4197	341/18614	2.04903e-07	6.38519e-06	XDH/AKT1/IGFBP3/PARP14/CEP85/PLPP3/CAV1/TARBP2/CTDSP2/PWP1/CDKN1B/PTPN6/SH3BP5L/TAF7/TNFAIP3/SOCS4/PSEN1/TRIB2/PIBF1/PRNP/ANGPT1/PTPRC/TERF2IP/HYAL2/SMAD7/MVP/PTEN/DDIT4/PTPN22/PAQR3/TESK1/THY1/TARDBP/PRKCZ/NPM1/PRKAR2A/DUSP7/TRIM27/DUSP22/BAK1/PTPN2/IMPACT/TRAF3IP1/PRKRIP1/YWHAG/TFAP4/SOCS1/PDCD4/SNX25/SFRP1/MEN1/LRP5/CHORDC1/PPM1F/ADAR/PAK2/EPHA1/PRKAR2B/IRAK3/LRP1/FBXO7/WWTR1/SLIT2/PIK3CB/DGKQ…	118
BP	GO:2000573	positive regulation of DNA biosynthetic process	37/4197	74/18614	2.06719e-07	6.40023e-06	CCT8/ATR/XRCC5/CCT3/HNRNPA1/CCT2/PTK2B/TCP1/CCT7/GRHL2/NEK2/RFC5/AURKB/CCT5/HSP90AB1/PARN/TNKS/TNKS2/CCT6A/MAPK1/USP1/NAF1/PDGFRB/MAP2K7/KLF4/MAP3K4/SMOC2/CCT4/RGCC/SRC/DSCC1/NEK7/CHTF8/PNKP/FBXO4/HSP90AA1/CTNNB1	37
BP	GO:0051054	positive regulation of DNA metabolic process	107/4197	303/18614	2.40189e-07	7.38882e-06	AKT1/ACTB/CCT8/ATR/XRCC5/CCT3/FAF1/DBF4/HNRNPA2B1/SSBP1/HNRNPA1/MCRS1/CCT2/STAT6/RAD50/SLF1/PTK2B/TCP1/INO80B/CCT7/MSH2/GRHL2/UCHL5/DHX9/NEK2/PTPRC/RFC5/TERF2IP/TRIM28/AURKB/KAT7/CCT5/PML/WDR48/GNL3/PRIM2/HSP90AB1/PARN/SLF2/TNKS/CDK1/MORF4L2/USP9X/CDC7/CDK2/DHX36/NBN/EPC2/SMCHD1/TNKS2/INO80C/CCT6A/MMS19/WRN/ERCC6/KMT5B/KAT5/MAPK1/USP1/TFRC/PAXIP1/ATF1/SMARCD1/ARID2/YEATS4/SMARCC2/NAF1/ANXA3/PDGFR…	107
BP	GO:1902115	regulation of organelle assembly	79/4197	207/18614	2.58899e-07	7.90512e-06	CHMP2B/RAB3GAP1/SEC22B/SASS6/CNOT6L/G3BP1/CHMP7/PTK2B/CHMP5/ATG5/BBS4/CCDC88A/PIP4K2A/STAM/RAB3GAP2/DRG1/CNOT1/TRIM37/BECN1/SCFD1/MSN/TESK1/SNX30/PLK4/PIKFYVE/NPM1/SNX18/EHMT2/UBQLN2/VPS4B/SMAD4/TBC1D12/CCSAP/EML3/GSK3B/ATG2A/SH3GLB1/GPSM2/SNX4/ARHGEF5/PIP4K2C/G3BP2/TAPT1/TBC1D14/CEP120/DNM2/MAPK9/CNOT6/TRAPPC12/RAB5A/KAT2B/SYNE2/CHMP4A/FEZ2/SDC1/ODF2/IFT88/PAN3/SRC/SDCBP/RDX/YAP1/HNRNPU/LIMK2/MT…	79
BP	GO:0030307	positive regulation of cell growth	66/4197	164/18614	2.60267e-07	7.90512e-06	AKT1/CXCR4/FN1/MFSD2A/MTPN/PRSS2/IGF1/CD38/DDX49/PLAA/PTK2B/MAP2K5/ADAM17/EXOSC2/GOLGA4/SRF/EDN1/SMAD7/ZFYVE27/CDKN2AIP/SUPV3L1/PSMD10/DDX3X/RPS6KA3/BMPR2/S100A9/ADNP2/BRAT1/MLST8/SFRP1/CXCL12/TAF9B/KLHL22/LPAR3/PRR5/EXTL3/NCBP1/TGFBR1/ADAM10/INO80/MUL1/CDC42/ITSN2/MAPKAP1/RPS6KA1/NRP1/SLC23A2/CSNK2A1/ADNP/SDCBP/USP47/YAP1/MTOR/TGFB2/SLC25A33/IST1/MEGF8/SPHK1/RNF157/PAFAH1B1/TRPV2/ERBB2/MAP1B/SEM…	66
BP	GO:0008654	phospholipid biosynthetic process	93/4197	255/18614	2.77939e-07	8.38876e-06	PCYT1A/PIGM/PIP5K1A/PIK3R3/MFSD2A/SGMS2/SPTLC1/FIG4/SOCS4/TTC7A/PIP4K2A/SLA2/PIGT/MVK/BECN1/SERINC4/IP6K1/IP6K2/PIK3C3/PIGN/PTEN/GNPAT/PIKFYVE/SACM1L/ABHD5/MBOAT1/VAPA/PIGQ/DGKD/SOCS1/SGMS1/GPAM/IPMK/AGPAT5/SAMD8/CHKA/PITPNM1/PTDSS2/PI4KA/MTMR1/SYNJ1/SOCS2/PIP4K2C/PIK3C2G/CHKB/PI4K2B/SRD5A3/CDS1/PIK3CB/DGKQ/PIP5K1C/SLC44A2/SLC27A1/AGPAT3/SLC44A1/TMEM38B/SERINC5/SPTLC2/ATG14/ITPKA/AJUBA/SOCS5/LCLA…	93
BP	GO:1902905	positive regulation of supramolecular fiber organization	68/4197	171/18614	2.94117e-07	8.82158e-06	CDKN1B/PTK2B/TPM1/USP8/PSEN1/CCDC88A/SWAP70/DRG1/EDN1/MET/NCKAP1L/TESK1/SMAD3/GPR65/SPAST/TRIM27/TNXB/BAIAP2L1/MLST8/BAG4/SFRP1/CTTN/PPM1F/ARHGEF5/EPHA1/BRAF/SCIN/PFN2/SLAIN2/APP/NCK1/COLGALT1/TGFBR1/LPAR1/SNX9/FERMT2/ARF6/TSC1/DCTN1/PRKCE/NCK2/CDC42/WNT4/ROCK2/ABL1/WASF3/RB1/WASF2/RGCC/NRP1/MAPRE1/MTSS1/CKAP5/MTOR/NF2/PXN/CLIP1/KATNB1/FHOD1/APOE/CD47/GIT1/NCKAP1/MAP1B/SEMA5A/CYFIP1/EVL/WHAMM	68
BP	GO:0032259	methylation	124/4197	365/18614	3.17956e-07	9.47735e-06	TRMT10C/ECE2/METTL5/KDM1A/PYGO2/SETDB1/DPH5/TRMT13/TYW3/NSUN4/CBLL1/BCDIN3D/MCRS1/METTL14/ZCCHC4/TRMT10B/RNF20/MTO1/TFB1M/PRMT5/METTL3/METTL17/ARID4A/TRMT5/SNW1/NDUFAF7/TRMT6/TGS1/GRHL2/CTR9/RRP8/RBBP5/TFB2M/PRMT9/PRMT7/CMTR2/PIH1D1/TRIM28/SUZ12/FTSJ3/HELLS/CLNS1A/THADA/MPHOSPH8/PPM1D/MYD88/EHMT2/TARBP1/PHF1/CMTR1/KDM1B/TPMT/RNMT/SMAD4/CXXC1/GSPT1/NSUN5/EEF2KMT/RLF/MTR/MTA2/MEN1/KMT5B/PRMT3/KDM6A…	124
BP	GO:0046854	phosphatidylinositol phosphate biosynthetic process	32/4197	61/18614	3.3385e-07	9.88967e-06	PIK3R3/FIG4/SOCS4/TTC7A/PIP4K2A/SLA2/BECN1/IP6K1/IP6K2/PIK3C3/PIKFYVE/SOCS1/IPMK/PI4KA/SYNJ1/SOCS2/PIP4K2C/PIK3C2G/PI4K2B/PIK3CB/ATG14/ITPKA/SOCS5/IMPA1/UVRAG/PIK3C2B/BPNT1/ITPKB/ITPKC/SOCS7/PIP4K2B/PIK3R1	32
BP	GO:0006623	protein targeting to vacuole	26/4197	45/18614	3.46983e-07	1.02085e-05	HSPA8/VPS41/M6PR/SCARB2/AP3D1/VPS13A/GCC2/VPS53/BECN1/MON1A/PIK3C3/AP4M1/NCOA4/LAMP2/GNPTG/VPS37A/SORT1/VPS8/GNPTAB/ZFYVE16/AP3B1/ATG14/NEDD4/SORL1/VPS37B/HGS	26
BP	GO:1902117	positive regulation of organelle assembly	39/4197	81/18614	3.48868e-07	1.02085e-05	RAB3GAP1/SASS6/CNOT6L/G3BP1/BBS4/CCDC88A/PIP4K2A/RAB3GAP2/CNOT1/BECN1/MSN/SNX30/PLK4/SNX18/VPS4B/GSK3B/ATG2A/SH3GLB1/GPSM2/SNX4/ARHGEF5/PIP4K2C/G3BP2/TAPT1/CEP120/MAPK9/CNOT6/SDC1/IFT88/PAN3/SRC/SDCBP/RALB/ATMIN/MARK4/ARHGAP35/PIP4K2B/DYNC1H1/PDCD6IP	39
BP	GO:0032231	regulation of actin filament bundle assembly	48/4197	108/18614	3.53718e-07	1.02877e-05	F11R/S1PR1/BBS4/TPM1/CCDC88A/SWAP70/ROCK1/DLC1/MET/TESK1/SMAD3/GPR65/ARHGAP28/BAG4/SFRP1/PPFIA1/PPM1F/FLNA/PAK2/ARHGEF5/EPHA1/BRAF/SHANK3/PFN2/TGFBR1/LPAR1/FERMT2/CGNL1/TSC1/CDC42/WNT4/ASAP3/ROCK2/ABL1/WASF2/RGCC/NRP1/MTSS1/RDX/MTOR/NF2/PXN/FHOD1/CD47/PTGER4/PIK3R1/EVL/TJP1	48
BP	GO:0045943	positive regulation of transcription by RNA polymerase I	22/4197	35/18614	3.61672e-07	1.04557e-05	SF3B1/ACTR6/PWP1/LYAR/WDR43/PIH1D1/DHX33/NOL11/UTP15/HEATR1/DEK/BAZ1B/ERCC6/PHF8/CARM1/IPPK/EIF2AK3/MTOR/SMARCA5/MYBBP1A/ERBB2/WDR75	22
BP	GO:0035303	regulation of dephosphorylation	54/4197	127/18614	3.94817e-07	1.13456e-05	SLC39A10/NUAK1/SWAP70/PPP2R5A/PTPRC/URI1/PPP1R15A/ITGA2/HSP90AB1/ROCK1/DLC1/NCKAP1L/NPNT/SMAD3/VRK3/PPP2R5D/GNA12/BAG4/MFHAS1/IKBKB/GSK3B/PPP6R3/MTMR1/SMG5/TIPRL/PPP1R12A/PDGFRB/PTBP1/MTMR9/CALM1/ARPP19/TSC1/ROCK2/PTPA/SRC/PPP1R16B/YWHAB/AMBRA1/CRY2/MTOR/PPP1R15B/TGFB2/MTMR3/ANKLE2/CNEP1R1/MGAT5/CDH5/SYMPK/PPP6R1/MTMR4/YWHAE/SMG6/PPP1R9B/IQGAP1	54
BP	GO:0071496	cellular response to external stimulus	113/4197	327/18614	3.98365e-07	1.13794e-05	TLR4/PLIN3/SP1/HSPA8/LTBR/ATF2/CASP8/F11R/BCL10/MFSD2A/PDK4/ASNS/VPS41/MTPN/CASP2/HNRNPA1/NUAK1/IRF1/IL33/ATG5/MAP3K5/TTC5/EIF2S1/SNW1/POSTN/RRP8/PTPRC/MED1/BECN1/KCNJ2/MAP3K1/ITGA2/FAM107A/SRF/PIK3C3/LAMP2/RRAGB/CASP8AP2/ITGA4/PRKAB1/BMPR2/PPM1D/MYD88/EHMT2/TLR8/BAK1/PIEZO2/IMPACT/TBL2/MLST8/TLR3/SFRP1/WRN/ERCC6/SIPA1/FADD/KAT5/STK26/MAPK1/SUV39H1/USP33/SH3GLB1/TRIM24/AQP1/BMT2/MIOS/TNFRSF1A/PIC…	113
BP	GO:0035967	cellular response to topologically incorrect protein	51/4197	118/18614	4.47883e-07	1.27182e-05	HSPA8/RHBDD1/HSPA6/TMEM33/HSPA9/DNAJC18/ERMP1/UFL1/EIF2S1/UBE2W/YOD1/RNF185/PPP1R15A/STC2/BFAR/DNAJB12/DAXX/BAG6/ATF6B/BAK1/PTPN2/TBL2/NGLY1/CREBZF/CCND1/KLHL15/HDAC6/ATF6/HERPUD2/OS9/DNAJB14/WFS1/RNF126/NCK1/PARP16/NCK2/EIF2AK3/UGGT2/PTPN1/HSF1/CUL3/PPP1R15B/FICD/HSPD1/MBTPS1/AMFR/ERN1/DNAJC10/PIK3R1/PARP8/QRICH1	51
BP	GO:0031396	regulation of protein ubiquitination	80/4197	213/18614	4.70478e-07	1.32812e-05	AKT1/PEF1/KDM1A/RPL5/BCL10/CAV1/CDKN1B/ARRDC3/PINX1/PLAA/UBQLN1/ATG5/UFL1/TNFAIP3/BUB1B/PSEN1/GTPBP4/ANGPT1/TRIM44/FBXW7/PEX12/WDR48/FAM107A/HSP90AB1/NHLRC1/SMAD7/RNF40/PTEN/SPRTN/PSMD10/DDX3X/PTPN22/CRY1/SIAH2/NSMCE3/FBXO33/DAXX/MALT1/BUB3/PRMT3/HDAC8/GNL3L/AMER1/DTX3L/GLMN/PAXIP1/SENP2/RBX1/DCUN1D4/WFS1/FZR1/MAPK9/TGFBR1/FYN/SASH1/PRKCE/ABL1/BMI1/RIPK2/UBR5/TRIP12/PARP10/CUL3/ARRB1/BIRC3/BIRC2/…	80
BP	GO:0007229	integrin-mediated signaling pathway	49/4197	112/18614	4.80165e-07	1.34353e-05	ITGB2/ITGB1/ITGAV/ITGAL/FN1/VAV3/PLPP3/ITGB8/LAMB1/PTK2B/FUT8/ZNF304/ITGA2/ADAM9/ADAMTS1/ITGA4/THY1/LAMC1/ITGAE/ERBIN/ITGAX/DOCK1/NID1/FERMT3/FLNA/ITGB5/ITGA5/MYH9/CTNNA1/TLN1/FERMT2/ADAM10/RCC2/LIMS1/CDC42/ABL1/FGR/NRP1/ITGA8/PTPRA/COL16A1/LAMA5/SRC/SLC2A10/CUL3/PTPN11/CD47/ITGA3/PRKD1	49
BP	GO:0051403	stress-activated MAPK cascade	87/4197	237/18614	4.81539e-07	1.34353e-05	TLR4/XDH/LTBR/TNIK/ATF2/KLHDC10/IRAK4/PTK2B/MAP3K7/MAP3K5/HACD3/SH2D3C/ZMYND11/ITCH/CRYAB/NBR1/NAIP/MID1/PTPN22/SMAD3/RAP2A/MYD88/DAXX/MAPK14/DUSP22/PHLPP1/STK25/TAOK2/PDCD4/TLR3/MFHAS1/IKBKB/SFRP1/ERCC6/MAP3K11/MEN1/MAPK1/TRAF2/MTURN/MDFIC/MAP3K12/NFKB1/PJA2/APP/GADD45B/MAP2K7/MAPK9/SH3RF1/SASH1/MAP3K4/DACT1/MAPKBP1/RASGRP1/SEMA4C/MAP4K3/SH3RF3/CARD9/FOXO1/PLCB1/RIPK2/STK3/SDCBP/RB1CC1/TRIB1/HIP…	87
BP	GO:0045786	negative regulation of cell cycle	134/4197	404/18614	5.01519e-07	1.38328e-05	BTG3/PARP9/ATR/TOPBP1/ATF2/RPA2/INTS3/GPNMB/CASP2/CTDSP2/CDKN1B/PKD2/RAD50/IK/PINX1/CCAR2/TNFAIP3/ZWILCH/FEM1B/BUB1B/MSH2/ETAA1/TTI1/TMEM67/ZW10/RRP8/INTS7/NEK2/RFWD3/TRIM37/ZNF830/AURKB/BIRC5/RAD17/RAD1/PML/FAM107A/CDC5L/PTEN/TNKS/CDK1/WAPL/PPP2R5B/FOXO4/CDK2/CRY1/HTRA2/NBN/CENPF/BARD1/NPM1/RAD9A/DYNC1LI1/MAPK14/DDX39B/TAOK2/TELO2/BAZ1B/TFAP4/GIGYF2/BUB3/ZWINT/ERCC6/SIPA1/MEN1/CCND1/INCENP/PRPF1…	134
BP	GO:0031330	negative regulation of cellular catabolic process	91/4197	251/18614	5.02648e-07	1.38328e-05	AKT1/RUBCN/SEC22B/CSDE1/RPL5/KDM4A/MFSD2A/THRAP3/CCAR2/TRAF3IP2/PSEN1/GOLGA2/UCHL5/DHX9/POLDIP2/BECN1/PML/SCFD1/HSP90AB1/ROCK1/PARN/USP9X/PTPN22/LRIG2/MET/DHX36/HNRNPC/BMF/IL10RA/TARDBP/STAT3/MYD88/EHMT2/RYBP/HFE/BAG6/MAPK14/USP14/FOXK1/MLST8/YBX1/PKP3/RBM10/TAB3/TRAF2/KLHL22/NRBP2/MCL1/UBQLN4/TIMP3/NAF1/TBC1D14/LARP1/CIRBP/HNRNPAB/SGTA/GIPC1/MTMR9/PTPN3/SYNCRIP/STYX/NRDE2/HERC1/CHMP4A/TSC1/PDCL3…	91
BP	GO:0001667	ameboidal-type cell migration	159/4197	496/18614	5.07176e-07	1.38328e-05	KITLG/KIT/AKT1/SP1/ITGB1/FAP/NRP2/FN1/PIP5K1A/PLPP3/PIK3R3/CAP1/KDR/ANXA6/FAT2/TEK/ANXA1/STC1/PTK2B/GJA1/MAP2K5/RHOJ/FUT8/VASH1/ADAM17/ANGPT1/FBXW7/EDNRA/ITGA2/PML/CLEC14A/ADAMTS9/HYAL2/SRF/EDN1/ROCK1/PTEN/PDLIM1/ADAM9/ARID5B/PRCP/MET/TESK1/ITGA4/BMPR2/SEMA3G/ANGPT2/SEMA4A/S100A9/DAAM2/SMAD4/GNA12/EPHB4/DOCK1/FGFR1/BAG4/ADGRA2/SGPL1/ETS1/MTA2/LRP5/PRKX/AMOT/PPM1F/RIC8A/EFNB1/HDAC6/EPPK1/PKN2/PAXI…	159
BP	GO:0006261	DNA-templated DNA replication	64/4197	160/18614	5.07314e-07	1.38328e-05	ATR/TOPBP1/ORC2/SMARCAL1/DBF4/ORC5/SSBP1/PRIM1/RECQL/RAD50/POLE3/ETAA1/MGME1/RRM1/POLD3/RFC5/RFWD3/ZNF830/KAT7/PRIM2/MCM3/DNAJA3/NOC3L/CDC7/CDK2/RFC1/NBN/BARD1/POLA1/WRNIP1/MCM7/MCMBP/WRN/MCM2/CDC45/SENP2/POLD2/MCM5/BOD1L1/PURA/WDR18/POLRMT/CARM1/UPF1/REV3L/WDHD1/INO80/CIZ1/DSCC1/RRM2B/TERF1/MCM4/TONSL/ZPR1/NUCKS1/CHTF8/MCM6/PNKP/POLD1/RECQL5/LIG3/RPA1/POLG/BAZ1A	64
BP	GO:0032728	positive regulation of interferon-beta production	23/4197	38/18614	5.22484e-07	1.41659e-05	TLR4/TOMM70/POLR3C/POLR3B/IRF1/POLR3F/DHX9/RIOK3/POLR3A/DDX3X/TLR8/TLR3/IRF7/IRF5/TBK1/POLR3D/MAVS/RIPK2/TLR2/PTPN11/IFIH1/RNF135/HSP90AA1	23
BP	GO:0051492	regulation of stress fiber assembly	43/4197	94/18614	5.3903e-07	1.45325e-05	F11R/S1PR1/BBS4/TPM1/CCDC88A/ROCK1/DLC1/MET/TESK1/SMAD3/GPR65/ARHGAP28/BAG4/SFRP1/PPFIA1/PPM1F/PAK2/ARHGEF5/EPHA1/BRAF/PFN2/TGFBR1/LPAR1/FERMT2/CGNL1/TSC1/CDC42/WNT4/ASAP3/ROCK2/ABL1/WASF2/RGCC/NRP1/MTOR/NF2/PXN/FHOD1/CD47/PTGER4/PIK3R1/EVL/TJP1	43
BP	GO:0010811	positive regulation of cell-substrate adhesion	53/4197	125/18614	5.60735e-07	1.50332e-05	FN1/NDNF/KDR/EDIL3/TEK/PTK2B/ECM2/RSU1/FGG/POLDIP2/DAB2/EGFLAM/ROCK1/CSF1/NPNT/TESK1/UTRN/SMAD3/STK4/THY1/PRKCZ/COL26A1/DOCK1/PLEKHA2/SFRP1/NID1/GSK3B/PPM1F/FLNA/EPHA1/BRAF/ITGA5/DNM2/DOCK5/FERMT2/TSC1/PRKCE/LIMS1/CDC42/WNT4/EMILIN1/ABL1/ARHGEF7/NRP1/RIN2/COL16A1/PREX1/CRKL/EPB41L5/CRK/C1QBP/ITGA3/DAG1	53
BP	GO:0031056	regulation of histone modification	58/4197	141/18614	5.72829e-07	1.51877e-05	SF3B1/KDM1A/PYGO2/DR1/MCRS1/TAF7/RNF20/ATG5/SNW1/CTR9/RRP8/PIH1D1/SAP30BP/SIN3A/PARG/EHMT2/PHF1/DEK/SMAD4/GLYR1/BAZ1B/ERCC6/SUV39H1/ZZZ3/PRMT6/LMNA/PAXIP1/TWIST1/BAZ2A/NFYB/TADA2B/AKAP8/KAT2B/ARID5A/KANSL3/SET/WDR5/PHF20/ZNF335/UBR5/TRIP12/ARRB1/NOC2L/SART3/SMARCA5/SPHK2/TADA2A/MYBBP1A/FLCN/MLLT6/KAT2A/KANSL1/NIPBL/IWS1/PRKD1/CTNNB1/TADA3/EHMT1	58
BP	GO:0032434	regulation of proteasomal ubiquitin-dependent protein catabolic process	58/4197	141/18614	5.72829e-07	1.51877e-05	AKT1/ANKIB1/CAV1/IL33/CCAR2/UBQLN1/UFL1/SOCS4/PSEN1/TRIB2/AURKA/UCHL5/DAB2/HSP90AB1/SMAD7/PSMD10/USP9X/CDK2/UBQLN2/RYBP/HFE/BAG6/RNF144B/USP14/GNA12/GSK3B/ZYG11B/GLMN/UBQLN4/NUB1/MDM2/USP5/RBX1/SGTA/FZR1/GIPC1/MAPK9/SH3RF1/RAD23B/PIAS1/STYX/SOCS5/SH3RF3/XPO1/RNF19A/SDCBP/TRIB1/FBXW8/N4BP1/GSK3A/HSPBP1/CSNK1D/HECTD1/BAG5/DET1/ARIH2/SMARCC1/DESI1	58
BP	GO:0009411	response to UV	62/4197	154/18614	5.82565e-07	1.5361e-05	AKT1/MME/ATR/RHBDD1/KDM1A/STK11/CCAR2/METTL3/EIF2S1/MSH2/POLD3/CAT/UBE4B/CASP9/AURKB/PML/HYAL2/POLH/CASP7/SPRTN/DDB1/DHX36/BMF/ERCC5/TP53INP1/NPM1/NSMCE3/MAPK14/BAK1/IMPACT/CREBBP/ERCC4/WRN/ERCC6/MEN1/CCND1/CUL4A/USP1/AQP1/RBX1/EP300/UVSSA/CIRBP/MAP2K7/TMEM161A/XPA/PTPRK/MAP3K4/NEDD4/INO80/MAP4K3/MSH6/ACTR5/USP47/NOC2L/PPID/N4BP1/ERCC2/POLD1/PRKAA1/PIK3R1/XPC	62
BP	GO:0031098	stress-activated protein kinase signaling cascade	89/4197	245/18614	6.05185e-07	1.58702e-05	TLR4/XDH/LTBR/TNIK/RNF13/ATF2/KLHDC10/IRAK4/PTK2B/MAP3K7/MAP3K5/HACD3/SH2D3C/ZMYND11/ITCH/CRYAB/KAT7/NBR1/NAIP/MID1/PTPN22/SMAD3/RAP2A/MYD88/DAXX/MAPK14/DUSP22/PHLPP1/STK25/TAOK2/PDCD4/TLR3/MFHAS1/IKBKB/SFRP1/ERCC6/MAP3K11/MEN1/MAPK1/TRAF2/MTURN/MDFIC/MAP3K12/NFKB1/PJA2/APP/GADD45B/MAP2K7/MAPK9/SH3RF1/SASH1/MAP3K4/DACT1/MAPKBP1/RASGRP1/SEMA4C/MAP4K3/SH3RF3/CARD9/FOXO1/PLCB1/RIPK2/STK3/SDCBP/RB1CC…	89
BP	GO:0051098	regulation of binding	124/4197	369/18614	6.12789e-07	1.59823e-05	AKT1/ACTB/PARP9/NMD3/NPHP3/DPH3/EPHA4/KDM1A/PYGO2/GTF2B/CAV1/IGF1/EIF3D/PINX1/EBF2/EIF2S1/PSEN1/GOLGA2/GTPBP4/AURKA/HEY1/EIF3E/ANGPT1/TRIM21/DHX9/NEK2/FBXW7/ATP2A2/PRMT7/TRIM28/POLDIP2/AURKB/RFNG/GZMA/ITGA2/DAB2/SIN3A/ROCK1/BTAF1/TNKS/WAPL/USP9X/MET/SMAD3/ITGA4/STK4/CAMK1/HFE/SMAD4/SMAD2/ARHGAP28/HDAC4/ERCC4/LFNG/TFAP4/CTBP2/IDE/RSF1/GSK3B/TMEM132A/GNL3L/USP33/DTX3L/TGFBR3/NES/HES1/SMO/SENP2/TWIS…	124
BP	GO:0006356	regulation of transcription by RNA polymerase I	26/4197	46/18614	6.26926e-07	1.62626e-05	SF3B1/ACTR6/PWP1/LYAR/WDR43/PIH1D1/DHX33/NOL11/UTP15/HEATR1/DEK/CREBBP/BAZ1B/ERCC6/PHF8/FLNA/BAZ2A/CARM1/IPPK/EIF2AK3/MAF1/MTOR/SMARCA5/MYBBP1A/ERBB2/WDR75	26
BP	GO:0046578	regulation of Ras protein signal transduction	71/4197	184/18614	6.32089e-07	1.63084e-05	KITLG/ITGB1/RABL3/F11R/IGF1/CYTH4/FBXO8/ABCA1/F2RL2/KBTBD7/NET1/ARFGEF2/MFN2/ARHGEF3/DLC1/CSF1/MET/GPR65/ADGRG1/RGL2/RALBP1/CYTH3/SHOC2/OPHN1/MCF2L/NOTCH2/CDC42SE1/SGSM3/RASA2/PIK3CB/PDGFRB/DNM2/KANK2/SYDE1/DENND4C/KANK1/LPAR1/ARFGEF3/DENND4A/F2R/ARF6/RASGRP1/STAMBP/MAPKAP1/ABL1/NOTCH1/NRP1/ARFGAP1/SRC/ARFGEF1/DENND3/CUL3/ARRB1/CBL/RDX/TGFB2/ITPKB/ALS2/SPRY1/CADM4/APOE/ARHGAP35/NF1/TNFAIP1/GIT1/C…	71
BP	GO:0042060	wound healing	143/4197	439/18614	6.84349e-07	1.75623e-05	TLR4/ITGB1/ACTB/CHMP2B/DCBLD2/CLDN1/FAP/CXCR4/PAFAH2/F11R/STXBP3/VAV3/PLPP3/CAV1/ANO6/ERBB3/IGF1/FGFR1OP2/PTPN6/NDNF/PDGFRA/KDR/ANXA6/IL33/ANXA1/CHMP7/CHMP5/TNFAIP3/MAP3K5/F2RL2/TPM1/TGFA/ADAM17/MYL9/EXT1/PDPN/FGG/IL6ST/ITGA2/SRF/EDN1/CLDN4/PTEN/ENTPD1/HPS6/CASP7/FUT10/PRCP/HPS5/C1GALT1C1/F8/CLEC7A/SLC12A2/SMAD3/SELP/BLOC1S4/PTK7/DSP/MAPK14/DDR1/VPS4B/EMILIN2/SMAD4/SMAD2/LMAN1/GNA12/DGKD/CLDN3/MY…	143
BP	GO:0006354	DNA-templated transcription elongation	54/4197	129/18614	7.18836e-07	1.83492e-05	MED18/INTS3/INTS12/MED28/MED7/INTS9/POLR1E/CCAR2/MED23/SUPT16H/LEO1/WDR43/GTF2F2/ZMYND11/CTR9/INTS7/INTS2/SUPT6H/MED31/MED9/KAT7/MED1/ELP2/INTS4/MED24/DDX39B/CTDP1/LDB1/INTS10/ERCC6/MED17/HTATSF1/MED15/INTS1/LARP7/PWWP2A/ELOF1/ELL/NCBP1/EAF1/SCAF8/NELFB/INTS6/MED4/INTS8/TCEA1/CDC73/HNRNPU/ERCC2/MED25/RECQL5/SETD2/CTNNB1/WDR82	54
BP	GO:0002833	positive regulation of response to biotic stimulus	112/4197	327/18614	7.39221e-07	1.87697e-05	TLR4/TOMM70/PARP9/XRCC5/GPATCH3/POLR3C/BCL10/CAV1/IRAK4/USP15/POLR3B/CLEC6A/CLEC4E/XRCC6/IRF1/MATR3/CD14/FBXO38/HAVCR2/UBQLN1/MAP3K7/TNFAIP3/POLR3F/ITCH/DHX9/RNF185/MED1/NAIP/SIN3A/IRAK2/RIOK3/EPG5/BTK/NONO/DDX3X/RPS6KA3/PTPN22/CLEC7A/CRTAM/CLPB/AP1G1/ERBIN/MYD88/PUM1/TLR8/MAPKAPK3/EMILIN2/COLEC12/CREBBP/SFPQ/PIK3AP1/TLR3/MFHAS1/IKBKB/IRF7/FADD/SLC15A3/PAK2/TRIL/IRAK3/TBK1/LAG3/EP300/TIFA/TNIP2/P…	112
BP	GO:0034655	nucleobase-containing compound catabolic process	145/4197	447/18614	7.50516e-07	1.89562e-05	XDH/AKT1/FTO/FXR1/XRN1/SSB/FASTKD1/FASTKD2/CSDE1/MOV10/DPYD/SERBP1/THRAP3/AGO1/TBRG4/SND1/METTL14/CNOT6L/NUDT9/DDX49/CNOT8/TRAF3IP2/METTL3/APEX1/TTC5/PNPT1/EXOSC2/UPF2/MTPAP/EIF3E/EXOSC10/DHX9/CNOT1/EXOSC5/SMG8/CNOT10/PDE12/DCP1A/ROCK1/PARN/ENTPD1/ENTPD7/SUPV3L1/APAF1/PDE5A/DHX36/HNRNPC/TARDBP/ALKBH5/NPM1/MYD88/PUM1/DNASE1L1/SUCLG2/EXOG/NUDT3/MAPK14/RNPS1/GSPT1/GIGYF2/NT5C2/CNOT7/PABPC4/ZSWIM8/YB…	145
BP	GO:0000956	nuclear-transcribed mRNA catabolic process	53/4197	126/18614	7.57207e-07	1.90251e-05	XRN1/SSB/CSDE1/THRAP3/AGO1/CNOT6L/CNOT8/EXOSC2/UPF2/MTPAP/EIF3E/EXOSC10/DHX9/CNOT1/EXOSC5/SMG8/CNOT10/PDE12/DCP1A/PARN/DHX36/RNPS1/GSPT1/CNOT7/YBX1/GSPT2/SMG5/TNRC6B/HNRNPAB/UPF1/CNOT6/NCBP1/PNRC1/SYNCRIP/SAMD4A/CNOT11/NBAS/RC3H2/PNRC2/DIS3/PAN3/XRN2/AGO2/TNKS1BP1/CNOT9/BTG2/HNRNPU/EIF4ENIF1/EDC4/SMG6/CASC3/PAIP1/EDC3	53
BP	GO:0030111	regulation of Wnt signaling pathway	115/4197	338/18614	7.72112e-07	1.92986e-05	NPHP3/PBXIP1/WLS/PLPP3/SOSTDC1/CAV1/LMBR1L/DAPK3/STK11/G3BP1/CCAR2/TNFAIP3/CHD8/USP8/PSEN1/SULF1/LZIC/VPS35/DAB2/RBMS3/SFRP5/TNKS/DDX3X/CDK14/IFT80/SIAH2/INVS/SMAD3/STK4/TMEM64/TNKS2/PTK7/MAPK14/DAAM2/TMEM170B/APCDD1/ZRANB1/LZTS2/FRAT1/ADGRA2/SFRP1/BICC1/GSK3B/TMEM132A/FRMD8/ATP6AP2/AMER1/OTUD5/SENP2/MDFIC/FZD1/TBL1XR1/LRP1/SCYL2/WNK1/RBX1/WWTR1/NFKB1/PPP2CA/CSNK1G2/APP/KANK1/RECK/SPIN1/LATS1/TLE…	115
BP	GO:0031346	positive regulation of cell projection organization	119/4197	353/18614	8.54209e-07	2.12399e-05	KIT/FN1/EPHA4/KDM1A/NRDC/CREB3L2/NDNF/SCARB2/SF3A2/STK11/FBXO38/PTK2B/FIG4/BBS4/CCDC88A/ITGA2/GOLGA4/SRF/ZFYVE27/PPP2R5B/RELN/PLXNC1/DHX36/BMPR2/S100A9/PLXNB1/CAMK1/PLXNA1/PTK7/CUL7/DDR1/STK25/CUX1/EEF2K/GPM6A/AKIRIN1/CXCL12/GSK3B/FZD4/HDAC6/FLNA/LPAR3/FNBP1L/BRAF/WASL/RALA/DVL3/TMEM106B/FZD1/COBL/RAB21/ATF1/SKIL/TWF1/EP300/SLIT2/TAPT1/DPYSL3/CEP120/NCK1/DNM2/VLDLR/TGFBR1/TMEM30A/FYN/PLEK2/RAB8B/…	119
BP	GO:0051607	defense response to virus	105/4197	303/18614	8.70305e-07	2.14565e-05	TOMM70/PARP9/RTP4/GPATCH3/POLR3C/MOV10/TTC4/FGL2/NT5C3A/TARBP2/POLR3B/ABCC9/KCNJ8/POLR3H/CXCL9/TRIM11/IRF1/AZU1/G3BP1/IL33/UBQLN1/TRAF3IP2/ATG5/NDUFAF4/TNFAIP3/IRF9/RAB2B/POLR3F/ZMYND11/ITCH/TRIM21/TRIM44/DHX9/PTPRC/ELMOD2/RNF185/EXOSC5/TRIM28/BECN1/SIN3A/PML/PDE12/HYAL2/TRIM38/RIOK3/CRCP/PRF1/DDIT4/POLR3A/TRIM25/PTPN22/DHX15/DHX36/CLPB/ERBIN/MYD88/TLR8/ZNF175/TRIM27/TRAF3IP1/ITGAX/ARMC5/RNF216/P…	105
BP	GO:0002758	innate immune response-activating signaling pathway	78/4197	209/18614	8.71863e-07	2.14565e-05	TLR4/GPATCH3/BCL10/CAV1/IRAK4/USP15/CLEC6A/CLEC4E/IRF1/CD14/HAVCR2/UBQLN1/MAP3K7/TNFAIP3/ITCH/NAIP/IRAK2/RIOK3/EPG5/BTK/DDX3X/RPS6KA3/PTPN22/CLEC7A/CLPB/ERBIN/MYD88/PUM1/TLR8/MAPKAPK3/COLEC12/CREBBP/PIK3AP1/TLR3/MFHAS1/IKBKB/IRF7/SLC15A3/PAK2/TRIL/IRAK3/EP300/TIFA/TNIP2/PJA2/CACTIN/GPR108/FYN/RFTN1/AP3B1/TICAM2/TYRO3/PRKCE/RSAD2/SRC/RIPK2/LRRC14/WDFY1/ZDHHC5/LGR4/BIRC3/BIRC2/MAPKAPK2/TLR2/HSPD1/O…	78
BP	GO:0051496	positive regulation of stress fiber assembly	28/4197	52/18614	8.97287e-07	2.1722e-05	TPM1/CCDC88A/TESK1/SMAD3/GPR65/BAG4/SFRP1/PPM1F/ARHGEF5/EPHA1/BRAF/PFN2/TGFBR1/LPAR1/FERMT2/TSC1/CDC42/WNT4/ROCK2/ABL1/RGCC/NRP1/MTOR/NF2/PXN/FHOD1/CD47/EVL	28
BP	GO:0006509	membrane protein ectodomain proteolysis	25/4197	44/18614	9.00755e-07	2.1722e-05	APH1A/NRDC/ERAP1/PSEN1/ADAM17/SNX33/ROCK1/ADAM9/LRIG2/RBMX/TIMP3/MYH9/ADAM19/SPPL2B/BACE2/PTPN3/SNX9/ADAM10/PACSIN3/PSEN2/SH3D19/APOE/FURIN/RGMA/DAG1	25
BP	GO:0035329	hippo signaling	25/4197	44/18614	9.00755e-07	2.1722e-05	ARRDC3/MOB1A/STK4/MAPK14/WWC2/AMOT/WWTR1/WWC1/AMOTL2/MOB3B/LATS1/FRMD6/SAV1/AJUBA/LATS2/SRC/STK3/DCHS1/YAP1/NUAK2/NF2/FAT4/WTIP/NEK8/VGLL4	25
BP	GO:2000785	regulation of autophagosome assembly	25/4197	44/18614	9.00755e-07	2.1722e-05	RAB3GAP1/SEC22B/PIP4K2A/RAB3GAP2/BECN1/SCFD1/SNX30/PIKFYVE/SNX18/EHMT2/UBQLN2/TBC1D12/ATG2A/SH3GLB1/SNX4/PIP4K2C/TBC1D14/RAB5A/CHMP4A/FEZ2/IFT88/MTMR3/RALB/PHF23/PIP4K2B	25
BP	GO:0045927	positive regulation of growth	92/4197	258/18614	1.00774e-06	2.41805e-05	RPS6KB1/AKT1/CXCR4/CREB1/FN1/MFSD2A/WNT2/MTPN/PRSS2/IGF1/CD38/DDX49/PLAA/PTK2B/MAP2K5/BBS4/ADAM17/EXOSC2/GOLGA4/SRF/EDN1/SMAD7/ZFYVE27/CDKN2AIP/CDK1/SUPV3L1/PSMD10/DDX3X/RPS6KA3/CSF1/BMPR2/S100A9/MAPK14/ADNP2/BRAT1/MLST8/GPAM/SFRP1/CXCL12/TAF9B/PPM1F/KLHL22/LPAR3/TGFBR3/SMO/PEX5/PRR5/WFS1/INSR/EXTL3/NCBP1/TGFBR1/RFTN1/DLL1/ADAM10/INO80/MUL1/CDC42/ITSN2/MAPKAP1/NOTCH1/RPS6KA1/PLCB1/NRP1/SLC23A2/CS…	92
BP	GO:0035601	protein deacylation	53/4197	127/18614	1.01676e-06	2.42754e-05	DR1/SMARCAD1/CCAR2/RRP8/LYPLAL1/SUDS3/SAP30BP/SIN3A/BRMS1L/BRMS1/MORF4L2/HDAC4/SFPQ/FNTA/MTA2/HDAC8/MSL3/SUV39H1/RBBP7/HDAC6/FLNA/MIER1/ZZZ3/PRMT6/GATAD2B/TBL1XR1/BAZ2A/CHD4/EP300/MIER2/AKAP8/SIN3B/ABHD17B/HDAC2/KAT2B/WDR5/ABHD13/HDAC1/RBBP4/LYPLA1/RCOR3/SMARCA5/SPHK2/TADA2A/KAT2A/HDAC5/PRKAA1/NIPBL/TPPP/PRKD1/RCOR1/ABHD17C/TADA3	53
BP	GO:0000375	RNA splicing, via transesterification reactions	112/4197	329/18614	1.0376e-06	2.45437e-05	HSPA8/FXR1/DBR1/CWC22/SF3B1/PPIL3/SNRNP40/KDM1A/PRPF38A/PPIE/SNIP1/THRAP3/HNRNPA2B1/HNRNPA1/DDX23/METTL14/DDX39A/SF3A2/DDX46/IK/ZMAT2/SLU7/SMU1/PRPF4/CDC40/PRMT5/RBM23/METTL3/SNW1/SRSF7/PRPF18/RBM39/TGS1/DHX9/PLRG1/RBM19/SF3B3/PRMT7/TXNL4B/GPATCH1/PRPF8/LUC7L3/CWC25/DHX8/EFTUD2/MPHOSPH10/MFAP1/SRSF3/CDC5L/CWF19L1/CLNS1A/GEMIN7/HNRNPC/DHX16/PRPF4B/DDX39B/PPIL1/RNPS1/SFPQ/SF1/SART1/PRPF19/RBM10/HTA…	112
BP	GO:0140546	defense response to symbiont	105/4197	304/18614	1.03822e-06	2.45437e-05	TOMM70/PARP9/RTP4/GPATCH3/POLR3C/MOV10/TTC4/FGL2/NT5C3A/TARBP2/POLR3B/ABCC9/KCNJ8/POLR3H/CXCL9/TRIM11/IRF1/AZU1/G3BP1/IL33/UBQLN1/TRAF3IP2/ATG5/NDUFAF4/TNFAIP3/IRF9/RAB2B/POLR3F/ZMYND11/ITCH/TRIM21/TRIM44/DHX9/PTPRC/ELMOD2/RNF185/EXOSC5/TRIM28/BECN1/SIN3A/PML/PDE12/HYAL2/TRIM38/RIOK3/CRCP/PRF1/DDIT4/POLR3A/TRIM25/PTPN22/DHX15/DHX36/CLPB/ERBIN/MYD88/TLR8/ZNF175/TRIM27/TRAF3IP1/ITGAX/ARMC5/RNF216/P…	105
BP	GO:0006352	DNA-templated transcription initiation	61/4197	153/18614	1.05863e-06	2.49034e-05	GTF2E1/MED18/TAF13/DR1/GTF2B/CAND1/POLR3H/MED28/TAF7/MED7/POLR1E/MED23/TBPL1/BCLAF1/TFB1M/PSMC6/GTF2F2/TFB2M/PIH1D1/MED31/MED9/MED1/SRF/RRN3/CRCP/BRF2/TFAM/DHX36/PPM1D/MED24/BDP1/MITF/TAF4B/ZNF451/MAZ/GTF3C1/TAF5/ERCC6/RSF1/MED17/TAF9B/MED12/MED15/PAXIP1/TWIST1/BAZ2A/ATF7IP/NFKB1/PWWP2A/POLRMT/SNAPC5/GTF2A1/TAF1B/SETX/MED4/TAF3/SMARCA5/NFKBIZ/TAF1C/MED25/BRF1	61
BP	GO:0051972	regulation of telomerase activity	26/4197	47/18614	1.10239e-06	2.58063e-05	XRCC5/HNRNPA2B1/CCT2/PINX1/TCP1/GRHL2/NEK2/AURKB/HSP90AB1/PARN/TNKS/MEN1/MAPK1/NAF1/MAP2K7/KLF4/MAP3K4/CCT4/PARP4/SRC/TERF1/NEK7/PNKP/SMG6/HSP90AA1/CTNNB1	26
BP	GO:0007059	chromosome segregation	141/4197	435/18614	1.11354e-06	2.59408e-05	ACTB/CHMP2B/CEP85/SASS6/GTF2B/RACGAP1/SMARCAD1/NCAPG/CENPC/IK/SLF1/RIOK2/PINX1/SMC5/CHMP7/CHMP5/ZWILCH/HAUS4/BUB1B/DLGAP5/CIAO1/GOLGA2/MZT1/PIBF1/AURKA/ZW10/NSL1/NEK2/ANAPC5/ANAPC7/DRG1/POLDIP2/MIS12/AURKB/TOP2A/BECN1/BIRC5/RAD18/CENPQ/RIOK3/SKA1/KIF11/SLF2/MKI67/TNKS/WAPL/SMC1A/DDX3X/USP9X/SMC2/SMC6/CENPF/PUM1/EHMT2/DYNC1LI1/KIFC1/BAG6/NAA50/VPS4B/BAZ1B/NAA60/ERCC4/LZTS2/MMS19/TUBGCP2/SMC3/BUB3/…	141
BP	GO:0071103	DNA conformation change	41/4197	90/18614	1.12324e-06	2.60405e-05	XRCC5/HNRNPA2B1/SSBP1/RECQL/XRCC6/RAD50/G3BP1/ANXA1/CHD8/MNAT1/DHX9/RFC5/TOP2A/MCM3/SUPV3L1/DDX3X/DHX36/NBN/WRNIP1/MCM7/TOP2B/WRN/IGHMBP2/HMGB3/MCM2/TOP3B/CDC45/MCM5/PURA/UPF1/ASCC3/DDX1/ABL1/SETX/TOP1/DSCC1/MCM4/CHTF8/MCM6/ERCC2/RECQL5	41
BP	GO:0009895	negative regulation of catabolic process	114/4197	337/18614	1.18813e-06	2.74125e-05	AKT1/RUBCN/SEC22B/CSDE1/RPL5/KDM4A/MFSD2A/THRAP3/RIC1/CCAR2/TRAF3IP2/USP8/PSEN1/GOLGA2/PSMF1/UCHL5/DHX9/SF3B3/VPS35/NQO1/POLDIP2/BECN1/PML/SCFD1/HSP90AB1/ROCK1/PARN/DDIT4/SNX12/USP9X/PTPN22/LRIG2/MET/DHX36/SMAD3/HNRNPC/BMF/IL10RA/TARDBP/STAT3/MYD88/EHMT2/RYBP/HFE/BAG6/MAPK14/USP14/SMAD4/HDAC4/FOXK1/MLST8/YBX1/PKP3/TMEM132A/OPHN1/RBM10/TAB3/TRAF2/KLHL22/FLNA/NRBP2/MCL1/UBQLN4/IRAK3/TIMP3/NAF1/TBC1…	114
BP	GO:0006661	phosphatidylinositol biosynthetic process	54/4197	131/18614	1.28041e-06	2.926e-05	PIGM/PIP5K1A/PIK3R3/FIG4/SOCS4/TTC7A/PIP4K2A/SLA2/PIGT/BECN1/IP6K1/IP6K2/PIK3C3/PIGN/PTEN/PIKFYVE/SACM1L/PIGQ/SOCS1/IPMK/PITPNM1/PI4KA/MTMR1/SYNJ1/SOCS2/PIP4K2C/PIK3C2G/PI4K2B/CDS1/PIK3CB/PIP5K1C/SLC27A1/ATG14/ITPKA/SOCS5/MTMR6/IMPA1/UVRAG/INPPL1/PIK3C2B/BPNT1/ITPKB/MTMR3/VAC14/PLCG2/ITPKC/MTMR4/PIGS/PIGL/SOCS7/PIP4K2B/PGAP3/PIK3R1/SLC30A5	54
BP	GO:0098732	macromolecule deacylation	54/4197	131/18614	1.28041e-06	2.926e-05	DR1/SMARCAD1/CCAR2/RRP8/LYPLAL1/SUDS3/SAP30BP/SIN3A/BRMS1L/ABHD16A/BRMS1/MORF4L2/HDAC4/SFPQ/FNTA/MTA2/HDAC8/MSL3/SUV39H1/RBBP7/HDAC6/FLNA/MIER1/ZZZ3/PRMT6/GATAD2B/TBL1XR1/BAZ2A/CHD4/EP300/MIER2/AKAP8/SIN3B/ABHD17B/HDAC2/KAT2B/WDR5/ABHD13/HDAC1/RBBP4/LYPLA1/RCOR3/SMARCA5/SPHK2/TADA2A/KAT2A/HDAC5/PRKAA1/NIPBL/TPPP/PRKD1/RCOR1/ABHD17C/TADA3	54
BP	GO:0044088	regulation of vacuole organization	27/4197	50/18614	1.30222e-06	2.96174e-05	RAB3GAP1/SEC22B/SCARB2/PIP4K2A/RAB3GAP2/BECN1/SCFD1/SNX30/PIKFYVE/SNX18/EHMT2/UBQLN2/TBC1D12/ATG2A/SH3GLB1/SNX4/TMEM106B/PIP4K2C/TBC1D14/RAB5A/CHMP4A/FEZ2/IFT88/MTMR3/RALB/PHF23/PIP4K2B	27
BP	GO:0061136	regulation of proteasomal protein catabolic process	73/4197	194/18614	1.34986e-06	3.04581e-05	AKT1/PSMD14/ANKIB1/PSMC2/CAV1/TMTC3/IL33/CCAR2/UBQLN1/UFL1/PSMC6/PSME2/SOCS4/PSEN1/TRIB2/AURKA/PSMF1/UCHL5/FBXW7/RNF185/RNFT1/DAB2/HSP90AB1/SMAD7/RNF40/PSMD10/USP9X/CDK2/UBQLN2/RYBP/HFE/BAG6/RNF144B/USP14/RHBDF1/GNA12/GSK3B/OPHN1/ZYG11B/GLMN/UBQLN4/NUB1/MDM2/USP5/RBX1/SGTA/FZR1/GIPC1/MAPK9/SH3RF1/RAD23B/PIAS1/STYX/SOCS5/SH3RF3/XPO1/NUDT15/RNF19A/SDCBP/TRIB1/FBXW8/N4BP1/GSK3A/APOE/HSPBP1/CSNK1D/HE…	73
BP	GO:0045814	negative regulation of gene expression, epigenetic	47/4197	109/18614	1.35188e-06	3.04581e-05	HAT1/KDM1A/SETDB1/PPHLN1/LMNB1/POLE3/CTR9/RRP8/ZNF304/TRIM28/SUZ12/SIN3A/ZNF445/HELLS/SPTY2D1/CDK2/MPHOSPH8/PPM1D/SMCHD1/TRIM27/UBR2/CREBZF/PHF8/SUV39H1/LMNA/BAZ2A/ATF7IP/KDM5A/FAM172A/LMNB2/DNMT1/UHRF2/PHF2/SMYD5/DNMT3A/RB1/BMI1/EPC1/HDAC1/ZNFX1/SMARCA5/CTCF/GSK3A/CENPV/HDAC5/BAZ1A/EHMT1	47
BP	GO:0001952	regulation of cell-matrix adhesion	52/4197	125/18614	1.43711e-06	3.22271e-05	APOD/KDR/DAPK3/TEK/PTK2B/POLDIP2/FAM107A/ROCK1/PTEN/SLK/DLC1/CSF1/UTRN/SMAD3/THY1/PRKCZ/DDR1/DUSP22/LDB1/PLEKHA2/SFRP1/VCL/GSK3B/PPM1F/CASK/EPHA1/ACVRL1/PIK3CB/TLN1/FERMT2/THBS1/TSC1/RCC2/LIMS1/WNT4/ROCK2/ABL1/JAG1/NRP1/RIN2/PTPRA/COL16A1/SRC/NF2/CORO1C/EPB41L5/NF1/MINK1/DUSP3/PIK3R1/PEAK1/DAG1	52
BP	GO:1901988	negative regulation of cell cycle phase transition	96/4197	274/18614	1.45589e-06	3.24965e-05	PARP9/ATR/TOPBP1/ATF2/RPA2/INTS3/GPNMB/CASP2/CTDSP2/CDKN1B/PKD2/RAD50/IK/PINX1/CCAR2/ZWILCH/FEM1B/BUB1B/MSH2/ETAA1/TTI1/ZW10/INTS7/RFWD3/ZNF830/AURKB/BIRC5/RAD17/RAD1/PML/FAM107A/CDC5L/PTEN/CDK1/FOXO4/CDK2/CRY1/NBN/CENPF/BARD1/RAD9A/DYNC1LI1/MAPK14/DDX39B/TAOK2/TELO2/GIGYF2/BUB3/ZWINT/ERCC6/MEN1/CCND1/INCENP/PRPF19/TPRA1/CDC45/KLHL22/CUL4A/DTX3L/TIPRL/MDM2/FBXO7/APBB2/CLOCK/FZR1/KANK2/KLF4/INIP/F…	96
BP	GO:0030522	intracellular receptor signaling pathway	103/4197	299/18614	1.50401e-06	3.34151e-05	TLR4/DCBLD2/GPATCH3/KDM1A/CAV1/NR2C1/IRAK4/USP15/TAF7/HAVCR2/UBQLN1/UFL1/MAP3K7/TNFAIP3/VPS18/SNW1/ITCH/TRIM68/DHRS3/CNOT1/TRIM16/MED1/DAB2/PML/RIOK3/EPG5/RARB/NCOA4/PRCP/ESRRA/DDX3X/UFSP2/PTPN22/CRY1/CLPB/STAT3/ERBIN/MYD88/PUM1/TLR8/DAXX/COLEC12/CTBP2/PIK3AP1/NR1D2/SFRP1/IRF7/SLC15A3/PDK3/HDAC6/ARNT/RORC/TRIM24/TWIST1/AHR/DDX17/EP300/TIFA/CLOCK/TNIP2/NR3C1/SAFB/CARM1/KANK2/UBA5/NR2F6/KDM4C/RFTN1…	103
BP	GO:0010948	negative regulation of cell cycle process	108/4197	317/18614	1.53854e-06	3.40247e-05	PARP9/ATR/TOPBP1/ATF2/RPA2/INTS3/GPNMB/CASP2/CTDSP2/CDKN1B/PKD2/RAD50/IK/PINX1/CCAR2/ZWILCH/FEM1B/BUB1B/MSH2/ETAA1/TTI1/TMEM67/ZW10/INTS7/NEK2/RFWD3/TRIM37/ZNF830/AURKB/BIRC5/RAD17/RAD1/PML/FAM107A/CDC5L/PTEN/TNKS/CDK1/WAPL/PPP2R5B/FOXO4/CDK2/CRY1/NBN/CENPF/BARD1/NPM1/RAD9A/DYNC1LI1/MAPK14/DDX39B/TAOK2/TELO2/BAZ1B/GIGYF2/BUB3/ZWINT/ERCC6/MEN1/CCND1/INCENP/PRPF19/TPRA1/CDC45/KLHL22/CUL4A/DTX3L/TIP…	108
BP	GO:0016575	histone deacetylation	42/4197	94/18614	1.57375e-06	3.46437e-05	DR1/SMARCAD1/RRP8/SUDS3/SAP30BP/SIN3A/BRMS1L/BRMS1/MORF4L2/HDAC4/SFPQ/MTA2/HDAC8/MSL3/SUV39H1/RBBP7/HDAC6/MIER1/ZZZ3/PRMT6/GATAD2B/TBL1XR1/BAZ2A/CHD4/MIER2/AKAP8/SIN3B/HDAC2/KAT2B/WDR5/HDAC1/RBBP4/RCOR3/SMARCA5/SPHK2/TADA2A/KAT2A/HDAC5/NIPBL/PRKD1/RCOR1/TADA3	42
BP	GO:0000466	maturation of 5.8S rRNA from tricistronic rRNA transcript (SSU-rRNA, 5.8S rRNA, LSU-rRNA)	17/4197	25/18614	1.58311e-06	3.46908e-05	UTP20/RCL1/EXOSC2/EXOSC10/NOL9/FTSJ3/ERI1/ERI3/NOP9/WDR12/ABT1/RPP40/URB1/KRI1/RRS1/BOP1/PES1	17
BP	GO:0035304	regulation of protein dephosphorylation	40/4197	88/18614	1.62115e-06	3.53628e-05	SLC39A10/NUAK1/SWAP70/PPP2R5A/PTPRC/PPP1R15A/HSP90AB1/ROCK1/DLC1/NCKAP1L/VRK3/PPP2R5D/GNA12/MFHAS1/IKBKB/GSK3B/PPP6R3/TIPRL/PPP1R12A/PDGFRB/PTBP1/CALM1/ARPP19/TSC1/ROCK2/PTPA/PPP1R16B/YWHAB/AMBRA1/CRY2/MTOR/PPP1R15B/ANKLE2/CNEP1R1/MGAT5/CDH5/SYMPK/PPP6R1/YWHAE/PPP1R9B	40
BP	GO:0006513	protein monoubiquitination	38/4197	82/18614	1.63124e-06	3.54219e-05	PEF1/RNF20/LEO1/FANCL/ITCH/UBE2W/CTR9/TRIM21/TRIM37/PEX12/WDR48/RAD18/KBTBD8/RNF40/DDB1/TRIM25/BARD1/PCGF6/RING1/MGRN1/ZNF598/PCGF5/KLHL22/DTX3L/CUL1/RBX1/UBE2D3/RNF126/BMI1/CUL3/CBL/BIRC2/CDC73/RNF2/KLHL12/FAAP100/UBE2O/ATXN7L3	38
BP	GO:0061013	regulation of mRNA catabolic process	78/4197	212/18614	1.6612e-06	3.58185e-05	AKT1/FTO/FXR1/FASTKD1/FASTKD2/CSDE1/MOV10/SERBP1/THRAP3/TBRG4/METTL14/CNOT6L/CNOT8/TRAF3IP2/METTL3/APEX1/TTC5/PNPT1/EXOSC2/DHX9/CNOT1/EXOSC5/CNOT10/PDE12/DCP1A/ROCK1/PARN/DHX36/HNRNPC/TARDBP/ALKBH5/NPM1/MYD88/PUM1/MAPK14/GIGYF2/CNOT7/PABPC4/YBX1/PKP3/RBM10/TRAF2/ZC3HAV1/GTPBP1/TNRC6B/LARP1/MEX3D/CIRBP/HNRNPAB/KHSRP/UPF1/CNOT6/SYNCRIP/ZC3H14/SAMD4A/CNOT11/NBAS/ROCK2/RC3H2/DIS3/PAN3/YTHDF2/LARP4B/Y…	78
BP	GO:0032608	interferon-beta production	29/4197	56/18614	1.6719e-06	3.58185e-05	TLR4/TOMM70/POLR3C/POLR3B/IRF1/POLR3F/DHX9/TRIM38/RIOK3/POLR3A/DDX3X/TLR8/RNF216/NLRC3/TLR3/IRF7/IRF5/TBK1/CACTIN/POLR3D/MAVS/RIPK2/TLR2/PTPN11/NMI/IFIH1/RNF135/HSP90AA1/TRAF3	29
BP	GO:0032648	regulation of interferon-beta production	29/4197	56/18614	1.6719e-06	3.58185e-05	TLR4/TOMM70/POLR3C/POLR3B/IRF1/POLR3F/DHX9/TRIM38/RIOK3/POLR3A/DDX3X/TLR8/RNF216/NLRC3/TLR3/IRF7/IRF5/TBK1/CACTIN/POLR3D/MAVS/RIPK2/TLR2/PTPN11/NMI/IFIH1/RNF135/HSP90AA1/TRAF3	29
BP	GO:0000377	RNA splicing, via transesterification reactions with bulged adenosine as nucleophile	110/4197	325/18614	1.76324e-06	3.72095e-05	HSPA8/FXR1/DBR1/CWC22/SF3B1/PPIL3/SNRNP40/KDM1A/PRPF38A/PPIE/SNIP1/THRAP3/HNRNPA2B1/HNRNPA1/DDX23/METTL14/DDX39A/SF3A2/DDX46/IK/ZMAT2/SLU7/SMU1/PRPF4/CDC40/PRMT5/RBM23/METTL3/SNW1/SRSF7/PRPF18/RBM39/TGS1/DHX9/PLRG1/RBM19/SF3B3/PRMT7/TXNL4B/GPATCH1/PRPF8/LUC7L3/CWC25/DHX8/EFTUD2/MFAP1/SRSF3/CDC5L/CWF19L1/CLNS1A/GEMIN7/HNRNPC/DHX16/PRPF4B/DDX39B/PPIL1/RNPS1/SFPQ/SF1/SART1/PRPF19/RBM10/HTATSF1/RBMX/…	110
BP	GO:0000398	mRNA splicing, via spliceosome	110/4197	325/18614	1.76324e-06	3.72095e-05	HSPA8/FXR1/DBR1/CWC22/SF3B1/PPIL3/SNRNP40/KDM1A/PRPF38A/PPIE/SNIP1/THRAP3/HNRNPA2B1/HNRNPA1/DDX23/METTL14/DDX39A/SF3A2/DDX46/IK/ZMAT2/SLU7/SMU1/PRPF4/CDC40/PRMT5/RBM23/METTL3/SNW1/SRSF7/PRPF18/RBM39/TGS1/DHX9/PLRG1/RBM19/SF3B3/PRMT7/TXNL4B/GPATCH1/PRPF8/LUC7L3/CWC25/DHX8/EFTUD2/MFAP1/SRSF3/CDC5L/CWF19L1/CLNS1A/GEMIN7/HNRNPC/DHX16/PRPF4B/DDX39B/PPIL1/RNPS1/SFPQ/SF1/SART1/PRPF19/RBM10/HTATSF1/RBMX/…	110
BP	GO:0110053	regulation of actin filament organization	94/4197	268/18614	1.76667e-06	3.72095e-05	F11R/TMOD4/CAPZA1/S1PR1/MTPN/LIMA1/GBA2/PTK2B/BBS4/TPM1/CCDC88A/SWAP70/ARFIP1/ROCK1/DLC1/MET/NCKAP1L/TESK1/SMAD3/GPR65/TRIM27/DAAM2/ARHGAP28/BAIAP2L1/MLST8/ADD3/BAG4/SFRP1/CXCL12/SSH3/PPFIA1/CTTN/PPM1F/FLNA/PAK2/ARHGEF5/EPHA1/BRAF/CAPZA2/SCIN/TWF1/PICK1/SHANK3/PFN2/AP1AR/SLIT2/ADD1/NCK1/KANK3/KANK1/TGFBR1/LPAR1/LATS1/SNX9/FERMT2/TMOD3/CGNL1/ARF6/TSC1/PRKCE/SPTBN1/NCK2/CDC42/WNT4/CAPG/ASAP3/ROCK2/…	94
BP	GO:0030010	establishment of cell polarity	61/4197	155/18614	1.76784e-06	3.72095e-05	ITGB1/STK11/PTK2B/GJA1/TRAF3IP2/RAB10/ZW10/FRMD4B/HSP90AB1/ROCK1/SLC9A6/MSN/DOCK8/CRTAM/PRKCZ/FAT1/PTK7/CYTH3/MCPH1/SIPA1/TCIRG1/GSK3B/KAT5/OPHN1/AMOT/PATJ/DOCK7/GPSM2/SNX27/HES1/MYH9/WWC1/AMOTL2/KANK1/UST/PLEKHG3/ARF6/DCTN1/CDC42/ROCK2/ABL1/SAPCD2/PARD3/MPP7/MAPRE1/ARFGEF1/WEE1/CRKL/SPRY1/CDH5/SYNE4/CRK/PAFAH1B1/LLGL1/FBXW11/MAP1B/GOLPH3/DOCK2/IGF1R/HSP90AA1/MAP4	61
BP	GO:0007249	I-kappaB kinase/NF-kappaB signaling	101/4197	293/18614	1.8294e-06	3.83371e-05	TLR4/AKT1/LTBR/CASP8/BCL10/WLS/SNIP1/IRAK4/CLEC6A/GJA1/TRAF3IP2/UFL1/MAP3K7/TNFAIP3/HACD3/RNF31/ZMYND11/ANGPT1/TRIM68/TRIM21/EDNRA/TERF2IP/PPP5C/NKIRAS2/IRAK2/LTB/TRIM38/EDN1/RIOK3/ROCK1/BTK/IKBKG/TRIM25/CLEC7A/DHX15/DHX36/MYD88/PRKCB/TLR8/VAPA/MALT1/CARD11/NLRC3/IFIT5/CHUK/NFKB2/TLR3/IKBKB/FADD/TAB3/TRAF2/FLNA/CCDC22/MIER1/OTUD7B/TFRC/ASH1L/ZDHHC17/TBK1/TNFRSF1A/TIFA/NFKB1/TNIP2/CXXC5/CACTIN/SLC…	101
BP	GO:0051348	negative regulation of transferase activity	97/4197	279/18614	1.89824e-06	3.93628e-05	AKT1/RUBCN/CEP85/RPL5/CAV1/TARBP2/CDKN1B/PTPN6/SH3BP5L/TAF7/PINX1/TNFAIP3/BUB1B/SOCS4/PSEN1/TRIB2/PIP4K2A/PPP2R5A/PTPRC/HYAL2/SMAD7/MVP/PTEN/BANF1/PTPN22/PAQR3/TESK1/THY1/NPM1/PRKAR2A/DUSP7/TRIM27/DUSP22/PTPN2/PRKRIP1/YWHAG/TFAP4/PDCD4/BUB3/SFRP1/MEN1/GSK3B/LRP5/CHORDC1/PPM1F/DTX3L/ADAR/PAK2/EPHA1/PRKAR2B/IRAK3/PIP4K2C/FBXO7/WWTR1/PIK3CB/RGS14/GADD45B/MLLT1/IBTK/SH3BP5/KAT2B/LATS1/AJUBA/SOCS5/ABL…	97
BP	GO:0006479	protein methylation	69/4197	182/18614	1.90295e-06	3.93628e-05	KDM1A/PYGO2/SETDB1/MCRS1/RNF20/PRMT5/ARID4A/SNW1/NDUFAF7/CTR9/RRP8/RBBP5/PRMT9/PRMT7/PIH1D1/SUZ12/CLNS1A/MYD88/EHMT2/PHF1/SMAD4/CXXC1/GSPT1/EEF2KMT/RLF/MEN1/KMT5B/PRMT3/KDM6A/SUV39H1/PRMT6/WDR77/ASH1L/LMNA/PAXIP1/BAZ2A/HCFC2/NFYB/BOD1L1/CARM1/KANSL3/SMYD5/FBXO11/DNMT3A/WDR5/EEF1AKMT1/PCMTD2/PHF20/ZNF335/RAB6A/BTG2/METTL13/ICMT/KMT5A/SMARCA5/NFKBIZ/SETD6/FBL/PRMT1/KMT5C/KMT2B/MLLT6/KANSL1/IWS1/SET…	69
BP	GO:0008213	protein alkylation	69/4197	182/18614	1.90295e-06	3.93628e-05	KDM1A/PYGO2/SETDB1/MCRS1/RNF20/PRMT5/ARID4A/SNW1/NDUFAF7/CTR9/RRP8/RBBP5/PRMT9/PRMT7/PIH1D1/SUZ12/CLNS1A/MYD88/EHMT2/PHF1/SMAD4/CXXC1/GSPT1/EEF2KMT/RLF/MEN1/KMT5B/PRMT3/KDM6A/SUV39H1/PRMT6/WDR77/ASH1L/LMNA/PAXIP1/BAZ2A/HCFC2/NFYB/BOD1L1/CARM1/KANSL3/SMYD5/FBXO11/DNMT3A/WDR5/EEF1AKMT1/PCMTD2/PHF20/ZNF335/RAB6A/BTG2/METTL13/ICMT/KMT5A/SMARCA5/NFKBIZ/SETD6/FBL/PRMT1/KMT5C/KMT2B/MLLT6/KANSL1/IWS1/SET…	69
BP	GO:0072666	establishment of protein localization to vacuole	31/4197	62/18614	1.97316e-06	4.06399e-05	HSPA8/VPS41/M6PR/SCARB2/AP3D1/VPS13A/UBAP1/TNFAIP3/GCC2/STAM/VPS53/BECN1/MON1A/PIK3C3/AP4M1/NCOA4/LAMP2/GNPTG/VPS37A/SORT1/VPS8/GNPTAB/ZFYVE16/AP3B1/ATG14/NEDD4/VPS36/SORL1/VPS37B/HGS/PTPN23	31
BP	GO:0010639	negative regulation of organelle organization	120/4197	362/18614	2.00519e-06	4.09602e-05	AKT1/XRN1/F11R/TMOD4/SEC22B/CAPZA1/S1PR1/MTPN/HNRNPA1/LIMA1/IGF1/RAD50/IK/PINX1/ZWILCH/BBS4/BUB1B/MNAT1/TMEM67/ZW10/SWAP70/NAT10/EXOSC10/TERF2IP/TRIM37/AURKB/TOP2A/BECN1/BIRC5/RAD1/SCFD1/DLC1/TNKS/WAPL/PSMD10/MID1/MET/TESK1/HNRNPC/NBN/CENPF/NPM1/EHMT2/TNKS2/GHITM/DYNC1LI1/BAK1/SMAD4/ARHGAP28/BAZ1B/ERCC4/ADD3/BUB3/ZWINT/SSH3/PPFIA1/INCENP/GNL3L/MCM2/KLHL22/HDAC6/WDR47/TFRC/LMNA/PAK2/CAPZA2/SCIN/TW…	120
BP	GO:0110020	regulation of actomyosin structure organization	45/4197	104/18614	2.00578e-06	4.09602e-05	F11R/S1PR1/BBS4/TPM1/CCDC88A/EDN1/ROCK1/DLC1/MET/TESK1/SMAD3/GPR65/SMAD4/ARHGAP28/BAG4/SFRP1/PPFIA1/PPM1F/PAK2/ARHGEF5/EPHA1/BRAF/PFN2/TGFBR1/LPAR1/FERMT2/CGNL1/TSC1/CDC42/WNT4/ASAP3/ROCK2/ABL1/WASF2/RGCC/NRP1/MTOR/NF2/PXN/FHOD1/CD47/PTGER4/PIK3R1/EVL/TJP1	45
BP	GO:0000077	DNA damage checkpoint signaling	51/4197	123/18614	2.02971e-06	4.12732e-05	PARP9/ATR/TOPBP1/ATF2/RPA2/CASP2/CDKN1B/CCAR2/FEM1B/MSH2/ETAA1/TTI1/INTS7/RFWD3/ZNF830/RAD17/RAD1/PML/CDC5L/CDK1/FOXO4/CDK2/CRY1/NBN/BARD1/RAD9A/MAPK14/DDX39B/TAOK2/TELO2/GIGYF2/ERCC6/CCND1/PRPF19/CUL4A/DTX3L/TIPRL/MDM2/CLOCK/FZR1/FOXN3/SYF2/RNASEH2B/HINFP/PTPN11/TAOK3/FBXO31/TAOK1/FBXO4/TP53BP1/XPC	51
BP	GO:0050821	protein stabilization	78/4197	213/18614	2.04824e-06	4.13811e-05	CCT8/RABL3/MFSD1/CREB1/EPHA4/STX12/CCT3/RPL5/PLPP3/CCT2/IGF1/CREBL2/CDC37L1/TCP1/CCT7/GTPBP4/TTI1/CRYAB/TRIM44/FBXW7/URI1/PIH1D1/CCT5/HSP90AB1/SMAD7/PTEN/LAMP2/USP9X/SMAD3/STK4/PEX6/BAG6/TELO2/CCT6A/BAG4/GOLGA7/TAF9B/VBP1/FLNA/USP33/SMO/DVL3/RAB21/RPAP3/ATF7IP/EP300/PFN2/ATP1B3/WFS1/TNIP2/NCLN/CDC37/MTMR9/SAV1/TSC1/OTUD3/PDCL3/MUL1/CCT4/AAK1/SEC16A/COG3/STK3/SOX17/CTNND1/PARVA/MDM4/HPS4/HSPD1/HIP…	78
BP	GO:0098876	vesicle-mediated transport to the plasma membrane	59/4197	149/18614	2.05226e-06	4.13811e-05	STX12/GOLPH3L/VPS50/EHD4/VPS39/EXOC6B/PREPL/RAB10/STX16/ARFGEF2/VPS35/VPS53/GOLGA4/EPG5/EXOC8/SNX12/SNX30/VPS52/KIF13A/EXOC2/EXOC6/GOLGA7/ZDHHC2/VPS51/OSBPL5/EPS15/CCDC22/SNX4/SNX27/EXOC4/GGA1/MICALL1/ARHGAP8/EXOC1/DNM2/RAB14/GOPC/EXOC5/ARF6/SPTBN1/SNX17/SEC16A/ATP9A/VPS13B/LYPLA1/STX3/SORL1/CLSTN1/DENND1B/RAB35/ANKRD50/NDRG4/ANKRD27/HGS/RABEP1/LLGL1/NSF/GOLPH3/PTPN23	59
BP	GO:0006406	mRNA export from nucleus	33/4197	68/18614	2.18855e-06	4.39444e-05	HNRNPA2B1/NUP107/POLDIP3/DDX39A/GLE1/UPF2/RAE1/SUPT6H/NUP155/SRSF3/NUP133/PABPN1/ZC3H11A/ALKBH5/THOC7/DDX39B/FYTTD1/SMG5/UPF1/NCBP1/MCM3AP/THOC3/NUP214/NUP160/DDX19A/NUP93/NUP85/SMG6/NCBP3/CASC3/NSUN2/IWS1/SETD2	33
BP	GO:0090503	RNA phosphodiester bond hydrolysis, exonucleolytic	24/4197	43/18614	2.30093e-06	4.60085e-05	XRN1/TOE1/CNOT6L/CNOT8/PNPT1/CPSF3/EXOSC2/EXOSC10/CNOT1/EXOSC5/PDE12/PARN/ERI1/ERI3/CNOT7/POLRMT/CNOT6/DIS3L/ANGEL1/DIS3/PAN3/XRN2/ANGEL2/USB1	24
BP	GO:1901983	regulation of protein acetylation	36/4197	77/18614	2.34807e-06	4.67563e-05	SF3B1/TAF7/ATG5/TERF2IP/PIH1D1/SIN3A/PML/DDX3X/FAM161A/CAMK1/DEK/SMAD4/GLYR1/BAZ1B/ERCC6/GSK3B/KAT5/HDAC6/TWIST1/DIP2B/NFYB/TADA2B/DIP2A/HDAC2/ARID5A/SET/ARRB1/NOC2L/SMARCA5/SPHK2/TADA2A/TAOK1/MYBBP1A/FLCN/PRKAA1/IWS1	36
BP	GO:0090305	nucleic acid phosphodiester bond hydrolysis	87/4197	245/18614	2.38178e-06	4.72316e-05	XRN1/DBR1/TSN/TOE1/SND1/UTP20/CNOT6L/RAD50/G3BP1/CNOT8/RCL1/APEX1/PNPT1/CPSF3/EXOSC2/RPP38/MGME1/EXOSC10/NOL9/NUDT21/CNOT1/EXOSC5/TSR1/RAD1/CPSF2/RPP14/PDE12/DCP1A/PARN/ERI1/TSNAX/BMS1/PCF11/LAS1L/APEX2/ERI3/NOP9/ABT1/RAD9A/DNASE1L1/EXOG/RRP36/RPP40/TBL3/CNOT7/WRN/CPSF7/CSTF2/CPSF6/REXO1/POLRMT/KRI1/CNOT6/NCBP1/DIS3L/ANGEL1/APLF/DDX1/PNRC2/REXO4/DIS3/PAN3/XRN2/ENPP2/RRS1/AGO2/BOP1/CPSF1/MRPL44/EN…	87
BP	GO:0006383	transcription by RNA polymerase III	28/4197	54/18614	2.43664e-06	4.81206e-05	SF3B1/POLR3C/POLR3H/CHD8/SNAPC1/POLR3F/ZNF143/POLR1C/CRCP/BRF2/DHX36/GTF3C6/GTF3A/BDP1/DEK/GTF3C1/BAZ1B/ERCC6/ELL/SNAPC3/POLR3D/SNAPC5/MAF1/MTOR/IVNS1ABP/SMARCA5/MYBBP1A/BRF1	28
BP	GO:0021915	neural tube development	63/4197	163/18614	2.47537e-06	4.86851e-05	ARL13B/IFT57/NPHP3/BCL10/PKD2/CDK20/BBS4/MTHFD1/PSEN1/IFT172/GRHL2/C2CD3/CLUAP1/DLC1/NUP133/APAF1/STK4/TMEM107/BRD2/PTK7/SFRP1/KAT5/MED12/ATP6AP2/GLMN/HES1/SMO/RALA/DVL3/TWIST1/FZD1/COBL/CELSR1/SEC24B/WDR19/FZD3/MARCKS/MTHFD1L/DACT1/EPHA2/TSC1/SEMA4C/ABL1/NOTCH1/BMI1/OVOL2/STK3/FZD6/SOX17/AMBRA1/DCHS1/TGFB2/SKI/PLXNA2/ARHGAP35/LRP2/NF1/DVL2/KAT2A/HECTD1/ITPK1/RGMA/SETD2	63
BP	GO:0062197	cellular response to chemical stress	116/4197	349/18614	2.55055e-06	4.9959e-05	TLR4/AKT1/ETV5/ATF2/LANCL1/XRCC5/PNPLA8/CAV1/USP15/STAT6/PYROXD1/PKD2/PDGFRA/LONP1/DHFR/ANXA1/ERMP1/ERCC6L2/UBQLN1/ATG5/VNN1/TNFAIP3/MAP3K5/APEX1/SLC12A6/TPM1/FUT8/EIF2S1/PNPT1/NET1/OSER1/TRIM21/CAT/FBXW7/EDNRA/ATP2A2/NQO1/BECN1/SIN3A/PML/FBLN5/EDN1/BRF2/CDK1/MICU1/BTK/NONO/DDX3X/MET/HTRA2/SRXN1/TP53INP1/OXSR1/ADNP2/IMPACT/STK25/TRAP1/VKORC1L1/MLST8/CHUK/SFPQ/PLEKHA1/GSR/AIFM2/STK26/G6PD/MAPK1/HD…	116
BP	GO:0000462	maturation of SSU-rRNA from tricistronic rRNA transcript (SSU-rRNA, 5.8S rRNA, LSU-rRNA)	22/4197	38/18614	2.65422e-06	5.17783e-05	UTP20/RPS14/RCL1/WDR43/NOL10/DCAF13/DHX37/TSR1/HEATR1/BMS1/NOP9/ABT1/WDR46/RRP36/BYSL/RPP40/TBL3/KRI1/PWP2/RRS1/UTP4/ERCC2	22
BP	GO:0032784	regulation of DNA-templated transcription elongation	45/4197	105/18614	2.74885e-06	5.34073e-05	MED18/INTS3/INTS12/MED28/MED7/INTS9/CCAR2/MED23/SUPT16H/LEO1/WDR43/ZMYND11/INTS7/INTS2/SUPT6H/MED31/MED9/KAT7/MED1/INTS4/MED24/DDX39B/LDB1/INTS10/ERCC6/MED17/HTATSF1/MED15/INTS1/LARP7/PWWP2A/ELL/NCBP1/EAF1/SCAF8/NELFB/INTS6/MED4/INTS8/CDC73/HNRNPU/MED25/RECQL5/CTNNB1/WDR82	45
BP	GO:0007015	actin filament organization	141/4197	442/18614	2.96207e-06	5.73178e-05	F11R/TMOD4/CAPZA1/S1PR1/MTPN/LIMA1/GBA2/PTK2B/IQGAP2/BBS4/TPM1/MYO1E/MYO5C/CCDC88A/ARHGAP25/SWAP70/HMCN1/ARFIP1/FAM107A/SRF/ROCK1/PSTPIP2/MSRB1/PDLIM1/DLC1/PLS3/MET/NCKAP1L/TESK1/SMAD3/GPR65/TTC17/FAT1/TRIM27/DAAM2/CD2AP/ARHGAP28/BAIAP2L1/MLST8/ADD3/BAG4/SFRP1/CXCL12/MCU/SSH3/PPFIA1/CTTN/SHROOM2/PPM1F/FLNA/ITGB5/TPM3/PAK2/ARHGEF5/EPHA1/BRAF/WASL/ELMO1/CAPZA2/SCIN/COBL/PAWR/TWF1/PICK1/SHANK3/PFN2/…	141
BP	GO:0042770	signal transduction in response to DNA damage	69/4197	184/18614	2.9872e-06	5.7572e-05	PARP9/ATR/TOPBP1/ATF2/RPA2/KDM1A/CASP2/CDKN1B/ING4/CCAR2/FEM1B/MSH2/ETAA1/TTI1/CASP9/INTS7/RFWD3/ZNF830/COPS3/RAD17/RAD1/PML/CDC5L/CDK1/PSMD10/FOXO4/CDK2/CRY1/NBN/PPM1D/BARD1/RAD9A/MAPK14/DDX39B/TAOK2/TELO2/TFAP4/GIGYF2/ERCC6/CCND1/KAT5/PRPF19/CUL4A/DTX3L/TIPRL/PAXIP1/TWIST1/MDM2/CLOCK/FZR1/MYO6/FOXN3/ABL1/SYF2/RNASEH2B/NDRG1/HINFP/MDM4/PTPN11/TAOK3/KMT5A/USP10/FBXO31/PLA2R1/TAOK1/HIC1/FBXO4/TP53…	69
BP	GO:0000075	cell cycle checkpoint signaling	70/4197	188/18614	3.40869e-06	6.53747e-05	PARP9/ATR/TOPBP1/ATF2/RPA2/INTS3/CASP2/CDKN1B/RAD50/IK/CCAR2/ZWILCH/FEM1B/BUB1B/MSH2/ETAA1/TTI1/ZW10/INTS7/RFWD3/ZNF830/AURKB/BIRC5/RAD17/RAD1/PML/CDC5L/CDK1/FOXO4/CDK2/CRY1/NBN/CENPF/BARD1/RAD9A/DYNC1LI1/MAPK14/DDX39B/TAOK2/TELO2/GIGYF2/BUB3/ZWINT/ERCC6/CCND1/INCENP/PRPF19/CDC45/KLHL22/CUL4A/DTX3L/TIPRL/MDM2/CLOCK/FZR1/INIP/FOXN3/SYF2/RNASEH2B/HINFP/PTPN11/TAOK3/FBXO31/NAE1/TAOK1/TRIP13/NSUN2/FB…	70
BP	GO:0042274	ribosomal small subunit biogenesis	36/4197	78/18614	3.4193e-06	6.53747e-05	IMP4/XRCC5/WDR3/UTP20/RPS14/RIOK2/RCL1/METTL17/WDR43/NOL10/DCAF13/NAT10/DHX37/DDX52/TSR1/NOL11/MPHOSPH10/RIOK1/RIOK3/HEATR1/BMS1/NOP9/NPM1/ABT1/WDR46/RRP36/BYSL/RPP40/TBL3/RRP7A/KRI1/PWP2/RRS1/UTP4/ERCC2/IMP3	36
BP	GO:0048863	stem cell differentiation	87/4197	247/18614	3.47253e-06	6.61288e-05	KITLG/KIT/ITGB1/METTL5/NRP2/FN1/XRCC5/PEF1/LMBR1L/PWP1/PDGFRA/HSPA9/ANXA6/UFL1/METTL3/N4BP2L2/ITCH/EXT1/PTPRC/EDNRA/NUDT21/MED1/KBTBD8/SRF/EDN1/FOXO4/DHX36/TCOF1/STAT3/SEMA3G/PUM1/SEMA4A/MAPK14/SMAD4/GPM6A/SFRP1/MTA2/GSK3B/LTBP3/KAT5/MAPK1/EFNB1/RBBP7/OTUD5/GATAD2B/HES1/SMO/PUS7/TWIST1/FZD1/CHD4/TAPT1/FAM172A/SEMA6A/KDM4C/HDAC2/NELFB/SEMA4C/SMYD5/EPCAM/KDM3A/CDC42/OSR1/ABL1/NOTCH1/JAG1/YTHDF2/NRP…	87
BP	GO:0031032	actomyosin structure organization	74/4197	202/18614	3.6384e-06	6.90138e-05	ITGB1/F11R/TMOD4/S1PR1/RACGAP1/PDGFRA/PTK2B/BBS4/TPM1/TRPM7/CCDC88A/MYL9/SRF/EDN1/ROCK1/PDLIM1/DLC1/MET/TESK1/SMAD3/GPR65/SMAD4/ARHGAP28/MYH11/BAG4/SFRP1/CDC42BPG/PPFIA1/PPM1F/CNN3/ITGB5/PAK2/ARHGEF5/EPHA1/BRAF/FLNC/MYH9/PFN2/PDGFRB/TGFBR1/LPAR1/FERMT2/TMOD3/CGNL1/TSC1/RTKN/CDC42/WNT4/ASAP3/ROCK2/ABL1/WASF2/RGCC/NRP1/SRC/CUL3/OBSL1/ARRB1/MTOR/NF2/PXN/FHDC1/EPB41L5/FHOD1/MYH14/CD47/TNFAIP1/PTGER4/…	74
BP	GO:0000460	maturation of 5.8S rRNA	21/4197	36/18614	3.7942e-06	7.16856e-05	UTP20/RCL1/C1D/EXOSC2/RRP15/EXOSC10/NOL9/FTSJ3/ERI1/LAS1L/ERI3/NOP9/WDR12/ABT1/RPP40/URB1/KRI1/RRS1/BOP1/PES1/MPHOSPH6	21
BP	GO:0099022	vesicle tethering	19/4197	31/18614	3.97007e-06	7.44226e-05	TBC1D23/EXOC6B/STARD3/TRAPPC13/TRIP11/TRAPPC8/TRAPPC11/EXOC8/TRAPPC2/EXOC2/EXOC6/EXOC4/STARD3NL/EXOC1/TRAPPC5/TRAPPC10/TRAPPC12/EXOC5/TRAPPC9	19
BP	GO:0150117	positive regulation of cell-substrate junction organization	19/4197	31/18614	3.97007e-06	7.44226e-05	KDR/TEK/POLDIP2/ROCK1/SMAD3/THY1/SFRP1/PPM1F/FERMT2/ARF6/TSC1/LIMS1/WNT4/ABL1/NRP1/COL16A1/EPB41L5/DUSP3/PIK3R1	19
BP	GO:0019080	viral gene expression	43/4197	100/18614	4.0878e-06	7.61594e-05	SP1/PARP9/SSB/CSDE1/GTF2B/TARBP2/EIF3D/TRIM11/ATG5/FUT8/SNW1/MOGS/TRIM21/DHX9/EIF3L/TARDBP/TRIM27/CTDP1/EIF3B/TFAP4/EIF3A/RSF1/GSK3B/MDFIC/PCBP2/EP300/LARP7/CHD1/PTBP1/MGAT1/RRP1B/ST6GAL1/PARP16/HDAC1/ST3GAL1/PARP10/NUCKS1/ST3GAL2/MGAT5/GSK3A/PRMT1/FURIN/UBP1	43
BP	GO:0031570	DNA integrity checkpoint signaling	53/4197	132/18614	4.09446e-06	7.61594e-05	PARP9/ATR/TOPBP1/ATF2/RPA2/CASP2/CDKN1B/CCAR2/FEM1B/MSH2/ETAA1/TTI1/INTS7/RFWD3/ZNF830/RAD17/RAD1/PML/CDC5L/CDK1/FOXO4/CDK2/CRY1/NBN/BARD1/RAD9A/MAPK14/DDX39B/TAOK2/TELO2/GIGYF2/ERCC6/CCND1/PRPF19/CDC45/CUL4A/DTX3L/TIPRL/MDM2/CLOCK/FZR1/FOXN3/SYF2/RNASEH2B/HINFP/PTPN11/TAOK3/FBXO31/NAE1/TAOK1/FBXO4/TP53BP1/XPC	53
BP	GO:0050730	regulation of peptidyl-tyrosine phosphorylation	89/4197	255/18614	4.13307e-06	7.65805e-05	ITGB2/KITLG/KIT/PARP9/PARP14/EPHA4/PLPP3/CAV1/ERBB3/IGF1/CLEC6A/PTPN6/LONP1/SH3BP5L/PTK2B/EPHA7/EHD4/SOCS4/PSEN1/TGFA/ADAM17/PIBF1/PRNP/ANGPT1/TNFSF18/PTPRC/FBXW7/PDGFC/IL6ST/HYAL2/MVP/PPP2R5B/RELN/THY1/PRKCZ/PECAM1/DUSP22/PTPN2/YES1/MLST8/SOCS1/CNOT7/SFRP1/RAP2C/IL6R/SHC1/PAK2/HES1/ITGA5/TNFRSF1A/RAP2B/BANK1/BTC/DGKQ/PPP2CA/APP/IBTK/SH3BP5/HDAC2/FYN/PDCL3/PRKCE/SOCS5/NCK2/ABL1/NRP1/SRC/PTPN1/ADN…	89
BP	GO:0044772	mitotic cell cycle phase transition	147/4197	467/18614	4.18585e-06	7.6938e-05	RPS6KB1/AKT1/ITGB1/ACTB/TOPBP1/RPA2/INTS3/SASS6/GPNMB/DBF4/CASP2/CTDSP2/CDKN1B/PTPN6/CCND2/PKD2/CCNG2/RAD50/IK/RIOK2/PINX1/SMC5/ANXA1/CHMP7/ZWILCH/PSME2/APEX1/BUB1B/DLGAP5/MNAT1/E2F6/CPSF3/ADAM17/AURKA/CUL5/ZW10/RRM1/PLRG1/ANAPC5/ANAPC7/RFWD3/ZNF830/AURKB/BIRC5/RAD17/SIN3A/PML/FAM107A/PTEN/CDK1/ECD/DDB1/FOXO4/DDX3X/CDC7/CDK14/CDK2/ADAMTS1/SPAST/NBN/CENPF/PPM1D/BARD1/CACUL1/DYNC1LI1/VPS4B/CTDP1/TA…	147
BP	GO:0050732	negative regulation of peptidyl-tyrosine phosphorylation	29/4197	58/18614	4.19725e-06	7.6938e-05	PARP14/CAV1/PTPN6/SH3BP5L/SOCS4/PSEN1/PIBF1/PTPRC/HYAL2/MVP/THY1/PRKCZ/DUSP22/PTPN2/SOCS1/SFRP1/PPP2CA/IBTK/SH3BP5/SOCS5/CBL/ERRFI1/NF2/SH2B3/CADM4/CHMP6/GGNBP2/SNX6/LRRK1	29
BP	GO:0060560	developmental growth involved in morphogenesis	83/4197	234/18614	4.22451e-06	7.6938e-05	ITGB1/CXCR4/NRP2/FN1/S1PR1/STK11/PLAA/EPHA7/AURKA/EXT1/EDNRA/CDH1/TRIM28/MED1/SIN3A/GOLGA4/SRF/HSP90AB1/EDN1/ZFYVE27/SLC9A6/USP9X/CSF1/ITGA4/PRKCZ/BMPR2/SEMA3G/SEMA4A/PLXNA1/PTK7/DDR1/IMPACT/SFRP1/VCL/CXCL12/GSK3B/CTTN/MED12/HDAC6/LPAR3/COBL/RAB21/DIP2B/SLIT2/APP/SEMA6A/RYK/DNM2/NPR2/SPG11/NIN/SEMA4C/MUL1/ITSN2/ABL1/NOTCH1/DCLK1/NRP1/SLC23A2/CPNE1/ADNP/YAP1/MAP2/KDM5B/SPRY1/EPB41L5/IST1/MEGF8/APO…	83
BP	GO:0048015	phosphatidylinositol-mediated signaling	65/4197	172/18614	4.22505e-06	7.6938e-05	RPS6KB1/KIT/AKT1/FN1/PIP5K1A/ERBB3/IGF1/PTPN6/PDGFRA/KDR/TEK/ANGPT1/CAT/PDGFC/BECN1/EDN1/PIK3C3/PTEN/RELN/SELP/PTAFR/PLXNB1/RGL2/DDR1/MAZ/NLRC3/PLEKHA1/PIK3AP1/FGFR1/PLCB3/GAB2/PI4KA/KBTBD2/TWIST1/PIK3C2G/PRR5/EXOC1/PIK3CB/PDGFRB/PIP5K1C/INSR/F2R/NEDD4/TYRO3/PLCB2/RASGRP1/STAMBP/FLT1/FGR/PLCB1/SRC/PPP1R16B/PLCG1/PREX2/IRS1/CBL/PIK3C2B/TGFB2/PLCG2/NF1/C1QBP/ERBB2/PIK3R1/IGF1R/UBE3A	65
BP	GO:0002221	pattern recognition receptor signaling pathway	70/4197	189/18614	4.23252e-06	7.6938e-05	TLR4/GPATCH3/BCL10/CAV1/IRAK4/USP15/CLEC4E/IRF1/CD14/HAVCR2/UBQLN1/MAP3K7/TNFAIP3/ITCH/NAIP/IRAK2/RIOK3/EPG5/BTK/DDX3X/RPS6KA3/PTPN22/CLPB/ERBIN/MYD88/PUM1/TLR8/MAPKAPK3/COLEC12/PIK3AP1/TLR3/MFHAS1/IRF7/SLC15A3/TRIL/IRAK3/TIFA/TNIP2/PJA2/CACTIN/GPR108/RFTN1/AP3B1/TICAM2/TYRO3/PRKCE/RSAD2/RIPK2/LRRC14/WDFY1/ZDHHC5/LGR4/BIRC3/BIRC2/MAPKAPK2/TLR2/HSPD1/OTUD4/NFKBIZ/PLCG2/LSM14A/NMI/NPLOC4/IFIH1/RNF1…	70
BP	GO:0007032	endosome organization	42/4197	97/18614	4.25252e-06	7.70098e-05	CHMP2B/ATP6V1A/SCARB2/CHMP7/CHMP5/UBAP1/VTA1/VPS18/USP8/STAM/ARFGEF2/SNX33/PIK3C3/EXOC8/VPS4B/HOOK3/VPS37A/ATP6AP2/SYNJ1/EEA1/TOM1/PI4K2B/HOOK2/DNAJC13/RAB27A/CHMP4A/VPS36/RAB22A/PLEKHF2/ATP6V1H/ALS2/TMEM9/CORO1C/VPS37B/AKTIP/IST1/HGS/CHMP6/ATP6V0A1/PLEKHA3/PDCD6IP/ALS2CL	42
BP	GO:0006986	response to unfolded protein	56/4197	142/18614	4.27255e-06	7.70341e-05	HSPA8/RHBDD1/HSPA6/DNAJB4/CREB3L2/TMEM33/DNAJB1/FAF2/HSPA4/HSPA9/ERMP1/ERP44/UFL1/JKAMP/EIF2S1/YOD1/MFN2/PPP1R15A/STC2/HSP90AB1/BFAR/STT3B/EDEM1/DAXX/ATF6B/BAK1/PTPN2/TBL2/CREBZF/CCND1/ATF6/HERPUD2/OS9/WFS1/TMEM129/NCK1/PARP16/THBS1/NCK2/EIF2AK3/HSPH1/PTPN1/HSF1/PPP1R15B/FICD/HSPD1/HSPE1/MBTPS1/AMFR/UBXN4/ERN1/DNAJC10/PIK3R1/PARP8/HSP90AA1/QRICH1	56
BP	GO:0006476	protein deacetylation	48/4197	116/18614	4.28596e-06	7.70341e-05	DR1/SMARCAD1/CCAR2/RRP8/SUDS3/SAP30BP/SIN3A/BRMS1L/BRMS1/MORF4L2/HDAC4/SFPQ/FNTA/MTA2/HDAC8/MSL3/SUV39H1/RBBP7/HDAC6/FLNA/MIER1/ZZZ3/PRMT6/GATAD2B/TBL1XR1/BAZ2A/CHD4/EP300/MIER2/AKAP8/SIN3B/HDAC2/KAT2B/WDR5/HDAC1/RBBP4/RCOR3/SMARCA5/SPHK2/TADA2A/KAT2A/HDAC5/PRKAA1/NIPBL/TPPP/PRKD1/RCOR1/TADA3	48
BP	GO:0044270	cellular nitrogen compound catabolic process	152/4197	486/18614	4.31312e-06	7.7233e-05	XDH/AKT1/FTO/FXR1/XRN1/SSB/FASTKD1/KYNU/FASTKD2/CSDE1/MOV10/DPYD/SERBP1/THRAP3/AGO1/TBRG4/SND1/TST/METTL14/TET2/CNOT6L/NUDT9/DDX49/CNOT8/TRAF3IP2/METTL3/APEX1/TTC5/PNPT1/EXOSC2/UPF2/MTPAP/EIF3E/EXOSC10/DHX9/CNOT1/EXOSC5/SMG8/CNOT10/PDE12/DCP1A/ROCK1/PARN/ENTPD1/ENTPD7/SUPV3L1/APAF1/PDE5A/DHX36/HNRNPC/SLCO2B1/TARDBP/ALKBH5/NPM1/MYD88/PUM1/DNASE1L1/SUCLG2/EXOG/NUDT3/MAPK14/RNPS1/GSPT1/GIGYF2/NT5C2/…	152
BP	GO:0019058	viral life cycle	107/4197	320/18614	4.5353e-06	8.09095e-05	ITGB1/ITGAV/HSPA8/CTSB/CHMP2B/CLDN1/CXCR4/KPNA6/F11R/SETDB1/NFIA/PPIE/CAV1/TARBP2/SCARB2/TRIM11/ICAM1/CHMP7/CHMP5/EEF1A1/ATG5/VTA1/HACD3/VPS18/MRC1/ITCH/TRIM68/TRIM21/TRIM28/TOP2A/ITGA2/ZNF502/PDE12/HYAL2/CCR5/HSP90AB1/TRIM38/PIK3C3/CDK1/DDB1/SLC3A2/BANF1/DDX3X/TRIM25/CAV2/MPHOSPH8/PIKFYVE/NUP153/DEK/VPS4B/VAPA/CIITA/ATG16L1/CTBP2/IFIT5/IDE/SLC20A2/TOP2B/VPS37A/CNOT7/EPS15/HTATSF1/ZBED1/PKN2/ITGB…	107
BP	GO:0035196	miRNA processing	25/4197	47/18614	4.60738e-06	8.15889e-05	SNIP1/AGO1/HNRNPA2B1/TARBP2/BCDIN3D/ZC3H10/METTL3/PUS10/NUP155/SRSF3/DDX3X/SMAD3/STAT3/PUM1/SMAD2/SRRT/ZC3H7A/TRUB1/ADAR/ZC3H7B/NCBP1/SPOUT1/AGO2/SMAD1/DICER1	25
BP	GO:0098927	vesicle-mediated transport between endosomal compartments	25/4197	47/18614	4.60738e-06	8.15889e-05	BECN1/DAB2/PIK3C3/SNX12/MSN/HOOK3/MAPK1/FLNA/WDR91/RAB21/EEA1/HOOK2/DNAJC13/RAB5A/ATG14/KIF16B/SRC/SORL1/RDX/NF2/AKTIP/ANKRD27/MYO1D/WDR81/PTPN23	25
BP	GO:0006368	transcription elongation by RNA polymerase II	46/4197	110/18614	4.79639e-06	8.46235e-05	MED18/INTS3/INTS12/MED28/MED7/INTS9/MED23/SUPT16H/LEO1/WDR43/GTF2F2/ZMYND11/CTR9/INTS7/INTS2/SUPT6H/MED31/MED9/MED1/ELP2/INTS4/MED24/CTDP1/LDB1/INTS10/ERCC6/MED17/MED15/INTS1/LARP7/PWWP2A/ELOF1/ELL/NCBP1/EAF1/NELFB/INTS6/MED4/INTS8/TCEA1/CDC73/HNRNPU/MED25/RECQL5/SETD2/CTNNB1	46
BP	GO:0051099	positive regulation of binding	66/4197	176/18614	4.85012e-06	8.49393e-05	PARP9/NMD3/NPHP3/DPH3/EPHA4/KDM1A/PYGO2/GTF2B/CAV1/IGF1/EIF3D/PINX1/EBF2/EIF2S1/PSEN1/EIF3E/TRIM21/DHX9/TRIM28/POLDIP2/RFNG/ITGA2/USP9X/MET/STK4/HFE/LFNG/CTBP2/IDE/GSK3B/TMEM132A/USP33/DTX3L/HES1/TWIST1/LRP1/EP300/ADD1/PPP2CA/APP/NCBP1/KLF4/PLCL2/CALM1/DACT1/ABL1/CLN5/RB1/NRP1/MAPRE1/HSF1/RIPK2/STK3/SPON1/SKI/HIP1R/RALB/EPB41L5/AKTIP/AMFR/HNRNPL/APOE/ERCC2/MED25/CTNNB1/PLXND1	66
BP	GO:0006446	regulation of translational initiation	37/4197	82/18614	4.86988e-06	8.49393e-05	RPS6KB1/EIF2B5/BZW1/UHMK1/CSDE1/BZW2/METTL3/EIF2S1/EIF3E/EIF3K/PPP1R15A/SH3BGRL/DDX3X/NPM1/EIF4G3/IMPACT/EIF3B/EIF4H/EIF4EBP2/EIF4B/BANK1/LARP1/NCK1/NCBP1/NCK2/EIF2AK3/DDX1/YTHDF2/YTHDF3/AGO2/MTOR/PPP1R15B/MIF4GD/DHX29/PAIP1/EIF4A2/KHDRBS1	37
BP	GO:0002224	toll-like receptor signaling pathway	33/4197	70/18614	4.88508e-06	8.49393e-05	TLR4/BCL10/IRAK4/IRF1/MAP3K7/IRAK2/BTK/RPS6KA3/MYD88/TLR8/MAPKAPK3/TLR3/MFHAS1/IRF7/IRAK3/CACTIN/GPR108/AP3B1/TICAM2/TYRO3/PRKCE/LRRC14/LGR4/BIRC3/BIRC2/MAPKAPK2/TLR2/HSPD1/OTUD4/NFKBIZ/PLCG2/SARM1/TRAF3	33
BP	GO:0043112	receptor metabolic process	33/4197	70/18614	4.88508e-06	8.49393e-05	CHMP5/FUT8/PSEN1/ITCH/ARFGEF2/PEX2/PEX12/BECN1/USP9X/PEX6/MYLIP/PTPN2/SNX25/FNTA/CAPN1/DTX3L/SH3GLB1/PEX1/PEX5/AP1AR/NEDD4/KIF16B/PTPN1/UVRAG/SORL1/RAB29/ALS2/ZNRF3/APOE/TBC1D16/PLEKHA3/NSF/FURIN	33
BP	GO:1901990	regulation of mitotic cell cycle phase transition	117/4197	357/18614	4.95179e-06	8.57884e-05	AKT1/ACTB/TOPBP1/RPA2/INTS3/SASS6/GPNMB/CASP2/CTDSP2/CDKN1B/PTPN6/CCND2/PKD2/RAD50/IK/RIOK2/PINX1/ANXA1/ZWILCH/PSME2/APEX1/BUB1B/DLGAP5/MNAT1/CPSF3/ADAM17/AURKA/ZW10/RRM1/PLRG1/ANAPC5/ANAPC7/RFWD3/ZNF830/AURKB/BIRC5/RAD17/SIN3A/PML/FAM107A/PTEN/CDK1/ECD/DDB1/FOXO4/DDX3X/CDC7/CDK2/ADAMTS1/NBN/CENPF/BARD1/DYNC1LI1/VPS4B/TAOK2/TFAP4/GIGYF2/BUB3/ZWINT/CCND1/INCENP/TPRA1/KLHL22/TFDP1/CUL4A/CDC14A/SENP…	117
BP	GO:0031503	protein-containing complex localization	68/4197	183/18614	5.06238e-06	8.73888e-05	IFT57/NMD3/ATR/SDAD1/AP3D1/LMNB1/RIOK2/IFT74/STX7/IFT172/WDR35/MZT1/GPC6/ABCE1/IFT81/VPS35/BIRC5/PML/SMAD7/CLUAP1/ATAD1/RELN/IFT80/MDN1/NOP9/DYNC2H1/PRKCZ/NPM1/TRAF3IP1/PCM1/AP2A2/OPHN1/RPGR/NDC1/LMNA/LSG1/WASL/RALA/MIOS/WDR19/PURA/LMNB2/LPAR1/ADAM10/NPTN/RCC2/XPO1/PPP3R1/NACC2/IFT88/KIF3B/STAU1/TERF1/RRS1/STX3/HNRNPU/CLSTN1/KLHL21/IPO9/VAC14/RALB/AP2A1/CEP131/TTC21B/ERBB2/TNFAIP2/DAG1/CEP112	68
BP	GO:0001822	kidney development	104/4197	310/18614	5.2004e-06	8.94497e-05	MME/NPHP3/EPHA4/PYGO2/APH1A/NUP107/KCNJ8/PKD2/PDGFRA/SMAD5/TEK/TRAF3IP2/EPHA7/MYO1E/SULF1/EXT1/ANGPT1/CAT/CASP9/EDNRA/PTCD2/HYAL2/SMAD7/HELLS/RARB/NUP133/ARID5B/APAF1/NPNT/ADAMTS1/SMAD3/DYNC2H1/CENPF/PECAM1/ANGPT2/PTK7/BAG6/SMAD4/SMAD2/TRAF3IP1/SFRP1/BICC1/SGPL1/NID1/FADD/PRKX/AMER1/NOTCH2/IL6R/HES1/SMO/AQP1/PODXL/WWTR1/AGTR1/SLIT2/WFS1/PDGFRB/KANK2/HPGD/GCNT1/TGFBR1/AHI1/DLL1/PYGO1/TSC1/EPCAM/WN…	104
BP	GO:0051495	positive regulation of cytoskeleton organization	70/4197	190/18614	5.23941e-06	8.97988e-05	SASS6/CDKN1B/TEK/PTK2B/TPM1/CCDC88A/SWAP70/DRG1/EDN1/MET/NCKAP1L/TESK1/SMAD3/GPR65/SPAST/PLK4/TRIM27/DAAM2/VPS4B/BAIAP2L1/MLST8/BAG4/SFRP1/CTTN/PPM1F/GPSM2/NES/ARHGEF5/EPHA1/BRAF/SCIN/PFN2/SLAIN2/CEP120/NCK1/TGFBR1/LPAR1/SNX9/FERMT2/ARF6/TSC1/DCTN1/PRKCE/NCK2/CDC42/WNT4/ROCK2/ABL1/WASF3/WASF2/RGCC/NRP1/MAPRE1/MTSS1/CKAP5/MTOR/NF2/PXN/CLIP1/KATNB1/FHOD1/CD47/GIT1/NCKAP1/MAP1B/SEMA5A/CYFIP1/DYNC1H1…	70
BP	GO:0016571	histone methylation	53/4197	133/18614	5.3275e-06	9.09835e-05	KDM1A/PYGO2/SETDB1/MCRS1/RNF20/PRMT5/ARID4A/SNW1/CTR9/RRP8/RBBP5/PRMT7/PIH1D1/SUZ12/CLNS1A/MYD88/EHMT2/PHF1/SMAD4/CXXC1/RLF/MEN1/KMT5B/KDM6A/SUV39H1/PRMT6/WDR77/ASH1L/LMNA/PAXIP1/BAZ2A/HCFC2/NFYB/BOD1L1/CARM1/KANSL3/SMYD5/WDR5/PHF20/ZNF335/SMARCA5/NFKBIZ/FBL/PRMT1/KMT5C/KMT2B/MLLT6/KANSL1/IWS1/SETD2/CTNNB1/WDR82/EHMT1	53
BP	GO:0032607	interferon-alpha production	18/4197	29/18614	5.54355e-06	9.40043e-05	TLR4/HAVCR2/DHX9/DDX3X/DHX36/TLR8/NLRC3/CHUK/TLR3/IRF7/IRF5/TBK1/MAVS/RIPK2/HSPD1/NMI/IFIH1/SETD2	18
BP	GO:0032647	regulation of interferon-alpha production	18/4197	29/18614	5.54355e-06	9.40043e-05	TLR4/HAVCR2/DHX9/DDX3X/DHX36/TLR8/NLRC3/CHUK/TLR3/IRF7/IRF5/TBK1/MAVS/RIPK2/HSPD1/NMI/IFIH1/SETD2	18
BP	GO:0010720	positive regulation of cell development	137/4197	432/18614	5.73077e-06	9.65908e-05	KITLG/KIT/ITGB1/ACTB/MME/CXCR4/CASP8/CREB1/FN1/XRCC5/EPHA4/KDM1A/F11R/NRDC/WNT2/PDE3A/XRCC6/AP3D1/STK11/IL33/RFX3/ANXA1/UFL1/VNN1/PRMT5/SNW1/AURKA/TGM2/PTPRC/IL6ST/IL7R/GOLGA4/SRF/SMAD7/ZFYVE27/BTK/CSF1/RELN/PLXNC1/NCKAP1L/CLEC7A/PDE5A/DHX36/TMEM64/PRKCZ/BMPR2/PLXNB1/PLXNA1/CUL7/MALT1/STK25/CUX1/SRRT/EEF2K/SOCS1/CXCL12/EGR2/FADD/FZD4/SART1/KAT5/PRPF19/NKAP/HDAC6/LPAR3/NOTCH2/HES1/BRAF/SMO/SYNJ1/R…	137
BP	GO:0032200	telomere organization	69/4197	187/18614	5.73633e-06	9.65908e-05	CCT8/ATR/XRN1/HAT1/XRCC5/SMARCAL1/RPA2/CCT3/HNRNPA2B1/HNRNPA1/MCRS1/CCT2/XRCC6/RAD50/SLF1/PINX1/SMC5/TCP1/APEX1/INO80B/CCT7/NAT10/UCHL5/EXOSC10/NEK2/TERF2IP/AURKB/CCT5/PML/GNL3/HSP90AB1/PARN/SLF2/TNKS/RFC1/DHX36/HNRNPC/SMC6/NBN/NSMCE3/TNKS2/INO80C/TELO2/CCT6A/ERCC4/WRN/HDAC8/GNL3L/MAPK1/SMG5/NAF1/MAP2K7/UPF1/MAP3K4/INO80/TEP1/CCT4/SRC/ACTR5/TERF1/TNKS1BP1/HNRNPU/NEK7/PNKP/RPA1/SMG6/FBXO4/HSP90AA1…	69
BP	GO:0033619	membrane protein proteolysis	29/4197	59/18614	6.4831e-06	0.000108783	RHBDD1/APH1A/NRDC/ERAP1/PSEN1/ADAM17/SNX33/ROCK1/ADAM9/LRIG2/AFG3L2/RBMX/TIMP3/MYH9/ADAM19/SPPL2B/BACE2/PTPN3/SNX9/ADAM10/APH1B/PACSIN3/PSEN2/SH3D19/MBTPS1/APOE/FURIN/RGMA/DAG1	29
BP	GO:0030098	lymphocyte differentiation	134/4197	422/18614	6.71691e-06	0.000112314	KIT/ITGB1/ACTB/RABL3/ATF2/CTLA4/DOCK10/PIK3R3/IKZF1/FGL2/LMBR1L/STAT6/CLEC4E/PTPN6/XRCC6/JUNB/AP3D1/IRF1/STK11/ITK/ANXA1/PTK2B/TRAF3IP2/ATG5/VNN1/METTL3/MSH2/ADAM17/TNFSF18/PTPRC/KAT7/IL7R/SRF/SMAD7/SPN/DNAJA3/ENTPD7/BTK/PTPN22/PHF14/NCKAP1L/ITGA4/CRTAM/PRKCZ/IKZF3/STAT3/IRF2BP2/SEMA4A/TUSC2/CMTM7/BAK1/PTPN2/MALT1/HDAC4/ARMC5/CARD11/LFNG/SOCS1/BLNK/TOP2B/SFRP1/MEN1/TCIRG1/FADD/SART1/KAT5/NKAP/HMG…	134
BP	GO:0032233	positive regulation of actin filament bundle assembly	30/4197	62/18614	6.7624e-06	0.000112682	TPM1/CCDC88A/SWAP70/TESK1/SMAD3/GPR65/BAG4/SFRP1/PPM1F/ARHGEF5/EPHA1/BRAF/PFN2/TGFBR1/LPAR1/FERMT2/TSC1/CDC42/WNT4/ROCK2/ABL1/RGCC/NRP1/MTSS1/MTOR/NF2/PXN/FHOD1/CD47/EVL	30
BP	GO:0034599	cellular response to oxidative stress	98/4197	290/18614	6.79773e-06	0.000112879	TLR4/AKT1/ETV5/ATF2/LANCL1/PNPLA8/STAT6/PYROXD1/PKD2/PDGFRA/LONP1/DHFR/ANXA1/ERMP1/ERCC6L2/UBQLN1/VNN1/TNFAIP3/MAP3K5/APEX1/TPM1/FUT8/EIF2S1/PNPT1/NET1/OSER1/CAT/FBXW7/EDNRA/ATP2A2/NQO1/BECN1/SIN3A/PML/FBLN5/EDN1/BRF2/CDK1/BTK/NONO/MET/HTRA2/SRXN1/TP53INP1/ADNP2/IMPACT/STK25/TRAP1/VKORC1L1/CHUK/SFPQ/PLEKHA1/GSR/AIFM2/STK26/G6PD/MAPK1/HDAC6/SLC25A24/MCL1/ARNT/AGAP3/NOS3/AQP1/FZD1/PAWR/FBXO7/RAD52/…	98
BP	GO:0032392	DNA geometric change	37/4197	83/18614	6.8901e-06	0.000114018	XRCC5/HNRNPA2B1/SSBP1/RECQL/XRCC6/RAD50/G3BP1/ANXA1/CHD8/MNAT1/DHX9/RFC5/TOP2A/MCM3/SUPV3L1/DDX3X/DHX36/NBN/WRNIP1/MCM7/WRN/IGHMBP2/HMGB3/MCM2/CDC45/MCM5/PURA/UPF1/ASCC3/DDX1/SETX/DSCC1/MCM4/CHTF8/MCM6/ERCC2/RECQL5	37
BP	GO:0032508	DNA duplex unwinding	35/4197	77/18614	7.11918e-06	0.000117404	XRCC5/SSBP1/RECQL/XRCC6/RAD50/G3BP1/ANXA1/CHD8/MNAT1/DHX9/RFC5/TOP2A/MCM3/SUPV3L1/DDX3X/DHX36/NBN/WRNIP1/MCM7/WRN/IGHMBP2/MCM2/CDC45/MCM5/PURA/UPF1/ASCC3/DDX1/SETX/DSCC1/MCM4/CHTF8/MCM6/ERCC2/RECQL5	35
BP	GO:0008361	regulation of cell size	66/4197	178/18614	7.51687e-06	0.000123538	CREB1/FN1/KDM1A/VAV3/MTPN/ANO6/EPHA7/SLC12A6/CDH1/KCNN4/IL7R/SIN3A/GOLGA4/SRF/EDN1/PTEN/ZFYVE27/CLNS1A/MSN/SLC12A2/BMPR2/SEMA3G/SEMA4A/CLN8/CXCL12/GSK3B/CTTN/XK/HDAC6/LPAR3/ABCB8/AQP1/RAB21/DIP2B/SHANK3/SEMA6A/RYK/DNM2/TSC1/SEMA4C/LRRC8A/ABL1/VAV2/WDTC1/NRP1/ADNP/RB1CC1/RDX/MTOR/MAP2/AKT3/IST1/MEGF8/APOE/ARHGAP35/PAFAH1B1/TRPV2/ULK2/MAP1B/SEMA5A/SLC12A7/CYFIP1/ARHGAP5/HSP90AA1/TWF2/SEMA3F	66
BP	GO:0002757	immune response-activating signaling pathway	134/4197	423/18614	7.67567e-06	0.000125717	TLR4/KLHL6/EIF2B5/SLC39A10/CTLA4/GPATCH3/VAV3/BCL10/EIF2B3/CAV1/IRAK4/USP15/C3AR1/CLEC6A/CLEC4E/PTPN6/CD38/IRF1/STK11/CD14/HAVCR2/ITK/UBQLN1/MAP3K7/TNFAIP3/RNF31/PSEN1/PRNP/ITCH/SLA2/PTPRC/EIF2B1/CMKLR1/KCNN4/NAIP/IRAK2/RIOK3/EPG5/BTK/DDX3X/RPS6KA3/IKBKG/PTPN22/NCKAP1L/CLEC7A/THY1/CLPB/ERBIN/MYD88/PUM1/PRKCB/LAT2/TLR8/MAPKAPK3/BAG6/DUSP22/COLEC12/PTPN2/MALT1/YES1/CREBBP/CARD11/PLEKHA1/PIK3AP1/BLN…	134
BP	GO:0006622	protein targeting to lysosome	19/4197	32/18614	7.70474e-06	0.000125764	HSPA8/M6PR/SCARB2/GCC2/VPS53/BECN1/PIK3C3/AP4M1/NCOA4/LAMP2/GNPTG/SORT1/GNPTAB/ZFYVE16/AP3B1/ATG14/NEDD4/SORL1/HGS	19
BP	GO:0043434	response to peptide hormone	135/4197	427/18614	7.95011e-06	0.000129002	RPS6KB1/AKT1/SP1/EIF2B5/STAT4/CREB1/STXBP3/PIK3R3/EIF2B3/PDK4/CAV1/STAT6/LTA4H/CDKN1B/RETN/LONP1/STK11/ANXA1/APEX1/PNPT1/HADHA/RAB10/PIP4K2A/CAT/EDNRA/EIF2B1/HSD11B2/TRIM16/STC2/EDN1/ROCK1/LPIN2/RNF40/ESRRA/FOXO4/CAV2/CRY1/PRKCZ/STAT3/EPM2AIP1/PRKCB/OXTR/MAPK14/PTPN2/EEF2K/YWHAG/SOCS1/IDE/PTPRE/LEPROTL1/CXCL12/EIF4EBP2/EGR2/MEN1/GSK3B/MAPK1/LEPROT/TGFBR3/SORT1/AHCYL1/SHC1/KBTBD2/SOCS2/ADCY6/PIP4K…	135
BP	GO:0043123	positive regulation of I-kappaB kinase/NF-kappaB signaling	70/4197	192/18614	7.95686e-06	0.000129002	TLR4/LTBR/CASP8/BCL10/WLS/IRAK4/CLEC6A/GJA1/TRAF3IP2/MAP3K7/RNF31/TRIM68/TRIM21/TERF2IP/PPP5C/LTB/TRIM38/IKBKG/TRIM25/CLEC7A/DHX15/DHX36/MYD88/PRKCB/VAPA/MALT1/CARD11/IFIT5/CHUK/TLR3/IKBKB/FADD/TAB3/TRAF2/FLNA/CCDC22/MIER1/TFRC/ZDHHC17/TBK1/TNFRSF1A/TIFA/TNIP2/CXXC5/SLC44A2/CC2D1A/LURAP1L/LPAR1/FYN/F2R/TICAM2/PELI2/AJUBA/MUL1/PRKCE/DDX1/ABL1/CARD9/MAVS/RIPK2/MTDH/TMEM9B/BIRC3/BIRC2/TFG/TRAF5/MAP3…	70
BP	GO:0072001	renal system development	106/4197	320/18614	8.0132e-06	0.000129478	MME/NPHP3/EPHA4/PYGO2/APH1A/NFIA/NUP107/KCNJ8/PKD2/PDGFRA/SMAD5/TEK/TRAF3IP2/EPHA7/MYO1E/SULF1/EXT1/ANGPT1/CAT/CASP9/EDNRA/PTCD2/HYAL2/SMAD7/HELLS/RARB/NUP133/ARID5B/APAF1/NPNT/ADAMTS1/SMAD3/DYNC2H1/CENPF/PECAM1/ANGPT2/PTK7/BAG6/SMAD4/SMAD2/TRAF3IP1/SFRP1/BICC1/SGPL1/NID1/FADD/PRKX/AMER1/NOTCH2/IL6R/HES1/SMO/AQP1/PODXL/WWTR1/AGTR1/SLIT2/WFS1/PDGFRB/KANK2/HPGD/GCNT1/TGFBR1/AHI1/DLL1/PYGO1/TSC1/EPC…	106
BP	GO:0097320	plasma membrane tubulation	14/4197	20/18614	8.17731e-06	0.000131686	SNX33/SNX18/SH3GLB1/FNBP1L/WASL/MICALL1/PACSIN2/DNM2/SNX9/CHMP4A/PACSIN3/PLEKHM2/ATP10A/WHAMM	14
BP	GO:0017015	regulation of transforming growth factor beta receptor signaling pathway	57/4197	148/18614	8.26976e-06	0.00013273	CAV1/RASL11B/STK11/ASPN/ARID4A/SNW1/ADAM17/SUDS3/DAB2/SIN3A/BRMS1L/HSP90AB1/SMAD7/BRMS1/EID2/CAV2/NPNT/SAP30L/SMAD3/IL17RD/TNXB/ZNF451/SMAD4/SMAD2/CREBBP/SNX25/MEN1/RBBP7/TGFBR3/TRIM33/LEMD3/STRAP/EP300/DNM2/GIPC1/SAP30/HDAC2/LATS1/THBS1/LTBP1/EMILIN1/ING1/LATS2/ITGA8/PMEPA1/HDAC1/RBBP4/SLC2A10/SDCBP/SKI/SPRY1/GLG1/ZEB2/MTMR4/FLCN/ITGA3/SNX6	57
BP	GO:0044403	biological process involved in symbiotic interaction	104/4197	313/18614	8.36313e-06	0.000133781	SP1/ITGB1/ITGAV/HSPA8/CTSB/CHMP2B/CLDN1/CXCR4/FN1/F11R/CAV1/SCARB2/TRIM11/ICAM1/AZU1/CHMP7/CHMP5/EEF1A1/TCP1/VPS18/SNW1/MRC1/ITCH/TRIM68/TRIM21/BECN1/SAP30BP/ITGA2/ZNF502/HYAL2/CCR5/HSP90AB1/TRIM38/PIK3C3/CDK1/DDB1/SLC3A2/TRIM25/NAPEPLD/CAV2/TARDBP/PIKFYVE/MYD88/THOC7/TUSC2/NUP153/EXOC2/DDX39B/VPS4B/VAPA/CTDP1/CIITA/TFAP4/IDE/SLC20A2/EPS15/PI4KA/ZBED1/ITGB5/TFRC/EEA1/ITGA5/PIK3C2G/EP300/AGTR1/CHD…	104
BP	GO:0034644	cellular response to UV	40/4197	93/18614	8.67936e-06	0.000138378	MME/ATR/RHBDD1/KDM1A/STK11/METTL3/EIF2S1/POLD3/CASP9/AURKB/HYAL2/POLH/DDB1/DHX36/BMF/TP53INP1/NPM1/NSMCE3/MAPK14/BAK1/IMPACT/CREBBP/ERCC4/CUL4A/AQP1/RBX1/EP300/TMEM161A/XPA/PTPRK/NEDD4/INO80/ACTR5/USP47/NOC2L/PPID/N4BP1/POLD1/PIK3R1/XPC	40
BP	GO:0046700	heterocycle catabolic process	151/4197	488/18614	8.84811e-06	0.000140601	XDH/AKT1/FTO/FXR1/XRN1/SSB/FASTKD1/KYNU/FASTKD2/CSDE1/MOV10/DPYD/SERBP1/THRAP3/AGO1/TBRG4/SND1/METTL14/TET2/CNOT6L/NUDT9/DDX49/CNOT8/TRAF3IP2/METTL3/APEX1/TTC5/PNPT1/EXOSC2/UPF2/MTPAP/EIF3E/EXOSC10/DHX9/CNOT1/EXOSC5/SMG8/CNOT10/PDE12/DCP1A/ROCK1/PARN/ENTPD1/ENTPD7/SUPV3L1/APAF1/PDE5A/DHX36/HNRNPC/SLCO2B1/TARDBP/ALKBH5/NPM1/MYD88/PUM1/DNASE1L1/SUCLG2/EXOG/NUDT3/MAPK14/RNPS1/GSPT1/GIGYF2/NT5C2/CNOT…	151
BP	GO:0043550	regulation of lipid kinase activity	27/4197	54/18614	8.9443e-06	0.000141661	KIT/RUBCN/VAV3/PIK3R3/PDGFRA/TEK/PTK2B/PIP4K2A/PPP2R5A/WDR91/PIP4K2C/PDGFRB/ATG14/CDC42/VAV2/FLT1/RB1/FGR/RBL1/SRC/IRS1/AMBRA1/DGKZ/WDR81/PIP4K2B/PIK3R1/PRKD1	27
BP	GO:0048588	developmental cell growth	81/4197	231/18614	8.9814e-06	0.00014178	ITGB1/TOMM70/CXCR4/NRP2/FN1/IGF1/STK11/PLAA/EPHA7/AURKA/EXT1/EDNRA/CDH1/SIN3A/GOLGA4/SRF/HSP90AB1/EDN1/SMAD7/ZFYVE27/SLC9A6/USP9X/ITGA4/PRKCZ/BMPR2/SEMA3G/SEMA4A/PLXNA1/DDR1/PI16/CTDP1/MEX3C/IMPACT/VCL/CXCL12/GSK3B/CTTN/G6PD/HDAC6/LPAR3/COBL/RAB21/DIP2B/PDLIM5/SLIT2/APP/SEMA6A/RYK/DNM2/NPR2/SPG11/NIN/SEMA4C/MUL1/ITSN2/ABL1/DCLK1/NRP1/SLC23A2/CPNE1/ADNP/MAP2/IST1/MEGF8/GSK3A/APOE/RNF157/PAFAH1B1/T…	81
BP	GO:0046474	glycerophospholipid biosynthetic process	75/4197	210/18614	9.06515e-06	0.000142633	PCYT1A/PIGM/PIP5K1A/PIK3R3/MFSD2A/FIG4/SOCS4/TTC7A/PIP4K2A/SLA2/PIGT/BECN1/IP6K1/IP6K2/PIK3C3/PIGN/PTEN/GNPAT/PIKFYVE/SACM1L/ABHD5/PIGQ/DGKD/SOCS1/GPAM/IPMK/AGPAT5/CHKA/PITPNM1/PTDSS2/PI4KA/MTMR1/SYNJ1/SOCS2/PIP4K2C/PIK3C2G/CHKB/PI4K2B/CDS1/PIK3CB/DGKQ/PIP5K1C/SLC44A2/SLC27A1/AGPAT3/SLC44A1/ATG14/ITPKA/AJUBA/SOCS5/LCLAT1/MTMR6/CRLS1/IMPA1/PTDSS1/DGKZ/UVRAG/INPPL1/PIK3C2B/BPNT1/CAPN2/ITPKB/PISD/MT…	75
BP	GO:0032092	positive regulation of protein binding	38/4197	87/18614	9.35838e-06	0.000146288	NMD3/NPHP3/CAV1/PSEN1/TRIM21/TRIM28/POLDIP2/RFNG/USP9X/STK4/HFE/LFNG/IDE/GSK3B/TMEM132A/USP33/DTX3L/LRP1/EP300/ADD1/PPP2CA/APP/PLCL2/DACT1/ABL1/NRP1/MAPRE1/HSF1/RIPK2/STK3/SPON1/HIP1R/RALB/EPB41L5/AKTIP/AMFR/APOE/PLXND1	38
BP	GO:0034243	regulation of transcription elongation by RNA polymerase II	38/4197	87/18614	9.35838e-06	0.000146288	MED18/INTS3/INTS12/MED28/MED7/INTS9/MED23/LEO1/WDR43/ZMYND11/INTS7/INTS2/SUPT6H/MED31/MED9/MED1/INTS4/MED24/LDB1/INTS10/ERCC6/MED17/MED15/INTS1/LARP7/PWWP2A/ELL/NCBP1/EAF1/NELFB/INTS6/MED4/INTS8/CDC73/HNRNPU/MED25/RECQL5/CTNNB1	38
BP	GO:0031124	mRNA 3'-end processing	28/4197	57/18614	9.45976e-06	0.000147393	RPRD1B/LEO1/PNPT1/PAPOLG/CPSF3/MTPAP/CSTF1/NUDT21/ZNF473/CPSF2/RPRD1A/PCF11/DHX36/BARD1/CPSF7/CSTF2/AHCYL1/CPSF6/SLBP/LSM11/APP/NCBP1/SCAF8/ZC3H14/HSF1/CPSF1/CDC73/SYMPK	28
BP	GO:0000281	mitotic cytokinesis	37/4197	84/18614	9.65685e-06	0.000149976	CHMP2B/RACGAP1/KIF20A/CHMP7/CHMP5/BBS4/USP8/ZFYVE26/EXOC6B/POLDIP2/AURKB/BIRC5/SNX33/ROCK1/EXOC8/SPAST/SNX18/CUL7/EXOC2/VPS4B/LZTS2/EXOC6/INCENP/EXOC4/EXOC1/SNX9/TRIM36/EXOC5/CHMP4A/RTKN/STAMBP/SPTBN1/ROCK2/CKAP2/RAB35/CHMP6/PDCD6IP	37
BP	GO:0072665	protein localization to vacuole	36/4197	81/18614	9.91729e-06	0.000153524	HSPA8/MFSD1/VPS41/M6PR/SCARB2/AP3D1/VPS13A/UBAP1/TNFAIP3/GCC2/STAM/VPS53/BECN1/MON1A/PIK3C3/AP4M1/GPR137B/NCOA4/LAMP2/GNPTG/VPS37A/SH3GLB1/SORT1/VPS8/GNPTAB/ZFYVE16/AP3B1/ATG14/NEDD4/ROCK2/VPS36/LMBRD1/SORL1/VPS37B/HGS/PTPN23	36
BP	GO:0060828	regulation of canonical Wnt signaling pathway	89/4197	260/18614	9.9806e-06	0.000154008	NPHP3/WLS/SOSTDC1/CAV1/LMBR1L/DAPK3/STK11/G3BP1/CCAR2/CHD8/USP8/PSEN1/VPS35/DAB2/RBMS3/SFRP5/TNKS/DDX3X/CDK14/SIAH2/INVS/SMAD3/STK4/TMEM64/TNKS2/PTK7/MAPK14/DAAM2/TMEM170B/LZTS2/FRAT1/ADGRA2/SFRP1/BICC1/GSK3B/FRMD8/ATP6AP2/AMER1/OTUD5/FZD1/TBL1XR1/SCYL2/WNK1/RBX1/WWTR1/NFKB1/CSNK1G2/KANK1/RECK/LATS1/TLE3/MCC/DACT1/USP34/NOTCH1/LATS2/FOXO1/GID8/HDAC1/SRC/SULF2/ADNP/STK3/UBR5/FZD6/SOX17/CTNND1/LRP4…	89
BP	GO:0048017	inositol lipid-mediated signaling	65/4197	176/18614	1.01953e-05	0.000156816	RPS6KB1/KIT/AKT1/FN1/PIP5K1A/ERBB3/IGF1/PTPN6/PDGFRA/KDR/TEK/ANGPT1/CAT/PDGFC/BECN1/EDN1/PIK3C3/PTEN/RELN/SELP/PTAFR/PLXNB1/RGL2/DDR1/MAZ/NLRC3/PLEKHA1/PIK3AP1/FGFR1/PLCB3/GAB2/PI4KA/KBTBD2/TWIST1/PIK3C2G/PRR5/EXOC1/PIK3CB/PDGFRB/PIP5K1C/INSR/F2R/NEDD4/TYRO3/PLCB2/RASGRP1/STAMBP/FLT1/FGR/PLCB1/SRC/PPP1R16B/PLCG1/PREX2/IRS1/CBL/PIK3C2B/TGFB2/PLCG2/NF1/C1QBP/ERBB2/PIK3R1/IGF1R/UBE3A	65
BP	GO:0006903	vesicle targeting	31/4197	66/18614	1.03129e-05	0.000158118	TBC1D23/PEF1/PSEN1/EXOC6B/STARD3/TRAPPC13/TRIP11/TRAPPC8/TRAPPC11/EXOC8/TRAPPC2/PREB/EXOC2/EXOC6/SAR1A/EXOC4/STARD3NL/AP1AR/EXOC1/TRAPPC5/TRAPPC10/TRAPPC12/TMED10/EXOC5/SEC16A/TRAPPC9/CUL3/ARFGAP2/TFG/KLHL12/CSNK1D	31
BP	GO:0050684	regulation of mRNA processing	54/4197	139/18614	1.05338e-05	0.000160991	HSPA8/FXR1/CWC22/THRAP3/HNRNPA2B1/HNRNPA1/SMU1/PRMT5/RBM23/LEO1/SNW1/SRSF7/RBM39/DHX9/NUDT21/SUPT6H/PTCD2/SRSF3/CLNS1A/DHX36/BARD1/RNPS1/SF1/CPSF7/PRPF19/RBM10/RBMX/AHCYL1/WDR77/CPSF6/DDX17/LARP7/FAM172A/DAZAP1/CIRBP/PTBP1/SAFB/NCBP1/WTAP/QKI/ZC3H14/SLTM/SAP18/SRSF6/HSF1/CDC73/HNRNPU/SFSWAP/HNRNPL/RBM42/C1QBP/FXR2/IWS1/KHDRBS1	54
BP	GO:0033673	negative regulation of kinase activity	83/4197	239/18614	1.06304e-05	0.000161952	AKT1/RUBCN/CEP85/CAV1/TARBP2/CDKN1B/PTPN6/SH3BP5L/TAF7/TNFAIP3/SOCS4/PSEN1/TRIB2/PIP4K2A/PPP2R5A/PTPRC/HYAL2/MVP/PTEN/PTPN22/PAQR3/TESK1/THY1/NPM1/PRKAR2A/DUSP7/TRIM27/DUSP22/PTPN2/PRKRIP1/YWHAG/TFAP4/PDCD4/SFRP1/MEN1/LRP5/CHORDC1/PPM1F/ADAR/PAK2/EPHA1/PRKAR2B/IRAK3/PIP4K2C/FBXO7/WWTR1/PIK3CB/RGS14/GADD45B/MLLT1/IBTK/SH3BP5/KAT2B/LATS1/AJUBA/SOCS5/ABL1/IRS2/IPO5/LATS2/RB1/DBNDD2/PTPN1/TRIB1/HIPK3…	83
BP	GO:1903313	positive regulation of mRNA metabolic process	62/4197	166/18614	1.07359e-05	0.000163041	HSPA8/FTO/CSDE1/MOV10/THRAP3/METTL14/CNOT6L/CNOT8/PRMT5/METTL3/TTC5/LEO1/SNW1/PNPT1/EXOSC2/DHX9/NUDT21/CNOT1/EXOSC5/CNOT10/PDE12/DCP1A/ROCK1/PARN/CLNS1A/DHX36/TARDBP/PUM1/GIGYF2/CNOT7/YBX1/PRPF19/RBMX/WDR77/ZC3HAV1/GTPBP1/TNRC6B/MEX3D/DAZAP1/CIRBP/KHSRP/UPF1/CNOT6/NCBP1/SYNCRIP/SAMD4A/CNOT11/ROCK2/RC3H2/DIS3/PAN3/YTHDF2/HSF1/YTHDF3/AGO2/TNKS1BP1/CNOT9/BTG2/CDC73/HNRNPU/EIF4ENIF1/PAIP1	62
BP	GO:0050769	positive regulation of neurogenesis	81/4197	232/18614	1.07851e-05	0.000163272	KIT/ITGB1/MME/CXCR4/FN1/XRCC5/EPHA4/KDM1A/NRDC/WNT2/STK11/IL33/UFL1/PRMT5/SNW1/TGM2/IL6ST/GOLGA4/SRF/ZFYVE27/RELN/PLXNC1/DHX36/BMPR2/PLXNB1/PLXNA1/CUL7/STK25/CUX1/SRRT/EEF2K/CXCL12/EGR2/FZD4/PRPF19/HDAC6/LPAR3/HES1/BRAF/SMO/SYNJ1/RAB21/NAP1L1/SKIL/SHANK3/SLIT2/RGS14/FZD3/HDAC2/NIN/ITPKA/NPTN/NOTCH1/NRP1/HDAC1/ZNF335/ADNP/OBSL1/CAPRIN1/MTOR/SPEN/PLXNA2/TLR2/FBXW8/IL34/FBXO31/IST1/ANKRD27/NUMBL/MEG…	81
BP	GO:0050767	regulation of neurogenesis	122/4197	381/18614	1.10022e-05	0.000166035	KIT/ITGB1/MME/CXCR4/FN1/XRCC5/EPHA4/KDM1A/NRDC/KDM4A/WNT2/TRIM11/STK11/IL33/UFL1/EPHA7/PRMT5/PSEN1/SNW1/TGM2/HEY1/KIFAP3/CDH1/IL6ST/GOLGA4/BHLHE40/SRF/PTEN/ZFYVE27/RELN/PLXNC1/DHX36/HLTF/THY1/BMPR2/SEMA3G/SEMA4A/PLXNB1/PLXNA1/CUL7/DAAM2/STK25/CUX1/SRRT/EEF2K/HOOK3/PCM1/CXCL12/EGR2/FZD4/PRPF19/DOCK7/HDAC6/LPAR3/CERS2/HES1/BRAF/SMO/SYNJ1/RAB21/NAP1L1/DIP2B/SKIL/BHLHE41/SHANK3/SLIT2/CTNNA1/RGS14/SEM…	122
BP	GO:0042147	retrograde transport, endosome to Golgi	41/4197	97/18614	1.12853e-05	0.000169773	TBC1D23/ARL1/RIC1/SNX1/HEATR5B/PREPL/GCC2/STX16/ARFIP1/VPS35/CLTC/VPS53/ANKFY1/SNX12/PIKFYVE/VPS52/RBSN/TRIM27/TBC1D10B/VPS51/BET1L/EVI5/RCSD1/GGA1/TBC1D14/RNF126/TRAPPC10/RGP1/DCTN1/CLN5/ATP9A/RAB6A/VPS26B/DENND5A/RAB29/TBC1D10A/TBC1D17/UBE2O/SPAG9/PLEKHA3/SNX6	41
BP	GO:0009267	cellular response to starvation	63/4197	170/18614	1.22109e-05	0.000183123	PLIN3/SP1/HSPA8/ATF2/MFSD2A/PDK4/ASNS/VPS41/HNRNPA1/NUAK1/ATG5/MAP3K5/TTC5/EIF2S1/RRP8/BECN1/PIK3C3/LAMP2/RRAGB/BMPR2/PPM1D/EHMT2/IMPACT/TBL2/SFRP1/WRN/KAT5/STK26/MAPK1/SUV39H1/USP33/SH3GLB1/BMT2/MIOS/PICK1/SESN1/FOXO3/ZFYVE1/MAX/ATG14/EIF2AK3/WNT4/FOXO1/DNAJC15/AMBRA1/SESN3/MTOR/PIK3C2B/NUAK2/XPR1/DEPDC5/MTMR3/GCN1/INHBB/RALB/HNRNPL/MYBBP1A/FLCN/PRKAA1/SRD5A1/IGF1R/PRKD1/PLIN2	63
BP	GO:0043122	regulation of I-kappaB kinase/NF-kappaB signaling	88/4197	258/18614	1.306e-05	0.000195246	TLR4/LTBR/CASP8/BCL10/WLS/IRAK4/CLEC6A/GJA1/TRAF3IP2/UFL1/MAP3K7/TNFAIP3/RNF31/ZMYND11/ANGPT1/TRIM68/TRIM21/TERF2IP/PPP5C/NKIRAS2/LTB/TRIM38/RIOK3/IKBKG/TRIM25/CLEC7A/DHX15/DHX36/MYD88/PRKCB/VAPA/MALT1/CARD11/NLRC3/IFIT5/CHUK/TLR3/IKBKB/FADD/TAB3/TRAF2/FLNA/CCDC22/MIER1/OTUD7B/TFRC/ASH1L/ZDHHC17/TBK1/TNFRSF1A/TIFA/TNIP2/CXXC5/CACTIN/SLC44A2/CC2D1A/LURAP1L/LPAR1/FYN/F2R/TICAM2/PELI2/MAPKBP1/AJUBA/…	88
BP	GO:0006047	UDP-N-acetylglucosamine metabolic process	11/4197	14/18614	1.38169e-05	0.000205284	GNPDA2/GNPNAT1/DPAGT1/AMDHD2/SLC35A3/UAP1/GNPDA1/MGAT1/GNE/GFPT1/UAP1L1	11
BP	GO:1904814	regulation of protein localization to chromosome, telomeric region	11/4197	14/18614	1.38169e-05	0.000205284	CCT8/CCT3/CCT2/TCP1/CCT7/CCT5/GNL3/CCT6A/GNL3L/CCT4/TERF1	11
BP	GO:0006900	vesicle budding from membrane	36/4197	82/18614	1.38674e-05	0.000205399	PEF1/GOLPH3L/AP3D1/CHMP7/CHMP5/TRAPPC13/TRAPPC8/TRAPPC11/SEC24C/TRAPPC2/PREB/VAPA/SAR1A/PICALM/FNBP1L/WASL/SEC24B/SEC24A/TRAPPC5/TRAPPC10/TRAPPC12/TMED10/CHMP4A/SEC16A/TBC1D20/TRAPPC9/CUL3/ARFGAP2/TFG/MIA3/KLHL12/CHMP6/CSNK1D/GOLPH3/SEC23A/SCAP	36
BP	GO:0070202	regulation of establishment of protein localization to chromosome	10/4197	12/18614	1.40713e-05	0.000207139	CCT8/CCT3/CCT2/TCP1/CCT7/CCT5/CCT6A/CCT4/TERF1/SPIDR	10
BP	GO:1904816	positive regulation of protein localization to chromosome, telomeric region	10/4197	12/18614	1.40713e-05	0.000207139	CCT8/CCT3/CCT2/TCP1/CCT7/CCT5/GNL3/CCT6A/GNL3L/CCT4	10
BP	GO:2000736	regulation of stem cell differentiation	35/4197	79/18614	1.42706e-05	0.000209431	PWP1/PDGFRA/HSPA9/METTL3/N4BP2L2/ITCH/NUDT21/DHX36/STAT3/MTA2/GSK3B/LTBP3/KAT5/RBBP7/GATAD2B/HES1/PUS7/CHD4/KDM4C/HDAC2/NELFB/SMYD5/KDM3A/ABL1/NOTCH1/JAG1/YTHDF2/HDAC1/RBBP4/SOX17/YAP1/TGFB2/HNRNPU/TBX3/NSUN2	35
BP	GO:0048008	platelet-derived growth factor receptor signaling pathway	28/4197	58/18614	1.43714e-05	0.000210268	APOD/TXNIP/PDGFRA/MYO1E/PDGFC/ARID5B/LRIG2/PHF14/PTPN2/PLEKHA1/SGPL1/PTPN12/LRP1/PDGFRB/RGS14/ZFAND5/STON1/ABL1/NRP1/SRC/PTPN1/CBL/PTPN11/HIP1R/NDRG4/HGS/IQGAP1/CSPG4	28
BP	GO:0032727	positive regulation of interferon-alpha production	15/4197	23/18614	1.4437e-05	0.000210585	TLR4/DHX9/DDX3X/DHX36/TLR8/CHUK/TLR3/IRF7/IRF5/TBK1/MAVS/RIPK2/HSPD1/IFIH1/SETD2	15
BP	GO:0032956	regulation of actin cytoskeleton organization	112/4197	346/18614	1.45549e-05	0.000211223	F11R/TMOD4/CAPZA1/S1PR1/MTPN/LIMA1/PDGFRA/DAPK3/TEK/GBA2/PTK2B/IQGAP2/BBS4/TPM1/CCDC88A/SWAP70/ARFIP1/FAM107A/EDN1/ROCK1/DLC1/MET/NCKAP1L/TESK1/SMAD3/GPR65/TRIM27/DAAM2/CD2AP/SMAD4/ARHGAP28/TAOK2/BAIAP2L1/MLST8/ADD3/BAG4/SFRP1/CXCL12/SSH3/PPFIA1/CTTN/PPM1F/FLNA/NOTCH2/PAK2/ARHGEF5/EPHA1/BRAF/CAPZA2/SCIN/TWF1/LRP1/PICK1/CELSR1/SHANK3/PFN2/AP1AR/SLIT2/ADD1/PDGFRB/NCK1/KANK3/TRPM2/KANK1/TGFBR1/LPAR1…	112
BP	GO:0043488	regulation of mRNA stability	70/4197	195/18614	1.45688e-05	0.000211223	AKT1/FTO/FXR1/FASTKD1/FASTKD2/CSDE1/MOV10/SERBP1/THRAP3/TBRG4/METTL14/CNOT6L/CNOT8/TRAF3IP2/METTL3/APEX1/PNPT1/EXOSC2/DHX9/CNOT1/EXOSC5/CNOT10/PDE12/DCP1A/ROCK1/PARN/DHX36/HNRNPC/TARDBP/ALKBH5/NPM1/MYD88/PUM1/MAPK14/GIGYF2/CNOT7/PABPC4/YBX1/RBM10/TRAF2/TNRC6B/LARP1/MEX3D/CIRBP/KHSRP/UPF1/CNOT6/SYNCRIP/ZC3H14/SAMD4A/CNOT11/ROCK2/RC3H2/DIS3/PAN3/YTHDF2/LARP4B/YTHDF3/AGO2/TNKS1BP1/CNOT9/MAPKAPK2/BTG…	70
BP	GO:0032970	regulation of actin filament-based process	123/4197	387/18614	1.50159e-05	0.00021705	F11R/TMOD4/CAPZA1/S1PR1/CAV1/MTPN/LIMA1/PDGFRA/DAPK3/TEK/GBA2/STC1/PTK2B/IQGAP2/BBS4/TPM1/CCDC88A/SWAP70/PDPN/ARFIP1/ATP2A2/KCNJ2/FAM107A/EDN1/ROCK1/DLC1/MET/NCKAP1L/TESK1/SMAD3/GPR65/TRIM27/DSP/DAAM2/CD2AP/DSG2/SMAD4/ARHGAP28/TAOK2/BAIAP2L1/MLST8/ADD3/BAG4/SFRP1/CXCL12/SSH3/PPFIA1/CTTN/PPM1F/FLNA/NOTCH2/PAK2/ARHGEF5/EPHA1/BRAF/CAPZA2/SCIN/TWF1/LRP1/MYH9/PKP2/PICK1/CELSR1/SHANK3/PFN2/AP1AR/SLIT2/…	123
BP	GO:0071214	cellular response to abiotic stimulus	110/4197	339/18614	1.5351e-05	0.000220565	TLR4/LTBR/MME/ATR/CASP8/XRCC5/RHBDD1/KDM1A/F11R/BCL10/MTPN/CASP2/USP15/CCND2/XRCC6/PKD2/IRF1/STK11/IL33/METTL3/SLC12A6/EIF2S1/NET1/CRYAB/POLD3/CASP9/INTS7/AURKB/NMT1/KCNJ2/MAP3K1/ITGA2/RAD1/HYAL2/POLH/PTEN/MICU1/DDB1/DDX3X/CRY1/DHX36/CASP8AP2/BMF/TP53INP1/BARD1/NPM1/NSMCE3/MYD88/PTAFR/RAD9A/TLR8/OXSR1/MAPK14/BAK1/PIEZO2/IMPACT/CREBBP/MLST8/ERCC4/TLR3/SFRP1/WRN/SIPA1/FADD/CUL4A/MYLK/RCSD1/AQP1/MDM…	110
BP	GO:0104004	cellular response to environmental stimulus	110/4197	339/18614	1.5351e-05	0.000220565	TLR4/LTBR/MME/ATR/CASP8/XRCC5/RHBDD1/KDM1A/F11R/BCL10/MTPN/CASP2/USP15/CCND2/XRCC6/PKD2/IRF1/STK11/IL33/METTL3/SLC12A6/EIF2S1/NET1/CRYAB/POLD3/CASP9/INTS7/AURKB/NMT1/KCNJ2/MAP3K1/ITGA2/RAD1/HYAL2/POLH/PTEN/MICU1/DDB1/DDX3X/CRY1/DHX36/CASP8AP2/BMF/TP53INP1/BARD1/NPM1/NSMCE3/MYD88/PTAFR/RAD9A/TLR8/OXSR1/MAPK14/BAK1/PIEZO2/IMPACT/CREBBP/MLST8/ERCC4/TLR3/SFRP1/WRN/SIPA1/FADD/CUL4A/MYLK/RCSD1/AQP1/MDM…	110
BP	GO:1902850	microtubule cytoskeleton organization involved in mitosis	60/4197	161/18614	1.59706e-05	0.000228782	ITGB1/CHMP2B/SASS6/RACGAP1/CHMP7/CHMP5/GJA1/DLGAP5/GOLGA2/MZT1/PIBF1/RAE1/AURKA/ZW10/NEK2/DRG1/CLTC/POLDIP2/AURKB/BIRC5/KIF11/TNKS/DCTN6/SMC1A/SPAST/KIFC1/VPS4B/SBDS/SMC3/TACC1/MCPH1/CCSAP/EML3/KAT5/INCENP/STAG2/FLNA/GPSM2/SUN2/TACC3/STAG1/CHMP4A/DCTN1/PTPA/SAPCD2/KIF3B/MAPRE1/MYBL2/CKAP5/HNRNPU/CEP97/SPRY1/LSM14A/CHMP6/PAFAH1B1/KPNB1/FBXW11/DYNC1H1/MAP4/SETD2	60
BP	GO:1903131	mononuclear cell differentiation	146/4197	474/18614	1.60781e-05	0.000229607	KIT/ITGB1/LTBR/ACTB/RABL3/ATF2/CTLA4/DOCK10/PIK3R3/IKZF1/ITGB8/FGL2/LMBR1L/STAT6/CLEC4E/PTPN6/XRCC6/JUNB/AP3D1/IRF1/STK11/ITK/ANXA1/PTK2B/TRAF3IP2/ATG5/VNN1/METTL3/PSEN1/MSH2/ADAM17/TNFSF18/PTPRC/KAT7/MED1/IL7R/SRF/SMAD7/SPN/DNAJA3/ENTPD7/BTK/PTPN22/CSF1/PHF14/TMEM176B/NCKAP1L/ITGA4/CRTAM/PRKCZ/IKZF3/STAT3/IRF2BP2/SEMA4A/TUSC2/CMTM7/BAK1/PTPN2/MALT1/HDAC4/ARMC5/CARD11/LFNG/SOCS1/BLNK/TOP2B/SFRP1/…	146
BP	GO:0045022	early endosome to late endosome transport	23/4197	44/18614	1.61239e-05	0.000229607	BECN1/DAB2/PIK3C3/SNX12/MSN/HOOK3/MAPK1/FLNA/WDR91/RAB21/EEA1/HOOK2/DNAJC13/RAB5A/ATG14/KIF16B/SRC/RDX/NF2/AKTIP/ANKRD27/WDR81/PTPN23	23
BP	GO:1903844	regulation of cellular response to transforming growth factor beta stimulus	57/4197	151/18614	1.66303e-05	0.000236118	CAV1/RASL11B/STK11/ASPN/ARID4A/SNW1/ADAM17/SUDS3/DAB2/SIN3A/BRMS1L/HSP90AB1/SMAD7/BRMS1/EID2/CAV2/NPNT/SAP30L/SMAD3/IL17RD/TNXB/ZNF451/SMAD4/SMAD2/CREBBP/SNX25/MEN1/RBBP7/TGFBR3/TRIM33/LEMD3/STRAP/EP300/DNM2/GIPC1/SAP30/HDAC2/LATS1/THBS1/LTBP1/EMILIN1/ING1/LATS2/ITGA8/PMEPA1/HDAC1/RBBP4/SLC2A10/SDCBP/SKI/SPRY1/GLG1/ZEB2/MTMR4/FLCN/ITGA3/SNX6	57
BP	GO:0090501	RNA phosphodiester bond hydrolysis	59/4197	158/18614	1.74542e-05	0.000247084	XRN1/DBR1/TOE1/SND1/UTP20/CNOT6L/CNOT8/RCL1/APEX1/PNPT1/CPSF3/EXOSC2/RPP38/EXOSC10/NOL9/NUDT21/CNOT1/EXOSC5/TSR1/CPSF2/RPP14/PDE12/PARN/ERI1/TSNAX/BMS1/PCF11/ERI3/NOP9/ABT1/EXOG/RRP36/RPP40/TBL3/CNOT7/CPSF7/CSTF2/CPSF6/POLRMT/KRI1/CNOT6/NCBP1/DIS3L/ANGEL1/DIS3/PAN3/XRN2/RRS1/AGO2/BOP1/CPSF1/ANGEL2/N4BP1/USB1/TSEN34/SMG6/ELAC2/ERN1/DICER1	59
BP	GO:1901985	positive regulation of protein acetylation	24/4197	47/18614	1.77494e-05	0.000250525	SF3B1/TERF2IP/PIH1D1/PML/DDX3X/FAM161A/CAMK1/DEK/SMAD4/GLYR1/BAZ1B/ERCC6/KAT5/DIP2B/TADA2B/DIP2A/ARID5A/ARRB1/SMARCA5/SPHK2/TADA2A/TAOK1/MYBBP1A/PRKAA1	24
BP	GO:2001020	regulation of response to DNA damage stimulus	102/4197	311/18614	1.87889e-05	0.000264419	ACTB/FXR1/ATR/RPA2/KDM1A/TADA1/TPT1/MCRS1/ING4/TAF7/SLF1/CCAR2/BCLAF1/FEM1B/INO80B/ETAA1/TTI1/UCHL5/CASP9/DHX9/SF3B3/RFWD3/TERF2IP/TRIM28/COPS3/KAT7/PML/WDR48/POLH/SLF2/PARG/MORF4L2/PSMD10/CRY1/EPC2/BARD1/SMCHD1/RAD9A/PPP4R2/DEK/DDX39B/INO80C/TELO2/BAZ1B/ERCC4/MMS19/TAF5/CXCL12/ERCC6/TAF5L/KMT5B/KAT5/TAF9B/KLHL15/CUL4A/USP1/MCL1/UBQLN4/PAXIP1/TWIST1/SMARCD1/SKIL/ARID2/YEATS4/MDM2/SMARCC2/RAD52/TA…	102
BP	GO:0042594	response to starvation	73/4197	207/18614	1.94715e-05	0.000271933	PLIN3/SP1/HSPA8/EIF2A/ATF2/MFSD2A/PDK4/ASNS/VPS41/HNRNPA1/NUAK1/ATG5/MAP3K5/TTC5/EIF2S1/PEX2/RRP8/BECN1/PIK3C3/GNPAT/LAMP2/RRAGB/BMPR2/PPM1D/OXCT1/EHMT2/HFE/IMPACT/FOXK1/TBL2/SFRP1/WRN/KAT5/STK26/MAPK1/SUV39H1/USP33/SH3GLB1/BMT2/MIOS/PICK1/LARP1/SESN1/FOXO3/ZFYVE1/MAX/ATG14/EIF2AK3/WNT4/FOXO1/DNAJC15/AMBRA1/CBL/SESN3/MTOR/PIK3C2B/NUAK2/XPR1/DEPDC5/MTMR3/GCN1/INHBB/RALB/HNRNPL/MYBBP1A/ULK2/FLCN/FO…	73
BP	GO:0043487	regulation of RNA stability	73/4197	207/18614	1.94715e-05	0.000271933	AKT1/FTO/FXR1/FASTKD1/FASTKD2/CSDE1/MOV10/SERBP1/THRAP3/TBRG4/METTL14/CNOT6L/DDX49/CNOT8/TRAF3IP2/METTL3/APEX1/PNPT1/EXOSC2/DHX9/CNOT1/EXOSC5/CNOT10/PDE12/DCP1A/ROCK1/PARN/DHX36/HNRNPC/TARDBP/ALKBH5/NPM1/MYD88/PUM1/MAPK14/GIGYF2/CNOT7/PABPC4/YBX1/RBM10/TRAF2/TNRC6B/NAF1/LARP1/MEX3D/CIRBP/KHSRP/UPF1/CNOT6/SYNCRIP/ZC3H14/SAMD4A/CNOT11/ROCK2/RC3H2/DIS3/PAN3/YTHDF2/LARP4B/YTHDF3/AGO2/TNKS1BP1/CNOT9/M…	73
BP	GO:0006399	tRNA metabolic process	69/4197	193/18614	1.94928e-05	0.000271933	TRMT10C/QTRT2/DPH3/SSB/TYW5/FARSB/TRMT13/TYW3/DUS4L/BCDIN3D/RTCB/DUS3L/HARS2/ELP3/TRMT10B/MTO1/QRSL1/RARS2/TRMT5/PUS10/TRUB2/EXOSC2/RPP38/TRMT6/NAT10/EXOSC10/TSEN15/RPP14/LARS2/VARS2/ELP2/FARSA/GTF3C6/THADA/GATB/DUS1L/TARBP1/RPUSD4/CDKAL1/FARS2/AARS2/RPP40/GTF3C1/EARS2/TRUB1/YRDC/PARS2/PUS7/TRMU/DTWD2/ADAT3/WDR4/TRMO/DTWD1/DDX1/TP53RK/IARS2/LRRC47/DARS2/TRMT1L/PUS1/CTU1/TSEN34/TSEN54/ELAC2/NSUN2/…	69
BP	GO:2000142	regulation of DNA-templated transcription initiation	35/4197	80/18614	1.99065e-05	0.000276899	MED18/TAF13/CAND1/MED28/TAF7/MED7/MED23/BCLAF1/PSMC6/MED31/MED9/MED1/SRF/RRN3/DHX36/PPM1D/MED24/MITF/TAF4B/ZNF451/TAF5/ERCC6/MED17/MED12/MED15/PAXIP1/TWIST1/ATF7IP/NFKB1/PWWP2A/GTF2A1/SETX/MED4/TAF3/MED25	35
BP	GO:0002253	activation of immune response	151/4197	495/18614	2.03505e-05	0.000282258	TLR4/TOMM70/KLHL6/EIF2B5/SLC39A10/CTLA4/XRCC5/GPATCH3/VAV3/BCL10/EIF2B3/CAV1/IRAK4/USP15/C3AR1/CLEC6A/CLEC4E/PTPN6/XRCC6/CFI/CD38/IRF1/STK11/MATR3/CD14/HAVCR2/ITK/UBQLN1/MAP3K7/TNFAIP3/RNF31/PSEN1/PRNP/ITCH/SLA2/PTPRC/EIF2B1/CMKLR1/KCNN4/NAIP/C7/SIN3A/IRAK2/RIOK3/EPG5/BTK/NONO/DDX3X/RPS6KA3/IKBKG/PTPN22/NCKAP1L/CLEC7A/C1S/THY1/CLPB/ERBIN/MYD88/PUM1/PRKCB/LAT2/TLR8/MAPKAPK3/BAG6/DUSP22/COLEC12/PTP…	151
BP	GO:0032388	positive regulation of intracellular transport	70/4197	197/18614	2.14983e-05	0.000297242	ITGB2/OAZ2/EFCAB7/STK11/RIOK2/RNF31/PSEN1/PRNP/DHX9/FBXW7/CDH1/TRIM28/NMT1/DAB2/HYAL2/CDK1/MSN/SMAD3/HTRA2/TARDBP/EDEM1/BAP1/CAMK1/MAPK14/PCM1/ZDHHC2/SAR1A/GSK3B/FLNA/LEPROT/SH3GLB1/SMO/RAB21/CPSF6/MIEF1/UBE2D3/TMEM30A/FYN/CTDSPL2/NRDE2/NEDD4/LDLRAP1/IPO5/MAVS/TBC1D20/TM9SF4/UBR5/SORL1/ZPR1/RDX/RAB29/MAP2/NF2/HPS4/GSK3A/BBC3/CEP131/USP36/YWHAE/MYO1C/NPEPPS/ERBB2/PRKAA1/PIK3R1/DYNC1H1/PRKD1/HSP90A…	70
BP	GO:0031507	heterochromatin formation	40/4197	96/18614	2.15547e-05	0.000297242	HAT1/KDM1A/SETDB1/PPHLN1/LMNB1/POLE3/CTR9/RRP8/ZNF304/TRIM28/SUZ12/SIN3A/ZNF445/HELLS/SPTY2D1/CDK2/MPHOSPH8/PPM1D/SMCHD1/UBR2/PHF8/SUV39H1/LMNA/BAZ2A/ATF7IP/KDM5A/FAM172A/LMNB2/DNMT1/PHF2/DNMT3A/RB1/HDAC1/ZNFX1/SMARCA5/CTCF/CENPV/HDAC5/BAZ1A/EHMT1	40
BP	GO:0016925	protein sumoylation	31/4197	68/18614	2.17519e-05	0.000298404	SENP5/SLF1/SMC5/TRIM28/PML/GNL3/TRIM38/SLF2/SMC6/NSMCE3/NFATC2IP/TRIM27/ZNF451/HDAC4/EGR2/TOLLIP/GNL3L/ZBED1/ARNT/SENP2/ZMIZ2/MDM2/RANGAP1/HMG20B/PIAS4/UHRF2/PIAS1/MUL1/UBA2/IFIH1/CTNNB1	31
BP	GO:0051894	positive regulation of focal adhesion assembly	16/4197	26/18614	2.17634e-05	0.000298404	KDR/TEK/POLDIP2/ROCK1/SMAD3/THY1/SFRP1/PPM1F/FERMT2/TSC1/LIMS1/WNT4/ABL1/NRP1/COL16A1/EPB41L5	16
BP	GO:0140694	non-membrane-bounded organelle assembly	123/4197	390/18614	2.2364e-05	0.000305765	ITGB1/CHMP2B/EIF2A/FASTKD2/XRCC5/TMOD4/CSDE1/SASS6/RPL5/GTF2B/RACGAP1/PDGFRA/CENPC/CNOT6L/RPS14/G3BP1/CHMP7/CHMP5/HAUS4/TPM1/DLGAP5/EIF2S1/GOLGA2/MZT1/PIBF1/AURKA/MYL9/C2CD3/NEK2/DHX37/DRG1/OGFOD1/CNOT1/TRIM37/POLDIP2/MIS12/AURKB/GRB7/BIRC5/SRF/EDN1/KIF11/TNKS/MSN/SMC1A/DDX3X/DDX28/CDK2/MDN1/CENPF/PLK4/NPM1/ABT1/KIFC1/VPS4B/SMAD4/FARP2/ATXN2L/MYH11/TRAF7/SBDS/LZTS2/TUBGCP2/SMC3/CNOT7/CCSAP/EML3/I…	123
BP	GO:0046328	regulation of JNK cascade	53/4197	139/18614	2.34122e-05	0.000318283	TLR4/LTBR/TNIK/PTK2B/MAP3K5/ZMYND11/ITCH/NAIP/PTPN22/RAP2A/MYD88/DUSP22/PHLPP1/TAOK2/PDCD4/TLR3/MFHAS1/SFRP1/MAP3K11/MEN1/TRAF2/MTURN/MDFIC/PJA2/APP/GADD45B/MAP2K7/SH3RF1/DACT1/MAPKBP1/RASGRP1/SH3RF3/CARD9/PLCB1/RIPK2/STK3/SDCBP/RB1CC1/HIPK3/AIDA/TRAF5/FZD7/TAOK3/MAP3K10/PRMT1/TRAF4/TAOK1/CRK/PAFAH1B1/MINK1/DUSP3/IGF1R/TRAF3	53
BP	GO:1903322	positive regulation of protein modification by small protein conjugation or removal	53/4197	139/18614	2.34122e-05	0.000318283	PEF1/KDM1A/BCL10/CAV1/CDKN1B/ARRDC3/UBQLN1/ANGPT1/FBXW7/PEX12/FAM107A/GNL3/NHLRC1/SMAD7/RNF40/PTEN/SPRTN/PSMD10/DDX3X/PTPN22/CRY1/NSMCE3/FBXO33/MALT1/HDAC4/TOLLIP/AMER1/ARNT/PAXIP1/SENP2/RBX1/DCUN1D4/WFS1/FZR1/PIAS4/MAPK9/PIAS1/MUL1/BMI1/RIPK2/CUL3/BIRC3/BIRC2/SART3/UBA2/GSK3A/NMI/HSPBP1/SPHK1/PHF23/FBXO4/UBE3A/ARRDC4	53
BP	GO:0007178	transmembrane receptor protein serine/threonine kinase signaling pathway	125/4197	398/18614	2.38964e-05	0.000323948	NCEH1/ATF2/SOSTDC1/ITGB8/CAV1/USP15/RASL11B/KDR/STK11/SMAD5/ASPN/MAP3K7/ARID4A/FUT8/SNW1/ADAM17/SULF1/EXT1/SUDS3/TMEM100/DAB2/SIN3A/PML/BRMS1L/HSP90AB1/SMAD7/ADAM9/BRMS1/USP9X/EID2/CAV2/NPNT/SAP30L/SMAD3/BMPR2/STAT3/IL17RD/HFE/MAPK14/TNXB/ZNF451/DUSP22/SMAD4/SMAD2/TWSG1/SH2B1/CREBBP/PDCD4/RBPMS/SNX25/SFRP1/FNTA/MEN1/LTBP3/ZFYVE9/RBBP7/TGFBR3/ITGB5/TRIM33/NOTCH2/HES1/FZD1/ACVR1B/ACVRL1/SKIL/LEMD3/…	125
BP	GO:0018105	peptidyl-serine phosphorylation	101/4197	309/18614	2.40735e-05	0.000325429	RPS6KB1/AKT1/ATR/CLK1/UHMK1/CAV1/PWP1/CREBL2/SH2D3C/AURKA/ANGPT1/TERF2IP/HSP90AB1/ROCK1/SMAD7/PTEN/TNKS/CDK1/DDIT4/RPS6KA3/CDC7/CDK2/PAQR3/STK4/PRKCZ/PIKFYVE/VRK3/PRKCB/MAPKAPK3/CAMK1/MAPK14/BAK1/CHUK/BAG4/IKBKB/GSK3B/MAST2/PDK3/PRKX/MAPK1/PPM1F/DOCK7/HDAC6/PKN2/TFRC/PAK2/BRAF/MAP3K12/TBK1/STK38L/WNK1/PFN2/STK32B/DGKQ/CSNK1G2/APP/NSD1/NCK1/MAPK9/TGFBR1/SGK1/LATS1/CNKSR3/TTBK2/PRKCE/NCK2/EIF2AK3/R…	101
BP	GO:0010508	positive regulation of autophagy	55/4197	146/18614	2.48072e-05	0.000334405	RAB3GAP1/ATG101/KDR/STK11/SPTLC1/UFL1/MAP3K7/RNF31/PIP4K2A/TRIM68/TRIM21/RAB3GAP2/SCOC/BECN1/TRIM38/ROCK1/IKBKG/SNX30/TP53INP1/SNX18/ATG16L1/GSK3B/ATG2A/KAT5/SH3GLB1/SNX4/ATF6/TBK1/PIP4K2C/FBXO7/TOM1/PIK3CB/LARP1/BNIP3L/SESN1/FOXO3/SPTLC2/TSC1/FOXO1/RIPK2/MTDH/RB1CC1/AMBRA1/UVRAG/PAFAH1B2/SESN3/DEPDC5/RALB/GSK3A/ULK2/FLCN/PIP4K2B/PRKAA1/PRKD1/FYCO1	55
BP	GO:0006275	regulation of DNA replication	52/4197	136/18614	2.54674e-05	0.000341338	ATR/ZBTB38/SMARCAL1/FAF1/DBF4/ORC5/SSBP1/MCRS1/POLE3/INO80B/CCDC88A/GTPBP4/UCHL5/DHX9/RFC5/ZNF830/KAT7/RAD17/MCM3/CDK1/WAPL/CDC7/CDK2/NBN/EHMT2/RBBP6/WRNIP1/INO80C/MCM7/SMC3/MCM2/SENP2/ACVRL1/ATF1/MCM5/PDS5A/JADE2/PPP2CA/INO80/CIZ1/ACTR5/DSCC1/TERF1/MCM4/NUCKS1/JADE1/SMARCA5/CHTF8/MCM6/LIG3/TNFAIP1/BAZ1A	52
BP	GO:0030511	positive regulation of transforming growth factor beta receptor signaling pathway	19/4197	34/18614	2.5606e-05	0.000341338	STK11/SNW1/ADAM17/DAB2/HSP90AB1/NPNT/TNXB/SMAD4/CREBBP/MEN1/TGFBR3/EP300/GIPC1/THBS1/ITGA8/SLC2A10/SDCBP/ZEB2/FLCN	19
BP	GO:0051973	positive regulation of telomerase activity	19/4197	34/18614	2.5606e-05	0.000341338	XRCC5/CCT2/TCP1/GRHL2/NEK2/AURKB/HSP90AB1/PARN/TNKS/MAPK1/NAF1/MAP2K7/KLF4/MAP3K4/CCT4/NEK7/PNKP/HSP90AA1/CTNNB1	19
BP	GO:1903846	positive regulation of cellular response to transforming growth factor beta stimulus	19/4197	34/18614	2.5606e-05	0.000341338	STK11/SNW1/ADAM17/DAB2/HSP90AB1/NPNT/TNXB/SMAD4/CREBBP/MEN1/TGFBR3/EP300/GIPC1/THBS1/ITGA8/SLC2A10/SDCBP/ZEB2/FLCN	19
BP	GO:0006997	nucleus organization	54/4197	143/18614	2.70575e-05	0.000359689	CHMP2B/PYGO2/SERBP1/NUP205/NUP107/ACTR6/NUP54/LMNB1/CHMP7/CHMP5/TBPL1/PSME4/POLR1B/RRP8/NUP155/PML/RRN3/NUP133/CDK1/BANF1/SPAST/TARDBP/PRKCB/NUP153/VPS4B/REEP3/ETS1/SF1/KAT5/PHF8/NDC1/SUV39H1/MFSD14A/LMNA/BAZ2A/SUN2/LMNB2/PHF2/SYNE1/PYGO1/CHMP4A/DCTN1/KDM3A/EPC1/ZPR1/AHCTF1/TOR1AIP1/ANKLE2/SMARCA5/NUP93/CHMP6/USP36/PRKCA/PAFAH1B1	54
BP	GO:0031334	positive regulation of protein-containing complex assembly	69/4197	195/18614	2.86391e-05	0.000379662	TLR4/ATR/FAF1/CAND1/CDKN1B/SLF1/PTK2B/ABCA1/PSMC6/DRG1/PIH1D1/DHX33/SLF2/PPP2R5B/BTK/MSN/DDX3X/PTPN22/MET/NCKAP1L/CLEC7A/BMF/MYD88/BAK1/BAIAP2L1/MLST8/BAG4/GSK3B/CTTN/GNL3L/SH3GLB1/TFRC/ARHGEF5/PFN2/SLAIN2/PPP2CA/NCK1/MAPK9/SNX9/FERMT2/ARF6/AJUBA/DCTN1/PRKCE/NCK2/MPP7/MAVS/MAPRE1/SRC/TERF1/SPIDR/CKAP5/AMBRA1/MTOR/NEK7/CLIP1/HIP1R/FNIP2/PLCG2/CDH5/MARK4/MED25/GIT1/NCKAP1/MAP1B/TPPP/EVL/PRKD1/HSP90…	69
BP	GO:1904951	positive regulation of establishment of protein localization	105/4197	325/18614	2.90044e-05	0.000382402	ITGB2/TLR4/OAZ2/CCT8/TOMM70/CCT3/GOLPH3L/WLS/EFCAB7/CCT2/IGF1/CD38/TCP1/F2RL2/RNF31/PSEN1/CCT7/VSNL1/PRNP/C2CD2L/FGG/FBXW7/PSMD9/VPS35/CDH1/KCNN4/TRIM28/NMT1/CCT5/HYAL2/IER3IP1/ADAM9/CDK1/GLUD1/SMAD3/HTRA2/TARDBP/PRKCZ/OXCT1/PRKCB/EDEM1/BAP1/CAMK1/MAPK14/CD2AP/CCT6A/PCM1/ZDHHC2/SAR1A/MCU/GSK3B/TMEM132A/ACSL4/FLNA/LEPROT/SH3GLB1/ARHGEF5/SMO/MIEF1/UBE2D3/EXOC1/SEC24A/CEP120/GNA11/TRPM2/TMEM30A/FYN/…	105
BP	GO:0009408	response to heat	44/4197	110/18614	2.90051e-05	0.000382402	RPS6KB1/AKT1/EIF2B5/ATR/HSPA6/DNAJB4/EIF2B3/TFEC/IGF1/DNAJB1/CD14/SLU7/EIF2S1/EIF2B1/HSP90AB1/DNAJA3/DHX36/HTRA2/TP53INP1/CLPB/DAXX/CREBBP/CXCL12/GSK3B/CHORDC1/RBBP7/DNAJB6/NOS3/DNAJC2/EP300/MAP2K7/SCARA5/PSIP1/TRPM2/HDAC2/THBS1/HSF1/MTOR/MAPKAPK2/IER5/NF1/YWHAE/HSP90AA1/DNAJA4	44
BP	GO:0000469	cleavage involved in rRNA processing	17/4197	29/18614	2.9512e-05	0.000388018	UTP20/RCL1/EXOSC2/EXOSC10/NOL9/TSR1/ERI1/BMS1/ERI3/NOP9/ABT1/RRP36/RPP40/TBL3/KRI1/RRS1/BOP1	17
BP	GO:0006270	DNA replication initiation	20/4197	37/18614	3.02925e-05	0.00039611	TOPBP1/ORC2/ORC5/PRIM1/KAT7/PRIM2/MCM3/NOC3L/CDK2/NBN/POLA1/WRNIP1/MCM7/MCM2/CDC45/MCM5/PURA/CIZ1/MCM4/MCM6	20
BP	GO:0009225	nucleotide-sugar metabolic process	20/4197	37/18614	3.02925e-05	0.00039611	GNPDA2/NANS/GNPNAT1/FUT8/TGDS/DPAGT1/MPI/PARG/UGDH/AMDHD2/CSGALNACT1/SLC35A3/UAP1/GNPDA1/MGAT1/GNE/GFPT1/UAP1L1/UGGT2/GSK3A	20
BP	GO:0007097	nuclear migration	15/4197	24/18614	3.0455e-05	0.000397152	LMNB1/HOOK3/PCM1/DOCK7/LMNA/SUN2/CEP120/LMNB2/SYNE2/DCTN1/CDC42/FHOD1/PAFAH1B1/FBXW11/DYNC1H1	15
BP	GO:0046824	positive regulation of nucleocytoplasmic transport	28/4197	60/18614	3.16814e-05	0.000411491	EFCAB7/RIOK2/PSEN1/DHX9/CDH1/TRIM28/HYAL2/CDK1/SMAD3/TARDBP/CAMK1/MAPK14/GSK3B/FLNA/SMO/CPSF6/CTDSPL2/NRDE2/NEDD4/IPO5/MAVS/UBR5/ZPR1/YWHAE/PIK3R1/PRKD1/HSP90AA1/KHDRBS1	28
BP	GO:0043967	histone H4 acetylation	29/4197	63/18614	3.1726e-05	0.000411491	ACTB/MSL2/ATF2/HAT1/MCRS1/ING4/TAF7/ATG5/PIH1D1/TRIM16/KAT7/MSL1/MORF4L2/EPC2/NAA60/NAA40/KAT5/MSL3/ZZZ3/YEATS4/JADE2/KANSL3/WDR5/EPC1/PHF20/ARRB1/JADE1/KANSL1/IWS1	29
BP	GO:0001843	neural tube closure	38/4197	91/18614	3.2312e-05	0.000417961	IFT57/NPHP3/BCL10/CDK20/BBS4/MTHFD1/IFT172/GRHL2/CLUAP1/DLC1/APAF1/BRD2/PTK7/SFRP1/MED12/GLMN/RALA/DVL3/TWIST1/FZD1/COBL/CELSR1/SEC24B/FZD3/MTHFD1L/TSC1/SEMA4C/ABL1/FZD6/TGFB2/SKI/ARHGAP35/LRP2/DVL2/KAT2A/HECTD1/RGMA/SETD2	38
BP	GO:0051960	regulation of nervous system development	141/4197	461/18614	3.27144e-05	0.000422028	KIT/AKT1/ITGB1/MME/NPHP3/CXCR4/FN1/XRCC5/EPHA4/KDM1A/NRDC/KDM4A/WNT2/AMIGO2/TRIM11/STK11/IL33/FIG4/UFL1/EPHA7/PRMT5/PSEN1/SNW1/CST7/TGM2/HEY1/KIFAP3/CDH1/IL6ST/GOLGA4/BHLHE40/SRF/PTEN/ZFYVE27/RELN/PLXNC1/DHX36/HLTF/THY1/BMPR2/SEMA3G/SEMA4A/PLXNB1/PLXNA1/OXTR/CUL7/DAAM2/STK25/CUX1/NSUN5/ITGAX/SRRT/EEF2K/HOOK3/PCM1/CXCL12/EGR2/CTSC/FZD4/PRPF19/DOCK7/HDAC6/LPAR3/CERS2/HES1/BRAF/SMO/EPHB3/SYNJ1/RAB21…	141
BP	GO:0000478	endonucleolytic cleavage involved in rRNA processing	12/4197	17/18614	3.30943e-05	0.000423514	UTP20/RCL1/NOL9/TSR1/BMS1/NOP9/ABT1/RPP40/TBL3/KRI1/RRS1/BOP1	12
BP	GO:0000479	endonucleolytic cleavage of tricistronic rRNA transcript (SSU-rRNA, 5.8S rRNA, LSU-rRNA)	12/4197	17/18614	3.30943e-05	0.000423514	UTP20/RCL1/NOL9/TSR1/BMS1/NOP9/ABT1/RPP40/TBL3/KRI1/RRS1/BOP1	12
BP	GO:1900034	regulation of cellular response to heat	12/4197	17/18614	3.30943e-05	0.000423514	ATR/DNAJB1/CREBBP/GSK3B/CHORDC1/DNAJB6/DNAJC2/EP300/HSF1/MTOR/MAPKAPK2/IER5	12
BP	GO:0006469	negative regulation of protein kinase activity	75/4197	217/18614	3.32024e-05	0.000423767	AKT1/CEP85/CAV1/TARBP2/CDKN1B/PTPN6/SH3BP5L/TAF7/TNFAIP3/SOCS4/PSEN1/TRIB2/PTPRC/HYAL2/MVP/PTEN/PTPN22/PAQR3/TESK1/THY1/NPM1/PRKAR2A/DUSP7/TRIM27/DUSP22/PTPN2/PRKRIP1/YWHAG/TFAP4/PDCD4/SFRP1/MEN1/LRP5/CHORDC1/PPM1F/ADAR/PAK2/EPHA1/PRKAR2B/IRAK3/FBXO7/WWTR1/PIK3CB/RGS14/GADD45B/MLLT1/IBTK/SH3BP5/KAT2B/LATS1/SOCS5/ABL1/IPO5/LATS2/RB1/DBNDD2/PTPN1/TRIB1/HIPK3/IPO7/SORL1/CBL/AIDA/ERRFI1/NF2/CORO1C/SH…	75
BP	GO:0014065	phosphatidylinositol 3-kinase signaling	54/4197	144/18614	3.38944e-05	0.000431452	KIT/AKT1/FN1/PIP5K1A/ERBB3/IGF1/PTPN6/PDGFRA/KDR/TEK/ANGPT1/CAT/PDGFC/BECN1/EDN1/PTEN/RELN/SELP/PLXNB1/RGL2/DDR1/MAZ/NLRC3/PLEKHA1/PIK3AP1/FGFR1/KBTBD2/TWIST1/PIK3C2G/PRR5/PIK3CB/PDGFRB/PIP5K1C/INSR/F2R/NEDD4/TYRO3/RASGRP1/STAMBP/FLT1/FGR/SRC/PPP1R16B/PREX2/IRS1/CBL/PIK3C2B/TGFB2/NF1/C1QBP/ERBB2/PIK3R1/IGF1R/UBE3A	54
BP	GO:0002764	immune response-regulating signaling pathway	138/4197	450/18614	3.43113e-05	0.000435603	TLR4/KIT/KLHL6/EIF2B5/SLC39A10/CTLA4/GPATCH3/VAV3/BCL10/EIF2B3/CAV1/IRAK4/USP15/C3AR1/CLEC6A/CLEC4E/PTPN6/CD38/IRF1/STK11/CD14/HAVCR2/ITK/UBQLN1/MAP3K7/TNFAIP3/RNF31/PSEN1/PRNP/ITCH/SLA2/PTPRC/EIF2B1/CMKLR1/KCNN4/NAIP/MAP3K1/IRAK2/RIOK3/EPG5/BTK/DDX3X/RPS6KA3/IKBKG/PTPN22/NCKAP1L/CLEC7A/THY1/CLPB/ERBIN/MYD88/PUM1/PRKCB/LAT2/TLR8/MAPKAPK3/BAG6/DUSP22/COLEC12/PTPN2/MALT1/YES1/CREBBP/CARD11/PLEKHA1/…	138
BP	GO:0090287	regulation of cellular response to growth factor stimulus	110/4197	345/18614	3.56293e-05	0.000451143	XDH/SOSTDC1/CAV1/RASL11B/KDR/STK11/ASPN/ARID4A/SNW1/ADAM17/SULF1/SUDS3/DAB2/SIN3A/BRMS1L/HSP90AB1/SMAD7/PPP2R5B/BRMS1/EID2/CAV2/NPNT/SAP30L/SMAD3/BMPR2/PRKCB/IL17RD/TNXB/ZNF451/SMAD4/SMAD2/TWSG1/GPC1/CREBBP/TMEM204/FGFR1/ADGRA2/SNX25/SFRP1/MEN1/FZD4/APLN/CASK/RBBP7/TGFBR3/TRIM33/NOTCH2/ARNT/HES1/FZD1/ZDHHC17/ITGA5/ACVRL1/SKIL/LEMD3/STRAP/EP300/UBE2D3/SLIT2/PIK3CB/SEMA6A/DNM2/GIPC1/SAP30/HDAC2/LAT…	110
BP	GO:0060562	epithelial tube morphogenesis	107/4197	334/18614	3.63193e-05	0.00045867	ARL13B/IFT57/NPHP3/BBS5/CXCR4/EPHA4/BCL10/SOSTDC1/WNT2/PKD2/KDR/CDK20/EPHA7/BBS4/MTHFD1/PSEN1/IFT172/EXT1/GRHL2/C2CD3/EDNRA/MED1/PML/SRF/EDN1/CLUAP1/DLC1/CSF1/MET/APAF1/NPNT/SMAD3/STK4/BRD2/PTK7/DDR1/SMAD4/ITGAX/SFRP1/LRP5/MED12/PRKX/GLMN/NOTCH2/HES1/SMO/RALA/HOXA5/DVL3/TWIST1/FZD1/COBL/PODXL/ACVRL1/CELSR1/SEC24B/SLIT2/NR3C1/FZD3/AHI1/MTHFD1L/DLL1/DLL4/EPHA2/TSC1/SEMA4C/WNT4/PPP3R1/OSR1/CLIC4/ABL…	107
BP	GO:0061099	negative regulation of protein tyrosine kinase activity	18/4197	32/18614	3.71276e-05	0.000467646	CAV1/SH3BP5L/SOCS4/PSEN1/PTPRC/HYAL2/MVP/THY1/DUSP22/PTPN2/IBTK/SH3BP5/SOCS5/CBL/ERRFI1/CHMP6/GGNBP2/SNX6	18
BP	GO:0097193	intrinsic apoptotic signaling pathway	98/4197	301/18614	3.75225e-05	0.000471383	AKT1/ATF2/KDM1A/CAV1/TPT1/CASP2/USP15/STK11/CCAR2/UBQLN1/VNN1/BCLAF1/PERP/MAP3K5/SGPP1/SNW1/MSH2/CUL5/RRP8/CASP9/FBXW7/URI1/PPP1R15A/BECN1/PML/RRN3/HELLS/DDIT4/NONO/DDX3X/APAF1/HTRA2/NBN/RAD9A/S100A9/BAG6/BAK1/PTPN2/STK25/TRAP1/CDIP1/SFPQ/SGMS1/CXCL12/ERCC6/TAF9B/PPM1F/TRAF2/CUL4A/MCL1/CUL1/ARMC10/SKIL/TMEM117/MDM2/TNFRSF1A/EP300/WFS1/PIK3CB/NCK1/PIAS4/TMEM161A/SOD2/EPHA2/MSH6/NCK2/EIF2AK3/ABL1/N…	98
BP	GO:0061097	regulation of protein tyrosine kinase activity	35/4197	82/18614	3.7664e-05	0.000471926	EPHA4/CAV1/ERBB3/SH3BP5L/SOCS4/PSEN1/TGFA/ADAM17/PRNP/PTPRC/FBXW7/HYAL2/MVP/RELN/THY1/DUSP22/PTPN2/RAP2C/SHC1/RAP2B/BTC/APP/IBTK/SH3BP5/SOCS5/NCK2/SRC/PTPN1/CBL/ERRFI1/IL34/CHMP6/GGNBP2/DVL2/SNX6	35
BP	GO:1990138	neuron projection extension	62/4197	172/18614	3.78573e-05	0.000472564	ITGB1/CXCR4/NRP2/FN1/STK11/PLAA/AURKA/EDNRA/CDH1/SIN3A/GOLGA4/SRF/HSP90AB1/EDN1/ZFYVE27/SLC9A6/USP9X/ITGA4/PRKCZ/BMPR2/SEMA3G/SEMA4A/PLXNA1/DDR1/IMPACT/VCL/CXCL12/GSK3B/CTTN/HDAC6/RAB21/DIP2B/SLIT2/SEMA6A/RYK/DNM2/SPG11/SEMA4C/MUL1/ITSN2/ABL1/DCLK1/NRP1/SLC23A2/CPNE1/ADNP/MAP2/MEGF8/APOE/RNF157/PAFAH1B1/TRPV2/ULK2/SPAG9/MAP1B/SEMA5A/IQGAP1/CYFIP1/HSP90AA1/CTNNB1/TWF2/SEMA3F	62
BP	GO:0031952	regulation of protein autophosphorylation	22/4197	43/18614	3.80104e-05	0.000472564	GPNMB/CAV1/RAD50/EPHA7/PTPRC/PDGFC/MVP/PPP2R5B/DDX3X/TESK1/RAP2A/NBN/PRLR/IMPACT/TAOK2/EEF2K/RAP2C/RAP2B/CALM1/SRC/TNKS1BP1/ERRFI1	22
BP	GO:0090114	COPII-coated vesicle budding	22/4197	43/18614	3.80104e-05	0.000472564	PEF1/TRAPPC8/TRAPPC11/SEC24C/TRAPPC2/PREB/VAPA/SAR1A/SEC24B/SEC24A/TRAPPC5/TRAPPC12/TMED10/SEC16A/TBC1D20/CUL3/TFG/MIA3/KLHL12/CSNK1D/SEC23A/SCAP	22
BP	GO:0031668	cellular response to extracellular stimulus	87/4197	261/18614	3.85202e-05	0.000477665	PLIN3/SP1/HSPA8/ATF2/MFSD2A/PDK4/ASNS/VPS41/HNRNPA1/NUAK1/ATG5/MAP3K5/TTC5/EIF2S1/SNW1/POSTN/RRP8/PTPRC/MED1/BECN1/FAM107A/SRF/PIK3C3/LAMP2/RRAGB/ITGA4/PRKAB1/BMPR2/PPM1D/EHMT2/IMPACT/TBL2/MLST8/SFRP1/WRN/ERCC6/SIPA1/KAT5/STK26/MAPK1/SUV39H1/USP33/SH3GLB1/TRIM24/BMT2/MIOS/PICK1/PRR5/KANK2/SESN1/FOXO3/ZFYVE1/MAX/ATG14/TSC1/EIF2AK3/WNT4/MAPKAP1/FOXO1/NUDT15/DNAJC15/ADNP/AMBRA1/CBL/SESN3/MTOR/PIK3C2…	87
BP	GO:0072583	clathrin-dependent endocytosis	23/4197	46/18614	4.08917e-05	0.000505765	GPR107/CLTC/DAB2/ITGA4/UBQLN2/DGKD/PICALM/AP2A2/GAK/FNBP1L/WASL/SCYL2/BMP2K/PIK3CB/PIP5K1C/DNM2/DLL1/STON1/AAK1/ITSN2/LMBRD1/HIP1R/AP2A1	23
BP	GO:0000463	maturation of LSU-rRNA from tricistronic rRNA transcript (SSU-rRNA, 5.8S rRNA, LSU-rRNA)	11/4197	15/18614	4.11847e-05	0.000506778	DDX18/NIFK/ZNHIT6/GTPBP4/NOL9/FTSJ3/RPL7L1/WDR12/URB1/BOP1/PES1	11
BP	GO:0030174	regulation of DNA-templated DNA replication initiation	11/4197	15/18614	4.11847e-05	0.000506778	KAT7/MCM3/CDK2/NBN/WRNIP1/MCM7/MCM2/MCM5/CIZ1/MCM4/MCM6	11
BP	GO:0061028	establishment of endothelial barrier	24/4197	49/18614	4.31026e-05	0.000528664	CLDN1/F11R/ICAM1/EDNRA/ROCK1/MSN/PECAM1/MYD88/CLDN3/IKBKB/VCL/RAP2C/TNFRSF1A/ADD1/TJP3/ZDHHC21/AFDN/ROCK2/RAPGEF1/PLCB1/PPP1R16B/RDX/CDH5/TJP1	24
BP	GO:0060606	tube closure	38/4197	92/18614	4.31837e-05	0.000528664	IFT57/NPHP3/BCL10/CDK20/BBS4/MTHFD1/IFT172/GRHL2/CLUAP1/DLC1/APAF1/BRD2/PTK7/SFRP1/MED12/GLMN/RALA/DVL3/TWIST1/FZD1/COBL/CELSR1/SEC24B/FZD3/MTHFD1L/TSC1/SEMA4C/ABL1/FZD6/TGFB2/SKI/ARHGAP35/LRP2/DVL2/KAT2A/HECTD1/RGMA/SETD2	38
BP	GO:0070828	heterochromatin organization	42/4197	105/18614	4.35882e-05	0.000532258	HAT1/KDM1A/SETDB1/PPHLN1/LMNB1/POLE3/CTR9/RRP8/ZNF304/TRIM28/SUZ12/SIN3A/ZNF445/HELLS/SPTY2D1/CDK2/MPHOSPH8/PPM1D/SMCHD1/UBR2/PHF8/SUV39H1/LMNA/BAZ2A/ATF7IP/KDM5A/FAM172A/LMNB2/DNMT1/PHF2/HDAC2/HP1BP3/DNMT3A/RB1/HDAC1/ZNFX1/SMARCA5/CTCF/CENPV/HDAC5/BAZ1A/EHMT1	42
BP	GO:0032535	regulation of cellular component size	112/4197	354/18614	4.38743e-05	0.000533039	CREB1/FN1/KDM1A/TMOD4/PEX11B/CAPZA1/VAV3/MTPN/LIMA1/ANO6/GBA2/PTK2B/EPHA7/BBS4/SLC12A6/SWAP70/CDH1/KCNN4/PPP1R15A/IL7R/SIN3A/GOLGA4/SRF/EDN1/PTEN/ZFYVE27/CLNS1A/MSN/NCKAP1L/SLC12A2/BMPR2/SEMA3G/SEMA4A/DAAM2/ARHGAP28/BAIAP2L1/MLST8/ADD3/BAG4/CLN8/CXCL12/SSH3/GSK3B/PICALM/CTTN/XK/HDAC6/LPAR3/ABCB8/AQP1/CAPZA2/SCIN/RAB21/DIP2B/TWF1/SHANK3/PFN2/SLIT2/ADD1/SEMA6A/NCK1/KANK3/RYK/DNM2/KANK1/RAB5A/LATS1/…	112
BP	GO:0045787	positive regulation of cell cycle	112/4197	354/18614	4.38743e-05	0.000533039	RPS6KB1/AKT1/SASS6/ASNS/DBF4/RACGAP1/IGF1/CDKN1B/CCND2/PKD2/NCAPG/SLF1/SMC5/ANXA1/APEX1/DLGAP5/MNAT1/TGFA/CPSF3/ADAM17/AURKA/TRIM21/RRM1/ZBED6/PLRG1/ANAPC5/ANAPC7/POLDIP2/AURKB/MED1/BECN1/BIRC5/SIN3A/RAD18/EDN1/SLF2/CDK1/PSMD10/DDX3X/CDC7/ADAMTS1/SMC2/SPAST/SMC6/PLK4/NPM1/DYNC1LI1/DDX39B/VPS4B/SH2B1/LFNG/LRP5/CCND1/KAT5/INCENP/DYNLT3/TFDP1/CUL4A/PKN2/CDC14A/GPSM2/HES1/MDM2/NCAPD2/BTC/LSM11/PDGFRB…	112
BP	GO:0043276	anoikis	19/4197	35/18614	4.41929e-05	0.000534822	AKT1/ITGB1/PIK3R3/PDK4/CAV1/STK11/MAP3K7/ZNF304/BRMS1/IKBKG/BMF/TFDP1/ANKRD13C/MCL1/ITGA5/NOTCH1/SRC/MTOR/MYBBP1A	19
BP	GO:0000082	G1/S transition of mitotic cell cycle	84/4197	251/18614	4.4244e-05	0.000534822	RPS6KB1/AKT1/ITGB1/ACTB/RPA2/SASS6/GPNMB/DBF4/CASP2/CTDSP2/CDKN1B/PTPN6/CCND2/PKD2/ANXA1/PSME2/APEX1/MNAT1/E2F6/CPSF3/ADAM17/CUL5/RRM1/PLRG1/RFWD3/PML/FAM107A/PTEN/ECD/DDX3X/CDC7/CDK14/CDK2/ADAMTS1/CACUL1/GSPT1/GIGYF2/CCND1/PHF8/TFDP1/CUL4A/CUL1/SENP2/ACVR1B/SMARCD1/ARID2/MDM2/SMARCC2/CDK17/FBXO7/BACH1/LSM11/PPP2CA/KANK2/SMARCA2/KLF4/LATS1/DACT1/INO80/RRM2/NACC2/LATS2/RB1/RGCC/PLCB1/CUL2/RBL1/CUL…	84
BP	GO:0043393	regulation of protein binding	70/4197	201/18614	4.5312e-05	0.000546356	AKT1/ACTB/NMD3/NPHP3/KDM1A/CAV1/PSEN1/GOLGA2/AURKA/ANGPT1/TRIM21/ATP2A2/PRMT7/TRIM28/POLDIP2/AURKB/RFNG/DAB2/ROCK1/USP9X/ITGA4/STK4/CAMK1/HFE/HDAC4/LFNG/IDE/GSK3B/TMEM132A/GNL3L/USP33/DTX3L/TGFBR3/NES/LRP1/TDG/EP300/ADD1/PPP2CA/APP/TGFBR1/PLCL2/STYX/DACT1/TTBK2/CDC42/ABL1/LDLRAP1/NRP1/MAPRE1/SRC/ADNP/HSF1/RIPK2/STK3/SPON1/SORL1/MAP2/PEX14/HIP1R/RALB/EPB41L5/AKTIP/AMFR/APOE/SYMPK/CRK/HDAC5/RGMA/PL…	70
BP	GO:0010761	fibroblast migration	26/4197	55/18614	4.5642e-05	0.000548956	AKT1/ITGB1/PIP5K1A/FUT8/PML/HYAL2/PDLIM1/ARID5B/GNA12/BAG4/SGPL1/MTA2/BRAF/AQP1/ZFAND5/AKAP12/THBS1/RCC2/PRKCE/ARHGEF7/TNS1/CORO1C/GNA13/RFFL/IQGAP1/APPL1	26
BP	GO:0035306	positive regulation of dephosphorylation	28/4197	61/18614	4.60387e-05	0.000552344	SLC39A10/PPP2R5A/PTPRC/PPP1R15A/ITGA2/HSP90AB1/ROCK1/DLC1/NPNT/SMAD3/VRK3/PPP2R5D/GNA12/PPP1R12A/PDGFRB/PTBP1/MTMR9/CALM1/PTPA/SRC/PPP1R16B/AMBRA1/MTOR/PPP1R15B/ANKLE2/CNEP1R1/CDH5/SYMPK	28
BP	GO:0048762	mesenchymal cell differentiation	85/4197	255/18614	4.69766e-05	0.00056219	KITLG/NRP2/FN1/EPHA4/PEF1/WNT2/IGF1/ANXA6/POLR1B/HEY1/EXT1/PDPN/EDNRA/TRIM28/TMEM100/DAB2/KBTBD8/EDN1/ROCK1/SMAD7/PTEN/TCOF1/SMAD3/SEMA3G/SEMA4A/IL17RD/CUL7/TNXB/SMAD4/SMAD2/PDCD4/FGFR1/SFRP1/GSK3B/MAPK1/AMER1/EFNB1/OTUD5/FLNA/TGFBR3/HES1/SMO/TWIST1/DDX17/WWTR1/TAPT1/FAM172A/PPP2CA/HNRNPAB/SEMA6A/POFUT2/TGFBR1/AKNA/HDAC2/FERMT2/SEMA4C/CDC42/WNT4/PPP3R1/APLF/OSR1/ROCK2/NOTCH1/RGCC/JAG1/NRP1/OVOL2/…	85
BP	GO:0030705	cytoskeleton-dependent intracellular transport	73/4197	212/18614	4.81929e-05	0.000575311	HSPA8/IFT57/MREG/AP3D1/STK11/IFT74/MYO1E/MYO5C/ACTR10/CCDC88A/IFT172/WDR35/KIFAP3/IFT81/CLUAP1/IFT80/SPAST/DYNC2H1/PRKCZ/BLOC1S4/KIF13A/RAB27B/RHOT2/TRAF3IP1/CCDC186/HOOK3/PCM1/RPGR/ARMCX3/HDAC6/FNBP1L/COPG2/WASL/RAB21/SUN2/WDR19/PURA/APP/KIF3A/HOOK2/KIF13B/AGTPBP1/BICD2/MYO6/AP3B1/SPG11/SYNE2/RASGRP1/LRPPRC/CDC42/IFT88/ARHGAP21/KIF3B/STAU1/RAB6A/MAP2/HNRNPU/PEX14/TRAK2/MYO1B/ACTN4/KLC3/CEP131/TT…	73
BP	GO:0034976	response to endoplasmic reticulum stress	86/4197	259/18614	4.97792e-05	0.000592774	EIF2B5/RHBDD1/FAF1/CAV1/CREB3L2/TMUB1/TMTC3/TMEM33/FAF2/ATG10/ERMP1/ERP44/UBQLN1/UFL1/MAP3K5/PSMC6/JKAMP/EIF2S1/RNF139/TMEM67/UBE4A/YOD1/UBE4B/ATP2A2/RNF185/PPP1R15A/RNFT1/STC2/PML/NHLRC1/BFAR/DNAJB12/DDX3X/TRIM25/APAF1/UBQLN2/STT3B/EDEM1/BAG6/ATF6B/BAK1/USP14/PTPN2/GET4/TBL2/NGLY1/CREBZF/GSK3B/CCND1/TRAF2/ATF6/PDIA4/HERPUD2/TMEM117/OS9/WFS1/TMEM129/RASGRF2/SGTA/NCK1/UBA5/MARCKS/PARP16/THBS1/NCK2…	86
BP	GO:0071478	cellular response to radiation	67/4197	191/18614	5.05589e-05	0.000600568	MME/ATR/XRCC5/RHBDD1/KDM1A/CCND2/XRCC6/STK11/METTL3/EIF2S1/NET1/CRYAB/POLD3/CASP9/INTS7/AURKB/NMT1/RAD1/HYAL2/POLH/DDB1/CRY1/DHX36/BMF/TP53INP1/BARD1/NPM1/NSMCE3/RAD9A/MAPK14/BAK1/IMPACT/CREBBP/ERCC4/SFRP1/WRN/CUL4A/AQP1/MDM2/RBX1/EP300/CLOCK/DNM2/TMEM161A/XPA/PTPRK/GNB5/NEDD4/INO80/NMT2/ACTR5/HSF1/SPIDR/TNKS1BP1/CRY2/USP47/YAP1/NUCKS1/NOC2L/PPID/N4BP1/POLD1/NIPBL/PIK3R1/FBXO4/TP53BP1/XPC	67
BP	GO:0060759	regulation of response to cytokine stimulus	63/4197	177/18614	5.09989e-05	0.00060281	TLR4/PARP9/PARP14/CXCR4/CASP8/CAV1/PTPN6/TNFAIP3/MAP2K5/METTL3/IL1R1/ADAM17/ANGPT1/TRIM44/DHX9/PTPRC/RNF185/MED1/NKIRAS2/NAIP/IRAK2/EDN1/CSF1/PTPN2/CNOT7/IKBKB/IRF7/FADD/TRAF2/ADAR/IRAK3/TBK1/STAT2/TNFRSF1A/TTLL12/SLIT2/SPPL2B/CACTIN/PIAS4/CDC37/KLF4/PXDN/TICAM2/PADI2/MUL1/YTHDF2/MAVS/CPNE1/PTPN1/RIPK2/YTHDF3/TLR2/PTPN11/SH2B3/OTUD4/NLRC5/LSM14A/AXL/SPHK1/IFIH1/RFFL/PAFAH1B1/LRRC70	63
BP	GO:0070646	protein modification by small protein removal	63/4197	177/18614	5.09989e-05	0.00060281	USP16/SENP5/PSMD14/TADA1/MYSM1/USP15/SHMT2/JOSD1/TAF7/TNFAIP3/USP8/COPS2/OTUD1/ITCH/OTUD6B/TRIM21/YOD1/UCHL5/USP38/SF3B3/COPS3/CDK1/USP9X/VCPIP1/BARD1/BAP1/USP14/USP40/ZRANB1/TAF5/TAF5L/USP24/USP1/OTUD5/USP33/OTUD7B/SENP2/USP5/USP53/USP46/COPS4/TADA2B/KAT2B/USP3/OTUD3/STAMBP/USP39/USP34/USP20/USP12/USP47/DESI2/SART3/OTUD4/USP10/USP36/USP32/SENP3/KAT2A/ATXN7L3/USP19/TADA3/DESI1	63
BP	GO:0045931	positive regulation of mitotic cell cycle	49/4197	129/18614	5.23504e-05	0.000611382	RPS6KB1/AKT1/SASS6/ASNS/CCND2/ANXA1/APEX1/DLGAP5/CPSF3/ADAM17/AURKA/RRM1/PLRG1/ANAPC5/ANAPC7/POLDIP2/SIN3A/CDK1/DDX3X/CDC7/ADAMTS1/VPS4B/CCND1/DYNLT3/TFDP1/CUL4A/PKN2/HES1/MDM2/LSM11/APP/SMOC2/TMOD3/RCC2/RRM2/ABL1/RB1/RGCC/PLCB1/HSF1/RRM2B/CUL3/RDX/PTPN11/SPHK1/PRKCA/PAFAH1B1/STAT5B/DUSP3	49
BP	GO:0046349	amino sugar biosynthetic process	9/4197	11/18614	5.23611e-05	0.000611382	GNPDA2/GNPNAT1/AMDHD2/UAP1/GNPDA1/GNE/GFPT1/UAP1L1/NANP	9
BP	GO:0070203	regulation of establishment of protein localization to telomere	9/4197	11/18614	5.23611e-05	0.000611382	CCT8/CCT3/CCT2/TCP1/CCT7/CCT5/CCT6A/CCT4/TERF1	9
BP	GO:1904869	regulation of protein localization to Cajal body	9/4197	11/18614	5.23611e-05	0.000611382	CCT8/CCT3/CCT2/TCP1/CCT7/CCT5/CCT6A/LARP7/CCT4	9
BP	GO:1904871	positive regulation of protein localization to Cajal body	9/4197	11/18614	5.23611e-05	0.000611382	CCT8/CCT3/CCT2/TCP1/CCT7/CCT5/CCT6A/LARP7/CCT4	9
BP	GO:0030177	positive regulation of Wnt signaling pathway	54/4197	146/18614	5.25459e-05	0.000612051	PBXIP1/WLS/CAV1/DAPK3/CCAR2/TNFAIP3/USP8/SULF1/VPS35/DAB2/TNKS/DDX3X/SMAD3/TNKS2/PTK7/DAAM2/ZRANB1/FRAT1/ADGRA2/SFRP1/TMEM132A/ATP6AP2/AMER1/TBL1XR1/WNK1/NFKB1/CSNK1G2/KANK1/RECK/SPIN1/DACT1/USP34/ABL1/GID8/CSNK2A1/SRC/SULF2/ADNP/UBR5/LGR4/USP47/YAP1/CDC73/SKI/TMEM9/TLR2/CDH3/ZEB2/TTC21B/COL1A1/CSNK1D/SEMA5A/LRRK1/GSKIP	54
BP	GO:0045446	endothelial cell differentiation	46/4197	119/18614	5.31138e-05	0.000617168	XDH/CLDN1/CXCR4/F11R/S1PR1/KDR/ICAM1/STC1/HEY1/PDPN/EDNRA/TMEM100/ROCK1/MSN/MET/BMPR2/PECAM1/MYD88/SMAD4/CLDN3/IKBKB/VCL/RAP2C/FZD1/ACVRL1/APOLD1/FOXJ2/TNFRSF1A/ADD1/TJP3/ZDHHC21/AFDN/DLL1/ROCK2/CLIC4/RAPGEF1/NOTCH1/PLCB1/JAG1/NRP1/PPP1R16B/SOX17/RDX/CDH5/TJP1/CTNNB1	46
BP	GO:0070198	protein localization to chromosome, telomeric region	17/4197	30/18614	5.38059e-05	0.0006237	CCT8/ATR/XRCC5/CCT3/CCT2/PINX1/TCP1/CCT7/TERF2IP/CCT5/GNL3/TNKS/TNKS2/CCT6A/GNL3L/CCT4/TERF1	17
BP	GO:0034502	protein localization to chromosome	45/4197	116/18614	5.76028e-05	0.000666103	CCT8/ATR/XRCC5/RPA2/CCT3/PPHLN1/CCT2/IK/XRCC4/SLF1/PINX1/SMC5/CHMP7/TCP1/ZWILCH/BUB1B/CCT7/MSH2/ZW10/TERF2IP/PIH1D1/MIS12/AURKB/CCT5/GNL3/CENPQ/SLF2/TNKS/CDK1/WAPL/VCPIP1/TNKS2/CCT6A/BUB3/GNL3L/TRAPPC12/RCC2/CCT4/RB1/TERF1/SPIDR/CTCF/RPA1/NIPBL/SETD2	45
BP	GO:0006644	phospholipid metabolic process	117/4197	375/18614	5.87731e-05	0.000678002	PCYT1A/PLA2G2C/PIGM/PIP5K1A/PLPP3/PIK3R3/MFSD2A/PNPLA8/SGMS2/PLAA/SPTLC1/FIG4/SOCS4/SGPP1/TTC7A/HADHA/PIP4K2A/SLA2/PIGT/MVK/BECN1/SERINC4/IP6K1/IP6K2/ABHD16A/PIK3C3/LIPG/PIGN/PTEN/GNPAT/NAPEPLD/PLA2G12A/PIKFYVE/SACM1L/ABHD5/MBOAT1/VAPA/PIGQ/PGP/DGKD/SOCS1/INPP5A/SGMS1/GPAM/IPMK/CLN8/AGPAT5/SAMD8/PLCB3/CHKA/PITPNM1/PTDSS2/OSBPL5/PI4KA/MTMR1/SYNJ1/SOCS2/PIP4K2C/PIK3C2G/CHKB/PI4K2B/SRD5A3/CDS1/PIK3C…	117
BP	GO:0090148	membrane fission	22/4197	44/18614	5.98969e-05	0.00068931	CHMP2B/CHMP7/CHMP5/UBAP1/EXOC6B/STAM/EXOC8/SPAST/EXOC2/VPS4B/EXOC6/VPS37A/SH3GLB1/EXOC4/EXOC1/EXOC5/CHMP4A/VPS36/CORO1C/VPS37B/HGS/CHMP6	22
BP	GO:0051494	negative regulation of cytoskeleton organization	59/4197	164/18614	6.14025e-05	0.000704946	F11R/TMOD4/CAPZA1/S1PR1/MTPN/LIMA1/BBS4/TMEM67/SWAP70/TRIM37/DLC1/MID1/MET/NPM1/SMAD4/ARHGAP28/ADD3/SSH3/PPFIA1/HDAC6/WDR47/PAK2/CAPZA2/SCIN/TWF1/PICK1/SHANK3/PFN2/SLIT2/ADD1/KANK3/KANK1/KAT2B/TMOD3/CGNL1/TTBK2/SPTBN1/CAPG/SPTAN1/ARHGEF7/CKAP2/WASF2/MAPRE1/ARFGEF1/RDX/MAP2/CAMSAP2/SSH1/HIP1R/KATNB1/CDH5/EML2/TAOK1/SSH2/KAT2A/PIK3R1/MAP1B/TJP1/TWF2	59
BP	GO:0006413	translational initiation	47/4197	123/18614	6.20576e-05	0.000709074	RPS6KB1/EIF2B5/EIF2A/BZW1/EIF4E2/UHMK1/CSDE1/EIF2B3/BZW2/EIF3D/METTL3/EIF2S1/EIF3E/ABCE1/EIF2B1/EIF3K/PPP1R15A/DHX33/SH3BGRL/DDX3X/EIF3L/NPM1/EIF4G3/IMPACT/EIF3B/EIF4H/EIF3A/EIF4EBP2/EIF4B/BANK1/SLBP/LARP1/NCK1/NCBP1/NCK2/EIF2AK3/DDX1/YTHDF2/YTHDF3/AGO2/MTOR/PPP1R15B/MIF4GD/DHX29/PAIP1/EIF4A2/KHDRBS1	47
BP	GO:0043244	regulation of protein-containing complex disassembly	47/4197	123/18614	6.20576e-05	0.000709074	RUBCN/TMOD4/CAPZA1/MTPN/LIMA1/ATG5/MTRF1/SWAP70/OGFOD1/MID1/SPAST/GSPT1/ADD3/TBC1D25/HDAC6/WDR47/UBQLN4/NES/CAPZA2/SCIN/EIF5A2/TWF1/IRAK3/TOM1/SCAF4/ADD1/INSR/UPF1/SCAF8/TMOD3/TTBK2/SPTBN1/CAPG/SPTAN1/SETX/CKAP2/UVRAG/RDX/CAMSAP2/KATNB1/TAOK1/PHF23/MAP1B/SEMA5A/IGF1R/TWF2/FYCO1	47
BP	GO:2000144	positive regulation of DNA-templated transcription initiation	30/4197	68/18614	6.30084e-05	0.000717223	MED18/TAF13/CAND1/MED28/TAF7/MED7/MED23/BCLAF1/PSMC6/MED31/MED9/MED1/SRF/DHX36/MED24/MITF/TAF4B/TAF5/ERCC6/MED17/MED12/MED15/PAXIP1/TWIST1/NFKB1/GTF2A1/SETX/MED4/TAF3/MED25	30
BP	GO:0071985	multivesicular body sorting pathway	23/4197	47/18614	6.30697e-05	0.000717223	CHMP2B/RUBCN/CHMP7/CHMP5/UBAP1/VTA1/STAM/VPS4B/RAB27B/VPS37A/LEPROTL1/LYST/LEPROT/SORT1/TMEM50B/RAB27A/CHMP4A/VPS36/UVRAG/VPS37B/HGS/CHMP6/PTPN23	23
BP	GO:0030099	myeloid cell differentiation	129/4197	421/18614	6.34011e-05	0.000719287	TLR4/KITLG/KIT/LTBR/GPR171/CASP8/CREB1/IKZF1/ITGB8/RACGAP1/PTPN6/TET2/LYAR/JUNB/SMAD5/HSPA9/RPS14/IL33/PTK2B/OSTM1/UFL1/LEO1/ARID4A/PSEN1/IL1RL1/PIP4K2A/CTR9/CASP9/FBXW7/KAT7/MED1/PML/SLC25A38/GLO1/SRF/GPR137B/ESRRA/CSF1/NCKAP1L/TMEM64/CLPB/STAT3/MITF/BAP1/MAPK14/PTPN2/FARP2/SOCS1/LDB1/TLR3/MFHAS1/KAT6A/SFRP1/PABPC4/ETS1/TCIRG1/IRF7/GAB2/FADD/PRKX/NKAP/HMGB3/G6PD/CUL4A/FLNA/TGFBR3/PRMT6/NOTCH2/AR…	129
BP	GO:0018209	peptidyl-serine modification	104/4197	327/18614	6.40774e-05	0.000725245	RPS6KB1/AKT1/ATR/CLK1/UHMK1/CAV1/PWP1/CREBL2/NDNF/SH2D3C/AURKA/ANGPT1/TERF2IP/EGFLAM/HSP90AB1/ROCK1/SMAD7/PTEN/TNKS/CDK1/DDIT4/RPS6KA3/CDC7/CDK2/PAQR3/STK4/PRKCZ/PIKFYVE/VRK3/PRKCB/MAPKAPK3/CAMK1/MAPK14/BAK1/CHUK/BAG4/IKBKB/GALNT2/GSK3B/MAST2/PDK3/PRKX/MAPK1/PPM1F/DOCK7/HDAC6/PKN2/TFRC/PAK2/BRAF/MAP3K12/TBK1/STK38L/WNK1/PFN2/STK32B/DGKQ/CSNK1G2/APP/NSD1/NCK1/MAPK9/TGFBR1/SGK1/LATS1/CNKSR3/TTBK2/P…	104
BP	GO:0000959	mitochondrial RNA metabolic process	24/4197	50/18614	6.52583e-05	0.000736873	TRMT10C/FASTKD1/FASTKD2/TBRG4/TFB1M/TRMT5/PNPT1/TFB2M/THAP11/PDE12/SUPV3L1/TFAM/RPUSD4/AARS2/EARS2/POLRMT/FOXO3/LRPPRC/MTERF3/SLC25A33/DARS2/PUS1/ELAC2/PRKAA1	24
BP	GO:0007052	mitotic spindle organization	49/4197	130/18614	6.58242e-05	0.000739782	CHMP2B/SASS6/RACGAP1/CHMP7/CHMP5/DLGAP5/GOLGA2/MZT1/PIBF1/RAE1/AURKA/NEK2/DRG1/CLTC/POLDIP2/AURKB/BIRC5/KIF11/TNKS/DCTN6/SMC1A/SPAST/KIFC1/VPS4B/SBDS/SMC3/TACC1/CCSAP/EML3/INCENP/STAG2/FLNA/GPSM2/SUN2/TACC3/STAG1/CHMP4A/DCTN1/PTPA/KIF3B/MYBL2/CKAP5/HNRNPU/CEP97/LSM14A/CHMP6/KPNB1/DYNC1H1/MAP4	49
BP	GO:0007266	Rho protein signal transduction	49/4197	130/18614	6.58242e-05	0.000739782	ITGB1/F11R/RACGAP1/ABCA1/F2RL2/HACD3/RHOJ/NET1/ARHGEF12/PDPN/ARHGEF3/ROCK1/DLC1/MET/GPR65/ADGRG1/RALBP1/GNA12/RHOBTB1/OPHN1/MCF2L/ARHGAP29/CDC42SE1/CELSR1/AGTR1/PDGFRB/KANK2/KANK1/RHOBTB2/LPAR1/F2R/RTKN/CDC42/ROCK2/ABL1/NRP1/CUL3/ARRB1/ARHGEF1/APOE/ARHGAP35/GNA13/TNFAIP1/FLCN/ITGA3/CCDC125/ARHGEF28/ARHGAP5/RAF1	49
BP	GO:2000756	regulation of peptidyl-lysine acetylation	28/4197	62/18614	6.60092e-05	0.000740128	SF3B1/TAF7/ATG5/PIH1D1/SIN3A/PML/DEK/SMAD4/GLYR1/BAZ1B/ERCC6/TWIST1/DIP2B/NFYB/TADA2B/DIP2A/HDAC2/ARID5A/SET/ARRB1/NOC2L/SMARCA5/SPHK2/TADA2A/MYBBP1A/FLCN/PRKAA1/IWS1	28
BP	GO:0043484	regulation of RNA splicing	64/4197	182/18614	6.76863e-05	0.000757163	HSPA8/FXR1/MBNL1/CWC22/CLK1/TADA1/THRAP3/HNRNPA2B1/HNRNPA1/SMU1/PRMT5/RBM23/SNW1/SRSF7/RBM39/ESRP1/SF3B3/SRSF3/CLNS1A/HNRNPH2/ZNF638/RNPS1/TAF5L/AHNAK/SF1/PRPF19/RBM10/RBMX/AKAP17A/WDR77/DDX17/LARP7/TADA2B/FAM172A/DAZAP1/CIRBP/PTBP1/RRP1B/NCBP1/PTBP3/KAT2B/WTAP/QKI/SETX/MBNL2/SAP18/SRSF6/RBM12B/ZPR1/HNRNPU/SFSWAP/ESRP2/HNRNPL/PRX/RBM42/C1QBP/FXR2/KAT2A/ATXN7L3/ERN1/PIK3R1/AHNAK2/TADA3/KHDRBS1	64
BP	GO:0045862	positive regulation of proteolysis	114/4197	365/18614	6.91424e-05	0.000771653	XDH/AKT1/IFT57/CASP8/EPHA4/RHBDD1/APH1A/BCL10/NRDC/ANKIB1/PSMC2/CAV1/CASP2/TMTC3/IL33/PTK2B/UBQLN1/PERP/MAP3K5/PSMC6/UACA/PSME2/SOCS4/PSEN1/TRIB2/AURKA/RNF139/CASP9/FBXW7/RNF185/RNFT1/DAB2/SNX33/PML/SMAD7/RNF40/CLDN4/PTEN/DLC1/ADAM9/PSMD10/DDX3X/APAF1/CLEC7A/CASP8AP2/SMAD3/HTRA2/ANTXR1/STAT3/UBQLN2/S100A9/BAG6/RNF144B/BAK1/MALT1/TFAP4/CLDN3/GSK3B/PICALM/FADD/CTSC/ZYG11B/PPM1F/CCDC22/NUB1/MDM2/MYH…	114
BP	GO:0014020	primary neural tube formation	39/4197	97/18614	7.03855e-05	0.000783703	IFT57/NPHP3/BCL10/CDK20/BBS4/MTHFD1/IFT172/GRHL2/CLUAP1/DLC1/APAF1/BRD2/PTK7/SFRP1/MED12/GLMN/RALA/DVL3/TWIST1/FZD1/COBL/CELSR1/SEC24B/FZD3/MTHFD1L/TSC1/SEMA4C/ABL1/OVOL2/FZD6/TGFB2/SKI/ARHGAP35/LRP2/DVL2/KAT2A/HECTD1/RGMA/SETD2	39
BP	GO:0098813	nuclear chromosome segregation	107/4197	339/18614	7.13755e-05	0.000792887	ACTB/CHMP2B/GTF2B/RACGAP1/NCAPG/CENPC/IK/SLF1/RIOK2/PINX1/SMC5/CHMP7/CHMP5/ZWILCH/BUB1B/DLGAP5/GOLGA2/MZT1/PIBF1/AURKA/ZW10/NSL1/NEK2/ANAPC5/ANAPC7/DRG1/POLDIP2/MIS12/AURKB/TOP2A/BECN1/BIRC5/CENPQ/KIF11/SLF2/TNKS/WAPL/SMC1A/SMC2/CENPF/EHMT2/DYNC1LI1/KIFC1/BAG6/NAA50/VPS4B/BAZ1B/ERCC4/SMC3/BUB3/ZWINT/TOP2B/CCSAP/EML3/KAT5/INCENP/HDAC8/STAG2/NDC1/KLHL22/FLNA/SMARCD1/ARID2/SMARCC2/NCAPD2/ANAPC4/PDS5…	107
BP	GO:0051647	nucleus localization	16/4197	28/18614	7.79208e-05	0.000863598	LMNB1/HOOK3/PCM1/DOCK7/LMNA/SUN2/CEP120/LMNB2/SYNE2/DCTN1/CDC42/MTOR/FHOD1/PAFAH1B1/FBXW11/DYNC1H1	16
BP	GO:1904872	regulation of telomerase RNA localization to Cajal body	12/4197	18/18614	7.88311e-05	0.000870257	CCT8/CCT3/CCT2/TCP1/CCT7/EXOSC10/CCT5/SHQ1/PARN/CCT6A/NAF1/CCT4	12
BP	GO:0090068	positive regulation of cell cycle process	86/4197	262/18614	7.88844e-05	0.000870257	AKT1/SASS6/DBF4/RACGAP1/IGF1/CCND2/NCAPG/SLF1/SMC5/ANXA1/APEX1/DLGAP5/TGFA/CPSF3/ADAM17/AURKA/RRM1/PLRG1/ANAPC5/ANAPC7/POLDIP2/AURKB/MED1/BECN1/BIRC5/SIN3A/RAD18/EDN1/SLF2/CDK1/DDX3X/CDC7/ADAMTS1/SMC2/SPAST/SMC6/PLK4/NPM1/DYNC1LI1/DDX39B/VPS4B/SH2B1/LRP5/CCND1/KAT5/INCENP/TFDP1/CUL4A/PKN2/CDC14A/GPSM2/MDM2/NCAPD2/BTC/LSM11/PDGFRB/APP/CEP120/INSR/GIPC1/NPR2/KAT2B/TMOD3/INO80/RCC2/NCAPH/PRKCE/CDC42…	86
BP	GO:0031532	actin cytoskeleton reorganization	44/4197	114/18614	7.96859e-05	0.000877083	KIT/TNIK/F11R/PIP5K1A/S1PR1/PDGFRA/DAPK3/TEK/ANXA1/PTK2B/IQGAP2/HMCN1/GPR65/ANTXR1/RAP2A/PTK7/DAAM2/CD2AP/FARP2/BAIAP2L1/CLDN3/MCU/CDC42BPG/CTTN/FLNA/NOTCH2/SHC1/RALA/FMNL3/MYH9/SYDE1/CXADR/TRPM2/PLEK2/CDC42/ABL1/NRP1/PTPN1/PARVA/GAB1/MINK1/CDC42BPB/TJP1/WHAMM	44
BP	GO:0031333	negative regulation of protein-containing complex assembly	54/4197	148/18614	8.01932e-05	0.000880648	TMOD4/CAPZA1/MTPN/BBS4/CRYAB/VPS35/RIOK3/DDX3X/PRKCZ/IMPACT/TRAF3IP1/NLRC3/ADD3/SSH3/GSK3B/HDAC6/CAPZA2/SCIN/TWF1/PEX5/EP300/PFN2/SLIT2/ADD1/KANK3/KANK1/DACT1/TMOD3/SPTBN1/CDC42/CAPG/SPTAN1/ARHGEF7/DNAJC15/PMEPA1/MAPRE1/SRC/HSF1/ARFGEF1/SORL1/RDX/BIRC2/MAP2/AIDA/CPTP/SSH1/HIP1R/CDH5/ANKRD27/EML2/SSH2/PTGER4/TWF2/RAF1	54
BP	GO:0030968	endoplasmic reticulum unfolded protein response	32/4197	75/18614	8.04711e-05	0.000881681	TMEM33/ERMP1/UFL1/EIF2S1/YOD1/PPP1R15A/STC2/BFAR/ATF6B/BAK1/PTPN2/TBL2/CREBZF/CCND1/ATF6/HERPUD2/OS9/WFS1/NCK1/PARP16/NCK2/EIF2AK3/PTPN1/PPP1R15B/FICD/MBTPS1/AMFR/ERN1/DNAJC10/PIK3R1/PARP8/QRICH1	32
BP	GO:0097581	lamellipodium organization	37/4197	91/18614	8.07199e-05	0.000882393	KIT/ITGB1/VAV3/S1PR1/SNX1/CCDC88A/PDPN/SH2B1/AKIRIN1/VCL/CTTN/TWF1/SLIT2/NCK1/DNM2/KANK1/AJUBA/EPHA2/NCK2/CDC42/VAV2/ARHGEF7/WASF3/WASF2/SRC/ENPP2/MTOR/CORO1C/ACTR3/NUP85/NCKAP1/PIK3R1/GOLPH3/CYFIP1/HSP90AA1/WHAMM/TWF2	37
BP	GO:0070304	positive regulation of stress-activated protein kinase signaling cascade	49/4197	131/18614	8.23915e-05	0.000898619	TLR4/XDH/LTBR/TNIK/RNF13/KLHDC10/PTK2B/MAP3K5/NAIP/MID1/MYD88/DUSP22/STK25/TAOK2/TLR3/MFHAS1/MAP3K11/TRAF2/MTURN/PJA2/APP/GADD45B/MAP2K7/SH3RF1/SASH1/MAP3K4/MAPKBP1/RASGRP1/SEMA4C/SH3RF3/CARD9/PLCB1/RIPK2/STK3/SDCBP/RB1CC1/TGFB2/TRAF5/FZD7/TAOK3/MAP3K10/PRMT1/SPHK1/TRAF4/TAOK1/CRK/MINK1/MAP3K3/TRAF3	49
BP	GO:0090307	mitotic spindle assembly	31/4197	72/18614	8.41573e-05	0.000915797	CHMP2B/RACGAP1/CHMP7/CHMP5/GOLGA2/MZT1/PIBF1/NEK2/DRG1/POLDIP2/AURKB/BIRC5/KIF11/SMC1A/KIFC1/VPS4B/SMC3/CCSAP/EML3/INCENP/STAG2/FLNA/STAG1/CHMP4A/KIF3B/MYBL2/HNRNPU/CEP97/LSM14A/CHMP6/KPNB1	31
BP	GO:0007040	lysosome organization	40/4197	101/18614	8.51365e-05	0.00092227	CHMP2B/ATP6V1A/SCARB2/CHMP7/CHMP5/ABCA1/VPS18/ZFYVE26/VIPAS39/VPS35/TMEM199/BECN1/PIKFYVE/SPNS1/HOOK3/CLN8/TCIRG1/ATP6AP2/TMEM175/TMEM106B/GNPTAB/TMEM165/HOOK2/RAB14/AP3B1/SPG11/CHMP4A/RAB20/CLN5/ATP6V1H/ACP2/MTOR/TMEM9/HPS4/MBTPS1/AKTIP/CHMP6/ATP6V0A1/NAGLU/CCDC115	40
BP	GO:0080171	lytic vacuole organization	40/4197	101/18614	8.51365e-05	0.00092227	CHMP2B/ATP6V1A/SCARB2/CHMP7/CHMP5/ABCA1/VPS18/ZFYVE26/VIPAS39/VPS35/TMEM199/BECN1/PIKFYVE/SPNS1/HOOK3/CLN8/TCIRG1/ATP6AP2/TMEM175/TMEM106B/GNPTAB/TMEM165/HOOK2/RAB14/AP3B1/SPG11/CHMP4A/RAB20/CLN5/ATP6V1H/ACP2/MTOR/TMEM9/HPS4/MBTPS1/AKTIP/CHMP6/ATP6V0A1/NAGLU/CCDC115	40
BP	GO:0060338	regulation of type I interferon-mediated signaling pathway	21/4197	42/18614	8.78077e-05	0.000949064	PTPN6/METTL3/RNF185/PTPN2/CNOT7/IRF7/FADD/ADAR/TBK1/STAT2/TTLL12/CACTIN/CDC37/MUL1/YTHDF2/MAVS/PTPN1/YTHDF3/PTPN11/NLRC5/LSM14A	21
BP	GO:0031669	cellular response to nutrient levels	77/4197	230/18614	8.86785e-05	0.000956322	PLIN3/SP1/HSPA8/ATF2/MFSD2A/PDK4/ASNS/VPS41/HNRNPA1/NUAK1/ATG5/MAP3K5/TTC5/EIF2S1/SNW1/POSTN/RRP8/MED1/BECN1/FAM107A/SRF/PIK3C3/LAMP2/RRAGB/PRKAB1/BMPR2/PPM1D/EHMT2/IMPACT/TBL2/MLST8/SFRP1/WRN/KAT5/STK26/MAPK1/SUV39H1/USP33/SH3GLB1/TRIM24/BMT2/MIOS/PICK1/PRR5/KANK2/SESN1/FOXO3/ZFYVE1/MAX/ATG14/TSC1/EIF2AK3/WNT4/MAPKAP1/FOXO1/DNAJC15/AMBRA1/CBL/SESN3/MTOR/PIK3C2B/NUAK2/XPR1/DEPDC5/MTMR3/GCN1/INHBB…	77
BP	GO:0034620	cellular response to unfolded protein	39/4197	98/18614	9.17214e-05	0.000986919	HSPA8/RHBDD1/HSPA6/TMEM33/HSPA9/ERMP1/UFL1/EIF2S1/YOD1/PPP1R15A/STC2/BFAR/DAXX/ATF6B/BAK1/PTPN2/TBL2/CREBZF/CCND1/ATF6/HERPUD2/OS9/WFS1/NCK1/PARP16/NCK2/EIF2AK3/PTPN1/HSF1/PPP1R15B/FICD/HSPD1/MBTPS1/AMFR/ERN1/DNAJC10/PIK3R1/PARP8/QRICH1	39
BP	GO:0030217	T cell differentiation	96/4197	300/18614	9.31228e-05	0.000999757	KIT/ACTB/RABL3/ATF2/CTLA4/PIK3R3/FGL2/LMBR1L/STAT6/CLEC4E/JUNB/AP3D1/IRF1/STK11/ITK/ANXA1/TRAF3IP2/ATG5/VNN1/METTL3/ADAM17/TNFSF18/PTPRC/KAT7/IL7R/SRF/SMAD7/SPN/DNAJA3/ENTPD7/PTPN22/NCKAP1L/CRTAM/PRKCZ/IKZF3/STAT3/SEMA4A/PTPN2/MALT1/ARMC5/CARD11/LFNG/SOCS1/MEN1/TCIRG1/FADD/SART1/KAT5/NKAP/RORC/IL6R/BRAF/SMARCD1/ARID2/SMARCC2/LAG3/JAK3/PKNOX1/SH3RF1/SMARCA2/FOXO3/AP3B1/SOS2/DLL4/RASGRP1/TSC1/SOCS5…	96
BP	GO:0008033	tRNA processing	50/4197	135/18614	9.37691e-05	0.00100445	TRMT10C/QTRT2/DPH3/SSB/TYW5/TRMT13/TYW3/DUS4L/BCDIN3D/RTCB/DUS3L/ELP3/TRMT10B/MTO1/TRMT5/PUS10/TRUB2/RPP38/TRMT6/NAT10/TSEN15/RPP14/ELP2/THADA/DUS1L/TARBP1/RPUSD4/CDKAL1/FARS2/AARS2/RPP40/TRUB1/YRDC/PUS7/TRMU/DTWD2/ADAT3/WDR4/TRMO/DTWD1/DDX1/TP53RK/TRMT1L/PUS1/CTU1/TSEN34/TSEN54/ELAC2/NSUN2/TRMT61A	50
BP	GO:0001841	neural tube formation	41/4197	105/18614	0.000101551	0.00108391	IFT57/NPHP3/BCL10/CDK20/BBS4/MTHFD1/IFT172/GRHL2/CLUAP1/DLC1/APAF1/STK4/BRD2/PTK7/SFRP1/MED12/GLMN/RALA/DVL3/TWIST1/FZD1/COBL/CELSR1/SEC24B/FZD3/MTHFD1L/TSC1/SEMA4C/ABL1/OVOL2/STK3/FZD6/TGFB2/SKI/ARHGAP35/LRP2/DVL2/KAT2A/HECTD1/RGMA/SETD2	41
BP	GO:0006457	protein folding	74/4197	220/18614	0.000101639	0.00108391	HSPA8/CCT8/PPIG/PPIL3/HSPA6/CCT3/ANP32E/DNAJB4/TTC4/PPIE/CCT2/DNAJB1/LYRM7/HSPA4/HSPA9/DNAJC18/GRPEL2/TTC1/CDC37L1/ERP44/TCP1/CLPX/MOGS/CCT7/CRYAB/CCT5/TBCC/HSP90AB1/DNAJA3/FUT10/DNAJB12/RP2/PPIL1/LMAN1/TRAP1/CCT6A/BAG4/NGLY1/CHORDC1/GAK/PPIL2/VBP1/ATF6/DNAJB6/PDIA4/NUDCD3/DNAJC2/PEX5/ALG12/DNAJB14/WFS1/KHSRP/CDC37/POFUT2/AHSA1/LMAN2L/PDCL3/CCT4/APLF/HSPH1/DNAJC1/DNAJC5/CSNK2A1/HYOU1/HSPD1/HSPE1/…	74
BP	GO:0002244	hematopoietic progenitor cell differentiation	49/4197	132/18614	0.000102672	0.00109249	KITLG/KIT/ATF2/XRCC5/LMBR1L/PTPN6/METTL14/PDGFRA/KDR/EEF2/HSPA9/UFL1/METTL3/PSEN1/ARL11/N4BP2L2/ITCH/EXT1/PTPRC/NUDT21/MED1/TOP2A/SIN3A/HYAL2/SRF/DHX36/WDR7/SBDS/SFRP1/AGPAT5/KAT5/ADAR/HES1/BRAF/PUS7/HERC6/ZBTB24/PDCD2/AP3B1/PYGO1/SOS2/ABL1/NOTCH1/YTHDF2/RRS1/SH2B3/ERCC2/FLCN/PLD4	49
BP	GO:1902904	negative regulation of supramolecular fiber organization	59/4197	167/18614	0.000110001	0.0011679	HSPA8/F11R/TMOD4/CAPZA1/S1PR1/MTPN/LIMA1/BBS4/CRYAB/SWAP70/DLC1/MID1/MET/SMAD4/ARHGAP28/ADD3/SSH3/PPFIA1/VBP1/HDAC6/WDR47/PAK2/CAPZA2/SCIN/TWF1/PICK1/SHANK3/PFN2/SLIT2/ADD1/KANK3/KANK1/TMOD3/CGNL1/TTBK2/SPTBN1/CAPG/EMILIN1/SPTAN1/ARHGEF7/CKAP2/WASF2/MAPRE1/ARFGEF1/RDX/MAP2/CAMSAP2/SSH1/HIP1R/KATNB1/CDH5/APOE/EML2/TAOK1/SSH2/PIK3R1/MAP1B/TJP1/TWF2	59
BP	GO:0032874	positive regulation of stress-activated MAPK cascade	48/4197	129/18614	0.00011238	0.00119052	TLR4/XDH/LTBR/TNIK/KLHDC10/PTK2B/MAP3K5/NAIP/MID1/MYD88/DUSP22/STK25/TAOK2/TLR3/MFHAS1/MAP3K11/TRAF2/MTURN/PJA2/APP/GADD45B/MAP2K7/SH3RF1/SASH1/MAP3K4/MAPKBP1/RASGRP1/SEMA4C/SH3RF3/CARD9/PLCB1/RIPK2/STK3/SDCBP/RB1CC1/TGFB2/TRAF5/FZD7/TAOK3/MAP3K10/PRMT1/SPHK1/TRAF4/TAOK1/CRK/MINK1/MAP3K3/TRAF3	48
BP	GO:0006929	substrate-dependent cell migration	15/4197	26/18614	0.000112732	0.00119162	FN1/PTPRC/ITGA2/STK4/ANKS1A/CD2AP/CTTN/OPHN1/SLIT2/NCK1/STON1/NRP1/SDCBP/EPB41L5/CSPG4	15
BP	GO:0048675	axon extension	45/4197	119/18614	0.000117201	0.00123613	ITGB1/NRP2/FN1/EDNRA/CDH1/SIN3A/GOLGA4/SRF/HSP90AB1/EDN1/ZFYVE27/SLC9A6/USP9X/BMPR2/SEMA3G/SEMA4A/VCL/CXCL12/GSK3B/CTTN/HDAC6/RAB21/DIP2B/SLIT2/SEMA6A/RYK/DNM2/SPG11/SEMA4C/ABL1/DCLK1/NRP1/ADNP/MAP2/MEGF8/APOE/PAFAH1B1/TRPV2/ULK2/MAP1B/SEMA5A/CYFIP1/HSP90AA1/TWF2/SEMA3F	45
BP	GO:0097062	dendritic spine maintenance	13/4197	21/18614	0.000121067	0.00127133	HOMER1/PRNP/VPS35/CTTN/PICK1/INSR/ABHD17B/FYN/ITPKA/APOE/TANC1/ITGA3/IGF1R	13
BP	GO:0150105	protein localization to cell-cell junction	13/4197	21/18614	0.000121067	0.00127133	ACTB/F11R/PECAM1/DSP/VCL/PAK2/TJP3/MAPK9/CGNL1/MPP7/ZDHHC7/CDH5/TJP1	13
BP	GO:2001233	regulation of apoptotic signaling pathway	117/4197	381/18614	0.000122779	0.00128648	RPS6KB1/AKT1/ITGAV/LTBR/KDM1A/BCL10/FAF1/CAV1/TPT1/CASP2/USP15/IGF1/ICAM1/CCAR2/UBQLN1/VNN1/BCLAF1/TNFAIP3/MAP2K5/FEM1B/PSEN1/ZMYND11/PTPRC/FGG/FBXW7/URI1/PIH1D1/BECN1/PML/HYAL2/LTB/RRN3/PTEN/HELLS/PSMD10/NONO/DDX3X/APAF1/SIAH2/HTRA2/STK4/GHITM/RAD9A/S100A9/BAK1/PTPN2/TRAP1/MAZ/TRAF7/SFPQ/SGMS1/ITPRIP/FGFR1/SFRP1/CXCL12/GSK3B/FADD/CTTN/CTSC/TAF9B/TRAF2/GCLM/MCL1/LMNA/PAK2/NOS3/ARMC10/SKIL/MDM2/TI…	117
BP	GO:0070302	regulation of stress-activated protein kinase signaling cascade	67/4197	196/18614	0.000123329	0.00128943	TLR4/XDH/LTBR/TNIK/RNF13/KLHDC10/PTK2B/MAP3K5/ZMYND11/ITCH/NBR1/NAIP/MID1/PTPN22/RAP2A/MYD88/DUSP22/PHLPP1/STK25/TAOK2/PDCD4/TLR3/MFHAS1/SFRP1/MAP3K11/MEN1/MAPK1/TRAF2/MTURN/MDFIC/PJA2/APP/GADD45B/MAP2K7/SH3RF1/SASH1/MAP3K4/DACT1/MAPKBP1/RASGRP1/SEMA4C/SH3RF3/CARD9/FOXO1/PLCB1/RIPK2/STK3/SDCBP/RB1CC1/HIPK3/TGFB2/AIDA/TRAF5/FZD7/TAOK3/MAP3K10/PRMT1/SPHK1/TRAF4/TAOK1/CRK/PAFAH1B1/MINK1/DUSP3/MAP3K3…	67
BP	GO:1903312	negative regulation of mRNA metabolic process	38/4197	96/18614	0.000128165	0.00133708	CSDE1/THRAP3/HNRNPA2B1/TRAF3IP2/SRSF7/DHX9/HNRNPC/TARDBP/BARD1/MYD88/MAPK14/RNPS1/YBX1/PKP3/RBM10/RBMX/TRAF2/LARP1/CIRBP/PTBP1/HNRNPAB/SYNCRIP/ZC3H14/NBAS/SAP18/LARP4B/SRSF6/MAPKAPK2/HNRNPU/ANGEL2/TRAF5/PKP1/EIF4ENIF1/SFSWAP/HNRNPL/RBM42/C1QBP/PAIP1	38
BP	GO:0048524	positive regulation of viral process	28/4197	64/18614	0.000130646	0.00136001	KPNA6/PPIE/TARBP2/TRIM11/ATG5/HACD3/TRIM21/DHX9/TOP2A/PDE12/TRIM38/DDB1/DDX3X/TOP2B/CNOT7/RSF1/PKN2/ADAR/MDFIC/LARP1/TYRO3/NOTCH1/TBC1D20/STAU1/VPS37B/PPID/AXL/FURIN	28
BP	GO:0022612	gland morphogenesis	46/4197	123/18614	0.000134483	0.00139692	SOSTDC1/CAV1/STAT6/NTN4/TNFAIP3/FEM1B/TGFA/TGM2/SULF1/FBXW7/MED1/PML/SERPINB5/MSN/CSF1/PLXNA1/DDR1/TWSG1/SFRP1/CAPN1/LRP5/NOTCH2/FRS2/NFKB1/NR3C1/NFIB/TNC/IGFBP5/EPHA2/WNT4/NOTCH1/RPS6KA1/NRP1/LAMA5/SRC/SULF2/CEBPB/CUL3/TGFB2/KDM5B/TBX3/ESRP2/BTBD7/DAG1/TGFBR2/PLXND1	46
BP	GO:0032872	regulation of stress-activated MAPK cascade	66/4197	193/18614	0.000136184	0.00141154	TLR4/XDH/LTBR/TNIK/KLHDC10/PTK2B/MAP3K5/ZMYND11/ITCH/NBR1/NAIP/MID1/PTPN22/RAP2A/MYD88/DUSP22/PHLPP1/STK25/TAOK2/PDCD4/TLR3/MFHAS1/SFRP1/MAP3K11/MEN1/MAPK1/TRAF2/MTURN/MDFIC/PJA2/APP/GADD45B/MAP2K7/SH3RF1/SASH1/MAP3K4/DACT1/MAPKBP1/RASGRP1/SEMA4C/SH3RF3/CARD9/FOXO1/PLCB1/RIPK2/STK3/SDCBP/RB1CC1/HIPK3/TGFB2/AIDA/TRAF5/FZD7/TAOK3/MAP3K10/PRMT1/SPHK1/TRAF4/TAOK1/CRK/PAFAH1B1/MINK1/DUSP3/MAP3K3/IGF1R…	66
BP	GO:0006893	Golgi to plasma membrane transport	26/4197	58/18614	0.000138343	0.00142774	GOLPH3L/EXOC6B/PREPL/RAB10/ARFGEF2/GOLGA4/EXOC8/KIF13A/EXOC2/EXOC6/GOLGA7/OSBPL5/CCDC22/EXOC4/GGA1/EXOC1/DNM2/GOPC/EXOC5/SPTBN1/SEC16A/LYPLA1/RABEP1/LLGL1/NSF/GOLPH3	26
BP	GO:0048010	vascular endothelial growth factor receptor signaling pathway	26/4197	58/18614	0.000138343	0.00142774	KDR/PTK2B/SULF1/CLEC14A/PRKCB/MAPKAPK3/MAPK14/TMEM204/FZD4/ARNT/PAK2/ITGA5/FYN/NEDD4/EMILIN1/VAV2/FLT1/NRP1/SRC/PTPN1/MAPKAPK2/AXL/CADM4/HGS/EPN2/PRKD1	26
BP	GO:0035307	positive regulation of protein dephosphorylation	22/4197	46/18614	0.000139527	0.00143687	SLC39A10/PPP2R5A/PTPRC/PPP1R15A/HSP90AB1/DLC1/VRK3/PPP2R5D/GNA12/PPP1R12A/PDGFRB/PTBP1/CALM1/PTPA/PPP1R16B/AMBRA1/MTOR/PPP1R15B/ANKLE2/CNEP1R1/CDH5/SYMPK	22
BP	GO:0006302	double-strand break repair	96/4197	303/18614	0.000140075	0.00143942	ACTB/PARP9/ATR/PSMD14/XRCC5/SMARCAL1/RPA2/KDM1A/INTS3/RECQL/XRCC6/SMARCAD1/RAD50/XRCC4/SLF1/SMC5/ZFYVE26/MSH2/RFWD3/TERF2IP/PPP5C/PML/WDR48/MCM3/PALB2/SLF2/SFR1/MORF4L2/CDC7/SMC6/ERCC5/NBN/EPC2/NSMCE3/SMCHD1/KDM2A/POLA1/PPP4R2/DEK/MCM7/ERCC4/MMS19/SFPQ/WRN/ERCC6/KMT5B/KAT5/PRPF19/KLHL15/MCM2/CDC45/DTX3L/UBQLN4/TWIST1/SMARCD1/ARID2/YEATS4/SMARCC2/MCM5/CHD4/RAD52/PIAS4/SMARCA2/INIP/REV3L/INO80/APLF…	96
BP	GO:0042149	cellular response to glucose starvation	23/4197	49/18614	0.000141646	0.00145246	PLIN3/ASNS/HNRNPA1/NUAK1/RRP8/BECN1/PIK3C3/IMPACT/TBL2/KAT5/SUV39H1/SH3GLB1/PICK1/SESN1/FOXO3/ATG14/EIF2AK3/SESN3/NUAK2/MTMR3/MYBBP1A/PRKAA1/PLIN2	23
BP	GO:0006890	retrograde vesicle-mediated transport, Golgi to endoplasmic reticulum	24/4197	52/18614	0.000141974	0.00145272	COPB2/COPA/GOLPH3L/SEC22B/PLPP3/ARF3/ERGIC2/ZW10/RAB33B/SCFD1/ATP9B/BET1L/COPG2/PICK1/BICD2/TMED10/NBAS/COG3/ATP9A/UVRAG/RAB6A/COG4/KIF1C/GOLPH3	24
BP	GO:1903052	positive regulation of proteolysis involved in protein catabolic process	50/4197	137/18614	0.000143359	0.00146377	AKT1/ANKIB1/PSMC2/CAV1/TMTC3/IL33/PTK2B/UBQLN1/PSMC6/SOCS4/PSEN1/TRIB2/AURKA/RNF139/FBXW7/RNF185/RNFT1/DAB2/SMAD7/RNF40/PTEN/PSMD10/UBQLN2/BAG6/RNF144B/GSK3B/CTSC/ZYG11B/CCDC22/NUB1/MDM2/USP5/RBX1/SGTA/FZR1/MAPK9/SH3RF1/AGTPBP1/PIAS1/SOCS5/SH3RF3/RNF19A/TRIB1/FBXW8/GSK3A/HSPBP1/CSNK1D/HECTD1/DET1/ARIH2	50
BP	GO:0001837	epithelial to mesenchymal transition	60/4197	172/18614	0.000144749	0.00147483	EPHA4/PEF1/WNT2/IGF1/POLR1B/HEY1/PDPN/EDNRA/TRIM28/TMEM100/DAB2/KBTBD8/EDN1/ROCK1/SMAD7/PTEN/TCOF1/SMAD3/IL17RD/CUL7/TNXB/SMAD4/SMAD2/PDCD4/FGFR1/SFRP1/GSK3B/FLNA/TGFBR3/TWIST1/DDX17/WWTR1/PPP2CA/HNRNPAB/POFUT2/TGFBR1/AKNA/HDAC2/FERMT2/WNT4/PPP3R1/APLF/ROCK2/NOTCH1/RGCC/JAG1/OVOL2/SDCBP/MTOR/TGFB2/MARK1/KLHL12/TBX3/SPRY1/EPB41L5/RFLNB/COL1A1/DAG1/CTNNB1/TGFBR2	60
BP	GO:0030148	sphingolipid biosynthetic process	42/4197	110/18614	0.000151777	0.00153989	ST3GAL5/ELOVL6/SPTSSB/B4GALT3/PLPP3/SGMS2/ST8SIA4/SPTLC1/HACD3/SGPP1/B3GALT2/KDSR/VAPA/B4GALT4/SGMS1/CLN8/SGPL1/SAMD8/HACD2/CERS2/A4GALT/CSNK1G2/CERS4/UGCG/SPTLC2/PRKD3/ST6GALNAC6/TM9SF2/B4GALT5/ST3GAL1/SGPP2/OSBP/ACER3/ST3GAL2/SPHK2/SPHK1/PLPP1/PRKAA1/ORMDL1/ELOVL7/DEGS2/PRKD1	42
BP	GO:0090263	positive regulation of canonical Wnt signaling pathway	42/4197	110/18614	0.000151777	0.00153989	WLS/CAV1/DAPK3/CCAR2/USP8/VPS35/TNKS/DDX3X/SMAD3/TNKS2/PTK7/DAAM2/FRAT1/ADGRA2/SFRP1/ATP6AP2/AMER1/TBL1XR1/WNK1/NFKB1/CSNK1G2/KANK1/RECK/DACT1/USP34/GID8/SRC/SULF2/ADNP/UBR5/LGR4/USP47/YAP1/TMEM9/CDH3/ZEB2/TTC21B/COL1A1/CSNK1D/SEMA5A/LRRK1/GSKIP	42
BP	GO:0061014	positive regulation of mRNA catabolic process	47/4197	127/18614	0.000153007	0.00154909	FTO/CSDE1/MOV10/METTL14/CNOT6L/CNOT8/METTL3/TTC5/PNPT1/EXOSC2/DHX9/CNOT1/EXOSC5/CNOT10/PDE12/DCP1A/ROCK1/PARN/DHX36/TARDBP/PUM1/GIGYF2/CNOT7/YBX1/ZC3HAV1/GTPBP1/TNRC6B/MEX3D/KHSRP/UPF1/CNOT6/SYNCRIP/SAMD4A/CNOT11/ROCK2/RC3H2/DIS3/PAN3/YTHDF2/YTHDF3/AGO2/TNKS1BP1/CNOT9/BTG2/HNRNPU/EIF4ENIF1/PAIP1	47
BP	GO:0061564	axon development	142/4197	479/18614	0.000156273	0.00157883	ITGB1/APOD/NRP2/KLF7/CREB1/FN1/EPHA4/NRDC/STK11/DHFR/EPHA7/PSEN1/RAB10/EXT1/EDNRA/CDH1/SIN3A/GOLGA4/SRF/HSP90AB1/EDN1/PTEN/ZFYVE27/SLC9A6/USP9X/LRIG2/RELN/FBXO45/PLXNC1/SPAST/ITGA4/THY1/BMPR2/SEMA3G/SEMA4A/PLXNB1/PLXNA1/DDR1/SMAD4/AFG3L2/STK25/TAOK2/CRTAC1/EPHA10/TOP2B/VCL/CXCL12/MTR/EGR2/GSK3B/PICALM/APLP2/CTTN/OPHN1/XK/PGRMC1/EFNB1/DOCK7/HDAC6/FLNA/USP33/LPAR3/NTNG1/WDR47/NOTCH2/CERS2/PAK2/EPHB…	142
BP	GO:0035308	negative regulation of protein dephosphorylation	17/4197	32/18614	0.000158786	0.00160085	SWAP70/PPP1R15A/ROCK1/NCKAP1L/MFHAS1/IKBKB/GSK3B/TIPRL/ARPP19/ROCK2/PTPA/PPP1R16B/YWHAB/CRY2/MGAT5/YWHAE/PPP1R9B	17
BP	GO:0048872	homeostasis of number of cells	96/4197	304/18614	0.000160013	0.00160953	KITLG/KIT/AKT1/DOCK10/BCL10/IKZF1/RACGAP1/EMCN/LYAR/SMAD5/HSPA9/RPS14/ANXA1/TRAF3IP2/UFL1/TNFAIP3/ARID4A/MTHFD1/ADAM17/EXT1/KAT7/MED1/IL7R/WDR48/SLC25A38/SRF/RRN3/DNAJA3/BTK/MYCT1/CSF1/NAPEPLD/NCKAP1L/ADGRG1/STAT3/BAP1/MAPK14/BAK1/PTPN2/CARD11/GIGYF2/LIPA/LDB1/GPAM/MFHAS1/ETS1/TCIRG1/FADD/G6PD/TSC22D3/TGFBR3/ARNT/ADAR/NOS3/ARHGEF5/SMO/HOXA5/ACVR1B/SKIL/ANKRD54/PIK3CB/UBA5/JAK3/PKNOX1/PTBP3/FOXO3/…	96
BP	GO:0090630	activation of GTPase activity	44/4197	117/18614	0.000160653	0.00160953	PIP5K1A/TBCK/TBC1D2/PTK2B/ARHGAP25/TBC1D2B/GPR65/TBC1D22B/TBC1D10B/TBC1D12/SIPA1/TBC1D25/DOCK7/EVI5/ARHGAP29/AGAP3/ARHGEF5/EPHA1/SGSM3/RANGAP1/TBC1D14/ARHGAP45/SYDE1/TBC1D9B/RASGRP1/EPHA2/TSC1/RCC2/GARNL3/TBC1D13/TBC1D4/USP6NL/RALGAPB/ARHGEF16/CRKL/TBC1D10A/CORO1C/TBC1D9/TBC1D17/TBC1D16/ABR/CRK/CCDC125/RALGAPA1	44
BP	GO:1901800	positive regulation of proteasomal protein catabolic process	44/4197	117/18614	0.000160653	0.00160953	AKT1/ANKIB1/PSMC2/CAV1/TMTC3/IL33/UBQLN1/PSMC6/SOCS4/PSEN1/TRIB2/AURKA/FBXW7/RNF185/RNFT1/DAB2/SMAD7/RNF40/PSMD10/UBQLN2/BAG6/RNF144B/GSK3B/ZYG11B/NUB1/MDM2/USP5/RBX1/SGTA/FZR1/MAPK9/SH3RF1/PIAS1/SOCS5/SH3RF3/RNF19A/TRIB1/FBXW8/GSK3A/HSPBP1/CSNK1D/HECTD1/DET1/ARIH2	44
BP	GO:0044272	sulfur compound biosynthetic process	55/4197	155/18614	0.000162108	0.00162072	SP1/ELOVL6/PDK4/DLD/PAPSS1/ENOPH1/CHST14/MTHFD1/ACSS2/EXT1/ANGPT1/PDHX/SLC10A7/ACLY/ACSL5/UGDH/HS3ST2/DSEL/XYLT1/PAPSS2/B4GALT4/CHST15/CSGALNACT1/NDST2/CSGALNACT2/MTR/PPCS/PDK3/CHST7/ACSL4/HACD2/CHST2/HS3ST1/NDST1/EXTL3/MTAP/DIP2A/DSE/UST/MAT2A/B3GNT2/TM9SF2/ST3GAL1/DLAT/ST3GAL2/MLYCD/ACSF3/ACACA/PDK1/XYLT2/MTRR/ELOVL7/HS6ST1/CHSY1/CTNNB1	55
BP	GO:0043574	peroxisomal transport	14/4197	24/18614	0.00016287	0.00162158	PEX3/ABCD4/PEX2/TRIM37/PEX12/USP9X/PEX6/ABCD3/PEX1/PEX5/HACL1/RAB8B/PEX14/LONP2	14
BP	GO:0050686	negative regulation of mRNA processing	14/4197	24/18614	0.00016287	0.00162158	HNRNPA2B1/SRSF7/BARD1/RNPS1/RBM10/RBMX/PTBP1/ZC3H14/SAP18/SRSF6/SFSWAP/HNRNPL/RBM42/C1QBP	14
BP	GO:0016358	dendrite development	77/4197	234/18614	0.000165836	0.00164117	ITGB1/TNIK/KLF7/EPHA4/DOCK10/MFSD2A/UBA6/STK11/RTN4IP1/BBS4/PSEN1/PTEN/RELN/DHX36/RAP2A/CAMK1/CUL7/TAOK2/CUX1/EEF2K/GSK3B/PICALM/FZD4/PRMT3/HDAC6/PAK2/ZNF212/WASL/EPHB3/TMEM106B/COBL/RAB21/SHANK3/PDLIM5/APP/CARM1/VLDLR/DIP2A/LPAR1/HDAC2/FYN/NEDD4/ARF6/ITPKA/STRN/NCK2/CDC42/ABL1/FARP1/DCLK1/CAMK1D/NRP1/LZTS3/PREX2/OBSL1/LRP4/CAPRIN1/MAP2/MARK1/RERE/CAMSAP2/CRKL/FBXW8/FBXO31/ANKRD27/GSK3A/APOE/SARM…	77
BP	GO:0031349	positive regulation of defense response	132/4197	441/18614	0.000166206	0.00164117	TLR4/TOMM70/PARP9/XRCC5/GPATCH3/POLR3C/BCL10/CAV1/IRAK4/USP15/POLR3B/CLEC6A/CLEC4E/XRCC6/IRF1/MATR3/CD14/HAVCR2/IL33/UBQLN1/CDK19/MAP3K7/TNFAIP3/RNF31/IL1RL1/POLR3F/ITCH/TNFSF18/DHX9/RNF185/MED1/NAIP/IL6ST/ITGA2/SIN3A/IRAK2/HYAL2/RIOK3/EPG5/BTK/NONO/DDX3X/RPS6KA3/PTPN22/NAPEPLD/CLEC7A/CRTAM/CLPB/AP1G1/ERBIN/MYD88/PUM1/TLR8/S100A9/MAPKAPK3/EMILIN2/COLEC12/CREBBP/PDCD4/SFPQ/PIK3AP1/TLR3/MFHAS1/IKBK…	132
BP	GO:0000302	response to reactive oxygen species	69/4197	205/18614	0.000167199	0.00164117	AKT1/APOD/TXNIP/STAT6/PKD2/PDGFRA/DHFR/ANXA1/PTK2B/ERCC6L2/TNFAIP3/MAP3K5/APEX1/TPM1/NET1/OSER1/CRYAB/CAT/NQO1/BECN1/FBLN5/HYAL2/EDN1/ADAM9/CDK1/BTK/MET/BAK1/IMPACT/STK25/TRAP1/CHUK/PLEKHA1/ERCC6/STK26/MAPK1/HDAC6/AGAP3/NOS3/AQP1/PAWR/PDGFRB/MAPK9/TRPM2/HDAC2/FYN/SESN1/PTPRK/SOD2/GCH1/SDC1/ABL1/SETX/NUDT15/SRC/HSF1/SESN3/PPP1R15B/GLRX2/CAPN2/PXN/AXL/APOE/SPHK1/CRK/COL1A1/ERN1/PRKAA1/UBE3A	69
BP	GO:0046831	regulation of RNA export from nucleus	9/4197	12/18614	0.000167231	0.00164117	DHX9/SUPT6H/NUP153/CPSF6/NRDE2/NSUN2/IWS1/SETD2/KHDRBS1	9
BP	GO:1903405	protein localization to nuclear body	9/4197	12/18614	0.000167231	0.00164117	CCT8/CCT3/CCT2/TCP1/CCT7/CCT5/CCT6A/LARP7/CCT4	9
BP	GO:1903441	protein localization to ciliary membrane	9/4197	12/18614	0.000167231	0.00164117	ARL13B/EFCAB7/BBIP1/IFT80/GGA1/WDR19/RAB29/RABEP1/LZTFL1	9
BP	GO:1904867	protein localization to Cajal body	9/4197	12/18614	0.000167231	0.00164117	CCT8/CCT3/CCT2/TCP1/CCT7/CCT5/CCT6A/LARP7/CCT4	9
BP	GO:0060716	labyrinthine layer blood vessel development	12/4197	19/18614	0.000169972	0.00164781	AKT1/WNT2/JUNB/VASH1/HEY1/MAPK1/HES1/OVOL2/VASH2/FBXW8/GGNBP2/HS6ST1	12
BP	GO:0090670	RNA localization to Cajal body	12/4197	19/18614	0.000169972	0.00164781	CCT8/CCT3/CCT2/TCP1/CCT7/EXOSC10/CCT5/SHQ1/PARN/CCT6A/NAF1/CCT4	12
BP	GO:0090671	telomerase RNA localization to Cajal body	12/4197	19/18614	0.000169972	0.00164781	CCT8/CCT3/CCT2/TCP1/CCT7/EXOSC10/CCT5/SHQ1/PARN/CCT6A/NAF1/CCT4	12
BP	GO:0090672	telomerase RNA localization	12/4197	19/18614	0.000169972	0.00164781	CCT8/CCT3/CCT2/TCP1/CCT7/EXOSC10/CCT5/SHQ1/PARN/CCT6A/NAF1/CCT4	12
BP	GO:0090685	RNA localization to nucleus	12/4197	19/18614	0.000169972	0.00164781	CCT8/CCT3/CCT2/TCP1/CCT7/EXOSC10/CCT5/SHQ1/PARN/CCT6A/NAF1/CCT4	12
BP	GO:2000786	positive regulation of autophagosome assembly	12/4197	19/18614	0.000169972	0.00164781	RAB3GAP1/PIP4K2A/RAB3GAP2/BECN1/SNX30/SNX18/ATG2A/SH3GLB1/SNX4/PIP4K2C/RALB/PIP4K2B	12
BP	GO:0006650	glycerophospholipid metabolic process	94/4197	297/18614	0.000170311	0.00164781	PCYT1A/PLA2G2C/PIGM/PIP5K1A/PIK3R3/MFSD2A/PNPLA8/FIG4/SOCS4/TTC7A/HADHA/PIP4K2A/SLA2/PIGT/BECN1/IP6K1/IP6K2/ABHD16A/PIK3C3/PIGN/PTEN/GNPAT/NAPEPLD/PIKFYVE/SACM1L/ABHD5/MBOAT1/PIGQ/PGP/DGKD/SOCS1/INPP5A/GPAM/IPMK/AGPAT5/PLCB3/CHKA/PITPNM1/PTDSS2/OSBPL5/PI4KA/MTMR1/SYNJ1/SOCS2/PIP4K2C/PIK3C2G/CHKB/PI4K2B/CDS1/PIK3CB/DGKQ/PDGFRB/PIP5K1C/SLC44A2/SLC27A1/AGPAT3/MTMR9/SLC44A1/SERINC5/ATG14/ITPKA/PLCB2/…	94
BP	GO:0000288	nuclear-transcribed mRNA catabolic process, deadenylation-dependent decay	29/4197	68/18614	0.000172492	0.00166363	CSDE1/CNOT6L/CNOT8/EXOSC2/DHX9/CNOT1/EXOSC5/CNOT10/PDE12/DCP1A/PARN/DHX36/CNOT7/YBX1/TNRC6B/CNOT6/SYNCRIP/SAMD4A/CNOT11/RC3H2/DIS3/PAN3/AGO2/TNKS1BP1/CNOT9/BTG2/HNRNPU/EIF4ENIF1/PAIP1	29
BP	GO:0038127	ERBB signaling pathway	48/4197	131/18614	0.000172735	0.00166363	AKT1/ERBB3/PTK2B/SOCS4/PSEN1/TGFA/CCDC88A/ADAM17/CUL5/FBXW7/GRB7/MVP/ERBIN/PTPN2/RHBDF1/DGKD/AFAP1L2/MAPK1/SHC1/BRAF/RALA/PTPN12/BTC/RNF126/NPR2/PTPN3/SOCS5/EFEMP1/NCK2/ABL1/KIF16B/SRC/PLCG1/CPNE3/CNOT9/CBL/CADM1/ERRFI1/PTPN11/HIP1R/GAB1/RALB/CHMP6/RHBDF2/ERBB2/DUSP3/IQGAP1/SNX6	48
BP	GO:0007051	spindle organization	67/4197	198/18614	0.000172987	0.00166363	CHMP2B/SASS6/GTF2B/RACGAP1/CHMP7/CHMP5/HAUS4/DLGAP5/GOLGA2/MZT1/PIBF1/RAE1/AURKA/NEK2/DRG1/CLTC/POLDIP2/AURKB/BIRC5/KIF11/TNKS/DCTN6/SMC1A/SPAST/KIFC1/VPS4B/SBDS/LZTS2/TUBGCP2/SMC3/TACC1/CCSAP/EML3/INCENP/STAG2/TUBGCP3/FLNA/GPSM2/MYH9/SUN2/TUBGCP6/TACC3/RGS14/CEP120/STAG1/TRIM36/INO80/CHMP4A/DCTN1/PTPA/KIF3B/MAPRE1/MYBL2/CKAP5/UVRAG/HNRNPU/NEK7/LIMK2/CEP97/LSM14A/HAUS5/CHMP6/KPNB1/CSNK1D/TPPP/DYN…	67
BP	GO:0007173	epidermal growth factor receptor signaling pathway	43/4197	114/18614	0.00017546	0.00168404	AKT1/PTK2B/SOCS4/PSEN1/TGFA/CCDC88A/ADAM17/FBXW7/GRB7/MVP/ERBIN/PTPN2/RHBDF1/DGKD/AFAP1L2/SHC1/BRAF/RALA/PTPN12/BTC/RNF126/NPR2/PTPN3/SOCS5/EFEMP1/NCK2/ABL1/KIF16B/SRC/PLCG1/CNOT9/CBL/ERRFI1/PTPN11/HIP1R/GAB1/RALB/CHMP6/RHBDF2/ERBB2/DUSP3/IQGAP1/SNX6	43
BP	GO:0008360	regulation of cell shape	50/4197	138/18614	0.000176171	0.0016875	ITGB2/KIT/TBCCD1/FN1/F11R/PALMD/KDR/DAPK3/ANXA1/PTK2B/TPM1/RHOJ/PDPN/DLC1/BRWD3/MSN/PLXNC1/SEMA4A/PLXNB1/PLXNA1/TAOK2/GNA12/DNMBP/CDC42SE1/FMNL3/MYH9/FGD4/SHROOM3/DIAPH1/FGD3/LPAR1/FYN/FERMT2/RHOQ/WASF3/FGR/PARVA/RDX/PLXNA2/NF2/ARHGAP35/MYH14/FMNL2/CDC42EP4/GNA13/CRK/ATP10A/CYFIP1/DAG1/PLXND1	50
BP	GO:0016579	protein deubiquitination	56/4197	159/18614	0.000177895	0.00170061	USP16/PSMD14/TADA1/MYSM1/USP15/SHMT2/JOSD1/TAF7/TNFAIP3/USP8/OTUD1/ITCH/OTUD6B/TRIM21/YOD1/UCHL5/USP38/SF3B3/CDK1/USP9X/VCPIP1/BARD1/BAP1/USP14/USP40/ZRANB1/TAF5/TAF5L/USP24/USP1/OTUD5/USP33/OTUD7B/USP5/USP53/USP46/TADA2B/KAT2B/USP3/OTUD3/STAMBP/USP39/USP34/USP20/USP12/USP47/DESI2/SART3/OTUD4/USP10/USP36/USP32/KAT2A/ATXN7L3/USP19/TADA3	56
BP	GO:0044262	cellular carbohydrate metabolic process	92/4197	290/18614	0.000181139	0.00172819	AKT1/IGFBP3/RPE/CD244/PDK4/IGF1/SCARB2/STK11/PTK2B/GANC/EXT1/NLN/IL6ST/NHLRC1/PTEN/PPP1R3C/PGAM1/DDIT4/DDB1/FGGY/CRY1/COQ2/STAT3/EPM2AIP1/PTAFR/PPP1R3G/PTPN2/HDAC4/PHKG2/GNPTG/FOXK1/MLST8/PGP/INPP5A/PPP1R3B/CSGALNACT1/NDST2/HK1/CSGALNACT2/GSK3B/PDK3/PHKA1/RORC/BRAF/AOAH/SYNJ1/GNPTAB/EP300/PGM2/IDUA/DGKQ/NDST1/NR3C1/PCDH12/HK3/INSR/GNE/IPPK/KAT2B/ARPP19/PYGL/ITPKA/PRKCE/B3GNT2/PPP1CB/WDR5/IRS2/FOX…	92
BP	GO:0060485	mesenchyme development	100/4197	320/18614	0.000182413	0.00173689	KITLG/NRP2/FN1/EPHA4/PEF1/WNT2/ERBB3/IGF1/PKD2/ANXA6/POLR1B/HEY1/EXT1/PDPN/EDNRA/TRIM28/TMEM100/DAB2/KBTBD8/EDN1/ROCK1/SMAD7/PTEN/NUP133/TCOF1/SMAD3/BMPR2/SEMA3G/SEMA4A/IL17RD/PTK7/CUL7/TNXB/SMAD4/SMAD2/PDCD4/FGFR1/SFRP1/GSK3B/MAPK1/AMER1/EFNB1/OTUD5/FLNA/TGFBR3/HES1/NOS3/EXOC4/SMO/HOXA5/TWIST1/ACVRL1/MDM2/DDX17/WWTR1/TAPT1/FAM172A/PDGFRB/PPP2CA/HNRNPAB/SEMA6A/POFUT2/TGFBR1/AKNA/HDAC2/FERMT2/SEMA…	100
BP	GO:0009451	RNA modification	61/4197	177/18614	0.000187805	0.00178468	FTO/TRMT10C/QTRT2/DPH3/SSB/METTL5/TYW5/TRMT13/TYW3/NSUN4/DUS4L/CBLL1/BCDIN3D/METTL14/ZCCHC4/DUS3L/ELP3/TRMT10B/MTO1/TFB1M/METTL3/TRMT5/PUS10/TRUB2/TRMT6/TGS1/NAT10/TFB2M/CMTR2/FTSJ3/ELP2/PARN/THADA/ALKBH5/DUS1L/TARBP1/RPUSD4/CMTR1/CDKAL1/AARS2/RNMT/NSUN5/TRUB1/YRDC/ADAR/PUS7/TRMU/NAF1/LARP7/HNRNPAB/DTWD2/WDR4/TRMO/WTAP/DTWD1/TRMT1L/PUS1/FBL/CTU1/NSUN2/TRMT61A	61
BP	GO:1904851	positive regulation of establishment of protein localization to telomere	8/4197	10/18614	0.000191486	0.00181201	CCT8/CCT3/CCT2/TCP1/CCT7/CCT5/CCT6A/CCT4	8
BP	GO:2000060	positive regulation of ubiquitin-dependent protein catabolic process	42/4197	111/18614	0.000191526	0.00181201	AKT1/ANKIB1/CAV1/IL33/PTK2B/UBQLN1/SOCS4/PSEN1/TRIB2/AURKA/RNF139/FBXW7/DAB2/SMAD7/PTEN/PSMD10/UBQLN2/RNF144B/GSK3B/ZYG11B/CCDC22/NUB1/MDM2/USP5/RBX1/SGTA/FZR1/MAPK9/SH3RF1/AGTPBP1/PIAS1/SOCS5/SH3RF3/RNF19A/TRIB1/FBXW8/GSK3A/HSPBP1/CSNK1D/HECTD1/DET1/ARIH2	42
BP	GO:0033157	regulation of intracellular protein transport	74/4197	224/18614	0.000191814	0.00181201	ITGB2/OAZ2/APOD/UHMK1/EFCAB7/NUP54/RNF31/PSEN1/GCC2/PRNP/ANGPT1/YOD1/FBXW7/CDH1/TRIM28/NMT1/HYAL2/CDK1/SMAD3/HTRA2/TARDBP/BARD1/EDEM1/BAP1/CAMK1/MAPK14/RAB23/LMAN1/FRAT2/FRAT1/BAG4/PCM1/ZDHHC2/SAR1A/GSK3B/FLNA/LEPROT/SH3GLB1/SMO/MDFIC/OS9/MIEF1/RANGAP1/UBE2D3/BNIP3L/TMEM30A/FYN/CTDSPL2/XPO1/IPO5/NUP58/MAVS/TM9SF4/PTPN1/UBR5/SORL1/ZPR1/RAB29/HPS4/PTPN11/GSK3A/BBC3/CEP131/USP36/NF1/YWHAE/MYO1C/NPEP…	74
BP	GO:0060348	bone development	77/4197	235/18614	0.00019293	0.00181898	KIT/ATF2/IGF1/PTPN6/KDR/SMAD5/ANXA6/STC1/GJA1/IFT172/PIP4K2A/TGM2/SULF1/EXT1/MMP16/DHRS3/PTPRC/FBXW7/SLC10A7/PDGFC/MED1/TRIP11/SRF/RARB/PLS3/IFT80/NAB1/BMPR2/TMEM107/PLXNB1/MAPK14/RAB23/DYM/XYLT1/SBDS/PAPSS2/MCPH1/CSGALNACT1/LTBP3/LRP5/AMER1/FLNA/NOTCH2/TWIST1/EP300/EVC/TAPT1/NPR2/TMEM38B/COL27A1/FOXN3/MEIS1/MIGA2/WASF2/SRC/SULF2/ZBTB16/INPPL1/DCHS1/SKI/PTPN11/SH2B3/SMAD1/GLG1/MEGF8/SLC38A10/RFLN…	77
BP	GO:0070534	protein K63-linked ubiquitination	26/4197	59/18614	0.000194698	0.00183205	PLAA/TRAF3IP2/ITCH/TRIM21/BFAR/DDX3X/PTPN22/TRIM27/PRPF19/TRAF2/RNF126/SASH1/NEDD4/UBR5/TRIP12/PARP10/ZFP91/BIRC2/TRAF5/UBE2O/RNF135/TRAF4/UBE2G1/HECTD1/TRAF3/ARIH2	26
BP	GO:0048284	organelle fusion	55/4197	156/18614	0.000196124	0.00184036	CHMP2B/STX12/SEC22B/VAV3/MIGA1/BET1/VPS41/CHCHD3/ANXA1/CHMP7/CHMP5/STX7/VPS18/VPS39/VIPAS39/PIP4K2A/VPS16/STX16/MFN2/ANKFY1/GOSR2/ZDHHC6/CDK1/CAV2/YIPF4/VCPIP1/PIKFYVE/BAK1/AFG3L2/RAB12/RCC1L/TMEM175/MCL1/TFRC/VPS8/MFN1/EEA1/TOM1/USO1/YIPF5/SPG11/RAB8B/CHMP4A/TGFBRAP1/MUL1/MIGA2/RAB20/TBC1D4/STX3/UVRAG/STX2/ANKRD27/CHMP6/SPHK1/PIP4K2B	55
BP	GO:0032868	response to insulin	87/4197	272/18614	0.000196514	0.00184036	RPS6KB1/AKT1/SP1/STXBP3/PIK3R3/PDK4/RETN/LONP1/HADHA/RAB10/PIP4K2A/CAT/HSD11B2/LPIN2/ESRRA/FOXO4/CAV2/CRY1/PRKCZ/EPM2AIP1/PRKCB/MAPK14/PTPN2/EEF2K/YWHAG/SOCS1/IDE/PTPRE/EIF4EBP2/EGR2/GSK3B/MAPK1/SORT1/SHC1/KBTBD2/PIP4K2C/USO1/NCK1/INSR/SLC27A1/DENND4C/KANK1/GCNT1/KAT2B/MAX/SOS2/ZNF106/TSC1/RHOQ/IRS2/TBC1D4/WDTC1/FOXO1/RB1/PTPRA/SRC/SRSF6/PTPN1/IRS1/CRY2/INPPL1/SORL1/SIK2/SESN3/MTOR/NUCKS1/SLC25A3…	87
BP	GO:0051701	biological process involved in interaction with host	69/4197	206/18614	0.000196731	0.00184036	ITGB1/ITGAV/CTSB/CHMP2B/CLDN1/CXCR4/F11R/CAV1/SCARB2/TRIM11/ICAM1/CHMP7/CHMP5/TCP1/VPS18/MRC1/ITCH/TRIM68/TRIM21/BECN1/ITGA2/ZNF502/HYAL2/CCR5/HSP90AB1/TRIM38/CDK1/DDB1/SLC3A2/TRIM25/CAV2/PIKFYVE/THOC7/NUP153/EXOC2/DDX39B/VPS4B/VAPA/CIITA/IDE/SLC20A2/EPS15/ITGB5/TFRC/ITGA5/AGTR1/INSR/CXADR/THOC3/TYRO3/EPHA2/CHMP4A/KPNA3/NRP1/SRC/WWP1/UVRAG/CBL/XPR1/VPS37B/PPID/INHBB/IST1/AXL/PVR/PGLYRP1/CHMP6/FUR…	69
BP	GO:1902275	regulation of chromatin organization	20/4197	41/18614	0.000198513	0.00185341	KDM1A/SETDB1/PPHLN1/CTR9/ZNF304/TRIM28/SIN3A/ZNF445/MKI67/CDK2/MPHOSPH8/PHF8/ATF7IP/LSM11/DNMT1/PHF2/SSRP1/HNRNPU/TLK1/BAZ1A	20
BP	GO:0001954	positive regulation of cell-matrix adhesion	25/4197	56/18614	0.000200265	0.00186444	KDR/TEK/PTK2B/POLDIP2/ROCK1/CSF1/UTRN/SMAD3/THY1/PRKCZ/PLEKHA2/SFRP1/GSK3B/PPM1F/EPHA1/FERMT2/TSC1/LIMS1/WNT4/ABL1/NRP1/RIN2/COL16A1/EPB41L5/DAG1	25
BP	GO:0032511	late endosome to vacuole transport via multivesicular body sorting pathway	15/4197	27/18614	0.000200859	0.00186444	CHMP7/CHMP5/UBAP1/VTA1/STAM/VPS37A/LEPROTL1/LEPROT/TMEM50B/CHMP4A/VPS36/VPS37B/HGS/CHMP6/PTPN23	15
BP	GO:0051984	positive regulation of chromosome segregation	15/4197	27/18614	0.000200859	0.00186444	NCAPG/SMC5/AURKB/BECN1/BIRC5/RAD18/SMC2/SMC6/KAT5/INCENP/NCAPD2/KAT2B/RCC2/NCAPH/HNRNPU	15
BP	GO:0006984	ER-nucleus signaling pathway	22/4197	47/18614	0.000206809	0.00191595	EIF2A/TMEM33/ATG10/EIF2S1/FBXW7/ATP2A2/PPP1R15A/ATF6B/PTPN2/CREBZF/GSK3B/ATF6/WFS1/NCK1/NCK2/EIF2AK3/PTPN1/PPP1R15B/MBTPS1/AMFR/SCAP/QRICH1	22
BP	GO:0031058	positive regulation of histone modification	35/4197	88/18614	0.000208264	0.00192251	SF3B1/MCRS1/RNF20/SNW1/CTR9/RRP8/PIH1D1/SAP30BP/PHF1/DEK/SMAD4/GLYR1/BAZ1B/ERCC6/SUV39H1/LMNA/PAXIP1/BAZ2A/TADA2B/AKAP8/ARID5A/KANSL3/WDR5/PHF20/ARRB1/SART3/SMARCA5/SPHK2/TADA2A/MYBBP1A/KAT2A/KANSL1/NIPBL/PRKD1/CTNNB1	35
BP	GO:0016239	positive regulation of macroautophagy	31/4197	75/18614	0.000208317	0.00192251	RAB3GAP1/KDR/SPTLC1/MAP3K7/RNF31/PIP4K2A/RAB3GAP2/SCOC/BECN1/IKBKG/SNX30/SNX18/ATG2A/SH3GLB1/SNX4/TBK1/PIP4K2C/TOM1/LARP1/BNIP3L/SESN1/SPTLC2/TSC1/RIPK2/AMBRA1/UVRAG/PAFAH1B2/SESN3/RALB/PIP4K2B/FYCO1	31
BP	GO:0051962	positive regulation of nervous system development	89/4197	280/18614	0.000212348	0.00195296	KIT/ITGB1/MME/CXCR4/FN1/XRCC5/EPHA4/KDM1A/NRDC/WNT2/AMIGO2/STK11/IL33/UFL1/PRMT5/SNW1/TGM2/IL6ST/GOLGA4/SRF/ZFYVE27/RELN/PLXNC1/DHX36/BMPR2/SEMA4A/PLXNB1/PLXNA1/OXTR/CUL7/STK25/CUX1/SRRT/EEF2K/CXCL12/EGR2/FZD4/PRPF19/HDAC6/LPAR3/HES1/BRAF/SMO/EPHB3/SYNJ1/RAB21/NAP1L1/SKIL/SHANK3/SLIT2/RGS14/FZD3/HDAC2/THBS2/FLRT2/NIN/ITPKA/NPTN/NOTCH1/NRP1/HDAC1/ZNF335/ADNP/OBSL1/CAPRIN1/MTOR/CLSTN1/AGRN/SPEN/PLX…	89
BP	GO:0009100	glycoprotein metabolic process	121/4197	401/18614	0.000212431	0.00195296	MANBA/ST3GAL5/B3GNT5/B4GALT3/POMGNT1/TMTC2/TMTC3/IGF1/ALG10/NDNF/TET2/ST8SIA4/IL33/ERP44/GANC/CHST14/FUT8/PSEN1/MOGS/GOLGA2/ALG11/POFUT1/RNF139/SULF1/EXT1/DPAGT1/B3GALT2/SOAT1/MLEC/RNF185/SGSH/EGFLAM/TRIP11/FUT10/ALG8/BTK/C1GALT1C1/UGDH/GALNT12/GALNT15/BMPR2/HS3ST2/IDS/STT3B/EDEM1/POMGNT2/DSEL/GPC1/GNPTG/XYLT1/B4GALT4/CHST15/HGSNAT/NGLY1/TUSC3/CSGALNACT1/NDST2/B3GALNT2/GALNT2/CSGALNACT2/B4GALT2/C…	121
BP	GO:0006665	sphingolipid metabolic process	56/4197	160/18614	0.000214363	0.00196696	KIT/ST3GAL5/ELOVL6/SPTSSB/B4GALT3/PLPP3/ITGB8/SGMS2/ST8SIA4/GBA2/SPTLC1/HACD3/SGPP1/B3GALT2/SUMF1/PSAP/HTRA2/KDSR/VAPA/B4GALT4/SGMS1/CLN8/SGPL1/SAMD8/FADS3/HACD2/CERS2/A4GALT/PPP2CA/CSNK1G2/CERS4/UGCG/GALC/SPTLC2/PRKD3/ST6GALNAC6/TM9SF2/CREM/B4GALT5/ENPP2/NSMAF/ST3GAL1/SGPP2/OSBP/ACER3/CPTP/ST3GAL2/SPHK2/SPHK1/TEX2/PLPP1/PRKAA1/ORMDL1/ELOVL7/DEGS2/PRKD1	56
BP	GO:0000910	cytokinesis	63/4197	185/18614	0.000217716	0.00199391	CHMP2B/RACGAP1/KIF20A/CHMP7/CHMP5/BBS4/USP8/ZFYVE26/EXOC6B/AURKA/POLDIP2/AURKB/BECN1/BIRC5/SNX33/PIK3C3/ROCK1/EXOC8/SPAST/SNX18/CUL7/KIF13A/EXOC2/VPS4B/LZTS2/EXOC6/INCENP/KLHL13/SH3GLB1/PKN2/CDC14A/EXOC4/MYH9/EXOC1/GIPC1/SNX9/TRIM36/CALM1/EXOC5/CHMP4A/RTKN/STAMBP/BIRC6/PRKCE/SPTBN1/CDC42/ROCK2/CKAP2/KIF3B/CUL3/UVRAG/AHCTF1/KLHL21/RAB35/ACTR3/IST1/CHMP6/GIT1/CENPV/FLCN/IGF1R/SETD2/PDCD6IP	63
BP	GO:0051310	metaphase plate congression	30/4197	72/18614	0.000221165	0.00201291	CHMP2B/CENPC/PINX1/CHMP7/CHMP5/PIBF1/ZW10/MIS12/AURKB/BECN1/BIRC5/CENPQ/CENPF/KIFC1/VPS4B/EML3/KAT5/INCENP/TRAPPC12/KAT2B/CHMP4A/EML4/MAPRE1/GEM/RRS1/CUL3/HNRNPU/CHMP6/KPNB1/DYNC1H1	30
BP	GO:0060260	regulation of transcription initiation by RNA polymerase II	30/4197	72/18614	0.000221165	0.00201291	MED18/TAF13/CAND1/MED28/TAF7/MED7/MED23/PSMC6/MED31/MED9/MED1/SRF/DHX36/PPM1D/MED24/TAF4B/ZNF451/TAF5/ERCC6/MED17/MED12/MED15/PAXIP1/ATF7IP/NFKB1/PWWP2A/GTF2A1/MED4/TAF3/MED25	30
BP	GO:0030100	regulation of endocytosis	71/4197	214/18614	0.000221469	0.00201291	ITGAV/ACTB/RUBCN/CBLL1/CAV1/ANO6/RUFY1/CD14/EHD4/ANGPT1/ANKFY1/ITGA2/DAB2/SNX33/ROCK1/ATAD1/SNX12/NCKAP1L/ANKRD13A/UBQLN2/HFE/BTBD9/CD2AP/EEF2K/DGKD/RUFY2/CD151/PICALM/OPHN1/APLN/WASL/RALA/SYNJ1/RAB21/LRP1/SCYL2/PICK1/PACSIN2/BMP2K/PIK3CB/DGKQ/ZFYVE16/DNM2/INSR/LPAR1/AHI1/DLL1/ARF6/STON1/CDC42/PPP3R1/AAK1/SNX17/ABL1/LDLRAP1/ARFGAP1/SRC/PTPN1/SDCBP/PACSIN3/ARRB1/CBL/HIP1R/VAC14/PLCG2/RAB4B/AXL/APO…	71
BP	GO:0045216	cell-cell junction organization	71/4197	214/18614	0.000221469	0.00201291	ACTB/CLDN8/CLDN1/EPHA4/F11R/CAV1/OCEL1/GJA1/PERP/SLC39A9/EXT1/GRHL2/CDH1/SRF/ROCK1/SMAD7/CLDN4/GNPAT/SMAD3/PECAM1/DSP/DSG2/CLDN3/IKBKB/VCL/PKP3/PATJ/FLNA/PKN2/PAK2/PKP2/ADD1/CTNNA1/PIP5K1C/TJP3/CXADR/TLN1/TGFBR1/AFDN/F2R/FERMT2/ADAM10/EPHA2/NPHP1/STRN/LIMS1/CDC42/ROCK2/GRHL1/PARD3/MPP7/SRC/PARD6B/MTSS1/CTNND1/RDX/TGFB2/PKP1/NF2/KIFC3/CDH11/CDH5/CDH3/NUMBL/PRKCA/MYO1C/FLCN/TJP1/CTNNB1/PTPN23/PDCD6…	71
BP	GO:0070482	response to oxygen levels	103/4197	333/18614	0.000225469	0.0020454	AKT1/ATP6V1A/ATF2/CXCR4/EPHA4/CAV1/CDKN1B/NDNF/CD38/LONP1/STC1/PTK2B/UBQLN1/ADAM17/CRYAB/CAT/PDPN/EDNRA/HSD11B2/TMEM199/BECN1/KCNMB1/STC2/ITGA2/PML/SCFD1/SRF/EDN1/HIF1AN/PDLIM1/DDIT4/APAF1/SMAD3/ALKBH5/ANGPT2/OXTR/SLC29A1/SMAD4/CREBBP/EEF2K/TBL2/MLST8/CLDN3/SFRP1/CXCL12/PDK3/SUV39H1/AK4/TGFBR3/ARNT/TFRC/LMNA/AQP1/TWIST1/ACVRL1/MDM2/PICK1/MIEF1/EP300/PIK3CB/PDGFRB/BNIP3L/LPAR1/HDAC2/SOD2/THBS1/AJU…	103
BP	GO:0003007	heart morphogenesis	84/4197	262/18614	0.000229831	0.0020706	ARL13B/IFT57/NPHP3/ATF2/BBS5/NRP2/S1PR1/WNT2/PKD2/TEK/BBS4/TPM1/PSEN1/IFT172/HEY1/EXT1/GRHL2/C2CD3/DHRS3/EDNRA/TMEM100/MED1/PTCD2/SRF/EDN1/SMAD7/CLUAP1/DLC1/ADAMTS1/SMAD3/BMPR2/DSP/SMAD4/SMAD2/EPHB4/PDCD4/FLNA/TGFBR3/NOTCH2/HES1/NOS3/SMO/TWIST1/FZD1/ACVRL1/ARID2/MDM2/PKP2/TAB1/SEC24B/SLIT2/INSR/TGFBR1/AHI1/DLL1/FLRT2/SAV1/DLL4/CDC42/NOTCH1/JAG1/NRP1/OVOL2/CCM2L/CHD7/SOX17/DCHS1/PARVA/YAP1/MTOR/MD…	84
BP	GO:0002753	cytosolic pattern recognition receptor signaling pathway	37/4197	95/18614	0.000229974	0.0020706	TLR4/GPATCH3/CAV1/IRAK4/USP15/HAVCR2/UBQLN1/MAP3K7/TNFAIP3/ITCH/RIOK3/EPG5/DDX3X/PTPN22/CLPB/ERBIN/MYD88/PUM1/TLR8/COLEC12/PIK3AP1/IRF7/SLC15A3/TIFA/TNIP2/RFTN1/RSAD2/RIPK2/WDFY1/BIRC3/BIRC2/LSM14A/NPLOC4/IFIH1/RNF135/C1QBP/DHX58	37
BP	GO:0006400	tRNA modification	37/4197	95/18614	0.000229974	0.0020706	TRMT10C/QTRT2/DPH3/SSB/TYW5/TRMT13/TYW3/DUS4L/BCDIN3D/DUS3L/ELP3/TRMT10B/MTO1/TRMT5/PUS10/TRMT6/NAT10/ELP2/THADA/DUS1L/TARBP1/RPUSD4/CDKAL1/AARS2/TRUB1/YRDC/PUS7/TRMU/DTWD2/WDR4/TRMO/DTWD1/TRMT1L/PUS1/CTU1/NSUN2/TRMT61A	37
BP	GO:0046330	positive regulation of JNK cascade	37/4197	95/18614	0.000229974	0.0020706	TLR4/LTBR/TNIK/PTK2B/MAP3K5/NAIP/MYD88/DUSP22/TAOK2/TLR3/MFHAS1/MAP3K11/TRAF2/MTURN/PJA2/APP/GADD45B/MAP2K7/SH3RF1/MAPKBP1/RASGRP1/SH3RF3/CARD9/PLCB1/RIPK2/STK3/SDCBP/RB1CC1/TRAF5/FZD7/TAOK3/MAP3K10/TRAF4/TAOK1/CRK/MINK1/TRAF3	37
BP	GO:0006359	regulation of transcription by RNA polymerase III	16/4197	30/18614	0.000233152	0.00208747	SF3B1/POLR3C/CHD8/POLR3F/ZNF143/BRF2/DHX36/DEK/BAZ1B/ERCC6/ELL/MAF1/MTOR/SMARCA5/MYBBP1A/BRF1	16
BP	GO:0009048	dosage compensation by inactivation of X chromosome	16/4197	30/18614	0.000233152	0.00208747	MSL2/LRIF1/MCRS1/METTL3/EXOSC10/SUZ12/MSL1/SMCHD1/CDYL/PCGF5/MSL3/KANSL3/WDR5/PHF20/HNRNPU/KANSL1	16
BP	GO:1900101	regulation of endoplasmic reticulum unfolded protein response	16/4197	30/18614	0.000233152	0.00208747	TMEM33/UFL1/PPP1R15A/BFAR/ATF6B/BAK1/PTPN2/ATF6/WFS1/NCK1/NCK2/PTPN1/PPP1R15B/FICD/ERN1/PIK3R1	16
BP	GO:0000470	maturation of LSU-rRNA	13/4197	22/18614	0.000234851	0.00209486	DDX18/NIFK/ZNHIT6/GTPBP4/RRP15/NOL9/FTSJ3/RPL7L1/LAS1L/WDR12/URB1/BOP1/PES1	13
BP	GO:0015919	peroxisomal membrane transport	13/4197	22/18614	0.000234851	0.00209486	PEX3/ABCD4/PEX2/TRIM37/PEX12/USP9X/PEX6/ABCD3/PEX1/PEX5/RAB8B/PEX14/LONP2	13
BP	GO:0006085	acetyl-CoA biosynthetic process	11/4197	17/18614	0.000236288	0.00209987	PDK4/DLD/ACSS2/PDHX/ACLY/PPCS/PDK3/DIP2A/DLAT/MLYCD/PDK1	11
BP	GO:0031053	primary miRNA processing	11/4197	17/18614	0.000236288	0.00209987	HNRNPA2B1/METTL3/PUS10/SRSF3/DDX3X/SMAD3/STAT3/SMAD2/SRRT/NCBP1/SMAD1	11
BP	GO:0044843	cell cycle G1/S phase transition	89/4197	281/18614	0.000242986	0.00215541	RPS6KB1/AKT1/ITGB1/ACTB/RPA2/SASS6/GPNMB/DBF4/CASP2/CTDSP2/CDKN1B/PTPN6/CCND2/PKD2/ANXA1/PSME2/APEX1/MNAT1/E2F6/CPSF3/ADAM17/CUL5/RRM1/PLRG1/FBXW7/RFWD3/PML/FAM107A/PTEN/ECD/DDX3X/CDC7/CDK14/CDK2/ADAMTS1/CACUL1/GSPT1/GIGYF2/MAP3K11/MEN1/CCND1/PHF8/TFDP1/CUL4A/CUL1/SENP2/ACVR1B/SMARCD1/ARID2/MDM2/SMARCC2/CDK17/FBXO7/BACH1/LSM11/PPP2CA/KANK2/SMARCA2/KLF4/LATS1/DACT1/INO80/RRM2/NACC2/LATS2/RB1/RGCC/…	89
BP	GO:0000725	recombinational repair	60/4197	175/18614	0.00024708	0.00218768	ACTB/PSMD14/XRCC5/RPA2/KDM1A/INTS3/RECQL/XRCC6/SLF1/SMC5/ZFYVE26/RFWD3/TERF2IP/WDR48/MCM3/PALB2/SLF2/SFR1/MORF4L2/CDC7/SMC6/ERCC5/NBN/EPC2/NSMCE3/SMCHD1/PPP4R2/MCM7/ERCC4/MMS19/SFPQ/WRN/ERCC6/KAT5/KLHL15/MCM2/CDC45/UBQLN4/ARID2/YEATS4/MCM5/CHD4/RAD52/PIAS4/INIP/REV3L/INO80/EPC1/MCM4/SPIDR/TONSL/NUCKS1/MCM6/RECQL5/LIG3/RPA1/NIPBL/TP53BP1/FAN1/SETD2	60
BP	GO:0001838	embryonic epithelial tube formation	46/4197	126/18614	0.000256782	0.0022694	IFT57/NPHP3/BCL10/CDK20/BBS4/MTHFD1/IFT172/GRHL2/CLUAP1/DLC1/APAF1/STK4/BRD2/PTK7/SFRP1/MED12/GLMN/RALA/DVL3/TWIST1/FZD1/COBL/CELSR1/SEC24B/FZD3/MTHFD1L/TSC1/SEMA4C/WNT4/OSR1/ABL1/OVOL2/STK3/FZD6/WNT6/TGFB2/SKI/ARHGAP35/LRP2/DVL2/KAT2A/IRX2/HECTD1/RGMA/SETD2/CTNNB1	46
BP	GO:2000045	regulation of G1/S transition of mitotic cell cycle	63/4197	186/18614	0.000257747	0.00227374	AKT1/ACTB/RPA2/SASS6/GPNMB/CASP2/CTDSP2/CDKN1B/PTPN6/CCND2/PKD2/ANXA1/PSME2/APEX1/MNAT1/CPSF3/ADAM17/RRM1/PLRG1/RFWD3/PML/FAM107A/PTEN/ECD/DDX3X/CDK2/ADAMTS1/GIGYF2/CCND1/TFDP1/CUL4A/SENP2/SMARCD1/ARID2/MDM2/SMARCC2/FBXO7/LSM11/PPP2CA/KANK2/SMARCA2/KLF4/DACT1/INO80/RRM2/NACC2/RB1/RGCC/PLCB1/RBL1/AMBRA1/CTDSP1/WEE1/RDX/CDC73/BCL7A/JADE1/FBXO31/BRD7/CRLF3/CTDSPL/SMARCC1/APPL1	63
BP	GO:0001885	endothelial cell development	27/4197	63/18614	0.000258972	0.00228035	CLDN1/F11R/ICAM1/STC1/EDNRA/ROCK1/MSN/MET/PECAM1/MYD88/CLDN3/IKBKB/VCL/RAP2C/TNFRSF1A/ADD1/TJP3/ZDHHC21/AFDN/ROCK2/CLIC4/RAPGEF1/PLCB1/PPP1R16B/RDX/CDH5/TJP1	27
BP	GO:0048813	dendrite morphogenesis	50/4197	140/18614	0.000262889	0.0023106	ITGB1/TNIK/KLF7/EPHA4/DOCK10/STK11/PTEN/RELN/DHX36/RAP2A/CUL7/TAOK2/CUX1/EEF2K/GSK3B/PICALM/FZD4/PRMT3/HDAC6/WASL/EPHB3/TMEM106B/RAB21/SHANK3/PDLIM5/VLDLR/DIP2A/FYN/NEDD4/ITPKA/CDC42/FARP1/DCLK1/NRP1/LZTS3/PREX2/OBSL1/LRP4/CAPRIN1/MAP2/RERE/FBXW8/FBXO31/ANKRD27/SARM1/PAFAH1B1/MINK1/MEF2A/UBE3A/GORASP1	50
BP	GO:0051090	regulation of DNA-binding transcription factor activity	137/4197	465/18614	0.000271249	0.00237973	TLR4/KIT/AKT1/ATF2/KDM1A/BCL10/PLPP3/FAF1/WNT2/CAV1/MTPN/PKD2/HAVCR2/UFL1/MAP3K7/TNFAIP3/MAP2K5/RNF31/PRNP/ITCH/TRIM68/TRIM21/CAT/TNFSF18/DHX9/CMKLR1/TERF2IP/THAP11/TRIM37/DHX33/IRAK2/BHLHE40/SRF/TRIM38/EDN1/SMAD7/PTEN/HIF1AN/SFRP5/ARID5B/PPP2R5B/BRMS1/BTK/PSMD10/IKBKG/TRIM25/RELN/CLEC7A/SMAD3/PRKCZ/STAT3/NPM1/RNF25/ERBIN/MYD88/PRKCB/S100A9/TRIM27/USP14/MALT1/HDAC4/CARD11/NLRC3/CHUK/TLR3/IKBKB/CR…	137
BP	GO:0010970	transport along microtubule	59/4197	172/18614	0.000272909	0.00238992	HSPA8/IFT57/MREG/AP3D1/STK11/IFT74/ACTR10/IFT172/WDR35/KIFAP3/IFT81/CLUAP1/IFT80/SPAST/DYNC2H1/PRKCZ/BLOC1S4/KIF13A/RAB27B/RHOT2/TRAF3IP1/PCM1/RPGR/ARMCX3/HDAC6/COPG2/RAB21/SUN2/WDR19/PURA/APP/KIF3A/AGTPBP1/BICD2/AP3B1/SPG11/SYNE2/RASGRP1/LRPPRC/CDC42/IFT88/ARHGAP21/KIF3B/STAU1/RAB6A/MAP2/HNRNPU/PEX14/TRAK2/KLC3/CEP131/TTC21B/RHOT1/PAFAH1B1/KIF1C/FBXW11/MAP1B/DYNC1H1/FYCO1	59
BP	GO:0006635	fatty acid beta-oxidation	31/4197	76/18614	0.000276598	0.00241781	AKT1/EHHADH/MFSD2A/CROT/HSD17B4/AUH/ECHDC1/ABCD4/HADHB/HADHA/PEX2/DECR1/ETFDH/ECH1/ETFA/TYSND1/CPT1A/CPT2/ABCD3/TWIST1/ALDH1L2/PEX5/ACOX3/ACAD11/IRS2/IRS1/ACADL/MLYCD/LONP2/ACOX1/AMACR	31
BP	GO:2000758	positive regulation of peptidyl-lysine acetylation	18/4197	36/18614	0.000278271	0.00242802	SF3B1/PIH1D1/PML/DEK/SMAD4/GLYR1/BAZ1B/ERCC6/DIP2B/TADA2B/DIP2A/ARID5A/ARRB1/SMARCA5/SPHK2/TADA2A/MYBBP1A/PRKAA1	18
BP	GO:0007080	mitotic metaphase plate congression	25/4197	57/18614	0.000280955	0.00243813	CHMP2B/CENPC/PINX1/CHMP7/CHMP5/PIBF1/ZW10/MIS12/AURKB/BECN1/BIRC5/KIFC1/VPS4B/EML3/KAT5/INCENP/KAT2B/CHMP4A/EML4/MAPRE1/RRS1/CUL3/HNRNPU/CHMP6/KPNB1	25
BP	GO:0031060	regulation of histone methylation	25/4197	57/18614	0.000280955	0.00243813	KDM1A/PYGO2/MCRS1/RNF20/SNW1/CTR9/RRP8/PIH1D1/EHMT2/PHF1/SMAD4/SUV39H1/LMNA/PAXIP1/BAZ2A/KANSL3/WDR5/PHF20/ZNF335/SMARCA5/MLLT6/KANSL1/IWS1/CTNNB1/EHMT1	25
BP	GO:0043666	regulation of phosphoprotein phosphatase activity	25/4197	57/18614	0.000280955	0.00243813	SLC39A10/NUAK1/PTPRC/PPP1R15A/HSP90AB1/ROCK1/NCKAP1L/VRK3/GNA12/IKBKB/GSK3B/PPP6R3/TIPRL/PPP1R12A/PDGFRB/CALM1/TSC1/ROCK2/PTPA/CRY2/MTOR/PPP1R15B/MGAT5/PPP6R1/PPP1R9B	25
BP	GO:0051091	positive regulation of DNA-binding transcription factor activity	86/4197	271/18614	0.000285026	0.002469	TLR4/KIT/AKT1/ATF2/KDM1A/BCL10/PLPP3/WNT2/CAV1/MTPN/MAP3K7/RNF31/TRIM68/TRIM21/CAT/TNFSF18/DHX9/TERF2IP/THAP11/TRIM37/DHX33/IRAK2/SRF/TRIM38/EDN1/PTEN/ARID5B/PPP2R5B/BTK/IKBKG/TRIM25/RELN/CLEC7A/SMAD3/PRKCZ/STAT3/NPM1/RNF25/MYD88/PRKCB/S100A9/TRIM27/USP14/MALT1/HDAC4/CARD11/CHUK/TLR3/IKBKB/LRP5/FZD4/TRAF2/TFDP1/TFRC/ARHGEF5/SMO/FZD1/IRAK3/EP300/CLOCK/ANXA3/TCF3/APP/RIPK4/TICAM2/RPS6KA5/SAV1/CARD9…	86
BP	GO:0032438	melanosome organization	19/4197	39/18614	0.000291454	0.00251885	AP3D1/HPS6/HPS5/HPS3/AP1G1/PIKFYVE/BLOC1S4/KIF13A/LYST/SHROOM2/AP1S2/BACE2/AP3B1/AP1S3/RAB29/AP1B1/HPS4/ZEB2/APOE	19
BP	GO:0007409	axonogenesis	127/4197	427/18614	0.000291831	0.00251885	ITGB1/NRP2/KLF7/CREB1/FN1/EPHA4/NRDC/STK11/EPHA7/PSEN1/RAB10/EXT1/EDNRA/CDH1/SIN3A/GOLGA4/SRF/HSP90AB1/EDN1/PTEN/ZFYVE27/SLC9A6/USP9X/RELN/FBXO45/PLXNC1/SPAST/ITGA4/THY1/BMPR2/SEMA3G/SEMA4A/PLXNB1/PLXNA1/SMAD4/AFG3L2/STK25/TAOK2/EPHA10/TOP2B/VCL/CXCL12/EGR2/GSK3B/PICALM/APLP2/CTTN/OPHN1/XK/PGRMC1/EFNB1/DOCK7/HDAC6/USP33/LPAR3/NTNG1/WDR47/NOTCH2/PAK2/EPHB6/BRAF/SMO/EPHB3/COBL/RAB21/ZDHHC17/DIP2B/S…	127
BP	GO:0030032	lamellipodium assembly	30/4197	73/18614	0.00029527	0.00254396	KIT/ITGB1/VAV3/S1PR1/CCDC88A/SH2B1/AKIRIN1/VCL/TWF1/SLIT2/NCK1/DNM2/AJUBA/EPHA2/NCK2/CDC42/VAV2/ARHGEF7/WASF3/WASF2/MTOR/ACTR3/NUP85/NCKAP1/PIK3R1/GOLPH3/CYFIP1/HSP90AA1/WHAMM/TWF2	30
BP	GO:2001238	positive regulation of extrinsic apoptotic signaling pathway	23/4197	51/18614	0.000296789	0.00255247	LTBR/BCL10/FAF1/CAV1/PTPRC/PML/HYAL2/LTB/PTEN/HTRA2/STK4/SFRP1/FADD/TRAF2/PAK2/SKIL/TIMP3/CTNNA1/THBS1/STK3/PPP2R1B/DEDD2/NF1	23
BP	GO:0043551	regulation of phosphatidylinositol 3-kinase activity	20/4197	42/18614	0.000299155	0.00256821	KIT/RUBCN/VAV3/PIK3R3/PDGFRA/TEK/PTK2B/WDR91/PDGFRB/ATG14/CDC42/VAV2/FLT1/FGR/SRC/IRS1/AMBRA1/WDR81/PIK3R1/PRKD1	20
BP	GO:0097191	extrinsic apoptotic signaling pathway	74/4197	227/18614	0.000301944	0.00258752	RPS6KB1/KITLG/AKT1/ITGAV/LTBR/CASP8/BCL10/FAF1/CAV1/CASP2/ERBB3/IGF1/DDX47/ICAM1/IL33/TNFAIP3/MAP2K5/FEM1B/SGPP1/ZMYND11/PTPRC/FGG/PML/HYAL2/LTB/PTEN/DDX3X/SIAH2/CASP8AP2/SMAD3/HTRA2/STK4/DAXX/BAK1/ITPRIP/FGFR1/TLR3/SFRP1/GSK3B/FADD/CTTN/TRAF2/GCLM/SORT1/MCL1/IL6R/LMNA/PAK2/NOS3/ACVR1B/SKIL/TIMP3/TNFRSF1A/CTNNA1/SH3RF1/TGFBR1/THBS1/BIRC6/NRP1/SRC/STK3/RB1CC1/PPP2R1B/YAP1/TGFB2/STRADB/RNF34/NFKBIZ…	74
BP	GO:0051222	positive regulation of protein transport	96/4197	309/18614	0.000304498	0.00260476	ITGB2/TLR4/OAZ2/TOMM70/GOLPH3L/WLS/EFCAB7/IGF1/CD38/F2RL2/RNF31/PSEN1/VSNL1/PRNP/C2CD2L/FGG/FBXW7/PSMD9/VPS35/CDH1/KCNN4/TRIM28/NMT1/HYAL2/IER3IP1/ADAM9/CDK1/GLUD1/SMAD3/HTRA2/TARDBP/PRKCZ/OXCT1/PRKCB/EDEM1/BAP1/CAMK1/MAPK14/CD2AP/PCM1/ZDHHC2/SAR1A/MCU/GSK3B/TMEM132A/ACSL4/FLNA/LEPROT/SH3GLB1/ARHGEF5/SMO/MIEF1/UBE2D3/EXOC1/SEC24A/GNA11/TRPM2/TMEM30A/FYN/CTDSPL2/TMED10/ARF6/PRKCE/LRRC8A/IRS2/IPO5/…	96
BP	GO:1990823	response to leukemia inhibitory factor	39/4197	103/18614	0.000313495	0.0026748	MYNN/NRP2/CREB1/XRCC5/BCLAF1/ABCD4/SRSF7/WDR35/EXT1/CACYBP/PML/SRSF3/SMAD7/HELLS/ARID5B/TRIM25/RNMT/CTBP2/FZD4/GCLM/TFRC/NFYB/SBNO2/KLF4/BSPRY/PARP16/PADI2/KDM3A/MAT2A/B3GNT2/PFKP/MYBL2/SOX17/MRPL15/HNRNPU/SRM/KDM5B/SMARCA5/EIF4A2	39
BP	GO:0051851	modulation by host of symbiont process	33/4197	83/18614	0.000314358	0.0026748	SP1/HSPA8/EEF1A1/SNW1/SAP30BP/ZNF502/PIK3C3/NAPEPLD/CAV2/TARDBP/VAPA/CTDP1/TFAP4/PI4KA/ZBED1/EEA1/PIK3C2G/EP300/CHD1/RRP1B/SAP30/RAB5A/IGF2R/YTHDC2/CDC42/ROCK2/CARD9/TBC1D20/HDAC1/NUCKS1/RAB29/APOE/PAIP1	33
BP	GO:0070897	transcription preinitiation complex assembly	33/4197	83/18614	0.000314358	0.0026748	MED18/TAF13/DR1/GTF2B/CAND1/MED28/TAF7/MED7/POLR1E/MED23/PSMC6/PIH1D1/MED31/MED9/MED1/RRN3/BRF2/MED24/BDP1/TAF4B/TAF5/MED17/MED15/BAZ2A/ATF7IP/GTF2A1/TAF1B/MED4/TAF3/NFKBIZ/TAF1C/MED25/BRF1	33
BP	GO:0022618	ribonucleoprotein complex assembly	75/4197	231/18614	0.000316656	0.00268958	ATR/SF3B1/FASTKD2/XRCC5/RPL5/ZNHIT6/SNIP1/AGO1/TARBP2/DDX23/EIF3D/SF3A2/DDX46/RPS14/SLU7/PRMT5/NUFIP1/PRPF18/TGS1/EIF3E/DHX9/SF3B3/NUDT21/PRMT7/EIF3K/PIH1D1/PRPF8/LUC7L3/SHQ1/HSP90AB1/CLNS1A/GEMIN7/DDX28/EIF3L/MDN1/ABT1/DDX39B/EIF3B/TRAF7/EIF3A/SF1/CPSF7/SART1/PRPF19/HTATSF1/WDR77/DDX20/ADAR/SCAF11/CPSF6/STRAP/RRP7A/NAF1/GEMIN5/PWP2/PSIP1/NCBP1/SNRNP200/USP39/DDX1/SETX/CRNKL1/PRPF6/SRSF6/RRS1/AGO…	75
BP	GO:0032436	positive regulation of proteasomal ubiquitin-dependent protein catabolic process	36/4197	93/18614	0.000319277	0.00270229	AKT1/ANKIB1/CAV1/IL33/UBQLN1/SOCS4/PSEN1/TRIB2/AURKA/DAB2/SMAD7/PSMD10/UBQLN2/RNF144B/GSK3B/ZYG11B/NUB1/MDM2/USP5/RBX1/SGTA/FZR1/MAPK9/SH3RF1/PIAS1/SOCS5/SH3RF3/RNF19A/TRIB1/FBXW8/GSK3A/HSPBP1/CSNK1D/HECTD1/DET1/ARIH2	36
BP	GO:2001251	negative regulation of chromosome organization	36/4197	93/18614	0.000319277	0.00270229	XRN1/HNRNPA1/RAD50/IK/PINX1/ZWILCH/BUB1B/MNAT1/ZW10/NAT10/EXOSC10/TERF2IP/AURKB/TOP2A/BIRC5/TNKS/WAPL/HNRNPC/NBN/CENPF/TNKS2/DYNC1LI1/BAZ1B/ERCC4/BUB3/ZWINT/INCENP/GNL3L/MCM2/KLHL22/SRC/TERF1/HNRNPU/SMARCA5/SMG6/TRIP13	36
BP	GO:0000054	ribosomal subunit export from nucleus	10/4197	15/18614	0.000323811	0.00271651	NMD3/SDAD1/RIOK2/ABCE1/MDN1/NOP9/NPM1/LSG1/XPO1/RRS1	10
BP	GO:0033750	ribosome localization	10/4197	15/18614	0.000323811	0.00271651	NMD3/SDAD1/RIOK2/ABCE1/MDN1/NOP9/NPM1/LSG1/XPO1/RRS1	10
BP	GO:0098760	response to interleukin-7	10/4197	15/18614	0.000323811	0.00271651	IL7R/BTK/STIP1/YBX1/LSP1/HDGF/GIPC1/RAD23B/CRKL/HSPD1	10
BP	GO:0098761	cellular response to interleukin-7	10/4197	15/18614	0.000323811	0.00271651	IL7R/BTK/STIP1/YBX1/LSP1/HDGF/GIPC1/RAD23B/CRKL/HSPD1	10
BP	GO:1904874	positive regulation of telomerase RNA localization to Cajal body	10/4197	15/18614	0.000323811	0.00271651	CCT8/CCT3/CCT2/TCP1/CCT7/CCT5/SHQ1/CCT6A/NAF1/CCT4	10
BP	GO:0072331	signal transduction by p53 class mediator	59/4197	173/18614	0.000324355	0.00271651	AKT1/ATR/KDM1A/RPL5/CASP2/USP15/NUAK1/CDKN1B/ING4/STK11/PERP/PRMT5/SNW1/MSH2/AURKA/RRP8/AURKB/COPS3/PML/PAK1IP1/RRN3/DDIT4/PSMD10/NBN/PPM1D/BAG6/CDIP1/TFAP4/KAT6A/URB2/KAT5/TAF9B/PRMT6/PAXIP1/TRIM24/ARMC10/TWIST1/MDM2/EP300/MYO6/SGK1/TP53RK/RRM2B/RRS1/NDRG1/BOP1/MTOR/MDM4/TP53BP2/PHLDA3/RNF34/KMT5A/USP10/PLA2R1/RFFL/HIC1/MYBBP1A/PPP1R13B/AEN	59
BP	GO:0034605	cellular response to heat	28/4197	67/18614	0.000333522	0.00278357	ATR/HSPA6/TFEC/DNAJB1/SLU7/EIF2S1/HSP90AB1/DHX36/HTRA2/CLPB/DAXX/CREBBP/GSK3B/CHORDC1/RBBP7/DNAJB6/DNAJC2/EP300/SCARA5/HDAC2/THBS1/HSF1/MTOR/MAPKAPK2/IER5/NF1/YWHAE/HSP90AA1	28
BP	GO:0043966	histone H3 acetylation	28/4197	67/18614	0.000333522	0.00278357	TADA1/PBXIP1/DR1/TAF7/POLE3/MAP3K7/SF3B3/PIH1D1/TRIM16/SIN3A/SMAD4/NAA60/LDB1/TAF5/KAT6A/TAF5L/ZZZ3/TADA2B/JADE2/KAT2B/WDR5/JADE1/NFKBIZ/SPHK2/TADA2A/KAT2A/ATXN7L3/TADA3	28
BP	GO:0006625	protein targeting to peroxisome	12/4197	20/18614	0.000337716	0.00278947	PEX3/PEX2/TRIM37/PEX12/USP9X/PEX6/PEX1/PEX5/HACL1/RAB8B/PEX14/LONP2	12
BP	GO:0044794	positive regulation by host of viral process	12/4197	20/18614	0.000337716	0.00278947	HSPA8/EEF1A1/ZNF502/PIK3C3/CAV2/VAPA/IGF2R/YTHDC2/TBC1D20/NUCKS1/APOE/PAIP1	12
BP	GO:0046931	pore complex assembly	12/4197	20/18614	0.000337716	0.00278947	CCT8/CCT3/NUP205/ANO6/NUP107/PDZD11/NUP153/NDC1/AFDN/ADAM10/AHCTF1/NUP93	12
BP	GO:0072662	protein localization to peroxisome	12/4197	20/18614	0.000337716	0.00278947	PEX3/PEX2/TRIM37/PEX12/USP9X/PEX6/PEX1/PEX5/HACL1/RAB8B/PEX14/LONP2	12
BP	GO:0072663	establishment of protein localization to peroxisome	12/4197	20/18614	0.000337716	0.00278947	PEX3/PEX2/TRIM37/PEX12/USP9X/PEX6/PEX1/PEX5/HACL1/RAB8B/PEX14/LONP2	12
BP	GO:1900227	positive regulation of NLRP3 inflammasome complex assembly	12/4197	20/18614	0.000337716	0.00278947	TLR4/DHX33/BTK/DDX3X/PTPN22/MYD88/PPP2CA/MAVS/NEK7/PLCG2/MARK4/PRKD1	12
BP	GO:0045017	glycerolipid biosynthetic process	80/4197	250/18614	0.000341128	0.00281281	PCYT1A/PIGM/PIP5K1A/PIK3R3/MFSD2A/FIG4/SOCS4/TTC7A/PIP4K2A/SLA2/PIGT/FBXW7/BECN1/IP6K1/IP6K2/PIK3C3/LPIN2/PIGN/PTEN/GNPAT/PIKFYVE/SACM1L/ABHD5/PIGQ/DGKD/SOCS1/GPAM/IPMK/AGPAT5/CHKA/PITPNM1/PTDSS2/KAT5/PI4KA/MTMR1/SYNJ1/SOCS2/PIP4K2C/PIK3C2G/CHKB/PI4K2B/CDS1/PIK3CB/DGKQ/PIP5K1C/SLC44A2/SLC27A1/AGPAT3/SLC44A1/ATG14/ITPKA/AJUBA/SOCS5/LCLAT1/MTMR6/CRLS1/IMPA1/PTDSS1/DGKZ/UVRAG/INPPL1/PIK3C2B/BPNT1/CA…	80
BP	GO:0034063	stress granule assembly	15/4197	28/18614	0.000342712	0.00282102	CSDE1/G3BP1/EIF2S1/OGFOD1/GRB7/DDX3X/ATXN2L/G3BP2/CIRBP/YTHDF2/YTHDF3/DDX6/LSM14A/PRKAA1/DYNC1H1	15
BP	GO:0106027	neuron projection organization	35/4197	90/18614	0.000346583	0.002848	EPHA4/DOCK10/HOMER1/PSEN1/PRNP/VPS35/PTEN/RELN/DHX36/EEF2K/GSK3B/CTTN/PRMT3/HDAC6/WASL/EPHB3/PICK1/SHANK3/PDLIM5/APP/INSR/ABHD17B/DIP2A/FYN/ITPKA/DCTN1/CDC42/LZTS3/CAPRIN1/APOE/TANC1/PAFAH1B1/ITGA3/IGF1R/UBE3A	35
BP	GO:0051225	spindle assembly	47/4197	131/18614	0.000351047	0.00287975	CHMP2B/SASS6/GTF2B/RACGAP1/CHMP7/CHMP5/HAUS4/GOLGA2/MZT1/PIBF1/AURKA/NEK2/DRG1/POLDIP2/AURKB/BIRC5/KIF11/TNKS/SMC1A/KIFC1/VPS4B/LZTS2/TUBGCP2/SMC3/CCSAP/EML3/INCENP/STAG2/TUBGCP3/FLNA/GPSM2/TUBGCP6/STAG1/INO80/CHMP4A/KIF3B/MAPRE1/MYBL2/HNRNPU/NEK7/CEP97/LSM14A/HAUS5/CHMP6/KPNB1/CSNK1D/DYNC1H1	47
BP	GO:0033059	cellular pigmentation	27/4197	64/18614	0.000352615	0.00288276	BBS5/MREG/AP3D1/BBS4/HPS6/HPS5/HPS3/AP1G1/PIKFYVE/BLOC1S4/KIF13A/LYST/SHROOM2/AP1S2/SHROOM3/BACE2/AP3B1/RAB27A/DCTN1/AP1S3/RAB29/AP1B1/HPS4/CDH3/ANKRD27/ZEB2/APOE	27
BP	GO:0051568	histone H3-K4 methylation	27/4197	64/18614	0.000352615	0.00288276	KDM1A/PYGO2/MCRS1/ARID4A/SNW1/CTR9/RBBP5/PIH1D1/SMAD4/CXXC1/RLF/MEN1/KDM6A/ASH1L/PAXIP1/HCFC2/NFYB/BOD1L1/KANSL3/WDR5/PHF20/ZNF335/NFKBIZ/KMT2B/KANSL1/CTNNB1/WDR82	27
BP	GO:1901655	cellular response to ketone	40/4197	107/18614	0.000359883	0.00293718	RPS6KB1/AKT1/SP1/XRN1/CREB1/PTGFR/GNG2/USP8/SLC39A9/ADCY3/POSTN/FBXO32/CASP9/DDIT4/NCOA4/MSN/KLF9/TFAP4/SFRP1/AQP1/AHR/ADCY6/LARP1/NR3C1/AKAP8/SGK1/PRKCE/ROCK2/BMI1/SRC/ERRFI1/MAP4K1/SPHK2/RECQL5/ACACA/PRKAA1/PTGER4/SRD5A1/GOLPH3/IGF1R	40
BP	GO:1900024	regulation of substrate adhesion-dependent cell spreading	26/4197	61/18614	0.00037125	0.0030248	PDPN/FGG/DAB2/TESK1/DOCK1/FLNA/BRAF/PKP2/AP1AR/DNM2/ST6GAL1/KANK1/DOCK5/FERMT2/RCC2/LIMS1/CDC42/ABL1/ARHGEF7/NRP1/PREX1/CRKL/CORO1C/ACTN4/CRK/C1QBP	26
BP	GO:0033627	cell adhesion mediated by integrin	34/4197	87/18614	0.000375794	0.00305226	ITGB2/ITGB1/ITGAV/ITGAL/PLPP3/ITGB8/PTPN6/IFT74/ADAM17/EXT1/SWAP70/ITGA2/ADAM9/NCKAP1L/NPNT/ITGA4/ITGAE/EMILIN2/ITGAX/FERMT3/ITGB5/PODXL/ITGA5/WNK1/MMRN1/EPHA2/EMILIN1/ITGA8/COL16A1/TGFB2/CRKL/PTPN11/CRK/ITGA3	34
BP	GO:2001236	regulation of extrinsic apoptotic signaling pathway	54/4197	156/18614	0.000375892	0.00305226	RPS6KB1/AKT1/ITGAV/LTBR/BCL10/FAF1/CAV1/IGF1/ICAM1/TNFAIP3/MAP2K5/FEM1B/ZMYND11/PTPRC/FGG/PML/HYAL2/LTB/PTEN/DDX3X/SIAH2/HTRA2/STK4/ITPRIP/FGFR1/SFRP1/GSK3B/FADD/CTTN/TRAF2/GCLM/MCL1/LMNA/PAK2/NOS3/SKIL/TIMP3/CTNNA1/SH3RF1/TGFBR1/THBS1/BIRC6/NRP1/SRC/STK3/RB1CC1/PPP2R1B/YAP1/STRADB/RNF34/DEDD2/RFFL/NF1/RAF1	54
BP	GO:0016556	mRNA modification	16/4197	31/18614	0.000381416	0.00308874	TRMT10C/CBLL1/METTL14/METTL3/TRUB2/TRMT6/CMTR2/RPUSD4/CMTR1/TRUB1/PUS7/HNRNPAB/WTAP/PUS1/NSUN2/TRMT61A	16
BP	GO:0031398	positive regulation of protein ubiquitination	44/4197	121/18614	0.000381672	0.00308874	PEF1/KDM1A/BCL10/CAV1/CDKN1B/ARRDC3/UBQLN1/ANGPT1/FBXW7/PEX12/FAM107A/NHLRC1/SMAD7/RNF40/PTEN/SPRTN/PSMD10/DDX3X/PTPN22/CRY1/NSMCE3/FBXO33/MALT1/AMER1/PAXIP1/SENP2/RBX1/DCUN1D4/WFS1/FZR1/MAPK9/BMI1/RIPK2/CUL3/BIRC3/BIRC2/GSK3A/NMI/HSPBP1/SPHK1/PHF23/FBXO4/UBE3A/ARRDC4	44
BP	GO:0042306	regulation of protein import into nucleus	25/4197	58/18614	0.000388994	0.00313741	APOD/EFCAB7/NUP54/PSEN1/ANGPT1/CDH1/TRIM28/HYAL2/CDK1/SMAD3/TARDBP/MAPK14/RAB23/FLNA/SMO/MDFIC/IPO5/NUP58/MAVS/UBR5/ZPR1/NF1/PIK3R1/PRKD1/HSP90AA1	25
BP	GO:0097352	autophagosome maturation	25/4197	58/18614	0.000388994	0.00313741	CHMP2B/RUBCN/CHMP7/CHMP5/UBQLN1/ATG5/VPS16/ATP2A2/BECN1/PIK3C3/EPG5/LAMP2/VPS4B/TBC1D25/UBQLN4/TOM1/SNX14/CALM1/ATG14/CHMP4A/UVRAG/CHMP6/VMP1/PHF23/FYCO1	25
BP	GO:0008333	endosome to lysosome transport	30/4197	74/18614	0.000390586	0.00314497	CHMP2B/VPS41/M6PR/AP3D1/CHMP7/CHMP5/VPS18/VPS39/VIPAS39/VPS16/EPG5/UEVLD/KIF13A/VPS4B/RAB12/MGRN1/HOOK3/LYST/DTX3L/SORT1/SNX27/SCYL2/HOOK2/ATG14/CHMP4A/TGFBRAP1/PLEKHF2/DENND3/AKTIP/CHMP6	30
BP	GO:0034968	histone lysine methylation	39/4197	104/18614	0.000393774	0.00316533	KDM1A/PYGO2/SETDB1/MCRS1/ARID4A/SNW1/CTR9/RBBP5/PIH1D1/EHMT2/PHF1/SMAD4/CXXC1/RLF/MEN1/KMT5B/KDM6A/SUV39H1/ASH1L/LMNA/PAXIP1/HCFC2/NFYB/BOD1L1/KANSL3/SMYD5/WDR5/PHF20/ZNF335/NFKBIZ/KMT5C/KMT2B/MLLT6/KANSL1/IWS1/SETD2/CTNNB1/WDR82/EHMT1	39
BP	GO:0061462	protein localization to lysosome	24/4197	55/18614	0.000405316	0.00325266	HSPA8/MFSD1/M6PR/SCARB2/AP3D1/GCC2/VPS53/BECN1/PIK3C3/AP4M1/GPR137B/NCOA4/LAMP2/GNPTG/SORT1/GNPTAB/ZFYVE16/AP3B1/ATG14/NEDD4/ROCK2/LMBRD1/SORL1/HGS	24
BP	GO:1900181	negative regulation of protein localization to nucleus	17/4197	34/18614	0.000409698	0.00328233	APOD/ANGPT1/SIN3A/RAB23/MFHAS1/GSK3B/OTUD7B/MDFIC/CTNNA1/LATS1/POLR1A/LATS2/DCLK1/TRIM29/NF1/FLCN/FBXO4	17
BP	GO:0000724	double-strand break repair via homologous recombination	58/4197	171/18614	0.000424837	0.0033923	ACTB/PSMD14/RPA2/KDM1A/INTS3/RECQL/SLF1/SMC5/ZFYVE26/RFWD3/TERF2IP/WDR48/MCM3/PALB2/SLF2/SFR1/MORF4L2/CDC7/SMC6/ERCC5/NBN/EPC2/NSMCE3/SMCHD1/PPP4R2/MCM7/ERCC4/MMS19/SFPQ/WRN/ERCC6/KAT5/KLHL15/MCM2/CDC45/UBQLN4/ARID2/YEATS4/MCM5/CHD4/RAD52/PIAS4/INIP/REV3L/INO80/EPC1/MCM4/SPIDR/TONSL/NUCKS1/MCM6/RECQL5/LIG3/RPA1/NIPBL/TP53BP1/FAN1/SETD2	58
BP	GO:0002262	myeloid cell homeostasis	58/4197	171/18614	0.000424837	0.0033923	KITLG/KIT/IKZF1/RACGAP1/LYAR/SMAD5/HSPA9/RPS14/ANXA1/TRAF3IP2/UFL1/ARID4A/MTHFD1/ADAM17/KAT7/MED1/SLC25A38/SRF/BTK/CSF1/NCKAP1L/STAT3/BAP1/MAPK14/BAK1/PTPN2/LIPA/LDB1/MFHAS1/ETS1/G6PD/TGFBR3/ARNT/ADAR/HOXA5/ACVR1B/ANKRD54/PIK3CB/UBA5/PKNOX1/PTBP3/FOXO3/SFXN1/TMOD3/ACIN1/MERTK/RB1/MAFB/ITPKB/SH2B3/AXL/ERCC2/PRMT1/NF1/STAT5B/KLF13/IREB2/RCOR1	58
BP	GO:0006378	mRNA polyadenylation	18/4197	37/18614	0.000428367	0.00340162	LEO1/PNPT1/PAPOLG/CPSF3/MTPAP/NUDT21/CPSF2/PCF11/CPSF7/AHCYL1/CPSF6/APP/SCAF8/ZC3H14/HSF1/CPSF1/CDC73/SYMPK	18
BP	GO:0009303	rRNA transcription	18/4197	37/18614	0.000428367	0.00340162	NIFK/PWP1/POLR1E/POLR1B/PIH1D1/NOL11/NPM3/TCOF1/GTF3C6/GTF3A/GTF3C1/ERCC6/IPPK/SPIN1/TAF1B/MTOR/ERCC2/BRF1	18
BP	GO:0045324	late endosome to vacuole transport	18/4197	37/18614	0.000428367	0.00340162	CHMP2B/CHMP7/CHMP5/UBAP1/VTA1/STAM/BECN1/VPS4B/VPS37A/LEPROTL1/LEPROT/TMEM50B/CHMP4A/VPS36/VPS37B/HGS/CHMP6/PTPN23	18
BP	GO:0090042	tubulin deacetylation	13/4197	23/18614	0.000428841	0.00340162	DR1/FNTA/HDAC6/FLNA/ZZZ3/EP300/KAT2B/WDR5/TADA2A/KAT2A/PRKAA1/TPPP/TADA3	13
BP	GO:1905666	regulation of protein localization to endosome	9/4197	13/18614	0.000434255	0.00343889	MSN/ANKRD13A/DTX3L/ABHD17B/ROCK2/SORL1/RDX/NF2/ABHD17C	9
BP	GO:0006901	vesicle coating	19/4197	40/18614	0.000438579	0.00345687	PEF1/AP3D1/TRAPPC13/TRAPPC8/TRAPPC11/TRAPPC2/PREB/SAR1A/TRAPPC5/TRAPPC10/TRAPPC12/TMED10/SEC16A/TRAPPC9/CUL3/ARFGAP2/TFG/KLHL12/CSNK1D	19
BP	GO:0048753	pigment granule organization	19/4197	40/18614	0.000438579	0.00345687	AP3D1/HPS6/HPS5/HPS3/AP1G1/PIKFYVE/BLOC1S4/KIF13A/LYST/SHROOM2/AP1S2/BACE2/AP3B1/AP1S3/RAB29/AP1B1/HPS4/ZEB2/APOE	19
BP	GO:0035305	negative regulation of dephosphorylation	21/4197	46/18614	0.000438687	0.00345687	SWAP70/URI1/PPP1R15A/ROCK1/NCKAP1L/BAG4/MFHAS1/IKBKB/GSK3B/TIPRL/ARPP19/ROCK2/PTPA/PPP1R16B/YWHAB/CRY2/TGFB2/MGAT5/YWHAE/PPP1R9B/IQGAP1	21
BP	GO:0072384	organelle transport along microtubule	35/4197	91/18614	0.000442491	0.00348113	MREG/AP3D1/STK11/ACTR10/KIFAP3/SPAST/PRKCZ/BLOC1S4/KIF13A/RHOT2/ARMCX3/HDAC6/COPG2/SUN2/KIF3A/AGTPBP1/BICD2/AP3B1/SYNE2/RASGRP1/LRPPRC/CDC42/ARHGAP21/KIF3B/RAB6A/MAP2/PEX14/TRAK2/RHOT1/PAFAH1B1/KIF1C/FBXW11/MAP1B/DYNC1H1/FYCO1	35
BP	GO:0043405	regulation of MAP kinase activity	62/4197	186/18614	0.000465319	0.00365474	TLR4/KITLG/KIT/EPHA4/CAV1/PTPN6/PTK2B/MAP3K7/MAP3K5/MAP2K5/PSEN1/TGFA/TRIB2/PTPRC/PDGFC/HYAL2/EDN1/ADAM9/PTPN22/PDE5A/PAQR3/DUSP7/TNXB/PDCD4/FGFR1/SFRP1/MAP3K11/FZD4/TRAF2/ARHGEF5/DVL3/MAP3K12/IRAK3/TAB1/PIK3CB/PDGFRB/RGS14/MAP2K7/INSR/SASH1/MAP3K4/THBS1/RASGRP1/AJUBA/FLT1/SRC/PTPN1/TRIB1/HIPK3/SORL1/AIDA/TAOK3/SH2B3/SPRY1/IL34/MAP3K10/APOE/HGS/NF1/DVL2/ERBB2/ERN1	62
BP	GO:0042542	response to hydrogen peroxide	46/4197	129/18614	0.000471143	0.00369443	TXNIP/STAT6/ANXA1/PTK2B/TNFAIP3/MAP3K5/APEX1/NET1/OSER1/CRYAB/CAT/NQO1/BECN1/EDN1/ADAM9/CDK1/MET/BAK1/IMPACT/STK25/TRAP1/PLEKHA1/STK26/HDAC6/AQP1/PAWR/PDGFRB/TRPM2/HDAC2/FYN/SOD2/SDC1/ABL1/SETX/SRC/HSF1/PPP1R15B/GLRX2/CAPN2/AXL/SPHK1/CRK/COL1A1/ERN1/PRKAA1/UBE3A	46
BP	GO:0009101	glycoprotein biosynthetic process	99/4197	324/18614	0.000473516	0.00370698	ST3GAL5/B3GNT5/B4GALT3/POMGNT1/TMTC2/TMTC3/IGF1/ALG10/TET2/ST8SIA4/IL33/CHST14/FUT8/PSEN1/MOGS/GOLGA2/ALG11/POFUT1/EXT1/DPAGT1/B3GALT2/SOAT1/MLEC/TRIP11/FUT10/ALG8/C1GALT1C1/UGDH/GALNT12/GALNT15/BMPR2/HS3ST2/STT3B/POMGNT2/DSEL/XYLT1/B4GALT4/CHST15/TUSC3/CSGALNACT1/NDST2/B3GALNT2/GALNT2/CSGALNACT2/B4GALT2/CHST7/ALG6/GALNT11/DPY19L1/PHLDA1/PAWR/GALNT6/GXYLT1/TMTC1/A4GALT/ALG12/SRD5A3/TMEM165/HS3ST1…	99
BP	GO:0045945	positive regulation of transcription by RNA polymerase III	11/4197	18/18614	0.000483719	0.00377454	SF3B1/CHD8/ZNF143/DEK/BAZ1B/ERCC6/ELL/MTOR/SMARCA5/MYBBP1A/BRF1	11
BP	GO:0051988	regulation of attachment of spindle microtubules to kinetochore	11/4197	18/18614	0.000483719	0.00377454	RACGAP1/NEK2/AURKB/BECN1/BIRC5/KAT5/INCENP/KAT2B/RCC2/CDC42/HNRNPU	11
BP	GO:0006310	DNA recombination	101/4197	332/18614	0.000495146	0.00385743	ACTB/TOPBP1/PSMD14/TSN/XRCC5/RPA2/KDM1A/INTS3/MCRS1/STAT6/RECQL/XRCC6/SMARCAD1/THAP9/RAD50/XRCC4/SLF1/SMC5/APEX1/ZFYVE26/INO80B/MSH2/SWAP70/UCHL5/PTPRC/RFWD3/TERF2IP/SUPT6H/TOP2A/IL7R/WDR48/MCM3/PALB2/SLF2/SFR1/SUPV3L1/MORF4L2/NONO/APEX2/CDC7/SMC6/ERCC5/NBN/EPC2/BARD1/NSMCE3/SMCHD1/PPP4R2/UBR2/INO80C/MCM7/ERCC4/MMS19/SFPQ/TOP2B/WRN/ERCC6/KMT5B/KAT5/KLHL15/HMGB3/MCM2/CDC45/TFRC/UBQLN4/PAXIP1/ARID2…	101
BP	GO:0060261	positive regulation of transcription initiation by RNA polymerase II	26/4197	62/18614	0.000503577	0.00391675	MED18/TAF13/CAND1/MED28/TAF7/MED7/MED23/PSMC6/MED31/MED9/MED1/SRF/DHX36/MED24/TAF4B/TAF5/ERCC6/MED17/MED12/MED15/PAXIP1/NFKB1/GTF2A1/MED4/TAF3/MED25	26
BP	GO:0034329	cell junction assembly	130/4197	444/18614	0.00050533	0.00392403	ACTB/CLDN8/APOD/CLDN1/FN1/F11R/PIP5K1A/CAPZA1/CAV1/AMIGO2/KDR/OCEL1/DAPK3/TEK/PTK2B/GJA1/EPHA7/SLC39A9/GRHL2/VPS35/CDH1/POLDIP2/ITGA2/FAM107A/SRF/ROCK1/SMAD7/CLDN4/PTEN/SLK/DLC1/GNPAT/FBXO45/SMAD3/RAP2A/THY1/LAMC1/PECAM1/COL17A1/SEMA4A/PLXNB1/OXTR/DUSP22/LAMA3/TAOK2/EEF2K/CLDN3/LDB1/IKBKB/GPM6A/SFRP1/VCL/PKP3/CTTN/OPHN1/PPM1F/PATJ/PKN2/PAK2/EPHB3/FZD1/ITGA5/ACVRL1/PKP2/CHD4/SHANK3/PDLIM5/CTNNA1/A…	130
BP	GO:0009314	response to radiation	132/4197	452/18614	0.00051583	0.00399909	KIT/AKT1/ITGB1/MME/ATR/TOPBP1/XRCC5/RHBDD1/KDM1A/INTS3/IKBIP/CCND2/XRCC6/STK11/XRCC4/ANXA1/CCAR2/METTL3/EIF2S1/MSH2/NET1/EXT1/CRYAB/POLD3/CAT/UBE4B/CASP9/INTS7/PTPRC/RFWD3/AURKB/COPS3/GNGT2/NMT1/RAD1/PML/BHLHE40/HYAL2/POLH/CASP7/SPRTN/DDB1/SMC1A/CRY1/DHX36/BMF/ERCC5/TP53INP1/PPM1D/BARD1/NPM1/NSMCE3/ANGPT2/RAD9A/MAPK14/BAK1/IMPACT/CREBBP/BRAT1/ERCC4/DDHD2/SFRP1/WRN/CXCL12/ERCC6/MEN1/PITPNM1/B4GALT…	132
BP	GO:0001959	regulation of cytokine-mediated signaling pathway	56/4197	165/18614	0.000519081	0.00401781	PARP9/PARP14/CXCR4/CASP8/CAV1/PTPN6/TNFAIP3/METTL3/IL1R1/ADAM17/ANGPT1/TRIM44/PTPRC/RNF185/MED1/NKIRAS2/NAIP/IRAK2/EDN1/CSF1/PTPN2/CNOT7/IKBKB/IRF7/FADD/TRAF2/ADAR/IRAK3/TBK1/STAT2/TNFRSF1A/TTLL12/SLIT2/SPPL2B/CACTIN/PIAS4/CDC37/PXDN/TICAM2/PADI2/MUL1/YTHDF2/MAVS/CPNE1/PTPN1/RIPK2/YTHDF3/PTPN11/SH2B3/OTUD4/NLRC5/LSM14A/AXL/SPHK1/RFFL/PAFAH1B1	56
BP	GO:0006289	nucleotide-excision repair	33/4197	85/18614	0.000522915	0.00403447	ACTB/RPA2/MNAT1/POLD3/GTF2H3/KAT7/GTF2H4/GTF2H1/DDB1/SLC30A9/ERCC5/ERCC4/MMS19/ERCC6/KAT5/CUL4A/SMARCD1/ARID2/SMARCC2/RAD52/UVSSA/SMARCA2/XPA/RAD23B/BCL7A/BRD7/ERCC2/PNKP/POLD1/RPA1/FAN1/XPC/SMARCC1	33
BP	GO:0031397	negative regulation of protein ubiquitination	33/4197	85/18614	0.000522915	0.00403447	AKT1/RPL5/CAV1/PINX1/PLAA/ATG5/UFL1/TNFAIP3/BUB1B/PSEN1/GTPBP4/TRIM44/SMAD7/CRY1/BUB3/PRMT3/HDAC8/GNL3L/DTX3L/GLMN/SENP2/FYN/PRKCE/ABL1/UBR5/TRIP12/PARP10/ARRB1/IVNS1ABP/N4BP1/SPOPL/NXN/BAG5	33
BP	GO:1990830	cellular response to leukemia inhibitory factor	38/4197	102/18614	0.000538981	0.00415175	MYNN/NRP2/CREB1/XRCC5/BCLAF1/ABCD4/SRSF7/WDR35/CACYBP/PML/SRSF3/SMAD7/HELLS/ARID5B/TRIM25/RNMT/CTBP2/FZD4/GCLM/TFRC/NFYB/SBNO2/KLF4/BSPRY/PARP16/PADI2/KDM3A/MAT2A/B3GNT2/PFKP/MYBL2/SOX17/MRPL15/HNRNPU/SRM/KDM5B/SMARCA5/EIF4A2	38
BP	GO:2000036	regulation of stem cell population maintenance	29/4197	72/18614	0.000550834	0.00423626	ACTB/ARID4A/WDR43/SUDS3/CNOT1/SIN3A/BRMS1L/BRMS1/SAP30L/ZNF322/SS18/TAF5L/RBBP7/SMO/SMARCD1/SAP30/SMARCA2/HDAC2/SAV1/KDM3A/ING1/HDAC1/RBBP4/ZNF706/YAP1/BCL7A/KAT2A/BRD9/SMARCC1	29
BP	GO:0007568	aging	57/4197	169/18614	0.000555151	0.00426263	RPS6KB1/APOD/CLDN1/EIF2B5/MME/CASP2/RETN/LONP1/APEX1/EIF2S1/CRYAB/CAT/CASP9/EDNRA/NQO1/AURKB/BECN1/KCNMB1/SIN3A/HYAL2/EDN1/FOXO4/APAF1/SLC12A2/HTRA2/BAK1/SMAD4/GNA12/DNMBP/WRN/CTSC/TPRA1/GCLM/TFRC/PDGFRB/CTNNA1/GNA11/CARM1/SEC63/SOD2/IGFBP5/DNMT3A/COL4A2/KL/GLRX2/INHBB/AMFR/GSK3A/ERCC2/GNA13/PPP1R9B/CNP/FBXO4/IGF1R/DAG1/SCAP/TGFBR2	57
BP	GO:0050000	chromosome localization	35/4197	92/18614	0.000561204	0.0042786	CHMP2B/CENPC/PINX1/CHMP7/CHMP5/DLGAP5/PIBF1/ZW10/MIS12/AURKB/BECN1/BIRC5/CENPQ/CENPF/KIFC1/VPS4B/EML3/KAT5/INCENP/LMNA/TRAPPC12/KAT2B/CHMP4A/EML4/MAPRE1/GEM/TERF1/RRS1/CUL3/HNRNPU/ACTR3/KATNB1/CHMP6/KPNB1/DYNC1H1	35
BP	GO:0006686	sphingomyelin biosynthetic process	8/4197	11/18614	0.000562487	0.0042786	SGMS2/SPTLC1/VAPA/SGMS1/SAMD8/SPTLC2/OSBP/ORMDL1	8
BP	GO:0051987	positive regulation of attachment of spindle microtubules to kinetochore	8/4197	11/18614	0.000562487	0.0042786	AURKB/BECN1/BIRC5/KAT5/INCENP/KAT2B/RCC2/HNRNPU	8
BP	GO:0031445	regulation of heterochromatin formation	15/4197	29/18614	0.00056258	0.0042786	KDM1A/SETDB1/PPHLN1/CTR9/ZNF304/TRIM28/SIN3A/ZNF445/CDK2/MPHOSPH8/PHF8/ATF7IP/DNMT1/PHF2/BAZ1A	15
BP	GO:0120261	regulation of heterochromatin organization	15/4197	29/18614	0.00056258	0.0042786	KDM1A/SETDB1/PPHLN1/CTR9/ZNF304/TRIM28/SIN3A/ZNF445/CDK2/MPHOSPH8/PHF8/ATF7IP/DNMT1/PHF2/BAZ1A	15
BP	GO:1903649	regulation of cytoplasmic transport	15/4197	29/18614	0.00056258	0.0042786	ARFIP1/DAB2/SNX12/MSN/MAPK1/RAB21/DNAJC13/SRC/ATP9A/SORL1/RDX/RAB29/MAP2/NF2/PTPN23	15
BP	GO:0003158	endothelium development	48/4197	137/18614	0.000567425	0.00430235	XDH/CLDN1/CXCR4/F11R/S1PR1/KDR/ICAM1/STC1/HEY1/PDPN/EDNRA/TMEM100/ROCK1/MSN/MET/BMPR2/PECAM1/MYD88/SMAD4/ITGAX/CLDN3/IKBKB/VCL/RAP2C/FZD1/ACVRL1/APOLD1/FOXJ2/TNFRSF1A/ADD1/TJP3/ZDHHC21/AFDN/DLL1/DLL4/ROCK2/CLIC4/RAPGEF1/NOTCH1/PLCB1/JAG1/NRP1/PPP1R16B/SOX17/RDX/CDH5/TJP1/CTNNB1	48
BP	GO:0010921	regulation of phosphatase activity	32/4197	82/18614	0.000567497	0.00430235	SLC39A10/NUAK1/PTPRC/URI1/PPP1R15A/ITGA2/HSP90AB1/ROCK1/NCKAP1L/NPNT/SMAD3/VRK3/GNA12/BAG4/IKBKB/GSK3B/PPP6R3/TIPRL/PPP1R12A/PDGFRB/MTMR9/CALM1/TSC1/ROCK2/PTPA/CRY2/MTOR/PPP1R15B/TGFB2/MGAT5/PPP6R1/PPP1R9B	32
BP	GO:0018022	peptidyl-lysine methylation	44/4197	123/18614	0.000572127	0.00432379	KDM1A/PYGO2/SETDB1/MCRS1/ARID4A/SNW1/CTR9/RBBP5/PIH1D1/EHMT2/PHF1/SMAD4/CXXC1/EEF2KMT/RLF/MEN1/KMT5B/KDM6A/SUV39H1/ASH1L/LMNA/PAXIP1/HCFC2/NFYB/BOD1L1/KANSL3/SMYD5/WDR5/EEF1AKMT1/PHF20/ZNF335/KMT5A/NFKBIZ/SETD6/KMT5C/KMT2B/MLLT6/KANSL1/IWS1/SETD3/SETD2/CTNNB1/WDR82/EHMT1	44
BP	GO:0061157	mRNA destabilization	44/4197	123/18614	0.000572127	0.00432379	FTO/CSDE1/MOV10/METTL14/CNOT6L/CNOT8/METTL3/PNPT1/EXOSC2/DHX9/CNOT1/EXOSC5/CNOT10/PDE12/DCP1A/ROCK1/PARN/DHX36/TARDBP/PUM1/GIGYF2/CNOT7/YBX1/TNRC6B/MEX3D/KHSRP/UPF1/CNOT6/SYNCRIP/SAMD4A/CNOT11/ROCK2/RC3H2/DIS3/PAN3/YTHDF2/YTHDF3/AGO2/TNKS1BP1/CNOT9/BTG2/HNRNPU/EIF4ENIF1/PAIP1	44
BP	GO:0071826	ribonucleoprotein complex subunit organization	76/4197	239/18614	0.000581139	0.004385	ATR/SF3B1/FASTKD2/XRCC5/RPL5/ZNHIT6/SNIP1/AGO1/TARBP2/DDX23/EIF3D/SF3A2/DDX46/RPS14/SLU7/PRMT5/NUFIP1/PRPF18/TGS1/EIF3E/DHX9/SF3B3/NUDT21/PRMT7/EIF3K/PIH1D1/PRPF8/LUC7L3/DHX8/SHQ1/HSP90AB1/CLNS1A/GEMIN7/DDX28/EIF3L/MDN1/ABT1/DDX39B/EIF3B/TRAF7/EIF3A/SF1/CPSF7/SART1/PRPF19/HTATSF1/WDR77/DDX20/ADAR/SCAF11/CPSF6/STRAP/RRP7A/NAF1/GEMIN5/PWP2/PSIP1/NCBP1/SNRNP200/USP39/DDX1/SETX/CRNKL1/PRPF6/SRSF6/RRS…	76
BP	GO:0035065	regulation of histone acetylation	23/4197	53/18614	0.000584543	0.00440375	SF3B1/TAF7/ATG5/PIH1D1/SIN3A/DEK/SMAD4/GLYR1/BAZ1B/ERCC6/TWIST1/NFYB/TADA2B/ARID5A/SET/ARRB1/NOC2L/SMARCA5/SPHK2/TADA2A/MYBBP1A/FLCN/IWS1	23
BP	GO:0048511	rhythmic process	93/4197	303/18614	0.000586284	0.00440974	SP1/CREB1/CIART/THRAP3/CASP2/PDGFRA/RETN/CCAR2/HOMER1/PRMT5/METTL3/DHX9/FBXW7/ZNF830/TOP2A/SIN3A/PML/BHLHE40/CLDN4/PTEN/CDK1/DDB1/NONO/USP9X/CRY1/ADAMTS1/SIAH2/KLF9/TARDBP/KDM2A/OXTR/BTBD9/PHLPP1/CREBBP/SFPQ/NFKB2/PLEKHA1/NR1D2/SGPL1/GSK3B/FZD4/KAT5/SUV39H1/CUL4A/RORC/NOS3/TWIST1/AHR/BHLHE41/KDM5A/EP300/TEF/SLIT2/CLOCK/GNA11/NR2F6/MAPK9/NPR2/TRPM2/HDAC2/KAT2B/CIPC/TYRO3/GFPT1/PPP1CB/ROCK2/SETX/FB…	93
BP	GO:1990778	protein localization to cell periphery	104/4197	345/18614	0.000589438	0.00440974	AKT1/ITGB1/ACTB/ARL13B/TNIK/F11R/PIP5K1A/GOLPH3L/EFCAB7/CAV1/TSPAN5/RAPGEF6/STX7/EHD4/WDR72/PREPL/TTC7A/CCDC88A/RAB10/GPC6/PRNP/PPP2R5A/VPS35/CDH1/CLTC/DAB2/GOLGA4/NHLRC1/ROCK1/AP4M1/ZFYVE27/BBIP1/PSMD10/PDZD11/IFT80/RAP2A/PRKCZ/KIF13A/RAB12/RAB40C/BAG4/IKBKB/GOLGA7/ZDHHC2/PKP3/PACS1/PICALM/PPFIA1/FRMD8/PGRMC1/GAK/PPIL2/FLNA/GPSM2/CACNB3/LRP1/PKP2/TNFRSF1A/GGA1/WDR19/ATP1B3/DENND4C/AFDN/EXOC5/ADA…	104
BP	GO:0033674	positive regulation of kinase activity	126/4197	430/18614	0.000590422	0.00440974	TLR4/KITLG/KIT/AKT1/XRCC5/EPHA4/VAV3/ERBB3/IGF1/CDKN1B/CCND2/XRCC6/PKD2/PDGFRA/KDR/RAD50/AZU1/STK11/TEK/PTK2B/MAP3K7/MAP3K5/MAP2K5/MNAT1/PSEN1/TGFA/CCDC88A/ETAA1/ADAM17/PIBF1/PRNP/ANGPT1/PTPRC/FBXW7/PDGFC/PIH1D1/HSP90AB1/EDN1/ADAM9/PSMD10/DDX3X/CSF1/RELN/MET/PDE5A/NBN/PRKCZ/PRLR/CACUL1/CAMK1/DAXX/DDR1/MALT1/TAOK2/TELO2/EPHB4/SOCS1/FGFR1/TLR3/MAP3K11/CCND1/FZD4/TRAF2/IL6R/ARHGEF5/EPHA1/DVL3/MAP3K1…	126
BP	GO:0050770	regulation of axonogenesis	53/4197	155/18614	0.000590851	0.00440974	FN1/EPHA4/NRDC/STK11/EPHA7/PSEN1/CDH1/GOLGA4/SRF/PTEN/ZFYVE27/PLXNC1/THY1/BMPR2/SEMA3G/SEMA4A/PLXNB1/PLXNA1/STK25/CXCL12/GSK3B/XK/HDAC6/LPAR3/PAK2/BRAF/EPHB3/DIP2B/SKIL/SLIT2/SEMA6A/RYK/KIF13B/UST/NIN/SEMA4C/NRP1/ADNP/LRP4/MAP2/PLXNA2/IST1/MEGF8/ARHGAP35/PAFAH1B1/TRPV2/ULK2/MAP1B/SEMA5A/CYFIP1/TWF2/SEMA3F/PLXND1	53
BP	GO:0070507	regulation of microtubule cytoskeleton organization	53/4197	155/18614	0.000590851	0.00440974	CHMP2B/SASS6/CDKN1B/GBA2/CHMP7/CHMP5/RAE1/DRG1/CLTC/FAM107A/ROCK1/SKA1/MID1/MET/SPAST/VPS4B/TRAF3IP1/CCSAP/EML3/GSK3B/PATJ/HDAC6/GPSM2/WDR47/SLAIN2/TACC3/BICD2/TRIM36/TTBK2/CHMP4A/DCTN1/ABL1/ARHGEF7/CKAP2/MAPRE1/CKAP5/MAP2/HNRNPU/CAMSAP2/CLIP1/CEP97/KATNB1/CDH5/EML2/CHMP6/SKA2/TAOK1/GIT1/PAFAH1B1/PRKAA1/MAP1B/TPPP/DYNC1H1	53
BP	GO:0090316	positive regulation of intracellular protein transport	53/4197	155/18614	0.000590851	0.00440974	ITGB2/OAZ2/EFCAB7/RNF31/PSEN1/PRNP/FBXW7/CDH1/TRIM28/NMT1/HYAL2/CDK1/SMAD3/HTRA2/TARDBP/EDEM1/BAP1/CAMK1/MAPK14/PCM1/ZDHHC2/SAR1A/GSK3B/FLNA/LEPROT/SH3GLB1/SMO/MIEF1/UBE2D3/TMEM30A/FYN/CTDSPL2/IPO5/MAVS/TM9SF4/UBR5/SORL1/ZPR1/RAB29/HPS4/GSK3A/BBC3/CEP131/USP36/YWHAE/MYO1C/NPEPPS/ERBB2/PRKAA1/PIK3R1/PRKD1/HSP90AA1/ARIH2	53
BP	GO:0045930	negative regulation of mitotic cell cycle	77/4197	243/18614	0.000603116	0.00448035	BTG3/TOPBP1/ATF2/RPA2/INTS3/GPNMB/CASP2/CTDSP2/CDKN1B/PKD2/RAD50/IK/PINX1/ZWILCH/BUB1B/MSH2/ZW10/RFWD3/ZNF830/AURKB/BIRC5/RAD17/PML/FAM107A/PTEN/CDK1/FOXO4/CDK2/NBN/CENPF/BARD1/RAD9A/DYNC1LI1/TAOK2/GIGYF2/BUB3/ZWINT/CCND1/INCENP/TPRA1/KLHL22/MDM2/FBXO7/FZR1/KANK2/FZD3/TRIM35/KLF4/PTPN3/INIP/HECA/YTHDC2/FOXN3/DACT1/ABL1/SYF2/NACC2/RB1/RGCC/RBL1/CTDSP1/WEE1/USP47/BTG2/CDC73/ANGEL2/TAOK3/JADE1/FBXO3…	77
BP	GO:0007549	dosage compensation	16/4197	32/18614	0.000604046	0.00448035	MSL2/LRIF1/MCRS1/METTL3/EXOSC10/SUZ12/MSL1/SMCHD1/CDYL/PCGF5/MSL3/KANSL3/WDR5/PHF20/HNRNPU/KANSL1	16
BP	GO:0036257	multivesicular body organization	16/4197	32/18614	0.000604046	0.00448035	CHMP2B/CHMP7/CHMP5/UBAP1/VTA1/STAM/VPS4B/VPS37A/RAB27A/CHMP4A/VPS36/VPS37B/IST1/HGS/CHMP6/PDCD6IP	16
BP	GO:0045070	positive regulation of viral genome replication	16/4197	32/18614	0.000604046	0.00448035	PPIE/TARBP2/HACD3/TOP2A/PDE12/TRIM38/DDB1/DDX3X/TOP2B/CNOT7/PKN2/ADAR/LARP1/NOTCH1/STAU1/PPID	16
BP	GO:0048285	organelle fission	143/4197	497/18614	0.000620211	0.00459315	USP16/CHMP2B/CEP85/PEX11B/GTF2B/RACGAP1/IGF1/PDE3A/CDKN1B/NCAPG/KDR/CENPC/DAPK3/RAD50/IK/SLF1/PINX1/SMC5/CHMP7/CHMP5/ZWILCH/PRMT5/BUB1B/DLGAP5/TGFA/GOLGA2/MZT1/PIBF1/AURKA/ZW10/NSL1/NEK2/ANAPC5/ANAPC7/DRG1/VPS35/POLDIP2/MIS12/AURKB/TOP2A/BECN1/BIRC5/RAD1/EDN1/KIF11/SLF2/MKI67/TNKS/WAPL/TMEM135/BANF1/SMC1A/CAV2/SMC2/SPAST/CENPF/EHMT2/DYNC1LI1/KIFC1/CUL7/BAG6/UBR2/NAA50/VPS4B/RALBP1/CTDP1/ZSCAN21/S…	143
BP	GO:1902459	positive regulation of stem cell population maintenance	21/4197	47/18614	0.000625973	0.00461185	ACTB/ARID4A/SUDS3/SIN3A/BRMS1L/BRMS1/SAP30L/ZNF322/SS18/RBBP7/SMARCD1/SAP30/SMARCA2/HDAC2/ING1/HDAC1/RBBP4/YAP1/BCL7A/BRD9/SMARCC1	21
BP	GO:0006268	DNA unwinding involved in DNA replication	12/4197	21/18614	0.000626581	0.00461185	SSBP1/RECQL/MCM3/MCM7/WRN/MCM2/CDC45/MCM5/PURA/MCM4/MCM6/RECQL5	12
BP	GO:0044090	positive regulation of vacuole organization	12/4197	21/18614	0.000626581	0.00461185	RAB3GAP1/PIP4K2A/RAB3GAP2/BECN1/SNX30/SNX18/ATG2A/SH3GLB1/SNX4/PIP4K2C/RALB/PIP4K2B	12
BP	GO:0090043	regulation of tubulin deacetylation	12/4197	21/18614	0.000626581	0.00461185	DR1/FNTA/HDAC6/ZZZ3/EP300/KAT2B/WDR5/TADA2A/KAT2A/PRKAA1/TPPP/TADA3	12
BP	GO:0032205	negative regulation of telomere maintenance	17/4197	35/18614	0.000630352	0.00462925	XRN1/HNRNPA1/RAD50/PINX1/NAT10/EXOSC10/TERF2IP/TNKS/HNRNPC/NBN/TNKS2/ERCC4/GNL3L/SRC/TERF1/HNRNPU/SMG6	17
BP	GO:0071482	cellular response to light stimulus	45/4197	127/18614	0.000630874	0.00462925	MME/ATR/RHBDD1/KDM1A/STK11/METTL3/EIF2S1/POLD3/CASP9/AURKB/NMT1/HYAL2/POLH/DDB1/CRY1/DHX36/BMF/TP53INP1/NPM1/NSMCE3/MAPK14/BAK1/IMPACT/CREBBP/ERCC4/CUL4A/AQP1/RBX1/EP300/TMEM161A/XPA/PTPRK/GNB5/NEDD4/INO80/NMT2/ACTR5/CRY2/USP47/NOC2L/PPID/N4BP1/POLD1/PIK3R1/XPC	45
BP	GO:0060760	positive regulation of response to cytokine stimulus	27/4197	66/18614	0.000632835	0.00463655	TLR4/PARP9/PARP14/CXCR4/IL1R1/ADAM17/TRIM44/DHX9/RNF185/MED1/EDN1/CSF1/IRF7/FADD/TRAF2/TBK1/TICAM2/MAVS/CPNE1/RIPK2/TLR2/NLRC5/LSM14A/AXL/IFIH1/PAFAH1B1/LRRC70	27
BP	GO:0032509	endosome transport via multivesicular body sorting pathway	19/4197	41/18614	0.000645908	0.00472512	CHMP2B/CHMP7/CHMP5/UBAP1/VTA1/STAM/VPS4B/VPS37A/LEPROTL1/LYST/LEPROT/SORT1/TMEM50B/CHMP4A/VPS36/VPS37B/HGS/CHMP6/PTPN23	19
BP	GO:0008154	actin polymerization or depolymerization	63/4197	192/18614	0.000671697	0.0049063	TMOD4/CAPZA1/MTPN/LIMA1/GBA2/PTK2B/BBS4/SWAP70/FAM107A/PSTPIP2/MSRB1/NCKAP1L/TTC17/DAAM2/ARHGAP28/BAIAP2L1/MLST8/ADD3/BAG4/CXCL12/SSH3/CTTN/WASL/CAPZA2/SCIN/COBL/TWF1/PFN2/SLIT2/ADD1/DIAPH1/NCK1/KANK3/KANK1/MICAL1/LATS1/SNX9/TMOD3/ARF6/PRKCE/SPTBN1/NCK2/CAPG/SPTAN1/ABL1/WASF3/PREX1/ARFGEF1/RDX/MTOR/ENAH/SSH1/HIP1R/FHDC1/ARHGAP35/SSH2/WIPF1/PPP1R9B/NCKAP1/SEMA5A/CYFIP1/EVL/TWF2	63
BP	GO:1902285	semaphorin-plexin signaling pathway involved in neuron projection guidance	10/4197	16/18614	0.000688814	0.00501606	NRP2/EDNRA/EDN1/PLXNC1/PLXNB1/PLXNA1/NRP1/PLXNA2/SEMA3F/PLXND1	10
BP	GO:2000232	regulation of rRNA processing	10/4197	16/18614	0.000688814	0.00501606	RIOK2/WDR43/UTP15/SHQ1/RIOK1/HEATR1/KAT2B/YTHDF2/USP36/WDR75	10
BP	GO:0044000	movement in host	61/4197	185/18614	0.000704426	0.00512197	ITGB1/ITGAV/CTSB/CHMP2B/CLDN1/CXCR4/F11R/CAV1/SCARB2/TRIM11/ICAM1/CHMP7/CHMP5/VPS18/MRC1/ITCH/TRIM68/TRIM21/ITGA2/ZNF502/HYAL2/CCR5/TRIM38/CDK1/DDB1/SLC3A2/TRIM25/CAV2/PIKFYVE/NUP153/EXOC2/VPS4B/VAPA/CIITA/IDE/SLC20A2/EPS15/ITGB5/TFRC/ITGA5/AGTR1/INSR/CXADR/TYRO3/EPHA2/CHMP4A/KPNA3/NRP1/SRC/WWP1/UVRAG/CBL/XPR1/VPS37B/PPID/IST1/AXL/PVR/CHMP6/FURIN/DAG1	61
BP	GO:0007369	gastrulation	64/4197	196/18614	0.000706525	0.00512947	ITGB2/ITGB1/ITGAV/NPHP3/COL5A2/FN1/WLS/PLPP3/DLD/LAMB1/TXNRD1/GJA1/MAP2K5/LEO1/EXT1/CTR9/ITGA2/SRF/UGDH/SMAD3/ITGA4/BMPR2/SMAD4/SMAD2/LAMA3/TWSG1/ARMC5/LDB1/SFRP1/LRP5/AMOT/APLN/RIC8A/ITGB5/EXOC4/ITGA5/FRS2/WNK1/POFUT2/KLF4/COL12A1/EPHA2/OSR1/SYF2/COL4A2/KIF16B/ITGA8/SOX17/LMBRD1/CUL3/CDC73/ZBTB17/RNF2/FZD7/NF2/SMAD1/EPB41L5/MEGF8/DVL2/ITGA3/DAG1/SETD2/CTNNB1/TGFBR2	64
BP	GO:0001570	vasculogenesis	32/4197	83/18614	0.00072633	0.00525734	XDH/ITGAV/ITGB8/CAV1/KDR/JUNB/MYO1E/HEY1/FBXW7/TMEM100/HIF1AN/CUL7/SGPL1/FZD4/AMOT/TGFBR3/GLMN/PAXIP1/SMO/PDGFRB/NPR2/QKI/AGGF1/EPHA2/NOTCH1/NRP1/RIN2/SOX17/YAP1/SETD2/CTNNB1/TGFBR2	32
BP	GO:0014068	positive regulation of phosphatidylinositol 3-kinase signaling	32/4197	83/18614	0.00072633	0.00525734	KIT/FN1/ERBB3/IGF1/PTPN6/PDGFRA/KDR/TEK/ANGPT1/CAT/PDGFC/BECN1/RELN/SELP/PLXNB1/RGL2/DDR1/MAZ/PIK3AP1/FGFR1/PRR5/PDGFRB/INSR/F2R/NEDD4/FLT1/FGR/SRC/CBL/TGFB2/IGF1R/UBE3A	32
BP	GO:0051043	regulation of membrane protein ectodomain proteolysis	13/4197	24/18614	0.00074317	0.00537113	NRDC/SNX33/ROCK1/ADAM9/LRIG2/TIMP3/PTPN3/SNX9/PACSIN3/SH3D19/APOE/FURIN/RGMA	13
BP	GO:0048638	regulation of developmental growth	99/4197	328/18614	0.000750507	0.005416	RPS6KB1/AKT1/FTO/TOMM70/CXCR4/CREB1/FN1/MFSD2A/WNT2/IGF1/CDKN1B/PLAA/EPHA7/BBS4/CDH1/STC2/SIN3A/GOLGA4/SRF/EDN1/SMAD7/PTEN/ZFYVE27/CDK1/CSF1/HTRA2/STK4/BMPR2/STAT3/SEMA3G/TNKS2/SEMA4A/MAPK14/PI16/AFG3L2/CTDP1/GPAM/WWC2/CXCL12/SGPL1/GSK3B/CTTN/G6PD/HDAC6/EPPK1/LPAR3/TGFBR3/SMO/RAB21/SOCS2/DIP2B/PEX5/WWC1/APP/SEMA6A/RYK/DNM2/INSR/CXADR/TGFBR1/LATS1/DLL1/SAV1/SEMA4C/MUL1/ITSN2/ABL1/NOTCH1/LATS2/PLCB…	99
BP	GO:0006898	receptor-mediated endocytosis	80/4197	256/18614	0.000761067	0.00548396	ITGB2/ITGB1/ITGAV/CAP1/CAV1/LMBR1L/M6PR/SCARB2/CD14/SNX1/GPR107/MRC1/ANGPT1/CLTC/DAB2/ATAD1/MSR1/CAV2/ITGA4/ANKRD13A/PIKFYVE/UBQLN2/HFE/CD2AP/DGKD/PICALM/CTTN/AP2A2/OPHN1/EPS15/APLN/GAK/FNBP1L/TFRC/WASL/RALA/SYNJ1/RAB21/LRP1/SCYL2/MICALL1/PICK1/BMP2K/PIK3CB/PIP5K1C/DNM2/INSR/DNAJC13/VLDLR/LPAR1/RAB5A/AHI1/SNX9/IGF2R/DLL1/NEDD4/ARF6/STON1/PPP3R1/AAK1/SNX17/ITSN2/SDC1/LDLRAP1/SDCBP/LMBRD1/ARRB1/SOR…	80
BP	GO:0008286	insulin receptor signaling pathway	45/4197	128/18614	0.000763367	0.00549229	RPS6KB1/AKT1/PIK3R3/PDK4/LONP1/PIP4K2A/FOXO4/CAV2/PRKCZ/PRKCB/PTPN2/SOCS1/IDE/PTPRE/EIF4EBP2/GSK3B/MAPK1/SHC1/PIP4K2C/NCK1/INSR/KANK1/SOS2/ZNF106/RHOQ/IRS2/FOXO1/PTPRA/SRC/PTPN1/IRS1/SORL1/SIK2/SESN3/NUCKS1/PTPN11/GAB1/GSK3A/PIP4K2B/PRKAA1/PIK3R1/IGF1R/RAF1/SMARCC1/APPL1	45
BP	GO:0043687	post-translational protein modification	28/4197	70/18614	0.000775737	0.00557294	RHBDD1/ATG5/VIPAS39/AURKB/SUMF1/TNKS/PARP12/CDK2/PRKCB/TNKS2/STT3B/BAZ1B/ATG16L1/FOLH1B/MAP3K12/RBX1/AGTPBP1/HLCS/PARP16/RPS6KA5/DSCC1/PARP10/ICMT/PRKCA/FLCN/PARP8/DCAF1/UBA3	28
BP	GO:0070085	glycosylation	77/4197	245/18614	0.000786935	0.00564493	ST3GAL5/B3GNT5/B4GALT3/PIGM/POMGNT1/COG5/TMTC2/TMTC3/ALG10/TET2/ST8SIA4/GBA2/NANS/FUT8/PSEN1/MOGS/GOLGA2/ALG11/POFUT1/EXT1/DPAGT1/B3GALT2/MLEC/TRIP11/FUT10/ALG8/C1GALT1C1/GALNT12/GALNT15/STT3B/POMGNT2/B4GALT4/TUSC3/B3GALNT2/COG2/GALNT2/B4GALT2/ALG6/GALNT11/DPY19L1/GALNT6/GXYLT1/TMTC1/A4GALT/ALG12/SRD5A3/TMEM165/MGAT1/ST6GAL1/GALNT7/EXTL3/GCNT1/POFUT2/ALG2/POMT2/TET3/B3GNT2/GFPT1/ST6GALNAC6/DOLPP1…	77
BP	GO:0043242	negative regulation of protein-containing complex disassembly	31/4197	80/18614	0.000789989	0.00564995	RUBCN/TMOD4/CAPZA1/MTPN/LIMA1/SWAP70/MID1/ADD3/HDAC6/WDR47/UBQLN4/CAPZA2/SCIN/TWF1/IRAK3/SCAF4/ADD1/SCAF8/TMOD3/TTBK2/SPTBN1/CAPG/SPTAN1/CKAP2/RDX/CAMSAP2/KATNB1/TAOK1/PHF23/MAP1B/TWF2	31
BP	GO:0097061	dendritic spine organization	31/4197	80/18614	0.000789989	0.00564995	EPHA4/DOCK10/HOMER1/PRNP/VPS35/PTEN/RELN/DHX36/EEF2K/CTTN/PRMT3/HDAC6/WASL/EPHB3/PICK1/SHANK3/PDLIM5/INSR/ABHD17B/DIP2A/FYN/ITPKA/CDC42/LZTS3/CAPRIN1/APOE/TANC1/PAFAH1B1/ITGA3/IGF1R/UBE3A	31
BP	GO:1903321	negative regulation of protein modification by small protein conjugation or removal	36/4197	97/18614	0.000807599	0.0057673	AKT1/RPL5/CAV1/PINX1/PLAA/ATG5/UFL1/TNFAIP3/BUB1B/PSEN1/GTPBP4/TRIM21/TRIM44/SMAD7/CRY1/BUB3/PRMT3/HDAC8/GNL3L/DTX3L/GLMN/SENP2/HMG20B/FYN/PRKCE/ABL1/UBR5/TRIP12/PARP10/ARRB1/IVNS1ABP/N4BP1/SPOPL/NXN/BAG5/CTNNB1	36
BP	GO:1901653	cellular response to peptide	111/4197	375/18614	0.000818269	0.00583482	TLR4/RPS6KB1/AKT1/SP1/EPHA4/PIK3R3/PDK4/CAV1/STAT6/IGF1/KLF3/ICAM1/LONP1/CHMP5/GJA1/APEX1/PSEN1/RAB10/PIP4K2A/PRNP/EDNRA/EDN1/ROCK1/LPIN2/ESRRA/FOXO4/PTPN22/CAV2/ITGA4/PRKCZ/STAT3/PRKCB/PTPN2/EEF2K/YWHAG/SOCS1/IDE/PTPRE/LEPROTL1/EIF4EBP2/MEN1/GSK3B/MAPK1/LEPROT/AHCYL1/SHC1/SOCS2/ADCY6/MDM2/PIP4K2C/LRP1/RANGAP1/AGTR1/NFKB1/USO1/APP/NCK1/INSR/SLC27A1/JAK3/NPR2/DENND4C/KANK1/FYN/KAT2B/MAX/SOS2/ZNF10…	111
BP	GO:0030258	lipid modification	64/4197	197/18614	0.00081961	0.0058357	AKT1/APOD/EHHADH/PLPP3/MFSD2A/PDK4/CROT/HSD17B4/GBA2/EPHX2/AUH/ECHDC1/FIG4/ABCD4/SGPP1/HADHB/HADHA/PEX2/DECR1/FMO2/ETFDH/ECH1/ETFA/PTEN/SACM1L/MAPK14/MBOAT1/DGKD/INPP5A/TYSND1/CPT1A/CPT2/MTMR1/ABCD3/TWIST1/SYNJ1/ALDH1L2/PEX5/ACOX3/DGKQ/ACAD11/ILVBL/MTMR9/PLPP6/HACL1/IRS2/MTMR6/IRS1/SGPP2/DGKZ/INPPL1/ACADL/PIK3C2B/MTMR3/ST3GAL2/MLYCD/LONP2/SPHK2/SPHK1/ACOX1/MTMR4/PLPP1/PRKAA1/AMACR	64
BP	GO:0050773	regulation of dendrite development	38/4197	104/18614	0.000830306	0.00589182	TNIK/EPHA4/MFSD2A/STK11/RTN4IP1/RELN/DHX36/RAP2A/CUL7/CUX1/EEF2K/GSK3B/FZD4/HDAC6/TMEM106B/COBL/RAB21/CARM1/VLDLR/NEDD4/ARF6/ITPKA/ABL1/CAMK1D/OBSL1/CAPRIN1/MARK1/CAMSAP2/CRKL/FBXW8/FBXO31/ANKRD27/GSK3A/SARM1/CRK/PAFAH1B1/CYFIP1/GORASP1	38
BP	GO:0048207	vesicle targeting, rough ER to cis-Golgi	14/4197	27/18614	0.000831174	0.00589182	PEF1/TRAPPC8/TRAPPC11/TRAPPC2/PREB/SAR1A/TRAPPC5/TRAPPC12/TMED10/SEC16A/CUL3/TFG/KLHL12/CSNK1D	14
BP	GO:0048208	COPII vesicle coating	14/4197	27/18614	0.000831174	0.00589182	PEF1/TRAPPC8/TRAPPC11/TRAPPC2/PREB/SAR1A/TRAPPC5/TRAPPC12/TMED10/SEC16A/CUL3/TFG/KLHL12/CSNK1D	14
BP	GO:0036293	response to decreased oxygen levels	93/4197	306/18614	0.000834896	0.00590947	AKT1/ATF2/CXCR4/EPHA4/CAV1/CDKN1B/NDNF/CD38/LONP1/STC1/PTK2B/UBQLN1/ADAM17/CRYAB/CAT/EDNRA/HSD11B2/BECN1/KCNMB1/STC2/ITGA2/PML/SCFD1/SRF/EDN1/HIF1AN/PDLIM1/DDIT4/APAF1/SMAD3/ALKBH5/ANGPT2/OXTR/SLC29A1/SMAD4/CREBBP/EEF2K/TBL2/MLST8/CLDN3/SFRP1/CXCL12/PDK3/SUV39H1/AK4/TGFBR3/ARNT/TFRC/LMNA/AQP1/TWIST1/ACVRL1/MDM2/PICK1/MIEF1/EP300/PIK3CB/BNIP3L/SOD2/THBS1/AJUBA/TSC1/HP1BP3/PRKCE/DNMT3A/ROCK2/NOTCH1…	93
BP	GO:0002832	negative regulation of response to biotic stimulus	44/4197	125/18614	0.000842729	0.00595613	CD96/PARP14/GPATCH3/FGL2/TARBP2/USP15/LYAR/HAVCR2/UBQLN1/ATG5/TNFAIP3/METTL3/ITCH/TRIM21/TRAFD1/TRIM38/RIOK3/BANF1/PTPN22/ERBIN/PTPN2/TRAF3IP1/NLRC3/CNOT7/ADAR/AHR/PCBP2/IRAK3/STAT2/TTLL12/CACTIN/MAPKBP1/TYRO3/MUL1/YTHDF2/YTHDF3/TRIB1/NLRC5/NMI/IL4I1/NPLOC4/CRK/C1QBP/DHX58	44
BP	GO:0046467	membrane lipid biosynthetic process	51/4197	150/18614	0.00085776	0.00605345	ST3GAL5/ELOVL6/B3GNT5/SPTSSB/B4GALT3/PIGM/PLPP3/SGMS2/ST8SIA4/SPTLC1/HACD3/SGPP1/PIGT/B3GALT2/PIGN/KDSR/VAPA/PIGQ/B4GALT4/SGMS1/CLN8/SGPL1/SAMD8/HACD2/CERS2/A4GALT/CSNK1G2/CERS4/UGCG/SPTLC2/PRKD3/ST6GALNAC6/TM9SF2/B4GALT5/ST3GAL1/SGPP2/OSBP/ACER3/ST3GAL2/SPHK2/SPHK1/PIGS/PIGL/PGAP3/PLPP1/PRKAA1/ORMDL1/SLC30A5/ELOVL7/DEGS2/PRKD1	51
BP	GO:0010212	response to ionizing radiation	49/4197	143/18614	0.000882541	0.00621919	ATR/TOPBP1/XRCC5/KDM1A/INTS3/IKBIP/CCND2/XRCC6/STK11/XRCC4/ANXA1/MSH2/NET1/CRYAB/INTS7/PTPRC/RFWD3/RAD1/PML/BARD1/RAD9A/MAPK14/BAK1/BRAT1/SFRP1/WRN/ERCC6/MEN1/CCND1/KAT5/PAXIP1/MDM2/CLOCK/DNM2/INIP/SOD2/INO80/DNMT3A/HSF1/SPIDR/TNKS1BP1/CBL/YAP1/NUCKS1/PRKAA1/NIPBL/FBXO4/TP53BP1/AEN	49
BP	GO:0007064	mitotic sister chromatid cohesion	15/4197	30/18614	0.000892008	0.0062675	SLF1/SMC5/SLF2/TNKS/SMC1A/NAA50/SMC3/HDAC8/STAG2/PDS5A/STAG1/RB1/DSCC1/CHTF8/NIPBL	15
BP	GO:0034067	protein localization to Golgi apparatus	15/4197	30/18614	0.000892008	0.0062675	ARL1/VPS13A/GCC2/ARL5B/RAB33B/PAQR3/PACS1/GAK/BICD2/TMED10/OBSL1/RAB6A/SORL1/CSNK1D/GOLPH3	15
BP	GO:0007098	centrosome cycle	47/4197	136/18614	0.000903595	0.00633963	CHMP2B/CEP85/SASS6/PKD2/CHMP5/TUBE1/BBS4/HAUS4/GOLGA2/AURKA/TMEM67/C2CD3/NAT10/NEK2/TRIM37/KIF11/CDK1/CDK2/PLK4/NPM1/VPS4B/PARD6G/PCM1/MCPH1/CHORDC1/FBXW5/USP33/PPP1R12A/CEP120/KIF3A/CNTLN/KAT2B/NIN/DCTN1/XPO1/ROCK2/ODF2/KIF3B/PARD6B/CKAP5/UVRAG/MARK4/HAUS5/CEP131/KAT2A/CTNNB1/PDCD6IP	47
BP	GO:1901991	negative regulation of mitotic cell cycle phase transition	63/4197	194/18614	0.000905985	0.00634712	TOPBP1/RPA2/INTS3/GPNMB/CASP2/CTDSP2/CDKN1B/PKD2/RAD50/IK/PINX1/ZWILCH/BUB1B/ZW10/RFWD3/ZNF830/AURKB/BIRC5/RAD17/PML/FAM107A/PTEN/CDK1/FOXO4/CDK2/NBN/CENPF/BARD1/DYNC1LI1/TAOK2/GIGYF2/BUB3/ZWINT/CCND1/INCENP/TPRA1/KLHL22/MDM2/FBXO7/FZR1/KANK2/KLF4/INIP/FOXN3/DACT1/SYF2/NACC2/RB1/RGCC/RBL1/CTDSP1/WEE1/USP47/CDC73/TAOK3/JADE1/FBXO31/BRD7/NAE1/CRLF3/TAOK1/TRIP13/CTDSPL	63
BP	GO:0009266	response to temperature stimulus	60/4197	183/18614	0.000907962	0.00635148	RPS6KB1/AKT1/EIF2B5/ATR/CXCR4/CASP8/HSPA6/DNAJB4/EIF2B3/TRPM8/TFEC/IGF1/DNAJB1/CD14/SLU7/EIF2S1/EIF2B1/HSP90AB1/DNAJA3/TMEM135/DHX36/HTRA2/TP53INP1/CLPB/DAXX/CREBBP/CXCL12/GSK3B/CHORDC1/RBBP7/WDR47/DNAJB6/NOS3/DNAJC2/EP300/CIRBP/MAP2K7/NR2F6/SLC27A1/SCARA5/PSIP1/TRPM2/HDAC2/SOD2/THBS1/EIF2AK3/FOXO1/HSF1/MTOR/MAPKAPK2/GLRX2/IER5/HSPD1/RNF34/NF1/YWHAE/TRPV2/PRKAA1/HSP90AA1/DNAJA4	60
BP	GO:0140718	facultative heterochromatin formation	20/4197	45/18614	0.000909255	0.00635148	KDM1A/SETDB1/PPHLN1/RRP8/ZNF304/TRIM28/SUZ12/HELLS/MPHOSPH8/PHF8/SUV39H1/BAZ2A/ATF7IP/KDM5A/DNMT1/PHF2/DNMT3A/HDAC1/SMARCA5/EHMT1	20
BP	GO:0006023	aminoglycan biosynthetic process	29/4197	74/18614	0.000931095	0.00649459	CHST14/EXT1/ANGPT1/SLC10A7/CLTC/UGDH/HS3ST2/DSEL/XYLT1/B4GALT4/CHST15/CSGALNACT1/NDST2/CSGALNACT2/CHST7/NFKB1/CHST2/HS3ST1/NDST1/PDGFRB/DSE/UST/B3GNT2/B4GALT5/ST3GAL1/ST3GAL2/AP2A1/XYLT2/CHSY1	29
BP	GO:0030518	intracellular steroid hormone receptor signaling pathway	41/4197	115/18614	0.000933615	0.00650271	KDM1A/TAF7/UFL1/VPS18/TRIM68/CNOT1/MED1/DAB2/NCOA4/UFSP2/CRY1/DAXX/SFRP1/HDAC6/DDX17/EP300/CLOCK/NR3C1/SAFB/CARM1/KANK2/UBA5/KDM4C/LATS1/NEDD4/PADI2/KDM3A/PMEPA1/HDAC1/SRC/UBR5/CRY2/CNOT9/YAP1/DDX54/EGLN2/PLPP1/ZNF366/STRN3/UBE3A/TADA3	41
BP	GO:0010922	positive regulation of phosphatase activity	17/4197	36/18614	0.000945372	0.00652796	SLC39A10/PTPRC/PPP1R15A/ITGA2/HSP90AB1/ROCK1/NPNT/SMAD3/VRK3/GNA12/PPP1R12A/PDGFRB/MTMR9/CALM1/PTPA/MTOR/PPP1R15B	17
BP	GO:0035520	monoubiquitinated protein deubiquitination	17/4197	36/18614	0.000945372	0.00652796	USP16/TADA1/MYSM1/USP15/TAF7/SF3B3/USP9X/BAP1/TAF5/TAF5L/USP1/TADA2B/KAT2B/USP47/KAT2A/ATXN7L3/TADA3	17
BP	GO:0050687	negative regulation of defense response to virus	17/4197	36/18614	0.000945372	0.00652796	GPATCH3/FGL2/TARBP2/UBQLN1/ATG5/TNFAIP3/ITCH/TRIM38/RIOK3/PTPN22/ERBIN/TRAF3IP1/PCBP2/MUL1/NPLOC4/C1QBP/DHX58	17
BP	GO:0060218	hematopoietic stem cell differentiation	17/4197	36/18614	0.000945372	0.00652796	XRCC5/LMBR1L/HSPA9/UFL1/METTL3/N4BP2L2/ITCH/EXT1/MED1/SRF/SFRP1/KAT5/PUS7/ABL1/YTHDF2/SH2B3/ERCC2	17
BP	GO:0042307	positive regulation of protein import into nucleus	18/4197	39/18614	0.000945402	0.00652796	EFCAB7/PSEN1/CDH1/TRIM28/HYAL2/CDK1/SMAD3/TARDBP/MAPK14/FLNA/SMO/IPO5/MAVS/UBR5/ZPR1/PIK3R1/PRKD1/HSP90AA1	18
BP	GO:0043631	RNA polyadenylation	18/4197	39/18614	0.000945402	0.00652796	LEO1/PNPT1/PAPOLG/CPSF3/MTPAP/NUDT21/CPSF2/PCF11/CPSF7/AHCYL1/CPSF6/APP/SCAF8/ZC3H14/HSF1/CPSF1/CDC73/SYMPK	18
BP	GO:0072393	microtubule anchoring at microtubule organizing center	9/4197	14/18614	0.000972206	0.00668419	BBS4/CCDC68/HOOK3/PCM1/GSK3B/KIF3A/BICD2/NIN/DCTN1	9
BP	GO:1902287	semaphorin-plexin signaling pathway involved in axon guidance	9/4197	14/18614	0.000972206	0.00668419	EDNRA/EDN1/PLXNC1/PLXNB1/PLXNA1/NRP1/PLXNA2/SEMA3F/PLXND1	9
BP	GO:1990173	protein localization to nucleoplasm	9/4197	14/18614	0.000972206	0.00668419	CCT8/CCT3/CCT2/TCP1/CCT7/CCT5/CCT6A/LARP7/CCT4	9
BP	GO:0071900	regulation of protein serine/threonine kinase activity	109/4197	369/18614	0.000980331	0.00673041	TLR4/KITLG/KIT/AKT1/ACTB/EPHA4/CAV1/CDKN1B/PTPN6/CCND2/PKD2/CCNG2/PTK2B/MAP3K7/TNFAIP3/MAP3K5/MAP2K5/MNAT1/PSEN1/TGFA/ETAA1/TRIB2/ADAM17/GTPBP4/PTPRC/PDGFC/PIH1D1/DAB2/HYAL2/EDN1/PTEN/ADAM9/GTF2H1/PSMD10/DDX3X/PTPN22/PDE5A/PAQR3/TESK1/THY1/PRKAR2A/DUSP7/CAMK1/TNXB/TELO2/TFAP4/PDCD4/FGFR1/SFRP1/MAP3K11/MEN1/LRP5/CCND1/CHORDC1/FZD4/TRAF2/ARHGEF5/PRKAR2B/DVL3/MAP3K12/IRAK3/FBXO7/TAB1/PIK3CB/PDGFRB/P…	109
BP	GO:0070997	neuron death	110/4197	373/18614	0.000992969	0.00680744	ITGB2/TLR4/AKT1/ATF2/CASP8/LANCL1/GPNMB/CASP2/ERBB3/NDNF/KDR/PTK2B/EPHA7/MAP3K5/EIF2S1/PSEN1/MSH2/PRNP/PIGT/ANGPT1/BTBD10/CASP9/FBXW7/VPS35/THAP11/NQO1/NAIP/IL6ST/ROCK1/CASP7/DDIT4/NONO/IKBKG/CSF1/APAF1/HTRA2/DAXX/FOXQ1/INPP5A/CLN8/MAP3K11/GSK3B/PICALM/FADD/CCND1/G6PD/TRAF2/HDAC6/NRBP2/GCLM/MCL1/NES/HDGF/ZNF746/ZNF212/BRAF/FZD1/MAP3K12/TBK1/FBXO7/USP53/WFS1/NR3C1/APP/MAP2K7/NPR2/TRPM2/FYN/FOXO3/S…	110
BP	GO:0032271	regulation of protein polymerization	62/4197	191/18614	0.00100154	0.00685638	TMOD4/CAPZA1/MTPN/CDKN1B/GBA2/PTK2B/BBS4/DRG1/MET/NCKAP1L/DAAM2/ARHGAP28/BAIAP2L1/MLST8/ADD3/BAG4/SSH3/CTTN/CAPZA2/SCIN/TWF1/PFN2/SLIT2/SLAIN2/ADD1/NCK1/KANK3/KANK1/LATS1/SNX9/TMOD3/ARF6/DCTN1/PRKCE/SPTBN1/NCK2/CAPG/SPTAN1/ABL1/ARHGEF7/MAPRE1/ARFGEF1/CKAP5/AMBRA1/RDX/MTOR/MAP2/CAMSAP2/SSH1/CLIP1/HIP1R/CDH5/EML2/GIT1/SSH2/NCKAP1/MAP1B/TPPP/CYFIP1/EVL/HSP90AA1/TWF2	62
BP	GO:0097306	cellular response to alcohol	36/4197	98/18614	0.00100323	0.00685819	AKT1/XRN1/CREB1/PTGFR/GNG2/ADCY3/CDH1/KCNMB1/GRAMD1C/KLF9/TP53INP1/LANCL2/SFRP1/SMO/AHR/ADCY6/LARP1/CTNNA1/AKAP8/SGK1/SOD2/PRKCE/DNMT3A/SLC23A2/SPIDR/INHBB/MAP4K1/SPHK2/RECQL5/ACACA/PRKAA1/PTGER4/GOLPH3/IGF1R/DAG1/CTNNB1	36
BP	GO:0090311	regulation of protein deacetylation	24/4197	58/18614	0.00102427	0.00699204	DR1/CCAR2/RRP8/SAP30BP/BRMS1/FNTA/SUV39H1/HDAC6/ZZZ3/PRMT6/BAZ2A/EP300/AKAP8/KAT2B/WDR5/SMARCA5/SPHK2/TADA2A/KAT2A/PRKAA1/NIPBL/TPPP/PRKD1/TADA3	24
BP	GO:0018210	peptidyl-threonine modification	42/4197	119/18614	0.0010271	0.0070014	AKT1/ATF2/CLK1/AZU1/STK11/ROCK1/SMAD7/TNKS/CDK1/DDIT4/OXSR1/GALNT2/CDC42BPG/GSK3B/MAPK1/GALNT11/MAP3K12/ACVR1B/GALNT6/TBK1/WNK1/DGKQ/APP/TGFBR1/CALM1/ROCK2/PARD3/CSNK2A1/RIPK2/CAB39/TNKS1BP1/HIPK3/MTOR/MAP3K10/GSK3A/CADM4/SPHK1/PRKCA/NLK/CDC42BPB/PRKD1/TGFBR2	42
BP	GO:0014066	regulation of phosphatidylinositol 3-kinase signaling	40/4197	112/18614	0.00102963	0.00700868	KIT/FN1/PIP5K1A/ERBB3/IGF1/PTPN6/PDGFRA/KDR/TEK/ANGPT1/CAT/PDGFC/BECN1/PTEN/RELN/SELP/PLXNB1/RGL2/DDR1/MAZ/NLRC3/PIK3AP1/FGFR1/TWIST1/PRR5/PDGFRB/PIP5K1C/INSR/F2R/NEDD4/RASGRP1/STAMBP/FLT1/FGR/SRC/PPP1R16B/CBL/TGFB2/IGF1R/UBE3A	40
BP	GO:0030041	actin filament polymerization	54/4197	162/18614	0.00104103	0.00707626	TMOD4/CAPZA1/MTPN/GBA2/PTK2B/BBS4/FAM107A/PSTPIP2/MSRB1/NCKAP1L/TTC17/DAAM2/ARHGAP28/BAIAP2L1/MLST8/ADD3/BAG4/SSH3/CTTN/WASL/CAPZA2/SCIN/COBL/TWF1/PFN2/SLIT2/ADD1/DIAPH1/NCK1/KANK3/KANK1/LATS1/SNX9/TMOD3/ARF6/PRKCE/SPTBN1/NCK2/CAPG/SPTAN1/ABL1/WASF3/PREX1/ARFGEF1/RDX/MTOR/SSH1/HIP1R/FHDC1/SSH2/NCKAP1/CYFIP1/EVL/TWF2	54
BP	GO:0042552	myelination	49/4197	144/18614	0.00104928	0.00712226	AKT1/EIF2B5/CXCR4/NRDC/FIG4/CST7/BCAS1/ZNF24/PTEN/GNPAT/NAB1/PIKFYVE/AFG3L2/GPC1/NSUN5/ITGAX/EGR2/CTSC/XK/LPAR1/QKI/SERINC5/GALC/TSC1/EIF2AK3/PPP3R1/WASF3/PARD3/ATRN/B4GALT5/MAL2/NDRG1/ACER3/SBF2/ZPR1/MTOR/SKI/TLR2/PLLP/PRX/ERCC2/NF1/ERBB2/ORMDL1/TPPP/CYFIP1/DICER1/DAG1/CTNNB1	49
BP	GO:0006909	phagocytosis	74/4197	236/18614	0.0010558	0.00715641	ITGB2/TLR4/ITGB1/ITGAV/ITGAL/RUBCN/PIP5K1A/VAV3/LETMD1/ANO6/LYAR/AZU1/CD14/ANXA1/ABCA1/ATG5/VIPAS39/ARHGAP25/CD93/TGM2/PTPRC/BECN1/ITGA2/MSR1/BTK/MET/NCKAP1L/CLEC7A/PIKFYVE/PECAM1/MYD88/TUSC2/COLEC12/YES1/DOCK1/LYST/TMEM175/CDC42SE1/ELMO1/LRP1/MYH9/ANXA3/PIP5K1C/DNM2/RAB14/FYN/RAB5A/TICAM2/SPG11/RAB27A/TYRO3/THBS1/MERTK/DYSF/PRKCE/CDC42/ABL1/VAV2/RAB20/FGR/CAMK1D/TM9SF4/SRC/ELMO2/TLR2/CORO1C/PLCG…	74
BP	GO:0070936	protein K48-linked ubiquitination	27/4197	68/18614	0.0010908	0.0073812	FBXO38/TNFAIP3/KBTBD7/ITCH/TRIM44/TRIM38/BFAR/RNF216/DTX3L/CUL1/UBE2H/ZNRF2/RBX1/UBE2D3/RNF126/RNF187/HACE1/UBR5/CUL3/BIRC2/RNF34/AMFR/NMI/RFFL/UBE2G1/UBE3A/ARIH2	27
BP	GO:0032516	positive regulation of phosphoprotein phosphatase activity	12/4197	22/18614	0.00109666	0.0073812	SLC39A10/PTPRC/PPP1R15A/HSP90AB1/VRK3/GNA12/PPP1R12A/PDGFRB/CALM1/PTPA/MTOR/PPP1R15B	12
BP	GO:0046519	sphingoid metabolic process	12/4197	22/18614	0.00109666	0.0073812	SPTSSB/PLPP3/SPTLC1/SGPP1/KDSR/SPTLC2/SGPP2/ACER3/SPHK2/SPHK1/PLPP1/DEGS2	12
BP	GO:0048025	negative regulation of mRNA splicing, via spliceosome	12/4197	22/18614	0.00109666	0.0073812	HNRNPA2B1/SRSF7/RNPS1/RBM10/RBMX/PTBP1/SAP18/SRSF6/SFSWAP/HNRNPL/RBM42/C1QBP	12
BP	GO:0071359	cellular response to dsRNA	12/4197	22/18614	0.00109666	0.0073812	CAV1/DHX9/PDE12/RIOK3/NPM1/COLEC12/TLR3/NFKB1/MUL1/MAVS/RALB/IFIH1	12
BP	GO:0090132	epithelium migration	110/4197	374/18614	0.00109961	0.00739073	KITLG/KIT/AKT1/SP1/ITGB1/FAP/NRP2/PLPP3/PIK3R3/KDR/FAT2/TEK/ANXA1/STC1/PTK2B/MAP2K5/RHOJ/VASH1/ADAM17/ANGPT1/GRHL2/FBXW7/ITGA2/CLEC14A/ADAMTS9/SRF/EDN1/ROCK1/PTEN/ADAM9/PRCP/MET/TESK1/BMPR2/ANGPT2/SEMA4A/S100A9/DAAM2/SMAD4/EPHB4/DOCK1/FGFR1/ADGRA2/ETS1/PRKX/AMOT/PPM1F/HDAC6/EPPK1/PKN2/PAXIP1/NOS3/ACVRL1/MYH9/PFN2/SLIT2/ANXA3/PIK3CB/KANK2/GIPC1/KANK1/TGFBR1/DOCK5/KLF4/CAPN7/SASH1/SMOC2/MCC/ARF6/DL…	110
BP	GO:0006029	proteoglycan metabolic process	35/4197	95/18614	0.00110229	0.00739839	IGF1/NDNF/CHST14/SULF1/EXT1/SGSH/EGFLAM/BTK/UGDH/BMPR2/HS3ST2/IDS/DSEL/GPC1/XYLT1/CHST15/HGSNAT/CSGALNACT1/NDST2/CSGALNACT2/CHST7/HS3ST1/IDUA/NDST1/EXTL3/DSE/UST/TM9SF2/SLC2A10/SULF2/XYLT2/NAGLU/HS6ST1/CHSY1/CTNNB1	35
BP	GO:0006282	regulation of DNA repair	68/4197	214/18614	0.00111822	0.0074948	ACTB/ATR/RPA2/KDM1A/TADA1/MCRS1/TAF7/SLF1/INO80B/UCHL5/DHX9/SF3B3/TERF2IP/TRIM28/KAT7/PML/WDR48/POLH/SLF2/PARG/MORF4L2/EPC2/BARD1/SMCHD1/PPP4R2/DEK/INO80C/MMS19/TAF5/ERCC6/TAF5L/KMT5B/KAT5/KLHL15/CUL4A/USP1/UBQLN4/TWIST1/SMARCD1/ARID2/YEATS4/SMARCC2/RAD52/TADA2B/PIAS4/TMEM161A/SMARCA2/KAT2B/INO80/EPC1/ACTR5/HSF1/UBR5/SPIDR/TRIP12/RNF169/CCDC117/BCL7A/BRD7/PNKP/KMT5C/RECQL5/KAT2A/ATXN7L3/TP53BP1/S…	68
BP	GO:0001824	blastocyst development	41/4197	116/18614	0.00113391	0.00758906	NASP/IGF1/JUNB/MATR3/COPS2/N4BP2L2/CTR9/ZBED6/MFN2/NEK2/CNOT1/ZNF830/SUPT6H/RPL7L1/SRF/PALB2/ASF1B/NBN/SLC25A34/BYSL/SBDS/PHF6/INTS1/TBL1XR1/SKIL/RRP7A/TTLL1/SMIM14/KDM4C/TGFBR1/KLF4/LATS1/RRM2/LATS2/SOX17/CUL3/TTLL4/ZPR1/YAP1/CAPN2/FURIN	41
BP	GO:0018107	peptidyl-threonine phosphorylation	39/4197	109/18614	0.00113545	0.00758906	AKT1/ATF2/CLK1/AZU1/STK11/ROCK1/SMAD7/TNKS/CDK1/DDIT4/OXSR1/CDC42BPG/GSK3B/MAPK1/MAP3K12/ACVR1B/TBK1/WNK1/DGKQ/APP/TGFBR1/CALM1/ROCK2/PARD3/CSNK2A1/RIPK2/CAB39/TNKS1BP1/HIPK3/MTOR/MAP3K10/GSK3A/CADM4/SPHK1/PRKCA/NLK/CDC42BPB/PRKD1/TGFBR2	39
BP	GO:1990928	response to amino acid starvation	22/4197	52/18614	0.00115302	0.00769583	EIF2A/ATF2/MAP3K5/EIF2S1/PEX2/BECN1/RRAGB/IMPACT/MAPK1/SH3GLB1/BMT2/MIOS/LARP1/SESN1/EIF2AK3/SESN3/MTOR/DEPDC5/GCN1/HNRNPL/FLCN/PRKD1	22
BP	GO:0098781	ncRNA transcription	26/4197	65/18614	0.00117734	0.00784722	NIFK/PWP1/POLR1E/SNAPC1/POLR1B/ZNF143/PIH1D1/NOL11/NPM3/TCOF1/GTF3C6/GTF3A/GTF3C1/ERCC6/LARP7/CC2D1A/ELL/SNAPC3/IPPK/SPIN1/SNAPC5/TAF1B/MTOR/ERCC2/BRF1/WDR82	26
BP	GO:0032886	regulation of microtubule-based process	78/4197	252/18614	0.0011902	0.00792189	CHMP2B/SASS6/CFAP69/CDKN1B/STK11/GBA2/CHMP7/CHMP5/BBS4/DRC1/RAE1/AURKA/TMEM67/NAT10/DRG1/TRIM37/CLTC/FAM107A/ROCK1/SKA1/MID1/MET/KLHL42/SPAST/PLK4/NPM1/VPS4B/TRAF3IP1/MCPH1/CCSAP/EML3/GSK3B/CHORDC1/FBXW5/PATJ/HDAC6/GPSM2/WDR47/SLAIN2/TACC3/DIAPH1/CEP120/BICD2/KAT2B/TRIM36/TTBK2/CHMP4A/DCTN1/XPO1/ROCK2/ABL1/ARHGEF7/CKAP2/MAPRE1/CKAP5/MAP2/HNRNPU/CAMSAP2/CLIP1/CEP97/KATNB1/CDH5/MARK4/EML2/CEP131/CH…	78
BP	GO:0010675	regulation of cellular carbohydrate metabolic process	51/4197	152/18614	0.00119875	0.00795673	AKT1/IGFBP3/CD244/PDK4/IGF1/SCARB2/STK11/PTK2B/NLN/PPP1R3C/PGAM1/DDIT4/DDB1/CRY1/STAT3/EPM2AIP1/PTAFR/PPP1R3G/PTPN2/HDAC4/PHKG2/FOXK1/MLST8/PGP/PPP1R3B/GSK3B/PDK3/RORC/EP300/DGKQ/NR3C1/INSR/KAT2B/ARPP19/PRKCE/WDR5/IRS2/FOXO1/PPP1R3D/SRC/IRS1/MTOR/MLYCD/GSK3A/C1QTNF1/GIT1/PDK1/FLCN/KAT2A/FOXK2/C1QTNF3	51
BP	GO:0031023	microtubule organizing center organization	51/4197	152/18614	0.00119875	0.00795673	CHMP2B/CEP85/SASS6/PKD2/CHMP5/TUBE1/BBS4/HAUS4/GCC2/GOLGA2/AURKA/TMEM67/C2CD3/NAT10/NEK2/TRIM37/KIF11/CDK1/CDK2/PLK4/NPM1/VPS4B/PARD6G/PCM1/MCPH1/CHORDC1/FBXW5/PATJ/USP33/PPP1R12A/CEP120/KIF3A/CNTLN/KAT2B/NIN/DCTN1/XPO1/ROCK2/ODF2/KIF3B/PARD6B/CKAP5/UVRAG/MARK4/HAUS5/CEP131/PAFAH1B1/KAT2A/FBXW11/CTNNB1/PDCD6IP	51
BP	GO:0010631	epithelial cell migration	109/4197	371/18614	0.00120258	0.00797114	KITLG/KIT/AKT1/SP1/ITGB1/FAP/NRP2/PLPP3/PIK3R3/KDR/FAT2/TEK/ANXA1/STC1/PTK2B/MAP2K5/RHOJ/VASH1/ADAM17/ANGPT1/FBXW7/ITGA2/CLEC14A/ADAMTS9/SRF/EDN1/ROCK1/PTEN/ADAM9/PRCP/MET/TESK1/BMPR2/ANGPT2/SEMA4A/S100A9/DAAM2/SMAD4/EPHB4/DOCK1/FGFR1/ADGRA2/ETS1/PRKX/AMOT/PPM1F/HDAC6/EPPK1/PKN2/PAXIP1/NOS3/ACVRL1/MYH9/PFN2/SLIT2/ANXA3/PIK3CB/KANK2/GIPC1/KANK1/TGFBR1/DOCK5/KLF4/CAPN7/SASH1/SMOC2/MCC/ARF6/DLL4/THB…	109
BP	GO:0050779	RNA destabilization	44/4197	127/18614	0.00122066	0.00807987	FTO/CSDE1/MOV10/METTL14/CNOT6L/CNOT8/METTL3/PNPT1/EXOSC2/DHX9/CNOT1/EXOSC5/CNOT10/PDE12/DCP1A/ROCK1/PARN/DHX36/TARDBP/PUM1/GIGYF2/CNOT7/YBX1/TNRC6B/MEX3D/KHSRP/UPF1/CNOT6/SYNCRIP/SAMD4A/CNOT11/ROCK2/RC3H2/DIS3/PAN3/YTHDF2/YTHDF3/AGO2/TNKS1BP1/CNOT9/BTG2/HNRNPU/EIF4ENIF1/PAIP1	44
BP	GO:2000001	regulation of DNA damage checkpoint	13/4197	25/18614	0.00123034	0.00813268	RPA2/CCAR2/FEM1B/ETAA1/TTI1/RFWD3/CRY1/BARD1/DDX39B/TELO2/CUL4A/RNASEH2B/FBXO4	13
BP	GO:0043506	regulation of JUN kinase activity	25/4197	62/18614	0.00126791	0.00835694	EPHA4/PTK2B/MAP3K7/MAP3K5/EDN1/PTPN22/TNXB/PDCD4/SFRP1/MAP3K11/FZD4/TRAF2/ARHGEF5/DVL3/MAP3K12/MAP2K7/SASH1/MAP3K4/PTPN1/HIPK3/AIDA/TAOK3/MAP3K10/DVL2/ERN1	25
BP	GO:0016574	histone ubiquitination	20/4197	46/18614	0.00127123	0.00835694	RNF20/LEO1/CTR9/TRIM37/SUZ12/RNF40/DDB1/BARD1/PCGF6/RING1/UBR2/PCGF5/DTX3L/BMI1/UBR5/TRIP12/CDC73/RNF2/CBX8/ATXN7L3	20
BP	GO:0031146	SCF-dependent proteasomal ubiquitin-dependent protein catabolic process	20/4197	46/18614	0.00127123	0.00835694	FBXO38/CUL5/FBXW7/FBXO33/FBXO9/FBXL18/FBXW5/CUL1/RBX1/WWTR1/FBXL5/FBXL4/STYX/FBXL3/CUL2/FBXO3/FBXO31/FBXL20/FBXW11/FBXO4	20
BP	GO:0044788	modulation by host of viral process	20/4197	46/18614	0.00127123	0.00835694	HSPA8/EEF1A1/ZNF502/PIK3C3/CAV2/VAPA/PI4KA/ZBED1/EEA1/PIK3C2G/RAB5A/IGF2R/YTHDC2/CDC42/ROCK2/TBC1D20/NUCKS1/RAB29/APOE/PAIP1	20
BP	GO:0072175	epithelial tube formation	47/4197	138/18614	0.00128409	0.0084299	IFT57/NPHP3/BCL10/CDK20/BBS4/MTHFD1/IFT172/GRHL2/CLUAP1/DLC1/APAF1/STK4/BRD2/PTK7/SFRP1/MED12/GLMN/RALA/DVL3/TWIST1/FZD1/COBL/PODXL/CELSR1/SEC24B/FZD3/MTHFD1L/TSC1/SEMA4C/WNT4/OSR1/ABL1/OVOL2/STK3/FZD6/WNT6/TGFB2/SKI/ARHGAP35/LRP2/DVL2/KAT2A/IRX2/HECTD1/RGMA/SETD2/CTNNB1	47
BP	GO:0006024	glycosaminoglycan biosynthetic process	28/4197	72/18614	0.00129999	0.008511	CHST14/EXT1/ANGPT1/SLC10A7/CLTC/UGDH/HS3ST2/DSEL/XYLT1/B4GALT4/CHST15/CSGALNACT1/NDST2/CSGALNACT2/CHST7/NFKB1/CHST2/HS3ST1/NDST1/PDGFRB/DSE/UST/B3GNT2/ST3GAL1/ST3GAL2/AP2A1/XYLT2/CHSY1	28
BP	GO:1904888	cranial skeletal system development	28/4197	72/18614	0.00129999	0.008511	SLC39A1/TBX15/PDGFRA/RIC1/MTHFD1/EXT1/GRHL2/MMP16/EDNRA/SMAD3/TMEM107/RAB23/SMAD2/MED12/TWIST1/WDR19/NDST1/GNA11/TGFBR1/MTHFD1L/FOXN3/TGFB2/CRKL/MEGF8/NIPBL/SETD2/CTNNB1/TGFBR2	28
BP	GO:0016180	snRNA processing	14/4197	28/18614	0.00131964	0.00856677	INTS3/TOE1/INTS12/INTS9/EXOSC2/INTS7/EXOSC5/INTS2/INTS4/INTS10/INTS1/INTS6/INTS8/USB1	14
BP	GO:0032801	receptor catabolic process	14/4197	28/18614	0.00131964	0.00856677	ITCH/BECN1/MYLIP/SNX25/CAPN1/DTX3L/SH3GLB1/NEDD4/KIF16B/PTPN1/UVRAG/ZNRF3/APOE/FURIN	14
BP	GO:0051569	regulation of histone H3-K4 methylation	14/4197	28/18614	0.00131964	0.00856677	KDM1A/PYGO2/MCRS1/SNW1/CTR9/PIH1D1/SMAD4/PAXIP1/KANSL3/WDR5/PHF20/ZNF335/KANSL1/CTNNB1	14
BP	GO:0043507	positive regulation of JUN kinase activity	19/4197	43/18614	0.00132087	0.00856677	EPHA4/PTK2B/MAP3K7/MAP3K5/EDN1/MAP3K11/FZD4/TRAF2/ARHGEF5/DVL3/MAP3K12/MAP2K7/SASH1/MAP3K4/PTPN1/TAOK3/MAP3K10/DVL2/ERN1	19
BP	GO:0071364	cellular response to epidermal growth factor stimulus	19/4197	43/18614	0.00132087	0.00856677	AKT1/EEF1A1/MED1/BECN1/DAB2/DUSP22/MCM7/BAG4/PTPN12/PLCG1/ZPR1/ERRFI1/PTPN11/COL1A1/PPP1R9B/ERBB2/STAT5B/DUSP3/IQGAP1	19
BP	GO:0002730	regulation of dendritic cell cytokine production	10/4197	17/18614	0.00133528	0.00856677	TLR4/KIT/CLEC7A/DHX36/TLR3/JAK3/TICAM2/DDX1/MAVS/PLCG2	10
BP	GO:0006474	N-terminal protein amino acid acetylation	10/4197	17/18614	0.00133528	0.00856677	NAA38/NAA50/CREBBP/NAA60/EP300/NAA35/KAT2B/NAA30/NAA25/NAA15	10
BP	GO:0007000	nucleolus organization	10/4197	17/18614	0.00133528	0.00856677	ACTR6/POLR1B/RRP8/RRN3/PHF8/SUV39H1/BAZ2A/PHF2/SMARCA5/USP36	10
BP	GO:0018216	peptidyl-arginine methylation	10/4197	17/18614	0.00133528	0.00856677	PRMT5/NDUFAF7/PRMT9/PRMT7/CLNS1A/PRMT3/PRMT6/WDR77/CARM1/PRMT1	10
BP	GO:0033631	cell-cell adhesion mediated by integrin	10/4197	17/18614	0.00133528	0.00856677	ITGB1/PLPP3/SWAP70/ADAM9/NPNT/ITGA4/FERMT3/PODXL/ITGA5/WNK1	10
BP	GO:0051895	negative regulation of focal adhesion assembly	10/4197	17/18614	0.00133528	0.00856677	APOD/FAM107A/PTEN/DLC1/DUSP22/ACVRL1/THBS1/RCC2/SRC/CORO1C	10
BP	GO:0080009	mRNA methylation	10/4197	17/18614	0.00133528	0.00856677	TRMT10C/CBLL1/METTL14/METTL3/TRMT6/CMTR2/CMTR1/WTAP/NSUN2/TRMT61A	10
BP	GO:0150118	negative regulation of cell-substrate junction organization	10/4197	17/18614	0.00133528	0.00856677	APOD/FAM107A/PTEN/DLC1/DUSP22/ACVRL1/THBS1/RCC2/SRC/CORO1C	10
BP	GO:1901550	regulation of endothelial cell development	10/4197	17/18614	0.00133528	0.00856677	F11R/ROCK1/IKBKB/VCL/TNFRSF1A/ADD1/ZDHHC21/ROCK2/PLCB1/CDH5	10
BP	GO:1903140	regulation of establishment of endothelial barrier	10/4197	17/18614	0.00133528	0.00856677	F11R/ROCK1/IKBKB/VCL/TNFRSF1A/ADD1/ZDHHC21/ROCK2/PLCB1/CDH5	10
BP	GO:0000727	double-strand break repair via break-induced replication	8/4197	12/18614	0.001353	0.00860977	MCM3/CDC7/MCM7/MCM2/CDC45/MCM5/MCM4/MCM6	8
BP	GO:0033235	positive regulation of protein sumoylation	8/4197	12/18614	0.001353	0.00860977	GNL3/HDAC4/TOLLIP/ARNT/PIAS4/PIAS1/MUL1/UBA2	8
BP	GO:0034058	endosomal vesicle fusion	8/4197	12/18614	0.001353	0.00860977	VPS41/VPS18/VPS39/VPS16/ANKFY1/VPS8/TGFBRAP1/SPHK1	8
BP	GO:0034454	microtubule anchoring at centrosome	8/4197	12/18614	0.001353	0.00860977	BBS4/CCDC68/HOOK3/PCM1/GSK3B/KIF3A/NIN/DCTN1	8
BP	GO:0050655	dermatan sulfate proteoglycan metabolic process	8/4197	12/18614	0.001353	0.00860977	CHST14/IDS/DSEL/CSGALNACT1/CSGALNACT2/IDUA/DSE/UST	8
BP	GO:1905668	positive regulation of protein localization to endosome	8/4197	12/18614	0.001353	0.00860977	MSN/DTX3L/ABHD17B/ROCK2/SORL1/RDX/NF2/ABHD17C	8
BP	GO:0000184	nuclear-transcribed mRNA catabolic process, nonsense-mediated decay	18/4197	40/18614	0.00136008	0.00860977	UPF2/EIF3E/EXOSC10/SMG8/DCP1A/PARN/RNPS1/GSPT1/GSPT2/SMG5/HNRNPAB/UPF1/NCBP1/PNRC1/NBAS/PNRC2/SMG6/CASC3	18
BP	GO:1901532	regulation of hematopoietic progenitor cell differentiation	18/4197	40/18614	0.00136008	0.00860977	KITLG/METTL14/KDR/HSPA9/METTL3/N4BP2L2/ITCH/NUDT21/DHX36/KAT5/HES1/PUS7/PDCD2/SOS2/ABL1/NOTCH1/YTHDF2/FLCN	18
BP	GO:1901998	toxin transport	18/4197	40/18614	0.00136008	0.00860977	CCT8/COPB2/CCT3/CCT2/ANTXR2/TCP1/CCT7/CCT5/SCFD1/ANTXR1/GGA1/SLC22A3/ADAM10/CCT4/NRP1/RAB29/ATP6V0A1/MTMR12	18
BP	GO:0006611	protein export from nucleus	24/4197	59/18614	0.00136192	0.00860977	UHMK1/HSPA9/NUTF2/CCHCR1/BARD1/CAMK1/XPO5/FRAT2/FRAT1/EGR2/GSK3B/AHCYL1/RANGAP1/RANBP3/XPO7/STYX/CTDSPL2/XPO1/NUP214/CSE1L/STRADB/PTPN11/YWHAE/DESI1	24
BP	GO:0010390	histone monoubiquitination	15/4197	31/18614	0.00137069	0.00860977	RNF20/LEO1/CTR9/TRIM37/RNF40/DDB1/BARD1/PCGF6/RING1/PCGF5/DTX3L/BMI1/CDC73/RNF2/ATXN7L3	15
BP	GO:0036258	multivesicular body assembly	15/4197	31/18614	0.00137069	0.00860977	CHMP2B/CHMP7/CHMP5/UBAP1/VTA1/STAM/VPS4B/VPS37A/CHMP4A/VPS36/VPS37B/IST1/HGS/CHMP6/PDCD6IP	15
BP	GO:0045948	positive regulation of translational initiation	15/4197	31/18614	0.00137069	0.00860977	RPS6KB1/EIF2B5/UHMK1/METTL3/PPP1R15A/SH3BGRL/DDX3X/IMPACT/LARP1/NCK1/YTHDF2/YTHDF3/MTOR/DHX29/KHDRBS1	15
BP	GO:0060674	placenta blood vessel development	15/4197	31/18614	0.00137069	0.00860977	AKT1/ITGB8/WNT2/PKD2/JUNB/VASH1/HEY1/MAPK1/NOTCH2/HES1/OVOL2/VASH2/FBXW8/GGNBP2/HS6ST1	15
BP	GO:0061437	renal system vasculature development	15/4197	31/18614	0.00137069	0.00860977	PKD2/PDGFRA/TEK/ANGPT1/EDNRA/PECAM1/ANGPT2/NOTCH2/IL6R/HES1/AQP1/PDGFRB/OSR1/NOTCH1/NRP1	15
BP	GO:0061440	kidney vasculature development	15/4197	31/18614	0.00137069	0.00860977	PKD2/PDGFRA/TEK/ANGPT1/EDNRA/PECAM1/ANGPT2/NOTCH2/IL6R/HES1/AQP1/PDGFRB/OSR1/NOTCH1/NRP1	15
BP	GO:0007031	peroxisome organization	17/4197	37/18614	0.00138483	0.00866455	PEX11B/PEX3/ABCD4/PEX2/TRIM37/PEX12/TMEM135/USP9X/PEX6/ABCD3/PEX1/PEX5/HACL1/RAB8B/MAVS/PEX14/LONP2	17
BP	GO:0022616	DNA strand elongation	17/4197	37/18614	0.00138483	0.00866455	MCRS1/RAD50/POLE3/INO80B/POLD3/UCHL5/MCM3/NBN/POLA1/INO80C/MCM7/POLD2/INO80/ACTR5/MCM4/NUCKS1/LIG3	17
BP	GO:0043162	ubiquitin-dependent protein catabolic process via the multivesicular body sorting pathway	17/4197	37/18614	0.00138483	0.00866455	CHMP2B/PLAA/CHMP7/CHMP5/UBAP1/STAM/VPS4B/VPS37A/HDAC6/RNF126/NEDD4/CHMP4A/VPS36/VPS37B/HGS/CHMP6/PTPN23	17
BP	GO:0000289	nuclear-transcribed mRNA poly(A) tail shortening	16/4197	34/18614	0.00139027	0.00867598	CNOT6L/CNOT8/CNOT1/CNOT10/PARN/CNOT7/TNRC6B/CNOT6/SAMD4A/CNOT11/PAN3/AGO2/TNKS1BP1/CNOT9/BTG2/EIF4ENIF1	16
BP	GO:0048199	vesicle targeting, to, from or within Golgi	16/4197	34/18614	0.00139027	0.00867598	PEF1/TRAPPC8/TRAPPC11/TRAPPC2/PREB/SAR1A/AP1AR/TRAPPC5/TRAPPC12/TMED10/SEC16A/CUL3/ARFGAP2/TFG/KLHL12/CSNK1D	16
BP	GO:0060491	regulation of cell projection assembly	63/4197	197/18614	0.00139405	0.00868826	KIT/FXR1/CAV1/ATG5/BBS4/CCDC88A/SRF/TESK1/DAAM2/ATP8B1/GPM6A/AKIRIN1/GSK3B/FNBP1L/WASL/RALA/COBL/PODXL/TWF1/PFN2/SLIT2/TAPT1/DPYSL3/CEP120/DNM2/TRPM2/KANK1/TGFBR1/FAM110C/RAB5A/PLEK2/SYNE2/ARF6/EPHA2/RCC2/RHOQ/CDC42/ODF2/IFT88/WASF2/NRP1/SRC/PPP1R16B/RDX/YAP1/MTOR/AGRN/LIMK2/CORO1C/CEP97/ATMIN/ACTR3/MARK4/ARHGAP35/CDC42EP4/FXR2/NCKAP1/PIK3R1/CYFIP1/EVL/HSP90AA1/MAP4/TWF2	63
BP	GO:0042273	ribosomal large subunit biogenesis	27/4197	69/18614	0.00141199	0.00877728	DDX18/NIFK/FASTKD2/RPL5/ZNHIT6/SDAD1/GTPBP4/RRP15/NOL9/SPATA5/FTSJ3/RPL7L1/PAK1IP1/LAS1L/DDX28/MDN1/GTF3A/WDR12/NPM1/TRAF7/URB1/SPATA5L1/RSL24D1/RRS1/BOP1/NOC2L/PES1	27
BP	GO:0061077	chaperone-mediated protein folding	27/4197	69/18614	0.00141199	0.00877728	HSPA8/CCT8/HSPA6/CCT3/DNAJB4/CCT2/DNAJB1/HSPA9/DNAJC18/TCP1/CCT7/CCT5/DNAJB12/TRAP1/CCT6A/CHORDC1/GAK/DNAJB6/PDIA4/DNAJB14/PDCL3/CCT4/HSPH1/DNAJC5/CSNK2A1/HSPE1/PPID	27
BP	GO:0007272	ensheathment of neurons	49/4197	146/18614	0.00146801	0.00910197	AKT1/EIF2B5/CXCR4/NRDC/FIG4/CST7/BCAS1/ZNF24/PTEN/GNPAT/NAB1/PIKFYVE/AFG3L2/GPC1/NSUN5/ITGAX/EGR2/CTSC/XK/LPAR1/QKI/SERINC5/GALC/TSC1/EIF2AK3/PPP3R1/WASF3/PARD3/ATRN/B4GALT5/MAL2/NDRG1/ACER3/SBF2/ZPR1/MTOR/SKI/TLR2/PLLP/PRX/ERCC2/NF1/ERBB2/ORMDL1/TPPP/CYFIP1/DICER1/DAG1/CTNNB1	49
BP	GO:0008366	axon ensheathment	49/4197	146/18614	0.00146801	0.00910197	AKT1/EIF2B5/CXCR4/NRDC/FIG4/CST7/BCAS1/ZNF24/PTEN/GNPAT/NAB1/PIKFYVE/AFG3L2/GPC1/NSUN5/ITGAX/EGR2/CTSC/XK/LPAR1/QKI/SERINC5/GALC/TSC1/EIF2AK3/PPP3R1/WASF3/PARD3/ATRN/B4GALT5/MAL2/NDRG1/ACER3/SBF2/ZPR1/MTOR/SKI/TLR2/PLLP/PRX/ERCC2/NF1/ERBB2/ORMDL1/TPPP/CYFIP1/DICER1/DAG1/CTNNB1	49
BP	GO:0002683	negative regulation of immune system process	138/4197	487/18614	0.00147228	0.00911666	TLR4/KITLG/AKT1/CD96/PARP14/APOD/CTLA4/FN1/GPATCH3/GPNMB/FGL2/USP15/STAT6/PTPN6/LYAR/IRF1/HSPA9/HAVCR2/IL33/ANXA1/UBQLN1/ATG5/TNFAIP3/METTL3/IL1RL1/PIBF1/CST7/PRNP/ITCH/SLA2/ANGPT1/TRIM21/TNFSF18/PTPRC/FBXW7/TRAFD1/IL7R/RIOK3/SMAD7/SPN/GPR137B/BANF1/BTK/PTPN22/TMEM176B/NCKAP1L/PDE5A/THY1/CRTAM/ERBIN/HFE/TRIM27/MAPK14/DUSP22/PTPN2/YES1/TWSG1/NLRC3/SOCS1/GPAM/CNOT7/TLR3/MFHAS1/SFRP1/CXCL12/FADD/HMG…	138
BP	GO:0006790	sulfur compound metabolic process	95/4197	319/18614	0.00151152	0.00934755	XDH/GNS/SP1/ELOVL6/PDK4/DLD/TST/NDNF/PAPSS1/ENOPH1/HSD17B4/HSPA9/AADAT/AMD1/THTPA/CHST14/MTHFD1/CIAO1/ACSS2/NFS1/EXT1/ANGPT1/PDHX/EDNRA/SLC10A7/MVK/CIAPIN1/ACLY/SGSH/SLC25A19/EGFLAM/ACSL5/ABCB7/UGDH/HS3ST2/IDS/SUCLG2/DSEL/GPC1/XYLT1/PAPSS2/MMS19/B4GALT4/GPAM/CHST15/HGSNAT/CSGALNACT1/NDST2/CSGALNACT2/MTR/PPCS/PDK3/CHST7/ACSL4/HACD2/GCLM/AHCYL1/MCCC1/CHST2/HS3ST1/IDUA/NDST1/EXTL3/MTAP/ISCA1/DIP2A/H…	95
BP	GO:0050772	positive regulation of axonogenesis	29/4197	76/18614	0.00152199	0.00939089	FN1/NRDC/STK11/GOLGA4/SRF/ZFYVE27/PLXNC1/BMPR2/PLXNB1/PLXNA1/STK25/CXCL12/LPAR3/BRAF/SKIL/SLIT2/NIN/NRP1/ADNP/PLXNA2/IST1/MEGF8/PAFAH1B1/TRPV2/MAP1B/SEMA5A/CYFIP1/TWF2/PLXND1	29
BP	GO:0090090	negative regulation of canonical Wnt signaling pathway	47/4197	139/18614	0.00152244	0.00939089	NPHP3/SOSTDC1/CAV1/LMBR1L/STK11/G3BP1/CHD8/DAB2/RBMS3/SFRP5/SIAH2/INVS/STK4/TMEM64/MAPK14/TMEM170B/LZTS2/SFRP1/BICC1/GSK3B/FRMD8/AMER1/OTUD5/FZD1/SCYL2/RBX1/WWTR1/LATS1/TLE3/MCC/DACT1/NOTCH1/LATS2/FOXO1/HDAC1/STK3/FZD6/SOX17/CTNND1/LRP4/KREMEN1/ZNRF3/JADE1/AMFR/GSK3A/APOE/CTNNB1	47
BP	GO:1901214	regulation of neuron death	97/4197	327/18614	0.00155691	0.0095912	ITGB2/TLR4/AKT1/ATF2/CASP8/LANCL1/GPNMB/CASP2/ERBB3/NDNF/KDR/PTK2B/EPHA7/MAP3K5/EIF2S1/PSEN1/MSH2/PRNP/ANGPT1/BTBD10/CASP9/FBXW7/VPS35/THAP11/NQO1/NAIP/IL6ST/ROCK1/DDIT4/NONO/IKBKG/CSF1/HTRA2/DAXX/FOXQ1/INPP5A/CLN8/MAP3K11/GSK3B/PICALM/CCND1/G6PD/TRAF2/HDAC6/NRBP2/GCLM/MCL1/NES/HDGF/ZNF746/BRAF/FZD1/MAP3K12/TBK1/FBXO7/WFS1/NR3C1/MAP2K7/TRPM2/FYN/FOXO3/SOD2/F2R/TYRO3/CHMP4A/TSC1/STAMBP/SET/ABL1/NR…	97
BP	GO:0071383	cellular response to steroid hormone stimulus	66/4197	209/18614	0.00156106	0.0096044	RPS6KB1/HSPA8/KDM1A/NR2C1/TAF7/ANXA1/STC1/UFL1/VPS18/USP8/FBXO32/TRIM68/CASP9/CNOT1/URI1/MED1/DAB2/ABHD2/FAM107A/EDN1/DDIT4/NCOA4/ESRRA/UFSP2/CRY1/KLF9/DAXX/TFAP4/SFRP1/HDAC6/ATP1A1/AQP1/DDX17/EP300/CLOCK/NR3C1/SAFB/CARM1/KANK2/UBA5/KDM4C/SGK1/LATS1/NEDD4/PADI2/KDM3A/BMI1/PMEPA1/HDAC1/SRC/UBR5/CRY2/CNOT9/YAP1/HNRNPU/ERRFI1/DDX54/EGLN2/GSK3A/PLPP1/SRD5A1/ZNF366/STRN3/IGF1R/UBE3A/TADA3	66
BP	GO:0006109	regulation of carbohydrate metabolic process	59/4197	183/18614	0.00156571	0.00962069	AKT1/IGFBP3/CD244/PDK4/IGF1/SCARB2/STK11/PTK2B/PSEN1/CLTC/NLN/PPP1R3C/PGAM1/DDIT4/DDB1/CRY1/STAT3/EPM2AIP1/PTAFR/PPP1R3G/PTPN2/HDAC4/PHKG2/FOXK1/MLST8/PGP/PPP1R3B/GSK3B/PDK3/ARNT/RORC/EP300/NFKB1/SLC4A4/DGKQ/NR3C1/APP/INSR/KAT2B/ARPP19/PRKCE/WDR5/IRS2/FOXO1/PPP1R3D/SRC/IRS1/MTOR/MLYCD/GSK3A/AP2A1/C1QTNF1/GIT1/PDK1/FLCN/KAT2A/FOXK2/PRKAA1/C1QTNF3	59
BP	GO:0035023	regulation of Rho protein signal transduction	31/4197	83/18614	0.00160057	0.00982231	ITGB1/F11R/ABCA1/F2RL2/NET1/ARHGEF3/DLC1/MET/GPR65/ADGRG1/RALBP1/OPHN1/MCF2L/CDC42SE1/PDGFRB/KANK2/KANK1/LPAR1/F2R/ABL1/NRP1/CUL3/ARRB1/APOE/ARHGAP35/TNFAIP1/FLCN/ITGA3/CCDC125/ARHGEF28/RAF1	31
BP	GO:0071375	cellular response to peptide hormone stimulus	92/4197	308/18614	0.00160584	0.00984205	RPS6KB1/AKT1/SP1/PIK3R3/PDK4/CAV1/STAT6/LONP1/APEX1/RAB10/PIP4K2A/EDNRA/EDN1/ROCK1/LPIN2/ESRRA/FOXO4/CAV2/PRKCZ/STAT3/PRKCB/PTPN2/EEF2K/YWHAG/SOCS1/IDE/PTPRE/LEPROTL1/EIF4EBP2/MEN1/GSK3B/MAPK1/LEPROT/AHCYL1/SHC1/SOCS2/ADCY6/PIP4K2C/RANGAP1/AGTR1/NFKB1/USO1/NCK1/INSR/SLC27A1/JAK3/DENND4C/KANK1/KAT2B/MAX/SOS2/ZNF106/RHOQ/ROCK2/IRS2/TBC1D4/WDTC1/FOXO1/RB1/PLCB1/PTPRA/SRC/PTPN1/HSF1/IRS1/SORL1/SIK2/S…	92
BP	GO:0072659	protein localization to plasma membrane	86/4197	285/18614	0.00161331	0.00987097	AKT1/ITGB1/ACTB/TNIK/F11R/PIP5K1A/GOLPH3L/TSPAN5/RAPGEF6/STX7/EHD4/WDR72/PREPL/TTC7A/CCDC88A/RAB10/PRNP/PPP2R5A/VPS35/CDH1/CLTC/DAB2/GOLGA4/NHLRC1/ROCK1/ZFYVE27/PSMD10/RAP2A/PRKCZ/KIF13A/RAB12/RAB40C/BAG4/IKBKB/GOLGA7/ZDHHC2/PKP3/PACS1/PICALM/PPFIA1/FRMD8/PGRMC1/GAK/PPIL2/FLNA/CACNB3/LRP1/PKP2/TNFRSF1A/GGA1/ATP1B3/DENND4C/AFDN/EXOC5/RAB8B/ARF6/EPHA2/PRKCE/RHOQ/ASB3/SPTBN1/ROCK2/LDLRAP1/SEC16A/LAM…	86
BP	GO:0008334	histone mRNA metabolic process	11/4197	20/18614	0.00162084	0.00987097	XRN1/SSB/CPSF3/MTPAP/EXOSC10/ZNF473/CPSF2/SLBP/LSM11/UPF1/NCBP1	11
BP	GO:0036260	RNA capping	11/4197	20/18614	0.00162084	0.00987097	UTP20/TGS1/CMTR2/NOP9/ABT1/CMTR1/RNMT/TBL3/NCBP1/RNGTT/NCBP3	11
BP	GO:0045056	transcytosis	11/4197	20/18614	0.00162084	0.00987097	MFSD2A/VPS35/CLTC/PTAFR/PICALM/LRP1/USO1/RAB5A/SRC/LRP2/IGF1R	11
BP	GO:0060339	negative regulation of type I interferon-mediated signaling pathway	11/4197	20/18614	0.00162084	0.00987097	METTL3/PTPN2/CNOT7/ADAR/STAT2/TTLL12/CACTIN/MUL1/YTHDF2/YTHDF3/NLRC5	11
BP	GO:0007162	negative regulation of cell adhesion	93/4197	312/18614	0.00163161	0.00992396	AKT1/APOD/CTLA4/EPHA4/GPNMB/FGL2/CBLL1/ERBB3/PTPN6/IRF1/HAVCR2/ANXA1/MAP2K5/METTL3/GTPBP4/PRNP/ITCH/ANGPT1/SWAP70/TNFSF18/PTPRC/FGG/CDH1/FAM107A/SMAD7/SPN/PTEN/DLC1/PTPN22/PLXNC1/NCKAP1L/PDE5A/CRTAM/ANGPT2/PLXNB1/PLXNA1/HFE/DUSP22/PTPN2/TWSG1/SOCS1/CXCL12/SIPA1/MEN1/FZD4/PPM1F/CASK/GLMN/PODXL/PAWR/ACVRL1/LAG3/WNK1/AP1AR/TGFBI/SEMA6A/JAK3/KANK1/KLF4/AKNA/ADAM10/THBS1/RCC2/SOCS5/EPCAM/RC3H2/ABL1/NO…	93
BP	GO:0035148	tube formation	51/4197	154/18614	0.00165396	0.0100472	IFT57/NPHP3/BCL10/CDK20/BBS4/MTHFD1/IFT172/TGM2/GRHL2/CLUAP1/DLC1/APAF1/STK4/BRD2/PTK7/SFRP1/MED12/GLMN/RALA/DVL3/TWIST1/FZD1/COBL/PODXL/CELSR1/SEC24B/FZD3/NFIB/MTHFD1L/TSC1/SEMA4C/WNT4/OSR1/ABL1/NOTCH1/OVOL2/STK3/YWHAZ/FZD6/WNT6/TGFB2/SKI/ARHGAP35/LRP2/DVL2/KAT2A/IRX2/HECTD1/RGMA/SETD2/CTNNB1	51
BP	GO:0071260	cellular response to mechanical stimulus	28/4197	73/18614	0.00166132	0.0100791	TLR4/LTBR/CASP8/F11R/BCL10/MTPN/CASP2/IRF1/IL33/KCNJ2/MAP3K1/ITGA2/CASP8AP2/MYD88/TLR8/BAK1/PIEZO2/TLR3/FADD/AQP1/TNFRSF1A/NFKB1/TMEM150C/COL1A1/MAP3K14/PTGER4/IGF1R/DAG1	28
BP	GO:0019079	viral genome replication	44/4197	129/18614	0.00173988	0.0105424	HSPA8/KPNA6/SETDB1/NFIA/PPIE/TARBP2/EEF1A1/ATG5/HACD3/TRIM28/TOP2A/PDE12/TRIM38/PIK3C3/DDB1/BANF1/DDX3X/MPHOSPH8/DEK/VAPA/ATG16L1/CTBP2/IFIT5/TOP2B/CNOT7/HTATSF1/ZBED1/PKN2/ADAR/ZC3HAV1/PCBP2/LARP1/YTHDC2/RSAD2/NOTCH1/MAVS/TBC1D20/STAU1/ZNFX1/NUCKS1/PPID/N4BP1/IFIH1/CXCR6	44
BP	GO:0070849	response to epidermal growth factor	20/4197	47/18614	0.0017492	0.0105855	AKT1/EEF1A1/MED1/BECN1/DAB2/DUSP22/MCM7/BAG4/MAPK1/PTPN12/PLCG1/ZPR1/ERRFI1/PTPN11/COL1A1/PPP1R9B/ERBB2/STAT5B/DUSP3/IQGAP1	20
BP	GO:0051865	protein autoubiquitination	30/4197	80/18614	0.00175493	0.0106068	LTN1/RNF13/NFX1/ITCH/RNF141/TRIM68/TRIM21/RNF185/TRIM37/RNFT1/RAD18/BFAR/BARD1/TRAF2/DTX3L/KLHL24/MDM2/RBX1/UBE2D3/RNF187/SH3RF1/UHRF2/SASH1/SH3RF3/CUL3/CBL/AMFR/RNF157/HECTD1/UBE3A	30
BP	GO:0090174	organelle membrane fusion	42/4197	122/18614	0.00178729	0.0107888	CHMP2B/STX12/SEC22B/VAV3/BET1/VPS41/ANXA1/CHMP7/CHMP5/STX7/VPS18/VPS39/VIPAS39/PIP4K2A/VPS16/STX16/ANKFY1/GOSR2/CAV2/YIPF4/VCPIP1/PIKFYVE/RAB12/TMEM175/VPS8/EEA1/TOM1/USO1/YIPF5/SPG11/RAB8B/CHMP4A/TGFBRAP1/RAB20/TBC1D4/STX3/UVRAG/STX2/ANKRD27/CHMP6/SPHK1/PIP4K2B	42
BP	GO:2001235	positive regulation of apoptotic signaling pathway	47/4197	140/18614	0.00179867	0.0108439	LTBR/BCL10/FAF1/CAV1/CASP2/VNN1/BCLAF1/PTPRC/FBXW7/BECN1/PML/HYAL2/LTB/PTEN/APAF1/HTRA2/STK4/RAD9A/S100A9/PTPN2/TRAF7/SFPQ/SFRP1/FADD/CTSC/TRAF2/MCL1/PAK2/SKIL/TIMP3/CTNNA1/NCK1/PIAS4/MAPK9/TGFBR1/THBS1/NCK2/NACC2/PLAGL2/STK3/PPP2R1B/INHBB/SIAH1/DEDD2/BBC3/NF1/FLCN	47
BP	GO:0090130	tissue migration	110/4197	379/18614	0.00180218	0.0108514	KITLG/KIT/AKT1/SP1/ITGB1/FAP/NRP2/PLPP3/PIK3R3/KDR/FAT2/TEK/ANXA1/STC1/PTK2B/MAP2K5/RHOJ/VASH1/ADAM17/ANGPT1/GRHL2/FBXW7/ITGA2/CLEC14A/ADAMTS9/SRF/EDN1/ROCK1/PTEN/ADAM9/PRCP/MET/TESK1/BMPR2/ANGPT2/SEMA4A/S100A9/DAAM2/SMAD4/EPHB4/DOCK1/FGFR1/ADGRA2/ETS1/PRKX/AMOT/PPM1F/HDAC6/EPPK1/PKN2/PAXIP1/NOS3/ACVRL1/MYH9/PFN2/SLIT2/ANXA3/PIK3CB/KANK2/GIPC1/KANK1/TGFBR1/DOCK5/KLF4/CAPN7/SASH1/SMOC2/MCC/ARF6/DL…	110
BP	GO:0010507	negative regulation of autophagy	32/4197	87/18614	0.0018162	0.0109084	AKT1/RUBCN/SEC22B/KDM4A/GOLGA2/POLDIP2/BECN1/SCFD1/PTPN22/MET/BMF/IL10RA/STAT3/EHMT2/FOXK1/MLST8/TAB3/KLHL22/NRBP2/MCL1/UBQLN4/TBC1D14/MTMR9/HERC1/CHMP4A/TSC1/FEZ2/MTOR/CPTP/USP36/PHF23/FOXK2	32
BP	GO:0032456	endocytic recycling	32/4197	87/18614	0.0018162	0.0109084	STX12/VPS50/EHD4/VPS39/STX16/VPS35/VPS53/EPG5/SNX12/SNX30/VPS52/ZDHHC2/VPS51/EPS15/CCDC22/SNX4/SNX27/MICALL1/ARHGAP8/RAB14/ARF6/SNX17/ATP9A/VPS13B/SORL1/DENND1B/RAB35/ANKRD50/NDRG4/ANKRD27/HGS/PTPN23	32
BP	GO:0071218	cellular response to misfolded protein	12/4197	23/18614	0.00182518	0.01093	DNAJC18/UBE2W/RNF185/DNAJB12/BAG6/NGLY1/KLHL15/HDAC6/DNAJB14/RNF126/UGGT2/CUL3	12
BP	GO:0097150	neuronal stem cell population maintenance	12/4197	23/18614	0.00182518	0.01093	FUT10/SS18/SRRT/HOOK3/PCM1/MCPH1/WDR47/HES1/DLL1/NOTCH1/FOXO1/JAG1	12
BP	GO:0000447	endonucleolytic cleavage in ITS1 to separate SSU-rRNA from 5.8S rRNA and LSU-rRNA from tricistronic rRNA transcript (SSU-rRNA, 5.8S rRNA, LSU-rRNA)	7/4197	10/18614	0.00183877	0.01093	UTP20/RCL1/NOP9/ABT1/RPP40/KRI1/RRS1	7
BP	GO:0002934	desmosome organization	7/4197	10/18614	0.00183877	0.01093	PERP/DSP/DSG2/PKP3/PKP2/GRHL1/PRKCA	7
BP	GO:0090161	Golgi ribbon formation	7/4197	10/18614	0.00183877	0.01093	TMED5/PRMT5/GCC2/GOLGA2/TRIP11/FHDC1/GOLPH3	7
BP	GO:0001881	receptor recycling	19/4197	44/18614	0.00183878	0.01093	CHMP5/PSEN1/ARFGEF2/PEX2/PEX12/USP9X/PEX6/PTPN2/PEX1/PEX5/AP1AR/KIF16B/PTPN1/SORL1/RAB29/ALS2/TBC1D16/PLEKHA3/NSF	19
BP	GO:0071526	semaphorin-plexin signaling pathway	19/4197	44/18614	0.00183878	0.01093	NRP2/KDR/EDNRA/EDN1/MET/PLXNC1/SEMA3G/SEMA4A/PLXNB1/PLXNA1/FARP2/FLNA/SEMA6A/SEMA4C/NRP1/PLXNA2/SEMA5A/SEMA3F/PLXND1	19
BP	GO:0000280	nuclear division	128/4197	450/18614	0.00183965	0.01093	USP16/CHMP2B/CEP85/GTF2B/RACGAP1/IGF1/PDE3A/CDKN1B/NCAPG/CENPC/DAPK3/RAD50/IK/SLF1/PINX1/SMC5/CHMP7/CHMP5/ZWILCH/PRMT5/BUB1B/DLGAP5/TGFA/GOLGA2/MZT1/PIBF1/AURKA/ZW10/NSL1/NEK2/ANAPC5/ANAPC7/DRG1/POLDIP2/MIS12/AURKB/TOP2A/BECN1/BIRC5/RAD1/EDN1/KIF11/SLF2/MKI67/TNKS/WAPL/BANF1/SMC1A/CAV2/SMC2/SPAST/CENPF/EHMT2/DYNC1LI1/KIFC1/CUL7/BAG6/UBR2/NAA50/VPS4B/CTDP1/ZSCAN21/SH2B1/BAZ1B/ERCC4/SMC3/BUB3/ZWINT…	128
BP	GO:1901888	regulation of cell junction assembly	67/4197	214/18614	0.00184256	0.01093	APOD/CLDN1/F11R/CAV1/AMIGO2/KDR/DAPK3/TEK/PTK2B/EPHA7/VPS35/POLDIP2/FAM107A/ROCK1/PTEN/SLK/DLC1/SMAD3/RAP2A/THY1/SEMA4A/OXTR/DUSP22/EEF2K/CLDN3/LDB1/IKBKB/SFRP1/VCL/PPM1F/EPHB3/FZD1/ACVRL1/CHD4/PDLIM5/APP/TLN1/THBS2/FLRT2/FERMT2/ARF6/THBS1/EPHA2/TSC1/RCC2/NPHP1/LIMS1/WNT4/ROCK2/ABL1/RAPGEF1/FARP1/NRP1/PTPRA/COL16A1/SRC/ADNP/CLSTN1/AGRN/TLR2/CORO1C/EPB41L5/MYO1C/DUSP3/TJP1/PEAK1/CTNNB1	67
BP	GO:1902806	regulation of cell cycle G1/S phase transition	67/4197	214/18614	0.00184256	0.01093	AKT1/ACTB/RPA2/SASS6/GPNMB/CASP2/CTDSP2/CDKN1B/PTPN6/CCND2/PKD2/ANXA1/PSME2/APEX1/MNAT1/CPSF3/ADAM17/RRM1/PLRG1/FBXW7/RFWD3/PML/FAM107A/PTEN/ECD/DDX3X/CDK2/ADAMTS1/GIGYF2/MEN1/CCND1/TFDP1/CUL4A/SENP2/SMARCD1/ARID2/MDM2/SMARCC2/FBXO7/LSM11/PPP2CA/KANK2/SMARCA2/KLF4/DACT1/INO80/RRM2/NACC2/RB1/RGCC/PLCB1/RBL1/AMBRA1/CTDSP1/WEE1/RDX/CDC73/METTL13/BCL7A/JADE1/PLCG2/FBXO31/BRD7/CRLF3/CTDSPL/SMARCC1/APP…	67
BP	GO:0048024	regulation of mRNA splicing, via spliceosome	38/4197	108/18614	0.0018501	0.0109612	HSPA8/FXR1/CWC22/THRAP3/HNRNPA2B1/HNRNPA1/SMU1/PRMT5/RBM23/SNW1/SRSF7/RBM39/SRSF3/CLNS1A/RNPS1/SF1/PRPF19/RBM10/RBMX/WDR77/DDX17/LARP7/FAM172A/DAZAP1/CIRBP/PTBP1/NCBP1/WTAP/QKI/SAP18/SRSF6/HNRNPU/SFSWAP/HNRNPL/RBM42/C1QBP/FXR2/KHDRBS1	38
BP	GO:0030168	platelet activation	45/4197	133/18614	0.00186532	0.0110377	TLR4/ACTB/F11R/STXBP3/VAV3/PTPN6/PDGFRA/F2RL2/MYL9/PDPN/FGG/IL6ST/SRF/C1GALT1C1/SELP/BLOC1S4/MAPK14/EMILIN2/DGKD/VCL/FERMT3/FLNA/NOS3/MYH9/RAP2B/METAP1/MMRN1/PIK3CB/DGKQ/TLN1/F2R/TYRO3/MERTK/EMILIN1/VAV2/SRC/FZD6/DGKZ/SH2B3/PLCG2/AXL/APOE/C1QTNF1/GNA13/PRKCA	45
BP	GO:1903706	regulation of hemopoiesis	119/4197	415/18614	0.00192301	0.011354	TLR4/KITLG/ACTB/GPR171/CASP8/CTLA4/CREB1/MYSM1/FGL2/PTPN6/XRCC6/JUNB/AP3D1/IRF1/HSPA9/ANXA1/PTK2B/VNN1/METTL3/LEO1/CTR9/TNFSF18/PTPRC/FBXW7/KAT7/MED1/IL7R/SMAD7/GPR137B/ESRRA/BTK/CSF1/TMEM176B/NCKAP1L/TMEM64/CRTAM/PRKCZ/IKZF3/STAT3/MITF/MAPK14/PTPN2/MALT1/CARD11/SOCS1/LDB1/TLR3/KAT6A/SFRP1/ETS1/IRF7/FADD/SART1/KAT5/NKAP/HMGB3/CUL4A/PRMT6/NOTCH2/ARNT/BRAF/PURB/HOXA5/MTURN/SCIN/ACVR1B/SMARCD1/ARID2…	119
BP	GO:0034332	adherens junction organization	23/4197	57/18614	0.00193009	0.011354	ACTB/EPHA4/CDH1/SMAD7/DSP/VCL/PAK2/ADD1/PIP5K1C/FERMT2/ADAM10/CDC42/SRC/MTSS1/RDX/KIFC3/CDH11/CDH5/CDH3/NUMBL/TJP1/CTNNB1/PTPN23	23
BP	GO:0016558	protein import into peroxisome matrix	9/4197	15/18614	0.0019448	0.011354	PEX2/TRIM37/PEX12/USP9X/PEX6/PEX1/PEX5/PEX14/LONP2	9
BP	GO:0031453	positive regulation of heterochromatin formation	9/4197	15/18614	0.0019448	0.011354	SETDB1/PPHLN1/ZNF304/TRIM28/SIN3A/CDK2/MPHOSPH8/ATF7IP/DNMT1	9
BP	GO:0032239	regulation of nucleobase-containing compound transport	9/4197	15/18614	0.0019448	0.011354	DHX9/SUPT6H/NUP153/CPSF6/NRDE2/NSUN2/IWS1/SETD2/KHDRBS1	9
BP	GO:0042532	negative regulation of tyrosine phosphorylation of STAT protein	9/4197	15/18614	0.0019448	0.011354	PARP14/CAV1/PIBF1/PTPN2/SOCS1/PPP2CA/NF2/SH2B3/GGNBP2	9
BP	GO:0051290	protein heterotetramerization	9/4197	15/18614	0.0019448	0.011354	FARSB/PKD2/RRM1/NUDT21/FARSA/CPSF7/CPSF6/CBR4/RRM2	9
BP	GO:0070262	peptidyl-serine dephosphorylation	9/4197	15/18614	0.0019448	0.011354	SWAP70/PPP5C/PPP1R15A/PPM1F/PPP2CA/NCK1/PPP1R16B/PPP1R15B/YWHAE	9
BP	GO:0071380	cellular response to prostaglandin E stimulus	9/4197	15/18614	0.0019448	0.011354	AKT1/GNG2/SFRP1/ADCY6/AKAP8/PRKCE/ACACA/PRKAA1/PTGER4	9
BP	GO:0120263	positive regulation of heterochromatin organization	9/4197	15/18614	0.0019448	0.011354	SETDB1/PPHLN1/ZNF304/TRIM28/SIN3A/CDK2/MPHOSPH8/ATF7IP/DNMT1	9
BP	GO:1900102	negative regulation of endoplasmic reticulum unfolded protein response	9/4197	15/18614	0.0019448	0.011354	UFL1/PPP1R15A/BFAR/ATF6B/WFS1/NCK1/NCK2/PTPN1/PPP1R15B	9
BP	GO:0035330	regulation of hippo signaling	13/4197	26/18614	0.00195633	0.0113798	ARRDC3/MAPK14/WWC2/WWC1/MOB3B/FRMD6/AJUBA/SRC/NUAK2/NF2/WTIP/NEK8/VGLL4	13
BP	GO:1902455	negative regulation of stem cell population maintenance	13/4197	26/18614	0.00195633	0.0113798	ARID4A/SUDS3/SIN3A/BRMS1L/BRMS1/SAP30L/RBBP7/SAP30/HDAC2/ING1/HDAC1/RBBP4/ZNF706	13
BP	GO:1904353	regulation of telomere capping	13/4197	26/18614	0.00195633	0.0113798	RAD50/NEK2/AURKB/TNKS/NBN/TNKS2/ERCC4/MAPK1/MAP2K7/MAP3K4/NEK7/PNKP/SMG6	13
BP	GO:0002183	cytoplasmic translational initiation	17/4197	38/18614	0.00198488	0.011504	EIF2B3/EIF3D/METTL3/EIF3E/EIF3K/SH3BGRL/EIF3L/EIF3B/EIF3A/SLBP/NCK1/NCBP1/YTHDF2/MTOR/MIF4GD/DHX29/EIF4A2	17
BP	GO:0021955	central nervous system neuron axonogenesis	17/4197	38/18614	0.00198488	0.011504	EPHA4/HSP90AB1/PTEN/FBXO45/WDR47/EPHB6/EPHB3/SLIT2/NFIB/SPG11/NIN/DCLK1/B4GALT5/CDH11/ARHGAP35/PAFAH1B1/HSP90AA1	17
BP	GO:0046839	phospholipid dephosphorylation	17/4197	38/18614	0.00198488	0.011504	PLPP3/EPHX2/FIG4/SGPP1/PTEN/SACM1L/INPP5A/MTMR1/SYNJ1/MTMR9/PLPP6/MTMR6/SGPP2/INPPL1/MTMR3/MTMR4/PLPP1	17
BP	GO:0051303	establishment of chromosome localization	31/4197	84/18614	0.00199696	0.0115601	CHMP2B/CENPC/PINX1/CHMP7/CHMP5/PIBF1/ZW10/MIS12/AURKB/BECN1/BIRC5/CENPQ/CENPF/KIFC1/VPS4B/EML3/KAT5/INCENP/TRAPPC12/KAT2B/CHMP4A/EML4/MAPRE1/GEM/TERF1/RRS1/CUL3/HNRNPU/CHMP6/KPNB1/DYNC1H1	31
BP	GO:0019076	viral release from host cell	14/4197	29/18614	0.00202622	0.011682	CHMP2B/CHMP7/CHMP5/ZNF502/DDB1/TRIM25/CAV2/VPS4B/VAPA/CHMP4A/VPS37B/PPID/IST1/CHMP6	14
BP	GO:0035891	exit from host cell	14/4197	29/18614	0.00202622	0.011682	CHMP2B/CHMP7/CHMP5/ZNF502/DDB1/TRIM25/CAV2/VPS4B/VAPA/CHMP4A/VPS37B/PPID/IST1/CHMP6	14
BP	GO:2000765	regulation of cytoplasmic translation	14/4197	29/18614	0.00202622	0.011682	CSDE1/METTL3/DHX9/SH3BGRL/DHX36/YBX1/NCK1/SYNCRIP/YTHDF2/MTOR/HNRNPU/UNK/PAIP1/CNBP	14
BP	GO:0035633	maintenance of blood-brain barrier	16/4197	35/18614	0.0020302	0.011682	ITGB1/ACTB/CLDN1/F11R/MFSD2A/CLDN12/GJA1/ANGPT1/SLC12A2/LAMC1/PECAM1/CLDN3/VCL/TJP3/CDH5/TJP1	16
BP	GO:1905898	positive regulation of response to endoplasmic reticulum stress	16/4197	35/18614	0.0020302	0.011682	CAV1/TMEM33/UBQLN1/RNF185/RNFT1/UBQLN2/BAG6/BAK1/PTPN2/ATF6/SGTA/NCK1/NCK2/PTPN1/ERN1/PIK3R1	16
BP	GO:0032869	cellular response to insulin stimulus	66/4197	211/18614	0.00203307	0.0116846	RPS6KB1/AKT1/SP1/PIK3R3/PDK4/LONP1/RAB10/PIP4K2A/LPIN2/ESRRA/FOXO4/CAV2/PRKCZ/PRKCB/PTPN2/EEF2K/YWHAG/SOCS1/IDE/PTPRE/EIF4EBP2/GSK3B/MAPK1/SHC1/PIP4K2C/USO1/NCK1/INSR/SLC27A1/DENND4C/KANK1/KAT2B/SOS2/ZNF106/RHOQ/IRS2/TBC1D4/WDTC1/FOXO1/RB1/PTPRA/SRC/PTPN1/IRS1/SORL1/SIK2/SESN3/NUCKS1/SLC25A33/ERRFI1/PTPN11/GAB1/INHBB/ZDHHC7/GSK3A/MYO1C/PIP4K2B/HDAC5/PRKAA1/PIK3R1/SRD5A1/IGF1R/CYFIP1/RAF1/SMARCC1/…	66
BP	GO:0031057	negative regulation of histone modification	15/4197	32/18614	0.00204714	0.0117373	KDM1A/TAF7/ATG5/PIH1D1/SIN3A/PHF1/PRMT6/TWIST1/SET/WDR5/UBR5/TRIP12/NOC2L/SPHK2/MLLT6	15
BP	GO:0043552	positive regulation of phosphatidylinositol 3-kinase activity	15/4197	32/18614	0.00204714	0.0117373	KIT/VAV3/PDGFRA/TEK/PTK2B/PDGFRB/ATG14/CDC42/VAV2/FLT1/FGR/SRC/IRS1/AMBRA1/PRKD1	15
BP	GO:0022407	regulation of cell-cell adhesion	138/4197	491/18614	0.00206373	0.0118183	ITGB2/KITLG/AKT1/ACTB/CTLA4/F11R/BCL10/PLPP3/GPNMB/FGL2/CAV1/IGF1/PTPN6/AP3D1/IRF1/HAVCR2/ANXA1/EPHA7/VNN1/MAP2K5/METTL3/GTPBP4/PRNP/ITCH/SWAP70/KIFAP3/TNFSF18/PDPN/PTPRC/FGG/CDH1/IL6ST/IL7R/SMAD7/SPN/DNAJA3/PTPN22/NCKAP1L/PDE5A/DOCK8/ITGA4/THY1/CRTAM/SELP/PRKCZ/PTAFR/DENND6A/HFE/MAPK14/DUSP22/EMILIN2/PTPN2/MALT1/YES1/TWSG1/CARD11/SOCS1/GPAM/ZDHHC2/CXCL12/ETS1/FERMT3/FADD/SART1/KAT5/NKAP/PPM1F/EF…	138
BP	GO:0030520	intracellular estrogen receptor signaling pathway	22/4197	54/18614	0.00207436	0.011865	TAF7/UFL1/VPS18/CNOT1/MED1/NCOA4/UFSP2/DDX17/SAFB/CARM1/KANK2/UBA5/LATS1/PADI2/SRC/CNOT9/YAP1/DDX54/EGLN2/ZNF366/STRN3/TADA3	22
BP	GO:0030178	negative regulation of Wnt signaling pathway	56/4197	174/18614	0.002117	0.0120945	NPHP3/SOSTDC1/CAV1/LMBR1L/STK11/G3BP1/CHD8/LZIC/DAB2/RBMS3/SFRP5/IFT80/SIAH2/INVS/STK4/TMEM64/MAPK14/TMEM170B/APCDD1/LZTS2/SFRP1/BICC1/GSK3B/FRMD8/AMER1/OTUD5/FZD1/LRP1/SCYL2/RBX1/WWTR1/LATS1/TLE3/MCC/DACT1/NOTCH1/LATS2/SHISA2/FOXO1/HDAC1/STK3/FZD6/SOX17/CTNND1/LRP4/KREMEN1/ZNRF3/JADE1/AMFR/GSK3A/APOE/NLK/NXN/HIC1/CTNNB1/VGLL4	56
BP	GO:0042113	B cell activation	83/4197	276/18614	0.00213727	0.012171	TLR4/KIT/ITGB1/RABL3/SLC39A10/CASP8/CTLA4/DOCK10/VAV3/PIK3R3/STAT6/PTPN6/CD38/PTK2B/TRAF3IP2/TNFAIP3/MSH2/ADAM17/SWAP70/PTPRC/SUPT6H/IL7R/BTK/PHF14/SKAP2/NCKAP1L/ITGA4/NBN/IKZF3/PRLR/PRKCB/LAT2/IRF2BP2/CMTM7/BAK1/PTPN2/MALT1/HDAC4/CARD11/LFNG/BLNK/TOP2B/SFRP1/TCIRG1/KMT5B/HMGB3/AKAP17A/NOTCH2/TFRC/PAXIP1/AHR/PAWR/EP300/BANK1/TNIP2/TCF3/JAK3/ICOSLG/PLCL2/DLL1/RASGRP1/MSH6/APLF/LRRC8A/ABL1/IRS2/BMI…	83
BP	GO:0051258	protein polymerization	83/4197	276/18614	0.00213727	0.012171	TMOD4/CAPZA1/MTPN/CDKN1B/GBA2/PTK2B/BBS4/GOLGA2/MZT1/FGG/DRG1/FAM107A/PSTPIP2/MSRB1/MET/NCKAP1L/TTC17/DAAM2/ARHGAP28/BAIAP2L1/MLST8/TUBGCP2/ADD3/BAG4/SSH3/CTTN/MAP7D3/TUBGCP3/WASL/CAPZA2/SCIN/COBL/TWF1/TUBGCP6/PFN2/SLIT2/SLAIN2/ADD1/DIAPH1/NCK1/KANK3/KANK1/LATS1/SNX9/TMOD3/NIN/ARF6/CHMP4A/DCTN1/PRKCE/SPTBN1/NCK2/CAPG/SPTAN1/ABL1/ARHGEF7/WASF3/MAPRE1/PREX1/ARFGEF1/CKAP5/AMBRA1/RDX/MTOR/MAP2/CAMSAP…	83
BP	GO:0016331	morphogenesis of embryonic epithelium	50/4197	152/18614	0.00214054	0.012171	IFT57/NPHP3/BCL10/WNT2/CDK20/BBS4/MTHFD1/IFT172/SULF1/GRHL2/CLUAP1/DLC1/APAF1/STK4/BRD2/PTK7/SFRP1/MED12/GLMN/RALA/DVL3/TWIST1/FZD1/COBL/CELSR1/SEC24B/FZD3/MTHFD1L/TSC1/SEMA4C/WNT4/OSR1/ABL1/OVOL2/LAMA5/STK3/FZD6/WNT6/TGFB2/SKI/EPB41L5/ARHGAP35/LRP2/DVL2/KAT2A/IRX2/HECTD1/RGMA/SETD2/CTNNB1	50
BP	GO:0034614	cellular response to reactive oxygen species	50/4197	152/18614	0.00214054	0.012171	AKT1/STAT6/PKD2/PDGFRA/DHFR/ANXA1/ERCC6L2/TNFAIP3/MAP3K5/APEX1/TPM1/NET1/OSER1/CAT/NQO1/BECN1/FBLN5/EDN1/CDK1/BTK/MET/IMPACT/STK25/TRAP1/CHUK/PLEKHA1/STK26/MAPK1/HDAC6/AGAP3/NOS3/AQP1/PAWR/MAPK9/TRPM2/HDAC2/FYN/PTPRK/SOD2/GCH1/ABL1/SETX/SRC/HSF1/GLRX2/PXN/AXL/SPHK1/ERN1/PRKAA1	50
BP	GO:0030900	forebrain development	114/4197	397/18614	0.00224018	0.0127103	GART/ARL13B/EIF2B5/CXCR4/RAB3GAP1/NRP2/CREB1/KDM1A/KCNA3/MFSD2A/LAMB1/NDNF/METTL14/UBA6/DNAJB1/BBS4/METTL3/WDR89/PSEN1/EXT1/UCHL5/CDH1/SIN3A/SRF/PTEN/DLC1/FUT10/RARB/RELN/FBXO45/APAF1/HTRA2/DYNC2H1/ADGRG1/PLXNA1/OXTR/TWSG1/NSUN5/ATG16L1/HOOK3/TACC1/TOP2B/PCM1/MCPH1/CXCL12/GSK3B/OPHN1/DOCK7/WDR47/HES1/SMO/EPHB3/AQP1/FRS2/SCYL2/PEX5/SUN2/SHANK3/SLIT2/ANXA3/TACC3/NDST1/APP/CEP120/RYK/NFIB/AGTPBP1/LP…	114
BP	GO:0006643	membrane lipid metabolic process	65/4197	208/18614	0.00224333	0.0127103	KIT/ST3GAL5/ELOVL6/B3GNT5/SPTSSB/B4GALT3/PIGM/PLPP3/ITGB8/SGMS2/ST8SIA4/GBA2/SPTLC1/HACD3/SGPP1/PIGT/B3GALT2/SUMF1/PIGN/PSAP/HTRA2/KDSR/VAPA/PIGQ/B4GALT4/SGMS1/CLN8/SGPL1/SAMD8/FADS3/HACD2/CERS2/A4GALT/PPP2CA/CSNK1G2/CERS4/UGCG/GALC/SPTLC2/PRKD3/ST6GALNAC6/TM9SF2/CREM/B4GALT5/ENPP2/NSMAF/ST3GAL1/SGPP2/OSBP/ACER3/CPTP/ST3GAL2/SPHK2/SPHK1/PIGS/PIGL/PGAP3/TEX2/PLPP1/PRKAA1/ORMDL1/SLC30A5/ELOVL7/DEGS…	65
BP	GO:1901654	response to ketone	65/4197	208/18614	0.00224333	0.0127103	RPS6KB1/AKT1/SP1/CLDN1/XRN1/CREB1/TXNIP/PTGFR/NASP/CAV1/CD38/GNG2/USP8/SLC39A9/ADCY3/POSTN/FBXO32/CASP9/NQO1/ABHD2/SIN3A/EDN1/CLDN4/DDIT4/NCOA4/MSN/KLF9/PTAFR/OXTR/TFAP4/SFRP1/CCND1/HDAC6/TGFBR3/AQP1/AHR/ADCY6/SLIT2/LARP1/NR3C1/AKAP8/MTAP/SGK1/THBS1/PRKCE/ROCK2/BMI1/SRC/HSF1/CBL/YAP1/TGFB2/ERRFI1/TLR2/MAP4K1/SPHK2/RECQL5/ACACA/PPP1R9B/PRKAA1/PTGER4/SRD5A1/GOLPH3/IGF1R/UBE3A	65
BP	GO:0070918	regulatory ncRNA processing	27/4197	71/18614	0.00230415	0.0130395	TSN/SNIP1/AGO1/HNRNPA2B1/TARBP2/BCDIN3D/ZC3H10/METTL3/PUS10/NUP155/SRSF3/TSNAX/DDX3X/SMAD3/STAT3/PUM1/SMAD2/SRRT/ZC3H7A/TRUB1/ADAR/ZC3H7B/NCBP1/SPOUT1/AGO2/SMAD1/DICER1	27
BP	GO:0032786	positive regulation of DNA-templated transcription, elongation	24/4197	61/18614	0.00232995	0.01317	MED18/MED28/MED7/MED23/SUPT16H/LEO1/SUPT6H/MED31/MED9/KAT7/MED1/MED24/DDX39B/ERCC6/MED17/MED15/PWWP2A/ELL/NCBP1/SCAF8/MED4/CDC73/MED25/CTNNB1	24
BP	GO:0006906	vesicle fusion	41/4197	120/18614	0.00236019	0.0133171	CHMP2B/STX12/SEC22B/VAV3/BET1/VPS41/ANXA1/CHMP7/CHMP5/STX7/VPS18/VPS39/VIPAS39/PIP4K2A/VPS16/STX16/ANKFY1/GOSR2/CAV2/YIPF4/PIKFYVE/RAB12/TMEM175/VPS8/EEA1/TOM1/USO1/YIPF5/SPG11/RAB8B/CHMP4A/TGFBRAP1/RAB20/TBC1D4/STX3/UVRAG/STX2/ANKRD27/CHMP6/SPHK1/PIP4K2B	41
BP	GO:0048732	gland development	125/4197	441/18614	0.00236153	0.0133171	XDH/AKT1/UMPS/CLDN1/NPHP3/ATF2/CREB1/PYGO2/WLS/SOSTDC1/WNT2/CAV1/STAT6/NTN4/CDKN1B/PKD2/PDGFRA/STK11/ANXA1/TNFAIP3/PRMT5/FEM1B/PSEN1/TGFA/PNPT1/UPF2/AURKA/TGM2/SULF1/EXT1/FBXW7/EDNRA/CDH1/MED1/PTCD2/ITGA2/PML/SRF/EDN1/SERPINB5/ARID5B/PSAP/MSN/CSF1/MET/SMAD3/PRLR/PLXNA1/OXTR/SLC29A1/DDR1/SMAD4/SMAD2/TWSG1/ARMC5/SFRP1/CAPN1/FADD/LRP5/CCND1/CPT1A/APLN/MAPK1/TGFBR3/WDR77/NOTCH2/ASH1L/HES1/BRAF/SMO/EP…	125
BP	GO:0031648	protein destabilization	20/4197	48/18614	0.00237101	0.0133549	PRNP/RNF139/PEX2/TRIM21/FBXW7/VPS35/MYLIP/CREBBP/HDAC6/SENP2/MDM2/EP300/MUL1/FBXL3/SRC/SOX17/CUL3/CDC73/FBXW11/FBXO4	20
BP	GO:0002371	dendritic cell cytokine production	10/4197	18/18614	0.00239973	0.0134065	TLR4/KIT/CLEC7A/DHX36/TLR3/JAK3/TICAM2/DDX1/MAVS/PLCG2	10
BP	GO:0019081	viral translation	10/4197	18/18614	0.00239973	0.0134065	SSB/CSDE1/EIF3D/ATG5/DHX9/EIF3L/EIF3B/EIF3A/PCBP2/PTBP1	10
BP	GO:0034501	protein localization to kinetochore	10/4197	18/18614	0.00239973	0.0134065	IK/ZWILCH/ZW10/MIS12/AURKB/CENPQ/CDK1/BUB3/TRAPPC12/RCC2	10
BP	GO:0036499	PERK-mediated unfolded protein response	10/4197	18/18614	0.00239973	0.0134065	TMEM33/EIF2S1/PPP1R15A/PTPN2/NCK1/NCK2/EIF2AK3/PTPN1/PPP1R15B/QRICH1	10
BP	GO:0061298	retina vasculature development in camera-type eye	10/4197	18/18614	0.00239973	0.0134065	PDGFRA/RHOJ/BMPR2/LRP5/FZD4/ACVRL1/PDGFRB/CLIC4/COL4A1/NRP1	10
BP	GO:1903083	protein localization to condensed chromosome	10/4197	18/18614	0.00239973	0.0134065	IK/ZWILCH/ZW10/MIS12/AURKB/CENPQ/CDK1/BUB3/TRAPPC12/RCC2	10
BP	GO:2000369	regulation of clathrin-dependent endocytosis	10/4197	18/18614	0.00239973	0.0134065	DAB2/UBQLN2/DGKD/WASL/SCYL2/BMP2K/PIK3CB/DNM2/AAK1/HIP1R	10
BP	GO:0061640	cytoskeleton-dependent cytokinesis	39/4197	113/18614	0.00242242	0.0135175	CHMP2B/RACGAP1/KIF20A/CHMP7/CHMP5/BBS4/USP8/ZFYVE26/EXOC6B/POLDIP2/AURKB/BIRC5/SNX33/ROCK1/EXOC8/SPAST/SNX18/CUL7/EXOC2/VPS4B/LZTS2/EXOC6/INCENP/EXOC4/EXOC1/SNX9/TRIM36/EXOC5/CHMP4A/RTKN/STAMBP/SPTBN1/ROCK2/CKAP2/RAB35/ACTR3/IST1/CHMP6/PDCD6IP	39
BP	GO:0051983	regulation of chromosome segregation	44/4197	131/18614	0.00244197	0.0136108	ACTB/NCAPG/IK/RIOK2/SMC5/ZWILCH/BUB1B/DLGAP5/ZW10/ANAPC5/ANAPC7/AURKB/BECN1/BIRC5/RAD18/MKI67/SMC2/SMC6/CENPF/PUM1/DYNC1LI1/BUB3/ZWINT/KAT5/INCENP/KLHL22/SMARCD1/ARID2/SMARCC2/NCAPD2/ANAPC4/TACC3/SMARCA2/KAT2B/RCC2/NCAPH/RB1/CSNK2A1/CUL3/HNRNPU/BCL7A/BRD7/TRIP13/SMARCC1	44
BP	GO:1902369	negative regulation of RNA catabolic process	31/4197	85/18614	0.00247494	0.0137785	CSDE1/THRAP3/TRAF3IP2/DHX9/PARN/DHX36/HNRNPC/TARDBP/MYD88/MAPK14/YBX1/PKP3/RBM10/TRAF2/NAF1/LARP1/CIRBP/HNRNPAB/SYNCRIP/NRDE2/LRPPRC/NBAS/LARP4B/MAPKAPK2/HNRNPU/ANGEL2/TRAF5/PKP1/EIF4ENIF1/PAIP1/NSUN2	31
BP	GO:0140053	mitochondrial gene expression	53/4197	164/18614	0.00247879	0.013784	TRMT10C/GFM1/FASTKD1/FASTKD2/MRPS21/TBRG4/MRPL32/SHMT2/MRPS35/MRPL50/QRSL1/RARS2/MTRF1L/TFB1M/TRMT5/MRPS9/PNPT1/MRPL19/PTCD3/TRUB2/MTRF1/TFB2M/THAP11/MRPL45/MRPS27/LARS2/SUPV3L1/TFAM/MRPL49/MRPL9/GATB/RPUSD4/MRPS10/AARS2/EARS2/RCC1L/DAP3/NOA1/POLRMT/MRPL3/FOXO3/LRPPRC/MTERF3/MRPL15/MRPL44/IARS2/SLC25A33/DARS2/PUS1/C1QBP/ELAC2/PRKAA1/GFM2	53
BP	GO:1901216	positive regulation of neuron death	33/4197	92/18614	0.0025015	0.0138781	ITGB2/TLR4/ATF2/CASP8/CASP2/EPHA7/MAP3K5/EIF2S1/PRNP/CASP9/FBXW7/NQO1/DDIT4/DAXX/MAP3K11/GSK3B/PICALM/HDAC6/MCL1/ZNF746/NR3C1/MAP2K7/TRPM2/FYN/FOXO3/ABL1/MYBL2/TGFB2/CAPN2/GSK3A/NF1/SARM1/CTNNB1	33
BP	GO:1990542	mitochondrial transmembrane transport	33/4197	92/18614	0.0025015	0.0138781	TOMM70/TOMM40L/SLC25A3/TST/TIMM44/GRPEL2/PNPT1/SLC25A32/SLC25A38/SFXN2/MICU1/ABCB7/SFXN5/AFG3L2/SFXN4/MCU/SLC25A22/CPT1A/CPT2/ABCB8/PMPCB/SLC25A13/LETM1/SLC25A51/SFXN1/DNAJC15/PSEN2/SLC25A33/SLC8B1/HSPD1/TOMM40/SLC25A39/SLC25A29	33
BP	GO:0051057	positive regulation of small GTPase mediated signal transduction	26/4197	68/18614	0.00251895	0.0139588	KITLG/ITGAV/F11R/IGF1/F2RL2/NET1/TGM2/ARHGEF3/CSF1/RELN/GPR65/ADGRG1/SHOC2/MCF2L/NOTCH2/PIK3CB/PDGFRB/LPAR1/F2R/SOS2/RASGRP1/NOTCH1/SRC/ARRB1/ITPKB/ALS2	26
BP	GO:0044380	protein localization to cytoskeleton	23/4197	58/18614	0.00252534	0.0139781	BBS4/PIBF1/AURKA/C2CD3/MID1/HOOK3/PCM1/MCPH1/GSK3B/FAM83H/NUDCD3/DIAPH1/ABHD17B/TTBK2/ABL1/MAPRE1/HNRNPU/KLHL21/MARK4/CEP131/PPP1R9B/CSNK1D/ABHD17C	23
BP	GO:0001666	response to hypoxia	87/4197	293/18614	0.00254504	0.0140709	ATF2/CXCR4/EPHA4/CAV1/CDKN1B/NDNF/CD38/LONP1/STC1/PTK2B/UBQLN1/ADAM17/CRYAB/CAT/EDNRA/HSD11B2/BECN1/KCNMB1/STC2/ITGA2/PML/SCFD1/SRF/EDN1/HIF1AN/PDLIM1/DDIT4/APAF1/SMAD3/ALKBH5/ANGPT2/SLC29A1/SMAD4/CREBBP/TBL2/MLST8/CLDN3/SFRP1/CXCL12/PDK3/SUV39H1/AK4/TGFBR3/ARNT/TFRC/LMNA/AQP1/TWIST1/ACVRL1/MDM2/MIEF1/EP300/PIK3CB/BNIP3L/SOD2/THBS1/AJUBA/HP1BP3/PRKCE/DNMT3A/ROCK2/NOTCH1/RGCC/TM9SF4/SRC/PTGIS/HSF1…	87
BP	GO:0043406	positive regulation of MAP kinase activity	40/4197	117/18614	0.00261344	0.0144324	TLR4/KITLG/KIT/EPHA4/PTK2B/MAP3K7/MAP3K5/MAP2K5/PSEN1/TGFA/PTPRC/PDGFC/EDN1/ADAM9/PDE5A/FGFR1/MAP3K11/FZD4/TRAF2/ARHGEF5/DVL3/MAP3K12/TAB1/PDGFRB/MAP2K7/INSR/SASH1/MAP3K4/THBS1/RASGRP1/AJUBA/FLT1/SRC/PTPN1/TAOK3/IL34/MAP3K10/DVL2/ERBB2/ERN1	40
BP	GO:0010976	positive regulation of neuron projection development	51/4197	157/18614	0.00261943	0.0144489	KDM1A/CREB3L2/NDNF/SCARB2/SF3A2/FBXO38/PTK2B/FIG4/PPP2R5B/RELN/DHX36/S100A9/CAMK1/PTK7/DDR1/EEF2K/FLNA/BRAF/TMEM106B/FZD1/COBL/ATF1/TWF1/EP300/DPYSL3/NCK1/VLDLR/TMEM30A/FYN/ITPKA/NPTN/ABL1/RAPGEF1/SETX/CAMK1D/NRP1/ADNP/CAPRIN1/KATNB1/NDRG4/ANKRD27/APOE/ARHGAP35/PAFAH1B1/ITGA3/ENC1/IGF1R/CYFIP1/PRKD1/TWF2/NCKIPSD	51
BP	GO:0036092	phosphatidylinositol-3-phosphate biosynthetic process	11/4197	21/18614	0.00271452	0.0149391	PIK3R3/FIG4/BECN1/PIK3C3/PIKFYVE/SYNJ1/PIK3C2G/PIK3CB/ATG14/UVRAG/PIK3C2B	11
BP	GO:0099515	actin filament-based transport	11/4197	21/18614	0.00271452	0.0149391	MYO1E/MYO5C/FNBP1L/WASL/SUN2/MYO6/SYNE2/MYO1B/ACTN4/MYO1D/MYO1C	11
BP	GO:0048144	fibroblast proliferation	36/4197	103/18614	0.00273235	0.01502	FN1/PLA2G2C/WNT2/CAV1/IGF1/PDGFRA/GNG2/PEX2/DHX9/PDGFC/MED31/PML/RRN3/CDK1/ECD/TP53INP1/NLRC3/SFRP1/AQP1/PAWR/PDGFRB/DAZAP1/SOD2/FOSL2/ABL1/RNASEH2B/BMI1/PARP10/CDC73/SKI/MED25/SPHK1/NF1/KAT2A/FBXO4/CTNNB1	36
BP	GO:0071824	protein-DNA complex subunit organization	79/4197	263/18614	0.00278007	0.0152648	GTF2E1/HAT1/MED18/TAF13/DR1/GTF2B/NASP/CAND1/MED28/CENPC/TAF7/MED7/POLR1E/POLE3/TSPYL1/MED23/PSMC6/SUPT16H/DLGAP5/PIH1D1/SUPT6H/MED31/MIS12/MED9/MED1/RRN3/HELLS/BRF2/SPTY2D1/ASF1B/CENPF/MED24/NPM1/BDP1/TAF4B/BRD2/DAXX/TCF4/NAA60/TAF5/KAT6A/NAP1L4/RSF1/MED17/MCM2/MED15/CDC45/NAP1L1/SMARCD1/ARID2/BAZ2A/SMARCC2/ATF7IP/RAD52/CHD1/MCM3AP/TRAPPC12/TSPYL4/GTF2A1/HP1BP3/TAF1B/SET/RB1/MED4/TAF3/RBBP4/TERF…	79
BP	GO:0097242	amyloid-beta clearance	17/4197	39/18614	0.00278812	0.0152915	ITGB2/MME/IFNGR1/CLTC/SRF/ROCK1/MSR1/IDE/PICALM/LRP1/INSR/RAB5A/HDAC1/LRP4/APOE/LRP2/IGF1R	17
BP	GO:0043471	regulation of cellular carbohydrate catabolic process	8/4197	13/18614	0.00282299	0.0153948	SCARB2/PGAM1/PHKG2/MLST8/PPP1R3B/PPP1R3D/MTOR/GSK3A	8
BP	GO:0071481	cellular response to X-ray	8/4197	13/18614	0.00282299	0.0153948	XRCC5/CCND2/XRCC6/SFRP1/DNM2/NUCKS1/NIPBL/TP53BP1	8
BP	GO:0090235	regulation of metaphase plate congression	8/4197	13/18614	0.00282299	0.0153948	AURKB/BECN1/BIRC5/KAT5/INCENP/KAT2B/HNRNPU/DYNC1H1	8
BP	GO:0098787	mRNA cleavage involved in mRNA processing	8/4197	13/18614	0.00282299	0.0153948	NUDT21/CPSF2/CPSF7/CSTF2/CPSF6/NCBP1/CPSF1/ERN1	8
BP	GO:1900095	regulation of dosage compensation by inactivation of X chromosome	8/4197	13/18614	0.00282299	0.0153948	MSL2/MCRS1/MSL1/MSL3/KANSL3/WDR5/PHF20/KANSL1	8
BP	GO:0002064	epithelial cell development	65/4197	210/18614	0.00289555	0.0157466	AKT1/CLDN1/CXCR4/F11R/TMEM79/KDR/ICAM1/HSD17B4/IFT74/RFX3/STC1/FEM1B/MYO1E/ARID4A/GRHL2/EDNRA/IL6ST/ROCK1/RARB/MSN/MET/PECAM1/MYD88/FAT1/CLDN3/IKBKB/VCL/SIPA1/GSK3B/RAP2C/NOTCH2/SMO/HOXA5/PODXL/FRS2/TNFRSF1A/CLOCK/ADD1/TJP3/PALLD/ZDHHC21/AFDN/DLL1/FRMD6/EPHA2/FOSL2/SDC1/ROCK2/CLIC4/RAPGEF1/NOTCH1/PLCB1/JAG1/TBC1D20/SRC/PPP1R16B/SIDT2/RDX/YAP1/TFCP2L1/EPB41L5/CDH5/GSK3A/IQGAP1/TJP1	65
BP	GO:0050775	positive regulation of dendrite morphogenesis	16/4197	36/18614	0.00289806	0.0157466	EPHA4/RELN/DHX36/CUL7/CUX1/EEF2K/FZD4/HDAC6/RAB21/ITPKA/OBSL1/CAPRIN1/FBXW8/FBXO31/ANKRD27/PAFAH1B1	16
BP	GO:0090218	positive regulation of lipid kinase activity	16/4197	36/18614	0.00289806	0.0157466	KIT/VAV3/PDGFRA/TEK/PTK2B/PDGFRB/ATG14/CDC42/VAV2/FLT1/FGR/SRC/IRS1/AMBRA1/DGKZ/PRKD1	16
BP	GO:0010977	negative regulation of neuron projection development	47/4197	143/18614	0.00290572	0.0157466	EPHA4/CD38/EPHA7/PSEN1/CDH1/DAB2/PTEN/LRIG2/PAQR3/THY1/SEMA3G/SEMA4A/MYLIP/GAK/HDAC6/FLNA/CERS2/HES1/DIP2B/ADCY6/SLIT2/DPYSL3/SEMA6A/RYK/CARM1/KANK1/LPAR1/HDAC2/ARF6/TSC1/SEMA4C/NRP1/LRP4/DENND5A/RAB29/MAP2/KREMEN1/GSK3A/APOE/PAFAH1B1/ULK2/SEMA5A/PTPN9/UBE3A/BAG5/RGMA/SEMA3F	47
BP	GO:0099518	vesicle cytoskeletal trafficking	27/4197	72/18614	0.00290665	0.0157466	AP3D1/STK11/MYO1E/MYO5C/KIFAP3/PRKCZ/BLOC1S4/KIF13A/CCDC186/FNBP1L/WASL/KIF3A/MYO6/AP3B1/RASGRP1/KIF3B/MAP2/TRAK2/MYO1B/ACTN4/MYO1D/MYO1C/PAFAH1B1/KIF1C/FBXW11/DYNC1H1/FYCO1	27
BP	GO:0060155	platelet dense granule organization	12/4197	24/18614	0.0029072	0.0157466	AP3D1/ABCA1/HPS6/HPS5/HPS3/AP1G1/AP1S2/AP3B1/F2R/AP1S3/AP1B1/HPS4	12
BP	GO:0071902	positive regulation of protein serine/threonine kinase activity	61/4197	195/18614	0.00292243	0.0157935	TLR4/KITLG/KIT/AKT1/EPHA4/CDKN1B/CCND2/PKD2/PTK2B/MAP3K7/MAP3K5/MAP2K5/MNAT1/PSEN1/TGFA/ETAA1/ADAM17/PTPRC/PDGFC/PIH1D1/EDN1/ADAM9/PSMD10/DDX3X/PDE5A/CAMK1/TELO2/FGFR1/MAP3K11/CCND1/FZD4/TRAF2/ARHGEF5/DVL3/MAP3K12/TAB1/PDGFRB/PPP2CA/MAP2K7/INSR/SLC27A1/SASH1/MAP3K4/PARP16/CALM1/FERMT2/THBS1/RASGRP1/AJUBA/FLT1/RGCC/SRC/PTPN1/CAB39/TAOK3/IL34/RALB/MAP3K10/DVL2/ERBB2/ERN1	61
BP	GO:0120032	regulation of plasma membrane bounded cell projection assembly	61/4197	195/18614	0.00292243	0.0157935	KIT/FXR1/CAV1/ATG5/BBS4/CCDC88A/SRF/TESK1/DAAM2/ATP8B1/GPM6A/AKIRIN1/GSK3B/FNBP1L/WASL/RALA/COBL/PODXL/TWF1/PFN2/SLIT2/TAPT1/DPYSL3/CEP120/DNM2/TRPM2/KANK1/TGFBR1/RAB5A/PLEK2/SYNE2/ARF6/EPHA2/RCC2/RHOQ/CDC42/ODF2/IFT88/WASF2/NRP1/PPP1R16B/RDX/YAP1/MTOR/AGRN/LIMK2/CORO1C/CEP97/ATMIN/ACTR3/MARK4/ARHGAP35/CDC42EP4/FXR2/NCKAP1/PIK3R1/CYFIP1/EVL/HSP90AA1/MAP4/TWF2	61
BP	GO:0048013	ephrin receptor signaling pathway	21/4197	52/18614	0.00294628	0.0159044	EPHA4/EPHA7/ANKS1A/SS18/YES1/EPHB4/EPHA10/EFNB1/EPHA1/EPHB6/EPHB3/NCK1/FYN/EPHA2/NCK2/ARHGEF7/SRC/PTPN11/GIT1/CRK/ARHGEF28	21
BP	GO:0003279	cardiac septum development	37/4197	107/18614	0.00296871	0.0159896	NPHP3/NRP2/MATR3/HEY1/DHRS3/TRIP11/SMAD7/BMPR2/PTK7/SMAD4/TGFBR3/NOTCH2/HES1/NOS3/SMO/FZD1/FRS2/MDM2/TAB1/SLIT2/NDST1/MAML1/TGFBR1/SAV1/SNX17/NOTCH1/JAG1/NRP1/CHD7/PARVA/MDM4/TGFB2/TBX3/LRP2/HECTD1/TGFBR2/PLXND1	37
BP	GO:0062207	regulation of pattern recognition receptor signaling pathway	37/4197	107/18614	0.00296871	0.0159896	TLR4/GPATCH3/CAV1/USP15/IRF1/CD14/UBQLN1/TNFAIP3/RIOK3/DDX3X/PTPN22/ERBIN/PUM1/TLR3/MFHAS1/IRF7/SLC15A3/IRAK3/PJA2/CACTIN/GPR108/TICAM2/TYRO3/RSAD2/LRRC14/WDFY1/ZDHHC5/LGR4/BIRC3/BIRC2/TLR2/OTUD4/NPLOC4/SARM1/C1QBP/DHX58/APPL1	37
BP	GO:0007035	vacuolar acidification	15/4197	33/18614	0.00297907	0.0159915	ATP6V1A/ATP6V1B1/TMEM199/TCIRG1/ATP6AP2/TMEM106B/DMXL1/DMXL2/CLIC4/CLN5/ATP6V1H/TMEM9/ATP6V0A2/ATP6V0A1/CCDC115	15
BP	GO:0071711	basement membrane organization	15/4197	33/18614	0.00297907	0.0159915	ITGB1/LAMB1/CAV1/NTN4/EXT1/HMCN1/CAV2/LAMC1/NID1/RIC8A/PXDN/FLRT2/NID2/COL4A1/DAG1	15
BP	GO:1901889	negative regulation of cell junction assembly	15/4197	33/18614	0.00297907	0.0159915	APOD/EPHA7/FAM107A/ROCK1/PTEN/DLC1/DUSP22/IKBKB/ACVRL1/THBS1/RCC2/ROCK2/SRC/TLR2/CORO1C	15
BP	GO:0031954	positive regulation of protein autophosphorylation	13/4197	27/18614	0.00300112	0.0160248	GPNMB/RAD50/PDGFC/DDX3X/RAP2A/NBN/PRLR/TAOK2/RAP2C/RAP2B/CALM1/SRC/TNKS1BP1	13
BP	GO:0033119	negative regulation of RNA splicing	13/4197	27/18614	0.00300112	0.0160248	HNRNPA2B1/SRSF7/RNPS1/RBM10/RBMX/PTBP1/PTBP3/SAP18/SRSF6/SFSWAP/HNRNPL/RBM42/C1QBP	13
BP	GO:1904357	negative regulation of telomere maintenance via telomere lengthening	13/4197	27/18614	0.00300112	0.0160248	XRN1/HNRNPA1/PINX1/NAT10/EXOSC10/TNKS/HNRNPC/TNKS2/ERCC4/GNL3L/SRC/TERF1/HNRNPU	13
BP	GO:0045913	positive regulation of carbohydrate metabolic process	29/4197	79/18614	0.00300223	0.0160248	AKT1/CD244/IGF1/STK11/PSEN1/DDB1/CRY1/EPM2AIP1/PTAFR/PPP1R3G/PTPN2/PHKG2/MLST8/ARNT/NFKB1/SLC4A4/APP/INSR/KAT2B/ARPP19/PRKCE/WDR5/IRS2/FOXO1/SRC/IRS1/MTOR/KAT2A/PRKAA1	29
BP	GO:0050688	regulation of defense response to virus	29/4197	79/18614	0.00300223	0.0160248	TOMM70/PARP9/GPATCH3/FGL2/TARBP2/UBQLN1/TRAF3IP2/ATG5/TNFAIP3/ITCH/TRIM44/DHX9/ELMOD2/SIN3A/TRIM38/RIOK3/PTPN22/ERBIN/TRAF3IP1/RNF216/DTX3L/PCBP2/MUL1/MAVS/NPLOC4/C1QBP/DHX58/HSP90AA1/TRAF3	29
BP	GO:0006482	protein demethylation	14/4197	30/18614	0.00301866	0.0160248	KDM1A/KDM4A/KDM2A/KDM1B/JMJD1C/PHF8/KDM6A/KDM7A/KDM5A/KDM3B/KDM4C/PHF2/KDM3A/KDM5B	14
BP	GO:0007176	regulation of epidermal growth factor-activated receptor activity	14/4197	30/18614	0.00301866	0.0160248	SOCS4/PSEN1/TGFA/ADAM17/FBXW7/SHC1/BTC/APP/SOCS5/NCK2/CBL/ERRFI1/CHMP6/SNX6	14
BP	GO:0008214	protein dealkylation	14/4197	30/18614	0.00301866	0.0160248	KDM1A/KDM4A/KDM2A/KDM1B/JMJD1C/PHF8/KDM6A/KDM7A/KDM5A/KDM3B/KDM4C/PHF2/KDM3A/KDM5B	14
BP	GO:0031365	N-terminal protein amino acid modification	14/4197	30/18614	0.00301866	0.0160248	NAA38/NMT1/NAA50/CREBBP/NAA60/EP300/METAP1/NAA35/KAT2B/NAA30/NMT2/HHAT/NAA25/NAA15	14
BP	GO:0035066	positive regulation of histone acetylation	14/4197	30/18614	0.00301866	0.0160248	SF3B1/PIH1D1/DEK/SMAD4/GLYR1/BAZ1B/ERCC6/TADA2B/ARID5A/ARRB1/SMARCA5/SPHK2/TADA2A/MYBBP1A	14
BP	GO:0030512	negative regulation of transforming growth factor beta receptor signaling pathway	35/4197	100/18614	0.00302319	0.0160311	CAV1/RASL11B/ASPN/ARID4A/ADAM17/SUDS3/SIN3A/BRMS1L/SMAD7/BRMS1/EID2/CAV2/SAP30L/IL17RD/ZNF451/SNX25/RBBP7/TGFBR3/LEMD3/STRAP/DNM2/SAP30/HDAC2/LTBP1/EMILIN1/ING1/PMEPA1/HDAC1/RBBP4/SLC2A10/SKI/SPRY1/GLG1/MTMR4/SNX6	35
BP	GO:0050852	T cell receptor signaling pathway	46/4197	140/18614	0.00321831	0.0170469	EIF2B5/CTLA4/BCL10/EIF2B3/PTPN6/STK11/ITK/MAP3K7/RNF31/PSEN1/PRNP/SLA2/PTPRC/EIF2B1/KCNN4/BTK/IKBKG/PTPN22/THY1/DUSP22/PTPN2/MALT1/CARD11/IKBKB/MAPK1/BRAF/PAWR/CACNB3/WNK1/BTNL9/ICOSLG/FYN/RFTN1/CD8B/RC3H2/ABL1/PLCG1/RIPK2/DGKZ/RAB29/DENND1B/CRKL/NFKBIZ/PLCG2/DUSP3/KHDRBS1	46
BP	GO:0007062	sister chromatid cohesion	23/4197	59/18614	0.00326863	0.0172944	GTF2B/SLF1/SMC5/BUB1B/FBXW7/SLF2/TNKS/WAPL/SMC1A/NAA50/MCMBP/SMC3/HDAC8/STAG2/PDS5A/STAG1/RB1/DSCC1/SGO2/CTCF/CHTF8/NIPBL/CTNNB1	23
BP	GO:0003205	cardiac chamber development	53/4197	166/18614	0.00330186	0.0174509	NPHP3/NRP2/WNT2/MATR3/TEK/TPM1/HEY1/GRHL2/DHRS3/EDNRA/MED1/PTCD2/TRIP11/SRF/SMAD7/ADAMTS1/BMPR2/PTK7/DSP/SMAD4/TGFBR3/NOTCH2/HES1/NOS3/SMO/FZD1/FRS2/MDM2/PKP2/TAB1/SLIT2/NDST1/MAML1/TGFBR1/SAV1/DLL4/SNX17/NOTCH1/JAG1/NRP1/OVOL2/CHD7/TMEM65/PARVA/MDM4/TGFB2/TBX3/GSK3A/LRP2/HECTD1/IGF1R/TGFBR2/PLXND1	53
BP	GO:0001510	RNA methylation	32/4197	90/18614	0.0033735	0.0177904	TRMT10C/METTL5/TRMT13/TYW3/NSUN4/CBLL1/BCDIN3D/METTL14/ZCCHC4/TRMT10B/MTO1/TFB1M/METTL3/TRMT5/TRMT6/TGS1/TFB2M/CMTR2/FTSJ3/THADA/TARBP1/CMTR1/RNMT/NSUN5/LARP7/WDR4/TRMO/WTAP/TRMT1L/FBL/NSUN2/TRMT61A	32
BP	GO:0030516	regulation of axon extension	32/4197	90/18614	0.0033735	0.0177904	FN1/CDH1/SIN3A/GOLGA4/SRF/ZFYVE27/BMPR2/SEMA3G/SEMA4A/CXCL12/GSK3B/CTTN/HDAC6/RAB21/DIP2B/SEMA6A/RYK/DNM2/SEMA4C/ABL1/NRP1/ADNP/MAP2/MEGF8/APOE/PAFAH1B1/TRPV2/MAP1B/SEMA5A/CYFIP1/TWF2/SEMA3F	32
BP	GO:0051092	positive regulation of NF-kappaB transcription factor activity	51/4197	159/18614	0.00350679	0.018473	TLR4/BCL10/CAV1/MTPN/MAP3K7/RNF31/TRIM68/TRIM21/CAT/TNFSF18/DHX9/TERF2IP/TRIM37/DHX33/IRAK2/TRIM38/BTK/IKBKG/TRIM25/CLEC7A/PRKCZ/STAT3/NPM1/RNF25/MYD88/PRKCB/S100A9/USP14/MALT1/CARD11/CHUK/TLR3/IKBKB/TRAF2/TFRC/IRAK3/EP300/CLOCK/APP/RIPK4/TICAM2/RPS6KA5/CARD9/RIPK2/MTDH/TRAPPC9/TRAF5/TLR2/PLCG2/SPHK1/PRKD1	51
BP	GO:0043331	response to dsRNA	22/4197	56/18614	0.00355468	0.0186084	CAV1/KCNJ8/DHX9/PDE12/RIOK3/SLC3A2/DHX36/NPM1/COLEC12/TLR3/MAPK1/IRAK3/NFKB1/RFTN1/TICAM2/MUL1/DDX1/CARD9/MAVS/RIPK2/RALB/IFIH1	22
BP	GO:0030202	heparin metabolic process	9/4197	16/18614	0.00355963	0.0186084	EXT1/ANGPT1/EDNRA/SLC10A7/CSGALNACT1/NDST2/IDUA/NDST1/XYLT2	9
BP	GO:0042249	establishment of planar polarity of embryonic epithelium	9/4197	16/18614	0.00355963	0.0186084	NPHP3/PTK7/SFRP1/DVL3/FZD1/CELSR1/SEC24B/PAFAH1B1/DVL2	9
BP	GO:0043981	histone H4-K5 acetylation	9/4197	16/18614	0.00355963	0.0186084	MCRS1/ING4/KAT7/JADE2/KANSL3/WDR5/PHF20/JADE1/KANSL1	9
BP	GO:0043982	histone H4-K8 acetylation	9/4197	16/18614	0.00355963	0.0186084	MCRS1/ING4/KAT7/JADE2/KANSL3/WDR5/PHF20/JADE1/KANSL1	9
BP	GO:0051044	positive regulation of membrane protein ectodomain proteolysis	9/4197	16/18614	0.00355963	0.0186084	NRDC/SNX33/ADAM9/SNX9/PACSIN3/SH3D19/APOE/FURIN/RGMA	9
BP	GO:1905269	positive regulation of chromatin organization	9/4197	16/18614	0.00355963	0.0186084	SETDB1/PPHLN1/ZNF304/TRIM28/SIN3A/CDK2/MPHOSPH8/ATF7IP/DNMT1	9
BP	GO:0031929	TOR signaling	45/4197	137/18614	0.0035651	0.0186167	RPS6KB1/AKT1/NUAK1/TBCK/STK11/UBR1/CCDC88A/TTI1/PIH1D1/GPR137B/DDIT4/USP9X/RRAGB/RELN/NCKAP1L/UBR2/FBXO9/TELO2/GNA12/MLST8/CARD11/EIF4EBP2/KLHL22/OTUD5/TIPRL/BMT2/MIOS/PRR5/DGKQ/LARP1/TNFAIP8L1/SESN1/TSC1/MAPKAP1/RPS6KA1/SESN3/MTOR/NUAK2/AKT3/DEPDC5/GSK3A/RFFL/FLCN/PRKAA1/GOLPH3	45
BP	GO:0006739	NADP metabolic process	18/4197	43/18614	0.00362239	0.0188543	RPE/MDH1/FMO2/NQO1/NNT/PGAM1/MLST8/PRPS2/G6PD/FMO5/NUDT17/ALDH1L2/DERA/MTOR/IDH1/H6PD/NADK/NADK2	18
BP	GO:0010907	positive regulation of glucose metabolic process	18/4197	43/18614	0.00362239	0.0188543	AKT1/IGF1/STK11/DDB1/CRY1/EPM2AIP1/PPP1R3G/PTPN2/PHKG2/INSR/KAT2B/ARPP19/WDR5/IRS2/FOXO1/SRC/IRS1/KAT2A	18
BP	GO:0060236	regulation of mitotic spindle organization	18/4197	43/18614	0.00362239	0.0188543	CHMP2B/SASS6/CHMP7/CHMP5/RAE1/DRG1/CLTC/VPS4B/CCSAP/EML3/GPSM2/TACC3/CHMP4A/DCTN1/HNRNPU/CEP97/CHMP6/DYNC1H1	18
BP	GO:0003170	heart valve development	27/4197	73/18614	0.00363761	0.0188925	MATR3/HEY1/ADAMTS9/ROCK1/BMPR2/SMAD4/SMAD2/GSK3B/NOTCH2/NOS3/TWIST1/MDM2/TNFRSF1A/SLIT2/DLL4/EMILIN1/ROCK2/NOTCH1/RB1/JAG1/DCHS1/MTOR/MDM4/TGFB2/CDH11/HECTD1/TGFBR2	27
BP	GO:0035567	non-canonical Wnt signaling pathway	27/4197	73/18614	0.00363761	0.0188925	NPHP3/DAAM1/GPC6/TMEM67/DAB2/SFRP5/IFT80/PTK7/DAAM2/SFRP1/FZD4/MED12/DVL3/FZD1/CELSR1/RYK/FZD3/DACT1/CDC42/WNT4/ABL1/FZD6/FZD7/ZNRF3/NLK/DVL2/CSNK1D	27
BP	GO:0001738	morphogenesis of a polarized epithelium	33/4197	94/18614	0.00370219	0.0192072	ACTB/NPHP3/DAAM1/RAB10/GPC6/DAB2/MSN/FAT1/PTK7/TRAF3IP1/SFRP1/OPHN1/MED12/DVL3/FZD1/CELSR1/SEC24B/RYK/FZD3/AHI1/DACT1/EXOC5/NPHP1/CDC42/ABL1/SAPCD2/FZD6/FZD7/ZNRF3/ZDHHC7/SYNE4/PAFAH1B1/DVL2	33
BP	GO:0032272	negative regulation of protein polymerization	29/4197	80/18614	0.00371148	0.0192345	TMOD4/CAPZA1/MTPN/BBS4/ADD3/SSH3/CAPZA2/SCIN/TWF1/PFN2/SLIT2/ADD1/KANK3/KANK1/TMOD3/SPTBN1/CAPG/SPTAN1/ARHGEF7/MAPRE1/ARFGEF1/RDX/MAP2/SSH1/HIP1R/CDH5/EML2/SSH2/TWF2	29
BP	GO:0030218	erythrocyte differentiation	43/4197	130/18614	0.0037419	0.0193504	KIT/IKZF1/RACGAP1/LYAR/SMAD5/HSPA9/RPS14/UFL1/ARID4A/KAT7/MED1/SLC25A38/SRF/NCKAP1L/STAT3/BAP1/MAPK14/PTPN2/LDB1/MFHAS1/ETS1/G6PD/TGFBR3/ARNT/ADAR/HOXA5/ACVR1B/ANKRD54/UBA5/PKNOX1/PTBP3/FOXO3/SFXN1/TMOD3/ACIN1/RB1/MAFB/SH2B3/ERCC2/PRMT1/STAT5B/KLF13/RCOR1	43
BP	GO:0030833	regulation of actin filament polymerization	43/4197	130/18614	0.0037419	0.0193504	TMOD4/CAPZA1/MTPN/GBA2/PTK2B/BBS4/NCKAP1L/DAAM2/ARHGAP28/BAIAP2L1/MLST8/ADD3/BAG4/SSH3/CTTN/CAPZA2/SCIN/TWF1/PFN2/SLIT2/ADD1/NCK1/KANK3/KANK1/LATS1/SNX9/TMOD3/ARF6/PRKCE/SPTBN1/NCK2/CAPG/SPTAN1/ARFGEF1/RDX/MTOR/SSH1/HIP1R/SSH2/NCKAP1/CYFIP1/EVL/TWF2	43
BP	GO:0043473	pigmentation	38/4197	112/18614	0.0038157	0.0197108	KITLG/KIT/BBS5/MREG/MYSM1/AP3D1/FIG4/BBS4/ADAMTS9/HPS6/HPS5/HPS3/AP1G1/PIKFYVE/MITF/BLOC1S4/KIF13A/LYST/SHROOM2/AP1S2/ATP6AP2/SHROOM3/GNA11/BACE2/SOD2/AP3B1/RAB27A/DCTN1/ATRN/AP1S3/RAB29/AP1B1/HPS4/CDH3/ANKRD27/ZEB2/APOE/NF1	38
BP	GO:0035904	aorta development	24/4197	63/18614	0.0038272	0.019749	PKD2/HEY1/EDNRA/ADAMTS9/SRF/EGR2/MYLK/HES1/ACVRL1/LRP1/TAB1/SEC24B/NDST1/PDGFRB/DLL4/SNX17/NOTCH1/JAG1/CHD7/TGFB2/LRP2/HECTD1/TGFBR2/PLXND1	24
BP	GO:0010762	regulation of fibroblast migration	17/4197	40/18614	0.00384363	0.01977	AKT1/ITGB1/HYAL2/GNA12/BAG4/MTA2/BRAF/AQP1/AKAP12/THBS1/RCC2/PRKCE/ARHGEF7/CORO1C/GNA13/RFFL/APPL1	17
BP	GO:0030866	cortical actin cytoskeleton organization	17/4197	40/18614	0.00384363	0.01977	RACGAP1/ROCK1/NCKAP1L/IKBKB/STRIP1/FMNL3/TLN1/ARF6/RTKN/RHOQ/ROCK2/AKAP11/FHOD1/FMNL2/LLGL1/NCKAP1/PDCD6IP	17
BP	GO:0031063	regulation of histone deacetylation	17/4197	40/18614	0.00384363	0.01977	DR1/RRP8/SAP30BP/SUV39H1/ZZZ3/PRMT6/BAZ2A/AKAP8/KAT2B/WDR5/SMARCA5/SPHK2/TADA2A/KAT2A/NIPBL/PRKD1/TADA3	17
BP	GO:0090092	regulation of transmembrane receptor protein serine/threonine kinase signaling pathway	88/4197	301/18614	0.00389517	0.0200136	SOSTDC1/CAV1/RASL11B/KDR/STK11/ASPN/ARID4A/SNW1/ADAM17/SULF1/SUDS3/DAB2/SIN3A/BRMS1L/HSP90AB1/SMAD7/BRMS1/EID2/CAV2/NPNT/SAP30L/SMAD3/BMPR2/IL17RD/HFE/TNXB/ZNF451/SMAD4/SMAD2/TWSG1/SH2B1/CREBBP/RBPMS/SNX25/SFRP1/MEN1/RBBP7/TGFBR3/TRIM33/NOTCH2/HES1/FZD1/ACVR1B/ACVRL1/SKIL/LEMD3/LRP1/STRAP/EP300/UBE2D3/DNM2/GIPC1/SAP30/TGFBR1/HDAC2/LATS1/CTDSPL2/THBS1/LTBP1/EMILIN1/ABL1/NOTCH1/ING1/LATS2/ITGA8/PME…	88
BP	GO:0035264	multicellular organism growth	47/4197	145/18614	0.0039351	0.0201555	FTO/CREB1/MFSD2A/TARBP2/BBS4/EXT1/GRHL2/STC2/WDR48/PALB2/RARB/ARID5B/CSF1/HTRA2/SLC25A25/RASAL2/STAT3/RBBP6/TNKS2/AFG3L2/GIGYF2/GPAM/PLEKHA1/ERCC6/SGPL1/NOTCH2/SMO/HOXA5/TBL1XR1/SOCS2/PEX5/EP300/WWTR1/APP/NPR2/RC3H2/CLIC4/WDTC1/ATRN/CHD7/MTOR/PTPN11/ERCC2/RAI1/KAT2A/STAT5B/NIPBL	47
BP	GO:0032760	positive regulation of tumor necrosis factor production	36/4197	105/18614	0.00393538	0.0201555	TLR4/AZU1/CD14/HAVCR2/IL33/IFNGR1/PSEN1/ARFGEF2/DHX9/PTPRC/SPN/BTK/CLEC7A/STAT3/MYD88/PTAFR/TLR3/FADD/FRMD8/TWIST1/APP/HDAC2/AKAP12/THBS1/RASGRP1/ARID5A/CARD9/MAVS/RIPK2/MAPKAPK2/TLR2/PTPN11/PLCG2/SPHK2/IFIH1/PIK3R1	36
BP	GO:0061387	regulation of extent of cell growth	36/4197	105/18614	0.00393538	0.0201555	FN1/EPHA7/CDH1/SIN3A/GOLGA4/SRF/ZFYVE27/BMPR2/SEMA3G/SEMA4A/CXCL12/GSK3B/CTTN/HDAC6/LPAR3/RAB21/DIP2B/SEMA6A/RYK/DNM2/SEMA4C/ABL1/NRP1/ADNP/MAP2/IST1/MEGF8/APOE/PAFAH1B1/TRPV2/ULK2/MAP1B/SEMA5A/CYFIP1/TWF2/SEMA3F	36
BP	GO:0000963	mitochondrial RNA processing	10/4197	19/18614	0.0040493	0.0205494	TRMT10C/FASTKD1/FASTKD2/TBRG4/TRMT5/PNPT1/SUPV3L1/RPUSD4/PUS1/ELAC2	10
BP	GO:0002755	MyD88-dependent toll-like receptor signaling pathway	10/4197	19/18614	0.0040493	0.0205494	TLR4/IRAK4/IRF1/MAP3K7/IRAK2/BTK/MYD88/IRF7/IRAK3/HSPD1	10
BP	GO:0006379	mRNA cleavage	10/4197	19/18614	0.0040493	0.0205494	CPSF3/NUDT21/CPSF2/PCF11/CPSF7/CSTF2/CPSF6/NCBP1/CPSF1/ERN1	10
BP	GO:0009226	nucleotide-sugar biosynthetic process	10/4197	19/18614	0.0040493	0.0205494	GNPDA2/NANS/GNPNAT1/MPI/UGDH/AMDHD2/UAP1/GNPDA1/GFPT1/UAP1L1	10
BP	GO:0043984	histone H4-K16 acetylation	10/4197	19/18614	0.0040493	0.0205494	MSL2/MCRS1/ATG5/PIH1D1/MSL1/MSL3/KANSL3/WDR5/PHF20/KANSL1	10
BP	GO:1903232	melanosome assembly	10/4197	19/18614	0.0040493	0.0205494	AP3D1/HPS6/HPS5/HPS3/AP1G1/AP1S2/AP3B1/AP1S3/AP1B1/HPS4	10
BP	GO:2000641	regulation of early endosome to late endosome transport	10/4197	19/18614	0.0040493	0.0205494	DAB2/SNX12/MSN/MAPK1/RAB21/DNAJC13/SRC/RDX/NF2/PTPN23	10
BP	GO:0070536	protein K63-linked deubiquitination	16/4197	37/18614	0.004051	0.0205494	USP16/PSMD14/SHMT2/TNFAIP3/USP8/OTUD1/YOD1/USP9X/BARD1/ZRANB1/OTUD5/USP33/OTUD7B/STAMBP/USP20/OTUD4	16
BP	GO:0030167	proteoglycan catabolic process	7/4197	11/18614	0.00407225	0.0205494	SGSH/BTK/IDS/GPC1/HGSNAT/IDUA/NAGLU	7
BP	GO:0030210	heparin biosynthetic process	7/4197	11/18614	0.00407225	0.0205494	EXT1/ANGPT1/SLC10A7/CSGALNACT1/NDST2/NDST1/XYLT2	7
BP	GO:0060623	regulation of chromosome condensation	7/4197	11/18614	0.00407225	0.0205494	NCAPG/SMC2/BAZ1B/MCPH1/NCAPD2/NCAPH/SMARCA5	7
BP	GO:0075522	IRES-dependent viral translational initiation	7/4197	11/18614	0.00407225	0.0205494	SSB/CSDE1/EIF3D/EIF3B/EIF3A/PCBP2/PTBP1	7
BP	GO:0090557	establishment of endothelial intestinal barrier	7/4197	11/18614	0.00407225	0.0205494	CLDN1/F11R/MYD88/RAP2C/TJP3/AFDN/TJP1	7
BP	GO:1903897	regulation of PERK-mediated unfolded protein response	7/4197	11/18614	0.00407225	0.0205494	TMEM33/PPP1R15A/PTPN2/NCK1/NCK2/PTPN1/PPP1R15B	7
BP	GO:0008064	regulation of actin polymerization or depolymerization	48/4197	149/18614	0.00411632	0.02075	TMOD4/CAPZA1/MTPN/LIMA1/GBA2/PTK2B/BBS4/SWAP70/NCKAP1L/DAAM2/ARHGAP28/BAIAP2L1/MLST8/ADD3/BAG4/CXCL12/SSH3/CTTN/CAPZA2/SCIN/TWF1/PFN2/SLIT2/ADD1/NCK1/KANK3/KANK1/LATS1/SNX9/TMOD3/ARF6/PRKCE/SPTBN1/NCK2/CAPG/SPTAN1/ARFGEF1/RDX/MTOR/SSH1/HIP1R/ARHGAP35/SSH2/NCKAP1/SEMA5A/CYFIP1/EVL/TWF2	48
BP	GO:0003179	heart valve morphogenesis	23/4197	60/18614	0.00418726	0.0210855	HEY1/ADAMTS9/ROCK1/BMPR2/SMAD4/SMAD2/NOTCH2/NOS3/TWIST1/MDM2/SLIT2/DLL4/EMILIN1/ROCK2/NOTCH1/RB1/JAG1/DCHS1/MTOR/MDM4/TGFB2/CDH11/TGFBR2	23
BP	GO:0007219	Notch signaling pathway	56/4197	179/18614	0.00420908	0.0211731	KIT/AKT1/APH1A/CDKN1B/TSPAN5/IFT74/PERP/METTL3/PSEN1/IFT172/ADAM17/POSTN/POFUT1/HEY1/FBXW7/RITA1/TMEM100/RFNG/IL6ST/PGAM2/HIF1AN/WDR12/STAT3/DLK2/TRAF7/LFNG/NKAP/NOTCH2/HES1/GALNT11/NOS3/BMP2K/APP/MAML1/DLL1/ADAM10/APH1B/DLL4/AAK1/ANXA4/NOTCH1/JAG1/IL2RA/YTHDF2/SRC/ARRB1/MAML2/YAP1/TGFB2/PSEN2/SPEN/EPN2/LLGL1/TM2D3/TGFBR2/PLN	56
BP	GO:0019395	fatty acid oxidation	37/4197	109/18614	0.00422949	0.0211843	AKT1/EHHADH/MFSD2A/PDK4/CROT/HSD17B4/AUH/ECHDC1/ABCD4/HADHB/HADHA/PEX2/DECR1/FMO2/ETFDH/ECH1/ETFA/MAPK14/TYSND1/CPT1A/CPT2/ABCD3/TWIST1/ALDH1L2/PEX5/ACOX3/ACAD11/ILVBL/HACL1/IRS2/IRS1/ACADL/MLYCD/LONP2/ACOX1/PRKAA1/AMACR	37
BP	GO:1903557	positive regulation of tumor necrosis factor superfamily cytokine production	37/4197	109/18614	0.00422949	0.0211843	TLR4/BCL10/AZU1/CD14/HAVCR2/IL33/IFNGR1/PSEN1/ARFGEF2/DHX9/PTPRC/SPN/BTK/CLEC7A/STAT3/MYD88/PTAFR/TLR3/FADD/FRMD8/TWIST1/APP/HDAC2/AKAP12/THBS1/RASGRP1/ARID5A/CARD9/MAVS/RIPK2/MAPKAPK2/TLR2/PTPN11/PLCG2/SPHK2/IFIH1/PIK3R1	37
BP	GO:0006891	intra-Golgi vesicle-mediated transport	15/4197	34/18614	0.00423338	0.0211843	COPB2/COPA/COG5/COPB1/RAB33B/GOSR2/COG2/COPG2/TRAPPC10/COG6/COG3/RAB6A/COG4/COG1/NSF	15
BP	GO:0016242	negative regulation of macroautophagy	15/4197	34/18614	0.00423338	0.0211843	AKT1/RUBCN/SEC22B/POLDIP2/BECN1/SCFD1/EHMT2/NRBP2/UBQLN4/CHMP4A/TSC1/FEZ2/MTOR/USP36/PHF23	15
BP	GO:0034121	regulation of toll-like receptor signaling pathway	15/4197	34/18614	0.00423338	0.0211843	IRF1/TLR3/MFHAS1/IRF7/IRAK3/CACTIN/GPR108/TYRO3/LRRC14/LGR4/BIRC3/BIRC2/TLR2/OTUD4/SARM1	15
BP	GO:0006907	pinocytosis	11/4197	22/18614	0.00433239	0.0216122	CAV1/EHD4/ANKFY1/SNX33/MAPKAPK3/DNM2/CDC42/MAPKAPK2/AXL/DOCK2/APPL1	11
BP	GO:0031440	regulation of mRNA 3'-end processing	11/4197	22/18614	0.00433239	0.0216122	LEO1/NUDT21/DHX36/BARD1/CPSF7/AHCYL1/CPSF6/NCBP1/ZC3H14/HSF1/CDC73	11
BP	GO:0043555	regulation of translation in response to stress	11/4197	22/18614	0.00433239	0.0216122	EIF2S1/PPP1R15A/DDX3X/RPS6KA3/NPM1/IMPACT/NCK1/NCK2/EIF2AK3/RPS6KA1/PPP1R15B	11
BP	GO:0017145	stem cell division	14/4197	31/18614	0.00437582	0.0217609	KIT/EXT1/GNL3/FUT10/WWTR1/SMYD5/NOTCH1/BMI1/SOX17/ZBTB16/CUL3/TGFB2/FZD7/PAFAH1B1	14
BP	GO:0034311	diol metabolic process	14/4197	31/18614	0.00437582	0.0217609	SPTSSB/PLPP3/DHFR/SPTLC1/SGPP1/SPTLC2/GCH1/SGPP2/ACER3/SPHK2/SPHK1/LRP2/PLPP1/DEGS2	14
BP	GO:1900225	regulation of NLRP3 inflammasome complex assembly	14/4197	31/18614	0.00437582	0.0217609	TLR4/DHX33/BTK/DDX3X/PTPN22/MYD88/NLRC3/PPP2CA/MAVS/CPTP/NEK7/PLCG2/MARK4/PRKD1	14
BP	GO:0071806	protein transmembrane transport	25/4197	67/18614	0.00440043	0.0218607	TOMM70/ZFAND2B/TOMM40L/TOMM22/TIMM44/GRPEL2/ABCA1/PEX2/EDNRA/TRIM37/PEX12/AP4M1/USP9X/PEX6/MCL1/PEX1/PEX5/SEC63/TMED10/DNAJC15/HYOU1/PEX14/HSPD1/LONP2/TOMM40	25
BP	GO:0030198	extracellular matrix organization	91/4197	314/18614	0.0044212	0.0219412	ITGB1/NPHP3/COL5A2/FAP/PBXIP1/LAMB1/CAV1/PRSS2/LUM/NTN4/NDNF/PDGFRA/COL5A3/RIC1/ECM2/MYO1E/WDR72/VIPAS39/POSTN/SULF1/EXT1/MMP16/PDPN/HMCN1/ATXN1L/MIA/EGFLAM/FBLN5/ADAMTS9/IER3IP1/SERPINB5/EXOC8/P4HA1/CAV2/NPNT/ADAMTS1/SMAD3/ANTXR1/LAMC1/COL17A1/ADAMTS4/DDR1/TNXB/MYH11/NFKB2/COL8A2/CSGALNACT1/NID1/ADAMTS15/RIC8A/DNAJB6/LRP1/TNFRSF1A/TGFBI/APP/COLGALT1/ADAMTS2/RECK/TGFBR1/TMEM38B/COL27A1/PXDN/COL12…	91
BP	GO:0022038	corpus callosum development	12/4197	25/18614	0.00445507	0.0220056	KCNA3/WDR89/NSUN5/ATG16L1/WDR47/EPHB3/RYK/LPAR1/HERC1/NIN/CORO1C/PAFAH1B1	12
BP	GO:0034453	microtubule anchoring	12/4197	25/18614	0.00445507	0.0220056	BBS4/GCC2/CCDC68/HOOK3/PCM1/GSK3B/KIF3A/BICD2/NIN/DCTN1/PEX14/DAG1	12
BP	GO:0051788	response to misfolded protein	12/4197	25/18614	0.00445507	0.0220056	DNAJC18/UBE2W/RNF185/DNAJB12/BAG6/NGLY1/KLHL15/HDAC6/DNAJB14/RNF126/UGGT2/CUL3	12
BP	GO:2000209	regulation of anoikis	12/4197	25/18614	0.00445507	0.0220056	ITGB1/PIK3R3/PDK4/CAV1/ZNF304/BRMS1/ANKRD13C/MCL1/ITGA5/NOTCH1/SRC/MYBBP1A	12
BP	GO:0006515	protein quality control for misfolded or incompletely synthesized proteins	13/4197	28/18614	0.00445841	0.0220056	LONP1/YME1L1/UBE2W/RNF185/BAG6/NGLY1/KLHL15/ZYG11B/HDAC6/RNF126/UGGT2/CUL3/LONP2	13
BP	GO:0014033	neural crest cell differentiation	33/4197	95/18614	0.00446655	0.0220056	KITLG/NRP2/FN1/PEF1/ANXA6/EXT1/EDNRA/KBTBD8/EDN1/TCOF1/SEMA3G/SEMA4A/SMAD4/SFRP1/MAPK1/EFNB1/OTUD5/HES1/SMO/TWIST1/TAPT1/FAM172A/SEMA6A/SEMA4C/CDC42/JAG1/NRP1/OVOL2/LAMA5/KLHL12/CORO1C/SEMA5A/SEMA3F	33
BP	GO:0046486	glycerolipid metabolic process	109/4197	385/18614	0.00446684	0.0220056	PCYT1A/PLA2G2C/PIGM/PIP5K1A/PIK3R3/MFSD2A/PNPLA8/CAV1/FIG4/SOCS4/TTC7A/HADHA/PIP4K2A/SLA2/PIGT/CAT/FBXW7/BECN1/ABHD2/IP6K1/IP6K2/ABHD16A/PIK3C3/LPIN2/PIGN/PTEN/GNPAT/NAPEPLD/PIKFYVE/SACM1L/ABHD5/TNXB/MBOAT1/PIGQ/DAGLB/PGP/DGKD/SOCS1/INPP5A/GPAM/IPMK/DDHD2/AGPAT5/PLCB3/CHKA/PITPNM1/PTDSS2/CPT1A/OSBPL5/KAT5/PI4KA/MTMR1/SYNJ1/TBL1XR1/SOCS2/PIP4K2C/PIK3C2G/CHKB/PI4K2B/CDS1/PIK3CB/DGKQ/PDGFRB/PIP5K1C/…	109
BP	GO:0006006	glucose metabolic process	58/4197	187/18614	0.00447086	0.0220056	AKT1/IGFBP3/APOD/PDK4/IGF1/STK11/MDH1/PGM2L1/ENO3/NLN/PGAM2/DDB1/CRY1/EPM2AIP1/MAPK14/PPP1R3G/PTPN2/PHKG2/BRAT1/FOXK1/PGP/HK1/LRP5/CPT1A/PDK3/G6PD/PGM1/RORC/KBTBD2/SLC25A13/EP300/PGM2/DGKQ/NR3C1/HK3/INSR/KAT2B/ARPP19/ADPGK/WDR5/IRS2/WDTC1/FOXO1/PFKP/SRC/IRS1/INPPL1/DLAT/H6PD/MLYCD/GSK3A/SLC25A10/C1QTNF1/PDK1/KAT2A/FOXK2/PRKAA1/C1QTNF3	58
BP	GO:0071453	cellular response to oxygen levels	54/4197	172/18614	0.00450169	0.0221346	AKT1/ATP6V1A/ATF2/EPHA4/CAV1/CDKN1B/NDNF/STC1/UBQLN1/TMEM199/KCNMB1/STC2/EDN1/HIF1AN/SLC29A1/EEF2K/TBL2/MLST8/SFRP1/PDK3/SUV39H1/AK4/LMNA/AQP1/TWIST1/MDM2/PICK1/MIEF1/PIK3CB/BNIP3L/LPAR1/AJUBA/TSC1/HP1BP3/PRKCE/DNMT3A/ROCK2/NOTCH1/FOXO1/RGCC/SRC/PTGIS/NDRG1/CBL/HYOU1/MTOR/MDM4/ATP6V0A2/EGLN2/PDK1/NPEPPS/PRKAA1/CCDC115/USP19	54
BP	GO:0002062	chondrocyte differentiation	38/4197	113/18614	0.00452163	0.0222099	ATF2/CREB3L2/ANXA6/SULF1/EXT1/TRIP11/SMAD7/RARB/IFT80/SMAD3/BMPR2/MAPK14/TWSG1/MEX3C/LTBP3/SNX19/SCIN/ACVRL1/TGFBI/NPR2/NFIB/TGFBR1/COL27A1/ARID5A/EFEMP1/EIF2AK3/OSR1/RB1/SULF2/TRPS1/ZBTB16/PTPN11/GLG1/MAF/RFLNB/CHSY1/CTNNB1/TGFBR2	38
BP	GO:0048864	stem cell development	31/4197	88/18614	0.00453564	0.0222559	KITLG/NRP2/FN1/PEF1/ANXA6/PTPRC/EDNRA/KBTBD8/EDN1/TCOF1/SEMA3G/SEMA4A/MAPK1/EFNB1/HES1/SMO/TWIST1/TAPT1/FAM172A/SEMA6A/SEMA4C/CDC42/JAG1/NRP1/OVOL2/LAMA5/KLHL12/CORO1C/SEMA5A/SETD2/SEMA3F	31
BP	GO:0016073	snRNA metabolic process	22/4197	57/18614	0.00457586	0.0224084	INTS3/TOE1/INTS12/INTS9/SNAPC1/EXOSC2/ZNF143/EXOSC10/INTS7/EXOSC5/INTS2/INTS4/INTS10/INTS1/LARP7/CC2D1A/ELL/SNAPC3/SNAPC5/INTS6/INTS8/USB1	22
BP	GO:0005996	monosaccharide metabolic process	76/4197	256/18614	0.00457605	0.0224084	AKT1/IGFBP3/APOD/FPGT/PDK4/IGF1/STK11/CHST14/FUT8/MDH1/POFUT1/PGM2L1/ENO3/NLN/MPI/PGAM2/FUT10/DDB1/FGGY/CRY1/EPM2AIP1/IDS/MAPK14/PPP1R3G/PTPN2/DSEL/PHKG2/BRAT1/FOXK1/PGP/CHST15/HK1/LRP5/CPT1A/PDK3/G6PD/PGM1/RORC/KBTBD2/SLC25A13/EP300/PGM2/IDUA/DGKQ/NR3C1/HK3/INSR/POFUT2/DSE/KAT2B/UST/ARPP19/ADPGK/WDR5/IRS2/WDTC1/FOXO1/PFKFB3/NUDT5/PFKP/SLC23A2/SRC/IRS1/INPPL1/DLAT/H6PD/MLYCD/GSK3A/SLC25A10/C1QTNF…	76
BP	GO:0043401	steroid hormone mediated signaling pathway	44/4197	135/18614	0.00460403	0.0225224	KDM1A/NR2C1/TAF7/UFL1/VPS18/TRIM68/CNOT1/MED1/DAB2/ABHD2/NCOA4/ESRRA/UFSP2/CRY1/DAXX/SFRP1/HDAC6/DDX17/EP300/CLOCK/NR3C1/SAFB/CARM1/KANK2/UBA5/KDM4C/LATS1/NEDD4/PADI2/KDM3A/PMEPA1/HDAC1/SRC/UBR5/CRY2/CNOT9/YAP1/DDX54/EGLN2/PLPP1/ZNF366/STRN3/UBE3A/TADA3	44
BP	GO:1901796	regulation of signal transduction by p53 class mediator	36/4197	106/18614	0.00468913	0.0229154	AKT1/ATR/KDM1A/RPL5/USP15/NUAK1/ING4/STK11/PRMT5/AURKA/AURKB/COPS3/PML/PAK1IP1/RRN3/PSMD10/KAT6A/URB2/TAF9B/PRMT6/TRIM24/ARMC10/TWIST1/MDM2/EP300/SGK1/TP53RK/RRM2B/RRS1/BOP1/MTOR/RNF34/KMT5A/PLA2R1/RFFL/HIC1	36
BP	GO:0019751	polyol metabolic process	39/4197	117/18614	0.00481093	0.0234867	SPTSSB/CD244/PLPP3/DHFR/PTK2B/SPTLC1/SGPP1/IP6K1/IP6K2/PTEN/COQ2/PTAFR/NUDT3/PGP/INPP5A/IPMK/MINPP1/SYNJ1/NUDT4/IPPK/SPTLC2/GCH1/ITPKA/SLC5A3/PLCB1/IMPA1/SGPP2/ACER3/BPNT1/ITPKB/PLCG2/ITPKC/SPHK2/GPD2/SPHK1/LRP2/PLPP1/DEGS2/ITPK1	39
BP	GO:0034101	erythrocyte homeostasis	45/4197	139/18614	0.00482742	0.0235432	KIT/IKZF1/RACGAP1/LYAR/SMAD5/HSPA9/RPS14/UFL1/ARID4A/KAT7/MED1/SLC25A38/SRF/NCKAP1L/STAT3/BAP1/MAPK14/PTPN2/LDB1/MFHAS1/ETS1/G6PD/TGFBR3/ARNT/ADAR/HOXA5/ACVR1B/ANKRD54/UBA5/PKNOX1/PTBP3/FOXO3/SFXN1/TMOD3/ACIN1/RB1/MAFB/SH2B3/AXL/ERCC2/PRMT1/STAT5B/KLF13/IREB2/RCOR1	45
BP	GO:0030166	proteoglycan biosynthetic process	24/4197	64/18614	0.00483609	0.0235616	IGF1/CHST14/EXT1/UGDH/BMPR2/HS3ST2/DSEL/XYLT1/CHST15/CSGALNACT1/NDST2/CSGALNACT2/CHST7/HS3ST1/NDST1/EXTL3/DSE/UST/TM9SF2/SLC2A10/XYLT2/HS6ST1/CHSY1/CTNNB1	24
BP	GO:0072538	T-helper 17 type immune response	18/4197	44/18614	0.0048572	0.0236165	CLEC6A/JUNB/TRAF3IP2/TNFSF18/SMAD7/ENTPD7/CLEC7A/STAT3/MALT1/RORC/IL6R/IL17RA/TYK2/ARID5A/RC3H2/CARD9/NOTCH1/NFKBIZ	18
BP	GO:1900026	positive regulation of substrate adhesion-dependent cell spreading	18/4197	44/18614	0.0048572	0.0236165	FGG/DAB2/TESK1/DOCK1/FLNA/BRAF/DNM2/DOCK5/FERMT2/LIMS1/CDC42/ABL1/ARHGEF7/NRP1/PREX1/CRKL/CRK/C1QBP	18
BP	GO:0043062	extracellular structure organization	91/4197	315/18614	0.00486628	0.0236366	ITGB1/NPHP3/COL5A2/FAP/PBXIP1/LAMB1/CAV1/PRSS2/LUM/NTN4/NDNF/PDGFRA/COL5A3/RIC1/ECM2/MYO1E/WDR72/VIPAS39/POSTN/SULF1/EXT1/MMP16/PDPN/HMCN1/ATXN1L/MIA/EGFLAM/FBLN5/ADAMTS9/IER3IP1/SERPINB5/EXOC8/P4HA1/CAV2/NPNT/ADAMTS1/SMAD3/ANTXR1/LAMC1/COL17A1/ADAMTS4/DDR1/TNXB/MYH11/NFKB2/COL8A2/CSGALNACT1/NID1/ADAMTS15/RIC8A/DNAJB6/LRP1/TNFRSF1A/TGFBI/APP/COLGALT1/ADAMTS2/RECK/TGFBR1/TMEM38B/COL27A1/PXDN/COL12…	91
BP	GO:0009416	response to light stimulus	93/4197	323/18614	0.00493776	0.0239596	KIT/AKT1/ITGB1/MME/ATR/RHBDD1/KDM1A/STK11/CCAR2/METTL3/EIF2S1/MSH2/EXT1/POLD3/CAT/UBE4B/CASP9/AURKB/COPS3/GNGT2/NMT1/PML/BHLHE40/HYAL2/POLH/CASP7/SPRTN/DDB1/CRY1/DHX36/BMF/ERCC5/TP53INP1/NPM1/NSMCE3/MAPK14/BAK1/IMPACT/CREBBP/ERCC4/DDHD2/WRN/ERCC6/MEN1/PITPNM1/B4GALT2/CCND1/RIC8A/CUL4A/USP1/BRAF/AQP1/RBX1/EP300/CLOCK/CDS1/UVSSA/CIRBP/APP/RGS14/GNA11/MAP2K7/DNM2/NR2F6/TMEM161A/XPA/PTPRK/MAP3K4/GNB5…	93
BP	GO:0038093	Fc receptor signaling pathway	21/4197	54/18614	0.0049936	0.0241583	KIT/VAV3/CLEC4E/MAP3K7/PTPRC/MAP3K1/BTK/YES1/IKBKB/MAP2K7/MAPK9/FYN/PRKCE/ABL1/VAV2/FGR/SRC/PLCG1/PLCG2/CD47/APPL1	21
BP	GO:0046605	regulation of centrosome cycle	21/4197	54/18614	0.0049936	0.0241583	CHMP2B/SASS6/CHMP5/AURKA/TMEM67/NAT10/TRIM37/PLK4/NPM1/VPS4B/MCPH1/CHORDC1/FBXW5/CEP120/KAT2B/XPO1/ROCK2/MARK4/CEP131/KAT2A/PDCD6IP	21
BP	GO:0006486	protein glycosylation	68/4197	226/18614	0.00499884	0.0241583	ST3GAL5/B3GNT5/B4GALT3/POMGNT1/TMTC2/TMTC3/ALG10/TET2/ST8SIA4/FUT8/PSEN1/MOGS/GOLGA2/ALG11/POFUT1/EXT1/DPAGT1/B3GALT2/MLEC/TRIP11/FUT10/ALG8/C1GALT1C1/GALNT12/GALNT15/STT3B/POMGNT2/B4GALT4/TUSC3/B3GALNT2/GALNT2/B4GALT2/ALG6/GALNT11/DPY19L1/GALNT6/GXYLT1/TMTC1/A4GALT/ALG12/SRD5A3/TMEM165/MGAT1/ST6GAL1/GALNT7/EXTL3/GCNT1/POFUT2/ALG2/POMT2/TET3/B3GNT2/GFPT1/ST6GALNAC6/DOLPP1/MAN1C1/UGGT2/COG3/B4GALT…	68
BP	GO:0043413	macromolecule glycosylation	68/4197	226/18614	0.00499884	0.0241583	ST3GAL5/B3GNT5/B4GALT3/POMGNT1/TMTC2/TMTC3/ALG10/TET2/ST8SIA4/FUT8/PSEN1/MOGS/GOLGA2/ALG11/POFUT1/EXT1/DPAGT1/B3GALT2/MLEC/TRIP11/FUT10/ALG8/C1GALT1C1/GALNT12/GALNT15/STT3B/POMGNT2/B4GALT4/TUSC3/B3GALNT2/GALNT2/B4GALT2/ALG6/GALNT11/DPY19L1/GALNT6/GXYLT1/TMTC1/A4GALT/ALG12/SRD5A3/TMEM165/MGAT1/ST6GAL1/GALNT7/EXTL3/GCNT1/POFUT2/ALG2/POMT2/TET3/B3GNT2/GFPT1/ST6GALNAC6/DOLPP1/MAN1C1/UGGT2/COG3/B4GALT…	68
BP	GO:0035050	embryonic heart tube development	30/4197	85/18614	0.00502111	0.0242415	ARL13B/IFT57/NPHP3/BBS5/PKD2/BBS4/PSEN1/IFT172/C2CD3/EDNRA/MED1/SRF/EDN1/CLUAP1/SMAD3/NOTCH2/HES1/SMO/AHI1/DLL1/CDC42/NOTCH1/OVOL2/SOX17/YAP1/NDRG4/MEGF8/DVL2/CTNNB1/TGFBR2	30
BP	GO:0043154	negative regulation of cysteine-type endopeptidase activity involved in apoptotic process	28/4197	78/18614	0.00503787	0.024298	AKT1/TNFAIP8/MAP2K5/CRYAB/PIH1D1/BIRC5/NAIP/DDX3X/RPS6KA3/SIAH2/INTS1/PAK2/DNAJB6/AQP1/SH3RF1/CAAP1/KLF4/MICAL1/THBS1/RPS6KA1/CSNK2A1/SRC/USP47/BIRC3/BIRC2/RNF34/RFFL/RAF1	28
BP	GO:0001776	leukocyte homeostasis	35/4197	103/18614	0.00519986	0.0250378	KITLG/AKT1/DOCK10/BCL10/ANXA1/TRAF3IP2/TNFAIP3/MTHFD1/ADAM17/IL7R/DNAJA3/BTK/CSF1/NCKAP1L/BAP1/BAK1/LIPA/GPAM/TCIRG1/FADD/TSC22D3/SKIL/PIK3CB/JAK3/F2R/SOS2/MERTK/RC3H2/ABL1/IL2RA/ITPKB/SH2B3/AXL/NF1/STAT5B	35
BP	GO:0031062	positive regulation of histone methylation	17/4197	41/18614	0.00520692	0.0250378	MCRS1/RNF20/SNW1/CTR9/RRP8/PHF1/SMAD4/SUV39H1/LMNA/PAXIP1/BAZ2A/KANSL3/WDR5/PHF20/SMARCA5/KANSL1/CTNNB1	17
BP	GO:0140467	integrated stress response signaling	17/4197	41/18614	0.00520692	0.0250378	TMEM33/JUNB/EIF2S1/PPP1R15A/PTPN2/IMPACT/CREBZF/NFE2L3/NCK1/NCK2/EIF2AK3/MAFB/CEBPB/PTPN1/PPP1R15B/MAF/QRICH1	17
BP	GO:0006999	nuclear pore organization	8/4197	14/18614	0.00529071	0.0252635	NUP205/NUP107/NUP54/NUP133/NUP153/NDC1/AHCTF1/NUP93	8
BP	GO:0035791	platelet-derived growth factor receptor-beta signaling pathway	8/4197	14/18614	0.00529071	0.0252635	PTPN2/PTPN12/LRP1/PDGFRB/ABL1/SRC/PTPN1/HIP1R	8
BP	GO:0043201	response to leucine	8/4197	14/18614	0.00529071	0.0252635	RPS6KB1/UBR1/PIK3C3/UBR2/KLHL22/SESN1/SESN3/MTOR	8
BP	GO:0051645	Golgi localization	8/4197	14/18614	0.00529071	0.0252635	TBCCD1/STK11/STK25/HOOK3/CDC42/ARHGAP21/YWHAZ/UVRAG	8
BP	GO:1902043	positive regulation of extrinsic apoptotic signaling pathway via death domain receptors	8/4197	14/18614	0.00529071	0.0252635	FAF1/PTEN/STK4/SFRP1/SKIL/TIMP3/THBS1/STK3	8
BP	GO:1903651	positive regulation of cytoplasmic transport	8/4197	14/18614	0.00529071	0.0252635	DAB2/MSN/RAB21/SORL1/RDX/MAP2/NF2/PTPN23	8
BP	GO:1904424	regulation of GTP binding	8/4197	14/18614	0.00529071	0.0252635	EPHA4/EIF2S1/POLDIP2/MET/ARHGAP28/CCPG1/ARHGEF7/CLN5	8
BP	GO:0043410	positive regulation of MAPK cascade	136/4197	495/18614	0.00530506	0.0253069	TLR4/XDH/KITLG/KIT/IGFBP3/LTBR/TNIK/EPHA4/GPNMB/KLHDC10/IGF1/PDGFRA/KDR/ICAM1/HAVCR2/TEK/PTK2B/MAP3K7/MAP3K5/MAP2K5/PSEN1/TGFA/ANGPT1/PTPRC/FGG/FBXW7/PDGFC/DHX33/NAIP/EDN1/ROCK1/ADAM9/MID1/PTPN22/CAV2/PDE5A/NPNT/MFAP3/PRKCZ/MYD88/DUSP22/STK25/TAOK2/TRAF7/FGFR1/TLR3/MFHAS1/MAP3K11/FZD4/TRAF2/LPAR3/NOTCH2/SHC1/ARHGEF5/BRAF/MTURN/DVL3/MAP3K12/FRS2/TAB1/ARHGAP8/BANK1/PJA2/WWC1/NDST1/PDGFRB/APP/GADD45…	136
BP	GO:0043502	regulation of muscle adaptation	33/4197	96/18614	0.00535998	0.0255181	RPS6KB1/TOMM70/MTPN/IGF1/FBXO32/ATP2A2/BECN1/IL6ST/LMCD1/EDN1/ROCK1/PDE5A/SMAD3/PI16/SMAD4/CTDP1/HDAC4/CAMK2G/G6PD/LMNA/NOS3/TWF1/TNFRSF1A/FOXO3/IGFBP5/ROCK2/NOTCH1/FOXO1/ERRFI1/GSK3A/PRKCA/MEF2A/DAG1	33
BP	GO:1903510	mucopolysaccharide metabolic process	33/4197	96/18614	0.00535998	0.0255181	GNS/NDNF/CHST14/EXT1/ANGPT1/EDNRA/SLC10A7/CLTC/EGFLAM/HYAL2/UGDH/IDS/DSEL/XYLT1/B4GALT4/CHST15/CSGALNACT1/NDST2/CSGALNACT2/CHST7/NFKB1/CHST2/IDUA/NDST1/DSE/UST/B3GNT2/ITIH5/ST3GAL1/ST3GAL2/AP2A1/XYLT2/CHSY1	33
BP	GO:0040013	negative regulation of locomotion	119/4197	427/18614	0.00537425	0.0255607	AKT1/IGFBP3/APOD/EPHA4/SRGAP1/ARRDC3/IL33/STC1/RNF20/GJA1/MAP2K5/APEX1/TPM1/ARID4A/VASH1/GTPBP4/SULF1/SUDS3/CDH1/ABHD2/SIN3A/BRMS1L/ADAMTS9/HYAL2/SRF/SMAD7/PTEN/DLC1/BRMS1/SAP30L/RAP2A/TP53INP1/THY1/ADGRG1/STAT3/SEMA3G/MITF/ANGPT2/SEMA4A/DUSP22/EMILIN2/PTPN2/GNA12/CLDN3/SFRP1/VCL/CXCL12/RAP2C/STK26/PODN/RBBP7/HDAC6/EPPK1/CERS2/EPHA1/BRAF/WASL/ACVRL1/ARID2/LRP1/RAP2B/PFN2/AP1AR/SLIT2/DPYSL3/CTNNA1…	119
BP	GO:0019083	viral transcription	20/4197	51/18614	0.00544048	0.025799	SP1/GTF2B/TARBP2/TRIM11/SNW1/TRIM21/DHX9/TARDBP/TRIM27/CTDP1/TFAP4/RSF1/MDFIC/EP300/LARP7/CHD1/RRP1B/HDAC1/NUCKS1/UBP1	20
BP	GO:0060612	adipose tissue development	20/4197	51/18614	0.00544048	0.025799	FTO/ATF2/KLF7/ARRDC3/EBF2/BBS4/ARID5B/CSF1/SLC25A25/RASAL2/OXCT1/LRP5/AMER1/RORC/PAXIP1/TBL1XR1/SPTLC2/VPS13B/SORL1/SH3PXD2B	20
BP	GO:2000059	negative regulation of ubiquitin-dependent protein catabolic process	20/4197	51/18614	0.00544048	0.025799	RPL5/CCAR2/PSEN1/UCHL5/PML/HSP90AB1/USP9X/RYBP/HFE/BAG6/USP14/SGTA/GIPC1/STYX/PDCL3/CSNK2A1/SDCBP/N4BP1/BAG5/SMARCC1	20
BP	GO:0010770	positive regulation of cell morphogenesis involved in differentiation	16/4197	38/18614	0.00555362	0.0262577	EPHA4/RELN/DHX36/CUL7/CUX1/EEF2K/FZD4/HDAC6/RAB21/ITPKA/OBSL1/CAPRIN1/FBXW8/FBXO31/ANKRD27/PAFAH1B1	16
BP	GO:0044743	protein transmembrane import into intracellular organelle	16/4197	38/18614	0.00555362	0.0262577	TOMM70/TOMM40L/TIMM44/GRPEL2/PEX2/TRIM37/PEX12/USP9X/PEX6/PEX1/PEX5/DNAJC15/PEX14/HSPD1/LONP2/TOMM40	16
BP	GO:0140894	endolysosomal toll-like receptor signaling pathway	16/4197	38/18614	0.00555362	0.0262577	CAV1/IRAK4/HAVCR2/UBQLN1/TNFAIP3/EPG5/DDX3X/PTPN22/MYD88/TLR8/COLEC12/PIK3AP1/TNIP2/RFTN1/RSAD2/WDFY1	16
BP	GO:0014032	neural crest cell development	29/4197	82/18614	0.00555914	0.0262579	KITLG/NRP2/FN1/PEF1/ANXA6/EDNRA/KBTBD8/EDN1/TCOF1/SEMA3G/SEMA4A/MAPK1/EFNB1/HES1/SMO/TWIST1/TAPT1/FAM172A/SEMA6A/SEMA4C/CDC42/JAG1/NRP1/OVOL2/LAMA5/KLHL12/CORO1C/SEMA5A/SEMA3F	29
BP	GO:1904019	epithelial cell apoptotic process	45/4197	140/18614	0.00558963	0.026376	ATF2/ANO6/CDKN1B/NDNF/KDR/ICAM1/TEK/TNFAIP3/MAP3K5/EIF2S1/ANGPT1/CASP9/FGG/EDNRA/ITGA4/STK4/BMPR2/PDCD4/ADAR/BRAF/USP53/BTC/WFS1/TNIP2/CAST/PIAS4/EXOC5/SAV1/ARF6/THBS1/DNMT3A/ABL1/RB1/RGCC/PLCG1/SRSF6/STK3/YAP1/NFKBIZ/CDH5/PLA2R1/PRKAA1/SEMA5A/IGF1R/TGFBR2	45
BP	GO:0051702	biological process involved in interaction with symbiont	39/4197	118/18614	0.0056519	0.0266436	SP1/HSPA8/FN1/AZU1/EEF1A1/SNW1/SAP30BP/ZNF502/PIK3C3/DDB1/NAPEPLD/CAV2/TARDBP/MYD88/TUSC2/VAPA/CTDP1/TFAP4/PI4KA/ZBED1/EEA1/PIK3C2G/EP300/CHD1/RRP1B/SAP30/RAB5A/IGF2R/YTHDC2/CDC42/ROCK2/CARD9/TBC1D20/HDAC1/NUCKS1/RAB29/HSPD1/APOE/PAIP1	39
BP	GO:0050673	epithelial cell proliferation	134/4197	488/18614	0.00573639	0.0270153	XDH/KIT/AKT1/SP1/IGFBP3/IFT57/CLDN1/ATF2/FAP/NRP2/PYGO2/NRAS/LAMB1/WNT2/CAV1/STAT6/IGF1/CDKN1B/KDR/STK11/TEK/IFT74/TNFAIP3/MAP2K5/SLC39A9/PSEN1/VASH1/TGFA/IFT172/ADAM17/SULF1/PEX2/SAAL1/BTBD10/FBXW7/ZNF304/MED1/DAB2/WDR48/SERPINB5/BTK/CAV2/IFT80/KLF9/SMAD3/ITGA4/STK4/LAMC1/BMPR2/STAT3/BAK1/NLRC3/LIPA/COL8A2/FGFR1/SFRP1/CXCL12/MEN1/CCND1/PRKX/APLN/MAPK1/CASK/HDAC6/EPPK1/TGFBR3/WDR77/NOTCH2/ARNT/HE…	134
BP	GO:0006767	water-soluble vitamin metabolic process	22/4197	58/18614	0.00582895	0.0273707	FLAD1/MMACHC/SHMT2/DHFR/VNN1/THTPA/ABCD4/SLC25A32/PNPO/SLC25A19/RFK/AASDHPPT/MTR/MCCC1/ALDH1L2/PDXK/HLCS/BTD/FPGS/SLC23A2/SLC19A2/MTRR	22
BP	GO:0006998	nuclear envelope organization	22/4197	58/18614	0.00582895	0.0273707	CHMP2B/LMNB1/CHMP7/CHMP5/NUP155/BANF1/SPAST/TARDBP/PRKCB/VPS4B/REEP3/LMNA/SUN2/LMNB2/CHMP4A/DCTN1/TOR1AIP1/ANKLE2/NUP93/CHMP6/PRKCA/PAFAH1B1	22
BP	GO:0090329	regulation of DNA-templated DNA replication	22/4197	58/18614	0.00582895	0.0273707	SMARCAL1/DBF4/SSBP1/RFC5/ZNF830/KAT7/MCM3/CDC7/CDK2/NBN/WRNIP1/MCM7/MCM2/SENP2/MCM5/INO80/CIZ1/DSCC1/MCM4/CHTF8/MCM6/LIG3	22
BP	GO:0045229	external encapsulating structure organization	91/4197	317/18614	0.00587368	0.0275538	ITGB1/NPHP3/COL5A2/FAP/PBXIP1/LAMB1/CAV1/PRSS2/LUM/NTN4/NDNF/PDGFRA/COL5A3/RIC1/ECM2/MYO1E/WDR72/VIPAS39/POSTN/SULF1/EXT1/MMP16/PDPN/HMCN1/ATXN1L/MIA/EGFLAM/FBLN5/ADAMTS9/IER3IP1/SERPINB5/EXOC8/P4HA1/CAV2/NPNT/ADAMTS1/SMAD3/ANTXR1/LAMC1/COL17A1/ADAMTS4/DDR1/TNXB/MYH11/NFKB2/COL8A2/CSGALNACT1/NID1/ADAMTS15/RIC8A/DNAJB6/LRP1/TNFRSF1A/TGFBI/APP/COLGALT1/ADAMTS2/RECK/TGFBR1/TMEM38B/COL27A1/PXDN/COL12…	91
BP	GO:0045773	positive regulation of axon extension	15/4197	35/18614	0.00588576	0.0275566	FN1/GOLGA4/SRF/ZFYVE27/BMPR2/CXCL12/NRP1/ADNP/MEGF8/PAFAH1B1/TRPV2/MAP1B/SEMA5A/CYFIP1/TWF2	15
BP	GO:0060416	response to growth hormone	15/4197	35/18614	0.00588576	0.0275566	AKT1/STAT6/PNPT1/TRIM16/STAT3/LEPROTL1/LEPROT/SOCS2/JAK3/IGFBP5/PTPN1/PXN/STAT5B/PIK3R1/SRD5A1	15
BP	GO:0045747	positive regulation of Notch signaling pathway	19/4197	48/18614	0.00591558	0.0276691	KIT/TSPAN5/RFNG/IL6ST/STAT3/LFNG/HES1/NOS3/BMP2K/DLL1/DLL4/AAK1/NOTCH1/JAG1/SRC/YAP1/TGFB2/EPN2/TM2D3	19
BP	GO:0032465	regulation of cytokinesis	32/4197	93/18614	0.00594393	0.0277477	RACGAP1/KIF20A/BBS4/ZFYVE26/AURKA/POLDIP2/AURKB/BECN1/BIRC5/PIK3C3/SPAST/KIF13A/INCENP/KLHL13/SH3GLB1/PKN2/CDC14A/GIPC1/CALM1/BIRC6/PRKCE/CDC42/KIF3B/CUL3/UVRAG/AHCTF1/KLHL21/GIT1/CENPV/FLCN/IGF1R/SETD2	32
BP	GO:0070301	cellular response to hydrogen peroxide	32/4197	93/18614	0.00594393	0.0277477	STAT6/ANXA1/TNFAIP3/MAP3K5/APEX1/NET1/OSER1/CAT/NQO1/BECN1/EDN1/CDK1/MET/IMPACT/STK25/TRAP1/PLEKHA1/STK26/HDAC6/AQP1/PAWR/TRPM2/HDAC2/FYN/ABL1/SETX/SRC/HSF1/AXL/SPHK1/ERN1/PRKAA1	32
BP	GO:0030837	negative regulation of actin filament polymerization	24/4197	65/18614	0.00605668	0.0281076	TMOD4/CAPZA1/MTPN/BBS4/ADD3/SSH3/CAPZA2/SCIN/TWF1/PFN2/SLIT2/ADD1/KANK3/KANK1/TMOD3/SPTBN1/CAPG/SPTAN1/ARFGEF1/RDX/SSH1/HIP1R/SSH2/TWF2	24
BP	GO:0006415	translational termination	9/4197	17/18614	0.00606203	0.0281076	MTRF1L/MTRF1/ABCE1/OGFOD1/GSPT1/GSPT2/EIF5A2/UPF1/GFM2	9
BP	GO:0006895	Golgi to endosome transport	9/4197	17/18614	0.00606203	0.0281076	VPS13A/KLHL20/AP4M1/EPS15/SORT1/AP1AR/RAB14/KIF16B/AP2A1	9
BP	GO:0032488	Cdc42 protein signal transduction	9/4197	17/18614	0.00606203	0.0281076	ABCA1/RHOJ/RALBP1/RHOBTB1/RHOBTB2/CDC42/ABL1/NRP1/APOE	9
BP	GO:0034138	toll-like receptor 3 signaling pathway	9/4197	17/18614	0.00606203	0.0281076	CAV1/HAVCR2/UBQLN1/TNFAIP3/PTPN22/COLEC12/TNIP2/RFTN1/WDFY1	9
BP	GO:0070200	establishment of protein localization to telomere	9/4197	17/18614	0.00606203	0.0281076	CCT8/CCT3/CCT2/TCP1/CCT7/CCT5/CCT6A/CCT4/TERF1	9
BP	GO:1904355	positive regulation of telomere capping	9/4197	17/18614	0.00606203	0.0281076	NEK2/AURKB/TNKS/TNKS2/MAPK1/MAP2K7/MAP3K4/NEK7/PNKP	9
BP	GO:0000380	alternative mRNA splicing, via spliceosome	26/4197	72/18614	0.0061561	0.0284398	FXR1/KDM1A/THRAP3/HNRNPA1/SLU7/SMU1/DHX9/RNPS1/SFPQ/RBMX/STRAP/RSRC1/DDX17/FAM172A/PTBP1/NCBP1/WTAP/SAP18/RBM17/SRSF6/HNRNPU/SFSWAP/ESRP2/HNRNPL/FXR2/KHDRBS1	26
BP	GO:0043954	cellular component maintenance	26/4197	72/18614	0.0061561	0.0284398	CLDN1/HOMER1/PRNP/VPS35/CLDN3/CTBP2/CTTN/OPHN1/SORT1/PICK1/INSR/ABHD17B/FYN/F2R/FERMT2/ARF6/ITPKA/DCTN1/MTSS1/KIFC3/APOE/TANC1/ITGA3/IGF1R/TJP1/APPL1	26
BP	GO:0001819	positive regulation of cytokine production	134/4197	489/18614	0.00617701	0.0284398	TLR4/KIT/TOMM70/ATF2/CASP8/KPNA6/CD244/POLR3C/BCL10/LUM/POLR3B/C3AR1/CLEC6A/CLEC4E/IRF1/AZU1/CD14/G3BP1/HAVCR2/ITK/IL33/ANXA1/MAP3K7/IFNGR1/RAB2B/PSEN1/IL1R1/IL1RL1/ADAM17/PIBF1/POLR3F/ARFGEF2/SULF1/DHX9/PTPRC/DHX33/TRIM16/NAIP/IL6ST/HYAL2/LTB/RIOK3/SPN/POLR3A/BTK/DDX3X/PTPN22/CLEC7A/DHX36/SMAD3/CRTAM/PRKCZ/STAT3/MYD88/PTAFR/PANX1/TLR8/TUSC2/TRIM27/MAPK14/TNXB/MALT1/CARD11/CHUK/AFAP1L2/TLR3/HK1/I…	134
BP	GO:0006084	acetyl-CoA metabolic process	14/4197	32/18614	0.00618701	0.0284398	PDK4/DLD/AADAT/ACSS2/PDHX/MVK/ACLY/PPCS/PDK3/DIP2A/DLAT/MLYCD/ACACA/PDK1	14
BP	GO:0010165	response to X-ray	14/4197	32/18614	0.00618701	0.0284398	XRCC5/IKBIP/CCND2/XRCC6/XRCC4/ANXA1/MSH2/SFRP1/ERCC6/CCND1/DNM2/NUCKS1/NIPBL/TP53BP1	14
BP	GO:0019082	viral protein processing	14/4197	32/18614	0.00618701	0.0284398	PARP9/FUT8/MOGS/GSK3B/MGAT1/ST6GAL1/PARP16/ST3GAL1/PARP10/ST3GAL2/MGAT5/GSK3A/PRMT1/FURIN	14
BP	GO:0030204	chondroitin sulfate metabolic process	14/4197	32/18614	0.00618701	0.0284398	NDNF/EXT1/EGFLAM/UGDH/DSEL/XYLT1/CHST15/CSGALNACT1/CSGALNACT2/CHST7/IDUA/DSE/XYLT2/CHSY1	14
BP	GO:0051642	centrosome localization	14/4197	32/18614	0.00618701	0.0284398	TBCCD1/DLGAP5/AURKA/GPSM2/SUN2/BICD2/SYNE2/NIN/SPOUT1/PARD3/PLXNA2/DYNC1LI2/FHOD1/PAFAH1B1	14
BP	GO:0061842	microtubule organizing center localization	14/4197	32/18614	0.00618701	0.0284398	TBCCD1/DLGAP5/AURKA/GPSM2/SUN2/BICD2/SYNE2/NIN/SPOUT1/PARD3/PLXNA2/DYNC1LI2/FHOD1/PAFAH1B1	14
BP	GO:0030832	regulation of actin filament length	48/4197	152/18614	0.0062829	0.0288529	TMOD4/CAPZA1/MTPN/LIMA1/GBA2/PTK2B/BBS4/SWAP70/NCKAP1L/DAAM2/ARHGAP28/BAIAP2L1/MLST8/ADD3/BAG4/CXCL12/SSH3/CTTN/CAPZA2/SCIN/TWF1/PFN2/SLIT2/ADD1/NCK1/KANK3/KANK1/LATS1/SNX9/TMOD3/ARF6/PRKCE/SPTBN1/NCK2/CAPG/SPTAN1/ARFGEF1/RDX/MTOR/SSH1/HIP1R/ARHGAP35/SSH2/NCKAP1/SEMA5A/CYFIP1/EVL/TWF2	48
BP	GO:0043647	inositol phosphate metabolic process	21/4197	55/18614	0.00639098	0.0293212	CD244/PTK2B/IP6K1/IP6K2/PTEN/PTAFR/NUDT3/INPP5A/IPMK/MINPP1/SYNJ1/NUDT4/IPPK/ITPKA/PLCB1/IMPA1/BPNT1/ITPKB/PLCG2/ITPKC/ITPK1	21
BP	GO:0008593	regulation of Notch signaling pathway	33/4197	97/18614	0.00639879	0.029329	KIT/AKT1/TSPAN5/METTL3/POSTN/POFUT1/HEY1/FBXW7/RITA1/RFNG/IL6ST/HIF1AN/STAT3/DLK2/LFNG/HES1/GALNT11/NOS3/BMP2K/DLL1/ADAM10/DLL4/AAK1/NOTCH1/JAG1/YTHDF2/SRC/ARRB1/YAP1/TGFB2/EPN2/LLGL1/TM2D3	33
BP	GO:0001825	blastocyst formation	18/4197	45/18614	0.00641663	0.0293547	JUNB/MATR3/CTR9/MFN2/CNOT1/SUPT6H/RPL7L1/SRF/BYSL/SKIL/RRP7A/KDM4C/LATS1/LATS2/SOX17/CUL3/YAP1/FURIN	18
BP	GO:0060443	mammary gland morphogenesis	18/4197	45/18614	0.00641663	0.0293547	SOSTDC1/CAV1/STAT6/MED1/PML/CSF1/DDR1/CAPN1/LRP5/NFKB1/NR3C1/IGFBP5/EPHA2/WNT4/SRC/KDM5B/TBX3/TGFBR2	18
BP	GO:0035751	regulation of lysosomal lumen pH	13/4197	29/18614	0.00643456	0.0293807	ATP6V1A/TMEM199/SPNS1/TCIRG1/ATP6AP2/TMEM175/TMEM106B/TMEM165/CLN5/ATP6V1H/TMEM9/ATP6V0A1/CCDC115	13
BP	GO:0072012	glomerulus vasculature development	13/4197	29/18614	0.00643456	0.0293807	PDGFRA/TEK/ANGPT1/EDNRA/PECAM1/ANGPT2/NOTCH2/IL6R/HES1/AQP1/PDGFRB/OSR1/NOTCH1	13
BP	GO:0006670	sphingosine metabolic process	10/4197	20/18614	0.00647777	0.0294379	SPTSSB/PLPP3/SPTLC1/SGPP1/SPTLC2/SGPP2/ACER3/SPHK2/SPHK1/PLPP1	10
BP	GO:0018195	peptidyl-arginine modification	10/4197	20/18614	0.00647777	0.0294379	PRMT5/NDUFAF7/PRMT9/PRMT7/CLNS1A/PRMT3/PRMT6/WDR77/CARM1/PRMT1	10
BP	GO:0032211	negative regulation of telomere maintenance via telomerase	10/4197	20/18614	0.00647777	0.0294379	XRN1/HNRNPA1/PINX1/NAT10/EXOSC10/HNRNPC/GNL3L/SRC/TERF1/HNRNPU	10
BP	GO:0032495	response to muramyl dipeptide	10/4197	20/18614	0.00647777	0.0294379	CHMP5/TNFAIP3/PTPN22/ERBIN/MAPK14/IRF5/CARD9/NOTCH1/JAG1/RIPK2	10
BP	GO:0071379	cellular response to prostaglandin stimulus	10/4197	20/18614	0.00647777	0.0294379	AKT1/PTGFR/GNG2/SFRP1/ADCY6/AKAP8/PRKCE/ACACA/PRKAA1/PTGER4	10
BP	GO:0022406	membrane docking	31/4197	90/18614	0.00659302	0.0299062	STX12/STXBP3/ICAM1/STX7/VPS18/EXOC6B/STX16/ATP2A2/ROCK1/EXOC8/MSN/CAV2/PDZD8/EXOC2/RAB12/CTBP2/EXOC6/AHCYL1/EXOC4/EXOC1/USO1/CALM1/EXOC5/ATG14/RAB8B/STX3/PSEN2/STX2/RALB/NDRG4/VMP1	31
BP	GO:0046426	negative regulation of receptor signaling pathway via JAK-STAT	12/4197	26/18614	0.00659684	0.0299062	PARP14/CAV1/PIBF1/PTPN2/SOCS1/LEPROT/SOCS2/PPP2CA/NF2/SH2B3/HGS/GGNBP2	12
BP	GO:0006353	DNA-templated transcription termination	11/4197	23/18614	0.00663066	0.0299062	MED18/TTF2/PRMT5/DHX9/PCF11/MAZ/SCAF4/SCAF8/SETX/XRN2/WDR82	11
BP	GO:0034472	snRNA 3'-end processing	11/4197	23/18614	0.00663066	0.0299062	TOE1/INTS12/INTS9/EXOSC2/INTS7/EXOSC5/INTS2/INTS1/INTS6/INTS8/USB1	11
BP	GO:0035561	regulation of chromatin binding	11/4197	23/18614	0.00663066	0.0299062	PARP9/KDM1A/PYGO2/EBF2/BTAF1/WAPL/CTBP2/DTX3L/SENP2/TDG/MED25	11
BP	GO:0035855	megakaryocyte development	11/4197	23/18614	0.00663066	0.0299062	KIT/PTPN6/PIP4K2A/MED1/SRF/FLNA/EP300/MEIS1/WASF2/PTPN11/SH2B3	11
BP	GO:0070076	histone lysine demethylation	11/4197	23/18614	0.00663066	0.0299062	KDM1A/KDM4A/KDM2A/KDM1B/JMJD1C/KDM6A/KDM5A/KDM3B/KDM4C/KDM3A/KDM5B	11
BP	GO:1901673	regulation of mitotic spindle assembly	11/4197	23/18614	0.00663066	0.0299062	CHMP2B/CHMP7/CHMP5/DRG1/VPS4B/CCSAP/EML3/CHMP4A/HNRNPU/CEP97/CHMP6	11
BP	GO:0032835	glomerulus development	25/4197	69/18614	0.00680458	0.0306618	PDGFRA/TEK/MYO1E/SULF1/EXT1/ANGPT1/EDNRA/PECAM1/ANGPT2/NID1/NOTCH2/IL6R/HES1/AQP1/PODXL/WWTR1/PDGFRB/OSR1/NOTCH1/JAG1/SULF2/MTSS1/LGR4/BASP1/IQGAP1	25
BP	GO:0006040	amino sugar metabolic process	17/4197	42/18614	0.00693953	0.0312405	GNPDA2/GNPNAT1/DPAGT1/AMDHD2/CSGALNACT1/CHST7/SLC35A3/UAP1/CHST2/GNPDA1/MGAT1/ST6GAL1/GNE/GFPT1/UAP1L1/NANP/ST3GAL1	17
BP	GO:0072655	establishment of protein localization to mitochondrion	40/4197	123/18614	0.00695065	0.0312613	AKT1/TOMM70/MTX2/TOMM40L/TOMM22/TIMM44/HSPA4/GRPEL2/TRMT10B/RNF31/TIMM10B/MFN2/FBXW7/NMT1/HTRA2/BAP1/LMAN1/BAG4/HK1/TIMM8A/LEPROT/SH3GLB1/RALA/PMPCB/FBXO7/UBE2D3/BNIP3L/AP3B1/DNAJC15/TOMM34/HPS4/HSPD1/GSK3A/TOMM40/BBC3/USP36/NPEPPS/PRKAA1/HSP90AA1/ARIH2	40
BP	GO:2001234	negative regulation of apoptotic signaling pathway	69/4197	233/18614	0.00706779	0.0317584	RPS6KB1/AKT1/ITGAV/KDM1A/TPT1/IGF1/ICAM1/CCAR2/TNFAIP3/MAP2K5/PSEN1/ZMYND11/FGG/URI1/PIH1D1/RRN3/HELLS/PSMD10/NONO/DDX3X/SIAH2/HTRA2/GHITM/BAK1/TRAP1/MAZ/ITPRIP/CXCL12/GSK3B/CTTN/TAF9B/GCLM/MCL1/LMNA/NOS3/ARMC10/MDM2/WFS1/PIK3CB/CTNNA1/TMEM161A/SH3RF1/CAAP1/TGFBR1/SOD2/THBS1/BIRC6/WNT4/RB1/NRP1/BMI1/CSNK2A1/HDAC1/SRC/PTPN1/RRM2B/RB1CC1/USP47/HYOU1/YAP1/NOC2L/IVNS1ABP/STRADB/RNF34/RFFL/MNT/BAG5/CT…	69
BP	GO:1903828	negative regulation of protein localization	63/4197	210/18614	0.00717519	0.0322108	APOD/DPH3/KLF7/VSNL1/ANGPT1/YOD1/PPP2R5A/PSMD9/VPS35/CLTC/NDUFAF2/DAB2/SNX33/SIN3A/SNX12/ANKRD13A/BARD1/RAB23/LMAN1/RHBDF1/BAG4/MFHAS1/RAB11FIP1/SFRP1/GSK3B/PICALM/PPFIA1/PPM1F/GNAZ/LEPROT/OTUD7B/MDFIC/OS9/RANGAP1/CTNNA1/ABHD17B/GOPC/LATS1/F2R/ARF6/TTBK2/RHOQ/POLR1A/ROCK2/RSAD2/SAPCD2/LATS2/DCLK1/FOXO1/TERF1/LYPLA1/IRS1/TRIM29/PTPN11/INHBB/APOE/RHBDF2/NF1/FLCN/FBXO4/HECTD1/ABHD17C/LZTFL1	63
BP	GO:0030183	B cell differentiation	48/4197	153/18614	0.00719182	0.0322553	KIT/ITGB1/RABL3/DOCK10/PIK3R3/PTPN6/PTK2B/TRAF3IP2/MSH2/ADAM17/PTPRC/BTK/PHF14/NCKAP1L/ITGA4/IKZF3/IRF2BP2/CMTM7/BAK1/PTPN2/MALT1/HDAC4/CARD11/LFNG/BLNK/TOP2B/SFRP1/TCIRG1/HMGB3/NOTCH2/EP300/TCF3/JAK3/PLCL2/DLL1/LRRC8A/ABL1/KLF6/ST3GAL1/POU2AF1/NFKBIZ/PLCG2/IRF8/IL4I1/STAT5B/HDAC5/PIK3R1/DCAF1	48
BP	GO:0006672	ceramide metabolic process	35/4197	105/18614	0.00728742	0.0326231	ST3GAL5/SPTSSB/B4GALT3/PLPP3/ITGB8/SGMS2/ST8SIA4/GBA2/SPTLC1/B3GALT2/HTRA2/B4GALT4/SGMS1/CLN8/SGPL1/SAMD8/CERS2/PPP2CA/CERS4/UGCG/GALC/SPTLC2/ST6GALNAC6/TM9SF2/B4GALT5/NSMAF/ST3GAL1/ACER3/ST3GAL2/SPHK2/SPHK1/PLPP1/PRKAA1/ORMDL1/DEGS2	35
BP	GO:0009062	fatty acid catabolic process	35/4197	105/18614	0.00728742	0.0326231	AKT1/EHHADH/MFSD2A/CROT/HSD17B4/AUH/ECHDC1/ABCD4/HADHB/HADHA/PEX2/DECR1/ETFDH/ECH1/ABHD2/ETFA/LPIN2/TYSND1/CPT1A/CPT2/ABCD3/TWIST1/ALDH1L2/PEX5/ACOX3/ACAD11/ILVBL/HACL1/IRS2/IRS1/ACADL/MLYCD/LONP2/ACOX1/AMACR	35
BP	GO:0050777	negative regulation of immune response	58/4197	191/18614	0.00730452	0.0326691	CD96/PARP14/CTLA4/FGL2/USP15/STAT6/PTPN6/LYAR/HAVCR2/IL33/ANXA1/ATG5/TNFAIP3/METTL3/IL1RL1/TRIM21/TNFSF18/PTPRC/TRAFD1/IL7R/SMAD7/BANF1/NCKAP1L/HFE/TRIM27/MAPK14/DUSP22/PTPN2/YES1/NLRC3/CNOT7/ADAR/AHR/IRAK3/STAT2/TTLL12/CACTIN/JAK3/FYN/TYRO3/MUL1/SOCS5/RC3H2/FGR/YTHDF2/SRC/PLCG1/YTHDF3/CD59/NLRC5/PGLYRP1/NMI/IL4I1/RHBDF2/CRK/DHX58/FURIN/PSMB4	58
BP	GO:0048145	regulation of fibroblast proliferation	30/4197	87/18614	0.00731478	0.0326846	FN1/PLA2G2C/WNT2/CAV1/IGF1/PDGFRA/PEX2/DHX9/PDGFC/MED31/PML/TP53INP1/NLRC3/SFRP1/AQP1/PAWR/PDGFRB/SOD2/FOSL2/ABL1/RNASEH2B/BMI1/PARP10/CDC73/SKI/MED25/SPHK1/NF1/FBXO4/CTNNB1	30
BP	GO:0034440	lipid oxidation	38/4197	116/18614	0.00733636	0.0327505	AKT1/APOD/EHHADH/MFSD2A/PDK4/CROT/HSD17B4/AUH/ECHDC1/ABCD4/HADHB/HADHA/PEX2/DECR1/FMO2/ETFDH/ECH1/ETFA/MAPK14/TYSND1/CPT1A/CPT2/ABCD3/TWIST1/ALDH1L2/PEX5/ACOX3/ACAD11/ILVBL/HACL1/IRS2/IRS1/ACADL/MLYCD/LONP2/ACOX1/PRKAA1/AMACR	38
BP	GO:0001961	positive regulation of cytokine-mediated signaling pathway	22/4197	59/18614	0.00735131	0.0327867	PARP9/PARP14/CXCR4/IL1R1/ADAM17/TRIM44/RNF185/MED1/EDN1/CSF1/IRF7/FADD/TRAF2/TBK1/TICAM2/MAVS/CPNE1/RIPK2/NLRC5/LSM14A/AXL/PAFAH1B1	22
BP	GO:0033002	muscle cell proliferation	73/4197	249/18614	0.00743338	0.033122	TLR4/RPS6KB1/AKT1/IGFBP3/APOD/XRCC5/S1PR1/WNT2/IRAK4/IGF1/CDKN1B/XRCC6/GJA1/TNFAIP3/MAP3K5/TPM1/MNAT1/ANGPT1/ZNF143/MFN2/POLDIP2/ITGA2/EDN1/PTEN/CDK1/CAV2/ADAMTS1/BMPR2/MYD88/PTAFR/MAPK14/GNA12/PDCD4/AKIRIN1/SF1/RBM10/APLN/TGFBR3/IL6R/VIPR2/NOS3/ARID2/FRS2/FOXJ2/PDGFRB/DNMT1/HPGD/CXADR/TGFBR1/NAA35/SOD2/IGFBP5/SAV1/THBS1/ABL1/LDLRAP1/NOTCH1/HDAC1/SRC/TRIB1/YAP1/TGFB2/SKI/SMAD1/NDRG4/APOE/GNA13/NF…	73
BP	GO:0031345	negative regulation of cell projection organization	59/4197	195/18614	0.0074587	0.0331951	EPHA4/CD38/EPHA7/PSEN1/PRNP/CDH1/DAB2/PTEN/LRIG2/PAQR3/TESK1/THY1/SEMA3G/SEMA4A/MYLIP/GAK/HDAC6/FLNA/CERS2/HES1/DIP2B/ADCY6/PFN2/SLIT2/DPYSL3/SEMA6A/RYK/DNM2/CARM1/KANK1/LPAR1/HDAC2/FYN/ARF6/TSC1/SEMA4C/NRP1/LRP4/DENND5A/YAP1/RAB29/MAP2/LIMK2/KREMEN1/CEP97/GSK3A/APOE/PAFAH1B1/ULK2/ITGA3/SEMA5A/PTPN9/EVL/UBE3A/BAG5/RGMA/MAP4/GORASP1/SEMA3F	59
BP	GO:0048844	artery morphogenesis	28/4197	80/18614	0.00747148	0.0331951	PKD2/HEY1/EDNRA/ADAMTS9/SRF/EDN1/SMAD7/BMPR2/MYLK/HES1/ACVRL1/ARID2/LRP1/SEC24B/PDGFRB/HPGD/TGFBR1/DLL4/NOTCH1/JAG1/NRP1/CHD7/TGFB2/AKT3/APOE/LRP2/NF1/TGFBR2	28
BP	GO:0140056	organelle localization by membrane tethering	28/4197	80/18614	0.00747148	0.0331951	STX12/STXBP3/STX7/VPS18/EXOC6B/STX16/ATP2A2/EXOC8/CAV2/PDZD8/EXOC2/RAB12/CTBP2/EXOC6/AHCYL1/EXOC4/EXOC1/USO1/CALM1/EXOC5/ATG14/RAB8B/STX3/PSEN2/STX2/RALB/NDRG4/VMP1	28
BP	GO:0010769	regulation of cell morphogenesis involved in differentiation	16/4197	39/18614	0.00747745	0.0331951	EPHA4/RELN/DHX36/CUL7/CUX1/EEF2K/FZD4/HDAC6/RAB21/ITPKA/OBSL1/CAPRIN1/FBXW8/FBXO31/ANKRD27/PAFAH1B1	16
BP	GO:0010812	negative regulation of cell-substrate adhesion	24/4197	66/18614	0.0075207	0.0333562	APOD/FAM107A/PTEN/DLC1/ANGPT2/DUSP22/MEN1/FZD4/CASK/ACVRL1/AP1AR/KANK1/THBS1/RCC2/NOTCH1/JAG1/SRC/FZD7/NF2/CORO1C/ACTN4/NF1/COL1A1/PIK3R1	24
BP	GO:0032968	positive regulation of transcription elongation by RNA polymerase II	19/4197	49/18614	0.00765529	0.0338905	MED18/MED28/MED7/MED23/LEO1/SUPT6H/MED31/MED9/MED1/MED24/MED17/MED15/PWWP2A/ELL/NCBP1/MED4/CDC73/MED25/CTNNB1	19
BP	GO:0034198	cellular response to amino acid starvation	19/4197	49/18614	0.00765529	0.0338905	ATF2/MAP3K5/EIF2S1/BECN1/RRAGB/IMPACT/MAPK1/SH3GLB1/BMT2/MIOS/SESN1/EIF2AK3/SESN3/MTOR/DEPDC5/GCN1/HNRNPL/FLCN/PRKD1	19
BP	GO:0035265	organ growth	55/4197	180/18614	0.00769745	0.0340144	AKT1/TOMM70/ATF2/S1PR1/WNT2/IGF1/ANXA6/STC1/EXT1/EDN1/IER3IP1/PTEN/RARB/CDK1/PSAP/IFT80/STK4/PRLR/EHMT2/MAPK14/PI16/SMAD2/CTDP1/WWC2/G6PD/TGFBR3/SMO/ARID2/PDLIM5/EVC/WWC1/PDGFRB/NPR2/CXADR/TGFBR1/TMEM38B/COL27A1/LATS1/DLL1/SAV1/ABL1/NOTCH1/LATS2/STK3/YAP1/TGFB2/SKI/PTPN11/SMAD1/NDRG4/GSK3A/BASP1/UBE3A/VGLL4/TGFBR2	55
BP	GO:0048659	smooth muscle cell proliferation	55/4197	180/18614	0.00769745	0.0340144	TLR4/RPS6KB1/AKT1/IGFBP3/APOD/XRCC5/S1PR1/IRAK4/IGF1/CDKN1B/XRCC6/GJA1/TNFAIP3/MAP3K5/TPM1/MNAT1/ZNF143/MFN2/POLDIP2/ITGA2/EDN1/PTEN/ADAMTS1/BMPR2/MYD88/PTAFR/GNA12/PDCD4/SF1/RBM10/APLN/IL6R/VIPR2/NOS3/FRS2/FOXJ2/PDGFRB/DNMT1/HPGD/NAA35/SOD2/IGFBP5/THBS1/LDLRAP1/HDAC1/SRC/TRIB1/NDRG4/APOE/GNA13/NF1/ERN1/IGF1R/CTNNB1/TGFBR2	55
BP	GO:0002732	positive regulation of dendritic cell cytokine production	7/4197	12/18614	0.00787921	0.0343432	KIT/CLEC7A/DHX36/TICAM2/DDX1/MAVS/PLCG2	7
BP	GO:0003157	endocardium development	7/4197	12/18614	0.00787921	0.0343432	KDR/STK4/SMAD4/NOTCH1/OVOL2/STK3/SOX17	7
BP	GO:0006054	N-acetylneuraminate metabolic process	7/4197	12/18614	0.00787921	0.0343432	GNPDA2/AMDHD2/GNPDA1/ST6GAL1/GNE/NANP/ST3GAL1	7
BP	GO:0016237	lysosomal microautophagy	7/4197	12/18614	0.00787921	0.0343432	ATG2B/SNX30/ATG4B/ATG16L1/ATG2A/RB1CC1/ULK2	7
BP	GO:0032957	inositol trisphosphate metabolic process	7/4197	12/18614	0.00787921	0.0343432	PTK2B/PTAFR/IPMK/PLCB1/ITPKB/PLCG2/ITPK1	7
BP	GO:0034086	maintenance of sister chromatid cohesion	7/4197	12/18614	0.00787921	0.0343432	SLF1/SMC5/SLF2/TNKS/RB1/DSCC1/NIPBL	7
BP	GO:0034088	maintenance of mitotic sister chromatid cohesion	7/4197	12/18614	0.00787921	0.0343432	SLF1/SMC5/SLF2/TNKS/RB1/DSCC1/NIPBL	7
BP	GO:0036363	transforming growth factor beta activation	7/4197	12/18614	0.00787921	0.0343432	ITGAV/ITGB8/HSP90AB1/TNXB/LTBP3/LTBP1/FURIN	7
BP	GO:0051657	maintenance of organelle location	7/4197	12/18614	0.00787921	0.0343432	TBCCD1/MYZAP/GPSM2/SPOUT1/ARHGAP21/UVRAG/PAFAH1B1	7
BP	GO:0090178	regulation of establishment of planar polarity involved in neural tube closure	7/4197	12/18614	0.00787921	0.0343432	NPHP3/PTK7/SFRP1/DVL3/FZD1/SEC24B/DVL2	7
BP	GO:0090309	positive regulation of DNA methylation-dependent heterochromatin formation	7/4197	12/18614	0.00787921	0.0343432	SETDB1/PPHLN1/ZNF304/TRIM28/MPHOSPH8/ATF7IP/DNMT1	7
BP	GO:0090435	protein localization to nuclear envelope	7/4197	12/18614	0.00787921	0.0343432	NUP54/LMNB1/NUTF2/NUP155/LMNA/LMNB2/TOR1AIP1	7
BP	GO:0098789	pre-mRNA cleavage required for polyadenylation	7/4197	12/18614	0.00787921	0.0343432	NUDT21/CPSF2/CPSF7/CSTF2/CPSF6/NCBP1/CPSF1	7
BP	GO:1901030	positive regulation of mitochondrial outer membrane permeabilization involved in apoptotic signaling pathway	7/4197	12/18614	0.00787921	0.0343432	NMT1/BAK1/ZNF205/GSK3B/HIP1R/GSK3A/BBC3	7
BP	GO:1902946	protein localization to early endosome	7/4197	12/18614	0.00787921	0.0343432	MSN/DTX3L/ROCK2/NRP1/SORL1/RDX/NF2	7
BP	GO:0019068	virion assembly	15/4197	36/18614	0.00801984	0.0348928	CHMP2B/CHMP7/CHMP5/VTA1/VPS4B/VPS37A/NEDD4/CHMP4A/USP6NL/TBC1D20/DDX6/VPS37B/APOE/CHMP6/PDCD6IP	15
BP	GO:1903749	positive regulation of establishment of protein localization to mitochondrion	15/4197	36/18614	0.00801984	0.0348928	RNF31/FBXW7/NMT1/HTRA2/BAP1/LEPROT/SH3GLB1/UBE2D3/HPS4/GSK3A/BBC3/USP36/NPEPPS/PRKAA1/ARIH2	15
BP	GO:0051058	negative regulation of small GTPase mediated signal transduction	21/4197	56/18614	0.00809275	0.0351782	ITGB1/ARHGAP25/MFN2/DLC1/MET/CD2AP/SLIT2/RASA2/KANK1/CGNL1/STAMBP/MAPKAP1/CUL3/TGFB2/SPRY1/ARHGAP35/NF1/TNFAIP1/FLCN/ITGA3/CCDC125	21
BP	GO:0043297	apical junction assembly	27/4197	77/18614	0.00828609	0.035986	CLDN8/CLDN1/F11R/OCEL1/SLC39A9/GRHL2/SRF/ROCK1/CLDN4/PECAM1/CLDN3/IKBKB/VCL/PKN2/PAK2/CTNNA1/AFDN/EPHA2/NPHP1/STRN/ROCK2/PARD3/MPP7/CDH5/MYO1C/TJP1/PDCD6IP	27
BP	GO:0033363	secretory granule organization	23/4197	63/18614	0.00831115	0.0360622	CREB1/AP3D1/ABCA1/TBPL1/HPS6/HPS5/HPS3/AP1G1/LYST/SNX19/AP1S2/MFSD14A/AQP1/AP3B1/F2R/TBC1D20/VPS13B/AP1S3/OSBP/AP1B1/HPS4/PAFAH1B1/PLN	23
BP	GO:0035384	thioester biosynthetic process	18/4197	46/18614	0.00835884	0.0361506	ELOVL6/PDK4/DLD/ACSS2/PDHX/ACLY/ACSL5/PPCS/PDK3/ACSL4/HACD2/DIP2A/DLAT/MLYCD/ACSF3/ACACA/PDK1/ELOVL7	18
BP	GO:0071616	acyl-CoA biosynthetic process	18/4197	46/18614	0.00835884	0.0361506	ELOVL6/PDK4/DLD/ACSS2/PDHX/ACLY/ACSL5/PPCS/PDK3/ACSL4/HACD2/DIP2A/DLAT/MLYCD/ACSF3/ACACA/PDK1/ELOVL7	18
BP	GO:0000271	polysaccharide biosynthetic process	25/4197	70/18614	0.00836167	0.0361506	AKT1/IGF1/EXT1/CLTC/NHLRC1/PPP1R3C/EPM2AIP1/PPP1R3G/PHKG2/PPP1R3B/CSGALNACT1/NDST2/CSGALNACT2/GSK3B/NFKB1/NDST1/INSR/B3GNT2/IRS2/PPP1R3D/B4GALT5/IRS1/GSK3A/GYS1/AP2A1	25
BP	GO:1901880	negative regulation of protein depolymerization	25/4197	70/18614	0.00836167	0.0361506	TMOD4/CAPZA1/MTPN/LIMA1/SWAP70/MID1/ADD3/HDAC6/WDR47/CAPZA2/SCIN/TWF1/ADD1/TMOD3/TTBK2/SPTBN1/CAPG/SPTAN1/CKAP2/RDX/CAMSAP2/KATNB1/TAOK1/MAP1B/TWF2	25
BP	GO:0015012	heparan sulfate proteoglycan biosynthetic process	14/4197	33/18614	0.00855076	0.036771	EXT1/UGDH/HS3ST2/XYLT1/CSGALNACT1/NDST2/HS3ST1/NDST1/EXTL3/DSE/TM9SF2/XYLT2/HS6ST1/CTNNB1	14
BP	GO:0048147	negative regulation of fibroblast proliferation	14/4197	33/18614	0.00855076	0.036771	CAV1/PEX2/MED31/TP53INP1/NLRC3/SFRP1/PAWR/SOD2/PARP10/CDC73/SKI/MED25/NF1/FBXO4	14
BP	GO:0090169	regulation of spindle assembly	14/4197	33/18614	0.00855076	0.036771	CHMP2B/SASS6/CHMP7/CHMP5/DRG1/VPS4B/CCSAP/EML3/GPSM2/CHMP4A/HNRNPU/CEP97/CHMP6/DYNC1H1	14
BP	GO:1901185	negative regulation of ERBB signaling pathway	14/4197	33/18614	0.00855076	0.036771	SOCS4/PSEN1/MVP/PTPN2/PTPN12/RNF126/PTPN3/SOCS5/CBL/CADM1/ERRFI1/CHMP6/DUSP3/SNX6	14
BP	GO:0007088	regulation of mitotic nuclear division	38/4197	117/18614	0.00855113	0.036771	IGF1/DAPK3/IK/ZWILCH/PRMT5/BUB1B/DLGAP5/TGFA/AURKA/ZW10/NEK2/ANAPC5/ANAPC7/AURKB/BIRC5/EDN1/MKI67/CAV2/CENPF/DYNC1LI1/CUL7/SH2B1/BUB3/ZWINT/LRP5/INCENP/FBXW5/KLHL22/BTC/PDGFRB/INSR/CDC42/RB1/RGCC/CUL3/OBSL1/SPHK1/TRIP13	38
BP	GO:0030203	glycosaminoglycan metabolic process	38/4197	117/18614	0.00855113	0.036771	GNS/NDNF/CHST14/EXT1/ANGPT1/EDNRA/SLC10A7/CLTC/SGSH/EGFLAM/HYAL2/UGDH/HS3ST2/IDS/DSEL/XYLT1/B4GALT4/CHST15/CSGALNACT1/NDST2/CSGALNACT2/CHST7/NFKB1/CHST2/HS3ST1/IDUA/NDST1/PDGFRB/DSE/UST/B3GNT2/ITIH5/ST3GAL1/ST3GAL2/PGLYRP1/AP2A1/XYLT2/CHSY1	38
CC	GO:0098687	chromosomal region	166/4316	390/19518	6.58441e-20	2.98031e-17	ACTB/CHMP2B/ATR/HAT1/SSB/ORC2/XRCC5/RPA2/KDM1A/LRIF1/GTF2B/KDM4A/IKZF1/ORC5/HNRNPA2B1/CBX5/ATF7/NUP107/XRCC6/NCAPG/POLR2B/CENPC/RAD50/DCTN4/SLF1/PINX1/SMC5/CHMP7/CHMP5/POLE3/ZWILCH/TOX4/APEX1/BUB1B/PSEN1/GPATCH11/MSH2/ZW10/NAT10/NSL1/PPP2R5A/NEK2/ZNF330/TERF2IP/MIS12/AURKB/KAT7/TOP2A/BIRC5/RAD17/SIN3A/PML/MIS18BP1/MCM3/SKA1/HELLS/SLF2/TNKS/DCTN6/NUP133/CDK1/WAPL/DDB1/SMC1A/CDK2/DHX36/SMC6/NBN/ZBT…	166
CC	GO:0016607	nuclear speck	172/4316	415/19518	3.75167e-19	8.49062e-17	FTO/CWC22/CIR1/PPIG/SF3B1/SNRNP40/UHMK1/PIP5K1A/TOE1/PPIE/THRAP3/CBLL1/POLDIP3/RUFY1/DDX39A/SF3A2/DDX46/IK/SLU7/SMC5/SMU1/PRPF4/CDC40/BCLAF1/METTL3/APEX1/SNW1/HEATR5B/SRSF7/PSME4/PRPF18/RBM39/CTR9/API5/DNAJC11/NSL1/PLRG1/RBM19/ZNF830/PRPF8/LUC7L3/CWC25/MSL1/EFTUD2/DDX42/TRIP11/FAM107A/SRSF3/CDC5L/GTF2H4/PARN/NOC3L/SPRTN/NONO/FOXO4/SNURF/DHX15/DHX36/PABPN1/ZNF638/SMC6/RFXAP/FAM76B/GPATCH2/ALKBH5/B…	172
CC	GO:0005819	spindle	163/4316	421/19518	5.55958e-15	7.80557e-13	AKT1/CHMP2B/IQCB1/TBCCD1/TOPBP1/CEP85/DR1/TPT1/RACGAP1/TBCK/PKD2/KIF20A/IK/DCTN4/PINX1/CCAR2/CHMP7/CHMP5/CEP162/KATNA1/ZWILCH/MAP2K5/HAUS4/BUB1B/DLGAP5/CIAO1/GOLGA2/MZT1/RAE1/AURKA/ZW10/KIFAP3/NEK2/SPATA5/ANAPC5/ANAPC7/CLTC/POLDIP2/AURKB/KBTBD8/SKA1/KIF11/TNKS/CDK1/WAPL/SMC1A/MID1/IKBKG/CDC7/KLHL42/INVS/SPAST/FAM161A/SMC6/CENPF/NPM1/DYNC1LI1/KIFC1/MAPK14/VPS4B/RALBP1/CTDP1/E4F1/SBDS/MMS19/TUBGCP2…	163
CC	GO:0030055	cell-substrate junction	166/4316	432/19518	6.89794e-15	7.80557e-13	ITGB2/ITGB1/ITGAV/HSPA8/ACTB/ARHGAP31/MME/FAP/RND3/TADA1/PIP5K1A/RPL5/CAP1/ITGB8/CAV1/TES/LIMA1/RPL3/SCARB2/ICAM1/HSPA9/RPS14/DCTN4/ANXA6/G3BP1/TEK/ANXA1/PTK2B/GJA1/HACD3/IL1RL1/RAB10/ADAM17/RSU1/STX16/TGM2/CAT/HMCN1/PTPRC/SNTB2/CLTC/GRB7/ITGA2/DAB2/FAM107A/PDLIM1/DLC1/ADAM9/MSN/CAV2/ITGA4/THY1/NPM1/ERBIN/PRKAR2A/COL17A1/FAT1/PTK7/LAMA3/YES1/ARMC5/GNA12/YWHAG/VCL/CAPN1/AHNAK/CD151/FERMT3/PPFIA1/C…	166
CC	GO:0005925	focal adhesion	160/4316	422/19518	8.09953e-14	7.3322e-12	ITGB2/ITGB1/ITGAV/HSPA8/ACTB/ARHGAP31/MME/FAP/RND3/TADA1/PIP5K1A/RPL5/CAP1/ITGB8/CAV1/TES/LIMA1/RPL3/SCARB2/ICAM1/HSPA9/RPS14/DCTN4/ANXA6/G3BP1/TEK/ANXA1/PTK2B/GJA1/HACD3/IL1RL1/RAB10/ADAM17/RSU1/STX16/TGM2/CAT/PTPRC/SNTB2/CLTC/GRB7/ITGA2/DAB2/FAM107A/PDLIM1/DLC1/ADAM9/MSN/CAV2/ITGA4/THY1/NPM1/PRKAR2A/FAT1/PTK7/YES1/ARMC5/GNA12/YWHAG/VCL/CAPN1/AHNAK/CD151/PPFIA1/CTTN/NHS/GAK/MAPK1/PI4KA/CASK/ZNF1…	160
CC	GO:0005769	early endosome	157/4316	423/19518	1.05069e-12	7.92629e-11	TLR4/RUBCN/MME/CYTIP/CXCR4/EPHA4/STX12/ACKR1/APH1A/WLS/GPNMB/CAV1/STEAP4/VPS41/KDR/RUFY1/AP3D1/HAVCR2/ARRDC3/ANXA1/FIG4/STX7/VPS18/EHD4/USP8/SNX1/ZFYVE26/PSEN1/VIPAS39/GPR107/STAM/VPS16/ITCH/VPS35/ANKFY1/TBC1D2B/PML/LIPG/AP4M1/HPS6/WDFY4/HPS5/SLC9A6/SNX12/NAPEPLD/SIAH2/HPS3/SNX30/RPS6KC1/AP1G1/PIKFYVE/MMGT1/RBSN/HFE/TRIM27/KIFC1/MGRN1/TLR3/PICALM/SNX19/TOLLIP/CLCN5/AP1S2/EPS15/ZFYVE9/ATP11C/MAPK1…	157
CC	GO:0001650	fibrillar center	71/4316	146/19518	1.34601e-12	8.70351e-11	KIT/IMP4/SP140/SELENBP1/KDM4A/TXNRD1/NUAK1/TIMM44/DDX46/POLR1E/LEO1/POLR1B/WDR43/NUFIP1/RPP38/RAE1/BTBD10/PLRG1/PRMT7/UTP15/DAB2/IP6K1/IP6K2/POLR1C/SMAD7/HEATR1/ESRRA/NONO/APEX2/EIF3L/TCOF1/SAP30L/TAF4B/TRIM27/CD2AP/RNMT/MALT1/LIPA/STAG2/JAZF1/ZNRF2/CDCA7L/URB1/FOXJ2/USO1/NFIC/MLLT1/CC2D1A/NFIB/AKNA/SESN1/SAMD4A/RSAD2/KLF6/TOP1/E2F5/MTDH/TERF1/PAFAH1B2/PEX14/NOP58/SMARCA5/TAF1C/UTP4/FBL/CCDC137/C…	71
CC	GO:0000151	ubiquitin ligase complex	122/4316	307/19518	1.86367e-12	1.05444e-10	PEF1/DCAF8/ANKIB1/CBLL1/KLHDC10/CAND1/CDKN1B/RMND5B/FBXO38/MED7/FBXO8/DCAF12/RNF20/RNF31/FEM1B/BUB1B/UBR1/KBTBD7/FBXO32/DCAF13/CUL5/UBE4A/UBE4B/KLHL20/CACYBP/FBXW7/ANAPC5/ANAPC7/RANBP10/MED31/DCAF7/RAD18/KBTBD8/RNF40/DDB1/IKBKG/FBXO45/KLHL42/APPBP2/MED24/BARD1/FBXO33/PCGF6/RING1/CUL7/UBR2/RNF144B/FBXO9/ASB1/KCTD5/TRAF7/FBXL18/PCGF5/ZSWIM8/MED17/MED12/ZYG11B/KLHL13/FBXW5/TRAF2/KLHL22/CUL4A/USP33/G…	122
CC	GO:0005635	nuclear envelope	174/4316	490/19518	5.0952e-12	2.5625e-10	CHMP2B/PCYT1A/RNF13/WDR3/FAF1/NUP205/CBX5/NUP107/RTCB/IPO8/CCND2/TMEM33/NUP54/NUDT9/LMNB1/MATR3/CHMP7/CHMP5/HACD3/MYZAP/PSEN1/UNC50/FANCL/GLE1/TMX4/SEPHS1/GTPBP4/PRNP/RAE1/CACYBP/PLRG1/DHX37/NUTF2/INTS2/UTP18/LRRC59/IPO11/NUP155/MVP/TNKS/NUP133/DNAJB12/BANF1/NAPEPLD/TMEM176B/SMAD3/SPAST/PRKCZ/CENPF/ERBIN/TNKS2/POLA1/TRIM27/NUP153/ITPR3/VPS4B/VAPA/MYOF/RRP12/ITPRIP/PCM1/AGPAT5/AKIRIN1/CCND1/EI24/P…	174
CC	GO:0000775	chromosome, centromeric region	103/4316	249/19518	5.83334e-12	2.64035e-10	ACTB/CHMP2B/ORC2/GTF2B/KDM4A/IKZF1/CBX5/NUP107/NCAPG/CENPC/DCTN4/PINX1/SMC5/CHMP7/CHMP5/POLE3/ZWILCH/BUB1B/PSEN1/GPATCH11/ZW10/NSL1/PPP2R5A/NEK2/ZNF330/MIS12/AURKB/KAT7/TOP2A/BIRC5/SIN3A/MIS18BP1/SKA1/HELLS/DCTN6/NUP133/WAPL/SMC1A/SMC6/CENPF/DYNC1LI1/DAXX/BAZ1B/SMC3/BUB3/ZWINT/KMT5B/KAT5/INCENP/DYNLT3/STAG2/PHF6/SUV39H1/PPP1R12A/SMARCD1/ARID2/SMARCC2/NCAPD2/RANGAP1/PDS5A/PPP2CA/STAG1/DNMT1/KDM4C/…	103
CC	GO:0061695	transferase complex, transferring phosphorus-containing groups	118/4316	306/19518	4.25807e-11	1.75213e-09	RPRD1B/GTF2E1/XRCC5/POLR3C/TAF13/GTF2B/PIK3R3/DBF4/ATG101/PRIM1/POLR3B/NUAK1/CCND2/POLR3H/XRCC6/POLR2B/CCNG2/STK11/TAF7/POLR1E/POLE3/TBPL1/MAP3K5/MYZAP/LEO1/SOCS4/MNAT1/POLR1B/GTF2F2/POLR3F/SLA2/PEX2/CTR9/POLD3/GTF2H3/BECN1/PRIM2/POLR1C/MCM3/GTF2H4/PIK3C3/RPRD1A/CRCP/CDK1/POLR3A/GTF2H1/LAS1L/IKBKG/CDK14/CDK2/RPAP1/PRKCZ/PRKAB1/PRKAR2A/TAF4B/POLA1/PARD6G/PHKG2/GNPTG/POLR3E/SOCS1/MMS19/CHUK/TAF5/IK…	118
CC	GO:0099023	vesicle tethering complex	35/4316	57/19518	1.85083e-10	6.98121e-09	COG5/VPS41/VPS18/VPS39/VIPAS39/EXOC6B/VPS16/ZW10/VPS53/TRAPPC13/TRAPPC8/TRAPPC11/EXOC8/TRAPPC2/VPS52/EXOC2/EXOC6/COG2/VPS51/EXOC4/VPS8/EXOC1/TRAPPC5/TRAPPC10/TRAPPC12/EXOC5/TGFBRAP1/CDC42/NBAS/COG6/COG3/TRAPPC9/COG4/COG1/TNFAIP2	35
CC	GO:0031252	cell leading edge	149/4316	422/19518	2.75725e-10	9.60015e-09	TLR4/KITLG/AKT1/ITGB1/ITGAV/ACTB/ARHGAP31/FAP/CXCR4/THEM4/PIP5K1A/LIMA1/PKD2/PTK2B/EEF1A1/IQGAP2/TPM1/TRPM7/SNX1/CCDC88A/ADAM17/SH2D3C/SWAP70/PDPN/CDH1/FRMD4B/FAM107A/SLC39A6/ROCK1/SLK/DLC1/EXOC8/DDX3X/DOCK8/TESK1/ANTXR1/THY1/PRKCZ/FAT1/CD2AP/DUSP22/CYTH3/IFIT5/LDB1/PLEKHA1/CDC42BPG/CTTN/NHS/ATP6AP2/AMOT/HDAC6/PKN2/MYLK/CTTNBP2NL/WASL/COBL/PODXL/ITGA5/TWF1/MYH9/FGD4/PACSIN2/APBB2/WWC1/DPYSL3/DIAP…	149
CC	GO:0030684	preribosome	42/4316	76/19518	3.24181e-10	1.0481e-08	IMP4/XRCC5/WDR3/UTP20/RIOK2/NOL10/DCAF13/RRP15/TSR1/UTP18/FTSJ3/MPHOSPH10/RRP9/RIOK1/RIOK3/HEATR1/BMS1/UTP14A/LAS1L/NOL6/MDN1/NOP9/WDR12/WDR46/RRP36/BYSL/RSL1D1/TBL3/PDCD11/RRP7A/KRI1/RRP1B/PWP2/RRS1/BOP1/NOC2L/NOP58/PES1/NOC4L/UTP4/FBL/IMP3	42
CC	GO:0072686	mitotic spindle	77/4316	180/19518	4.11998e-10	1.24322e-08	IQCB1/DR1/RACGAP1/TBCK/PKD2/IK/KATNA1/HAUS4/GOLGA2/RAE1/AURKA/CLTC/POLDIP2/AURKB/SKA1/KIF11/TNKS/CDK1/WAPL/SMC1A/IKBKG/CDC7/FAM161A/SMC6/KIFC1/SMC3/CCSAP/EML3/CTTN/KAT5/DYNLT3/STAG2/MAPK1/KLHL22/ZZZ3/CDC14A/GPSM2/TBL1XR1/RANGAP1/TFDP2/TACC3/DIAPH1/STAG1/KAT2B/NIN/MAPKBP1/RCC2/DCTN1/RMDN2/EML4/CDC42/CAPG/YPEL5/SPOUT1/WDR5/ARHGEF7/CKAP2/MAPRE1/HSF1/GEM/CUL3/HNRNPU/TMEM9/LIMK2/CCDC117/PHLPP2/LSM14A/…	77
CC	GO:0000228	nuclear chromosome	90/4316	223/19518	5.71969e-10	1.61807e-08	TOPBP1/NIFK/ORC2/SMARCAL1/RPA2/ANP32E/LRIF1/ORC5/MCRS1/PRIM1/ACTR6/SMARCAD1/NCAPG/RAD50/IK/PINX1/POLE3/ARID4A/INO80B/ETAA1/NUFIP1/POLD3/UCHL5/KIFAP3/DHX9/NEK2/SUDS3/TERF2IP/TOP2A/BIRC5/RAD1/SIN3A/BRMS1L/PRIM2/MCM3/SFR1/BRMS1/SMC1A/SAP30L/NOL6/SMC2/SMCHD1/RAD9A/POLA1/INO80C/MCM7/BAZ1B/ADD3/SMC3/KAT5/INCENP/HDAC8/MCM2/CDC45/SUV39H1/RBBP7/TRIM24/POLD2/ZMIZ2/CPSF6/MCM5/NCAPD2/SUN2/CHD1/CARM1/SIN3B/SA…	90
CC	GO:0030686	90S preribosome	22/4316	29/19518	1.09487e-09	2.91515e-08	IMP4/WDR3/UTP20/UTP18/MPHOSPH10/HEATR1/BMS1/NOL6/NOP9/WDR12/RRP36/RSL1D1/TBL3/RRP7A/KRI1/PWP2/BOP1/NOC2L/PES1/NOC4L/UTP4/IMP3	22
CC	GO:0031965	nuclear membrane	114/4316	308/19518	1.58092e-09	3.97541e-08	RNF13/WDR3/NUP205/NUP107/CCND2/NUP54/NUDT9/LMNB1/MATR3/HACD3/PSEN1/UNC50/GLE1/TMX4/SEPHS1/GTPBP4/PRNP/PLRG1/DHX37/NUTF2/INTS2/UTP18/NUP155/TNKS/NUP133/DNAJB12/TMEM176B/SMAD3/SPAST/ERBIN/TRIM27/NUP153/ITPR3/VAPA/MYOF/RRP12/ITPRIP/PCM1/AKIRIN1/CCND1/EI24/PHF8/NDC1/ZBED1/INTS1/CLCC1/SORT1/LMNA/SENP2/OSBPL3/AQP1/DPY19L1/TMEM168/DNAJC2/YEATS4/LEMD3/KPNA4/SUN2/RANGAP1/NUP50/DNAJB14/LMNB2/FZR1/PLPP6/MCM…	114
[truncated: 396 more rows]

## Sheet: C3_GO
ONTOLOGY	ID	Description	GeneRatio	BgRatio	pvalue	FDR	geneID	Count
[truncated: 8 more rows]

## Sheet: C4_GO
ONTOLOGY	ID	Description	GeneRatio	BgRatio	pvalue	FDR	geneID	Count
[truncated: 915 more rows]

[truncated: 8 more sheets: C5_GO, C6_GO, C1_KEGG, C2_KEGG, C3_KEGG, C4_KEGG, C5_KEGG, C6_KEGG]
